# Supplementary material for: An improved assembly of the “Cascade” hop (Humulus lupulus) genome uncovers signatures of molecular evolution and refines time of divergence estimates for the Cannabaceae family
Source: Hortic Res. 2022 Dec 7;10(2):uhac281. doi: 10.1093/hr/uhac281 (PMC9930403; doi:10.1093/hr/uhac281)
Supplement: Web_Material_uhac281 [file web_material_uhac281.zip]

Archive with 7 entries (7 files):
- SupplementaryInformation_revision2_clean.docx
- SupplementaryTable10.tsv
- SupplementaryTable14.tsv
- SupplementaryTable17.txt
- SupplementaryTable19.tsv
- SupplementaryTable20.tsv
- SupplementaryTable9.tsv
