# Supplementary material for: An improved assembly of the “Cascade” hop (Humulus lupulus) genome uncovers signatures of molecular evolution and refines time of divergence estimates for the Cannabaceae family
Source: Hortic Res. 2022 Dec 7;10(2):uhac281. doi: 10.1093/hr/uhac281 (PMC9930403; doi:10.1093/hr/uhac281)
Supplement: Web_Material_uhac281 [file web_material_uhac281.zip › SupplementaryTable10.tsv]

Trait	Marker	Chr	Pos	LinkDiseq Map Position	df	F	p	add_effect	add_F	add_p	dom_effect	dom_F	dom_p	errordf	MarkerR2	Genetic Var	Residual Var	-2LnLikelihood
sex	S1_6780853	1	6780853	0	2	1.2219500000000001	0.29622999999999999	-0.024649	0.46157999999999999	0.49745	-0.069634	2.40408	0.12216	279	8.7100000000000007E-3	0.2104	0.000002	184.70451
sex	S1_7365136	1	7365136	0.57788799999999996	2	0.2205	0.80225999999999997	-0.003395	1.303E-2	0.90919000000000005	-0.024872	0.43834000000000001	0.50846999999999998	279	1.58E-3	0.21190999999999999	0.000002	187.13184000000001
sex	S1_8010258	1	8010258	3.5778880000000002	2	3.1419100000000002	4.4740000000000002E-2	3.5999999999999999E-3	7.9399999999999991E-3	0.92908000000000002	-0.109670	6.08826	1.421E-2	279	2.2089999999999999E-2	0.20755999999999999	0.000002	180.76446999999999
sex	S1_8801948	1	8801948	4.1622700000000004	2	0.48798999999999998	0.61438000000000004	0.000574	0.000202	0.98865999999999998	-0.044301	0.81759000000000004	0.36667	279	3.5000000000000001E-3	0.21151	0.000002	186.1679
sex	S1_9494055	1	9494055	4.6730479999999996	2	0.75058000000000002	0.47305000000000003	1.491E-2	0.17929	0.67230999999999996	-0.045627	1.363	0.24401999999999999	279	5.3699999999999998E-3	0.21110999999999999	0.000002	185.76823999999999
sex	S1_9567054	1	9567054	5.8767550000000002	2	0.55669000000000002	0.57374000000000003	-0.017987	0.10817	0.74248000000000003	-0.067007	1.11294	0.29236000000000001	279	3.9899999999999996E-3	0.2114	0.000002	185.32426000000001
sex	S1_9575540	1	9575540	7.4892430000000001	2	1.70173	0.18426000000000001	-0.074680	3.4032800000000001	6.6129999999999994E-2	4.3409999999999997E-2	0.91574	0.33943000000000001	279	1.209E-2	0.20968000000000001	0.000002	183.83862999999999
sex	S1_9966739	1	9966739	8.112012	2	1.8673599999999999	0.15645999999999999	7.3499999999999998E-3	4.1779999999999998E-2	0.83818000000000004	-0.089288	3.4798399999999998	6.3170000000000004E-2	279	1.325E-2	0.20943999999999999	0.000002	183.46161000000001
sex	S1_10752014	1	10752014	8.5928590000000007	2	7.3120000000000004E-2	0.92950999999999995	5.13E-3	7.8799999999999999E-3	0.92934000000000005	1.865E-2	7.4859999999999996E-2	0.78459000000000001	279	0.000526	0.21214	0.000002	186.47469000000001
sex	S1_10767713	1	10767713	11.592859000000001	2	1.4115899999999999	0.2455	-0.025471	0.21725	0.64151000000000002	-0.058389	0.98694000000000004	0.32135999999999998	279	1.005E-2	0.21012	0.000002	184.20293000000001
sex	S1_10846130	1	10846130	11.628259	2	1.79312	0.16836000000000001	-0.113200	2.3400099999999999	0.12723000000000001	-0.146990	3.5726100000000001	5.978E-2	279	1.273E-2	0.20954999999999999	0.000002	183.69901999999999
sex	S1_10934135	1	10934135	11.731012	2	0.30780999999999997	0.73531000000000002	-0.006012	4.0770000000000001E-2	0.84013000000000004	-0.029611	0.55332000000000003	0.45759	279	2.2100000000000002E-3	0.21178	0.000002	186.61761000000001
sex	S1_12592369	1	12592369	12.772672999999999	2	1.76831	0.17252999999999999	-0.041008	1.06551	0.30286000000000002	6.615E-2	1.7733000000000001	0.18407000000000001	279	1.256E-2	0.20957999999999999	0.000002	183.86606
sex	S1_12845050	1	12845050	15.044522000000001	2	0.29763000000000001	0.74280999999999997	-0.005387	1.4330000000000001E-2	0.90481	3.9010000000000003E-2	0.56008999999999998	0.45485999999999999	279	2.14E-3	0.21179999999999999	0.000002	186.42454000000001
sex	S1_21239264	1	21239264	17.044522000000001	2	0.45039000000000001	0.63785000000000003	9.58E-3	3.6380000000000003E-2	0.84887000000000001	-0.053550	0.79691000000000001	0.37279000000000001	279	3.2299999999999998E-3	0.21156	0.000002	186.55059
sex	S1_21601768	1	21601768	20.044522000000001	2	1.01261	0.36460999999999999	-0.044938	0.82432000000000005	0.36470999999999998	-0.043603	1.26101	0.26243	279	7.2300000000000003E-3	0.21071000000000001	0.000002	184.55244999999999
sex	S1_24337923	1	24337923	22.044522000000001	2	0.24487	0.78297000000000005	-0.019055	0.13481000000000001	0.71377999999999997	3.5889999999999998E-2	0.38423000000000002	0.53586	279	1.7600000000000001E-3	0.21188000000000001	0.000002	186.05765
sex	S1_24386092	1	24386092	22.529197	2	0.78341000000000005	0.45784999999999998	3.3329999999999999E-2	0.84663999999999995	0.35830000000000001	-0.046591	1.23262	0.26785999999999999	279	5.5999999999999999E-3	0.21106	0.000002	185.64854
sex	S1_24645885	1	24645885	24.042335000000001	2	0.18929000000000001	0.82765999999999995	-0.022542	0.33022000000000001	0.56599999999999995	-0.006649	2.894E-2	0.86504999999999999	279	1.3600000000000001E-3	0.21196000000000001	0.000002	186.52632
sex	S1_24773645	1	24773645	25.818843999999999	2	5.8279999999999998E-2	0.94340000000000002	-0.012044	0.10511	0.74602999999999997	8.9599999999999992E-3	4.4880000000000003E-2	0.83238000000000001	279	0.000419	0.21215999999999999	0.000002	187.36257000000001
sex	S1_29071126	1	29071126	27.818843999999999	2	0.78308	0.45800000000000002	-0.053817	1.2450000000000001	0.26546999999999998	9.8899999999999995E-3	3.4709999999999998E-2	0.85235000000000005	279	5.5999999999999999E-3	0.21106	0.000002	185.65208999999999
sex	S1_29517096	1	29517096	28.165772	2	0.67293999999999998	0.51104000000000005	-0.025777	0.47994999999999999	0.48902000000000001	-0.052135	1.3203499999999999	0.25152000000000002	279	4.8199999999999996E-3	0.21123	0.000002	186.20080999999999
sex	S1_30017807	1	30017807	28.53537	2	9.1869999999999993E-2	0.91225000000000001	1.546E-2	0.10925	0.74124999999999996	1.146E-2	5.9409999999999998E-2	0.80759999999999998	279	0.000660	0.21210999999999999	0.000002	186.26635999999999
sex	S1_30989180	1	30989180	29.229281	2	1.221E-2	0.98787000000000003	-0.007720	2.3040000000000001E-2	0.87946000000000002	-0.006563	1.375E-2	0.90673999999999999	279	0.000088	0.21223	0.000002	187.11877999999999
sex	S1_31067634	1	31067634	29.638286999999998	2	1.04152	0.35428999999999999	4.267E-2	1.42038	0.23436000000000001	5.1679999999999997E-2	1.43014	0.23275999999999999	279	7.43E-3	0.21067	0.000002	185.01940999999999
sex	S1_34030563	1	34030563	31.638286999999998	2	1.89035	0.15296000000000001	8.3419999999999994E-2	1.2229000000000001	0.26974999999999999	0.15028	3.7689300000000001	5.3220000000000003E-2	279	1.341E-2	0.2094	0.000002	182.51499999999999
sex	S1_34134377	1	34134377	34.638286999999998	2	1.3680000000000001	0.25631999999999999	2.6780000000000002E-2	0.22692000000000001	0.63419000000000003	8.2580000000000001E-2	1.91638	0.16736999999999999	279	9.7400000000000004E-3	0.21018000000000001	0.000002	183.57656
sex	S1_34610643	1	34610643	37.638286999999998	2	4.2779999999999999E-2	0.95813000000000004	9.3900000000000008E-3	8.5000000000000006E-2	0.77085000000000004	0.000482	0.000143	0.99046000000000001	279	0.000308	0.21218000000000001	0.000002	187.22181
sex	S1_38927841	1	38927841	39.638286999999998	2	0.14194000000000001	0.86773999999999996	2.367E-2	0.22713	0.63402999999999998	4.8999999999999998E-3	1.0619999999999999E-2	0.91798000000000002	279	1.0200000000000001E-3	0.21203	0.000002	186.60945000000001
sex	S1_40033249	1	40033249	40.321134999999998	2	0.61939	0.53900999999999999	3.1870000000000002E-2	0.35141	0.55379999999999996	5.5350000000000003E-2	0.90034999999999998	0.34350999999999998	279	4.4299999999999999E-3	0.21131	0.000002	184.67845
sex	S1_40381152	1	40381152	43.321134999999998	2	6.2859999999999999E-2	0.93908000000000003	1.5599999999999999E-2	0.10907	0.74145000000000005	0.000292	0.000032	0.99550000000000005	279	0.000452	0.21215000000000001	0.000002	186.67598000000001
sex	S1_40515143	1	40515143	43.503771999999998	2	2.53905	8.0769999999999995E-2	2.0379999999999999E-2	0.31098999999999999	0.57752000000000003	0.1002	4.8175400000000002	2.9000000000000001E-2	279	1.7930000000000001E-2	0.20843999999999999	0.000002	181.79990000000001
sex	S1_41303954	1	41303954	44.086029000000003	2	3.7560000000000003E-2	0.96314	3.8899999999999998E-3	4.6100000000000004E-3	0.94593000000000005	1.5180000000000001E-2	6.9449999999999998E-2	0.79234000000000004	279	0.000270	0.21218999999999999	0.000002	186.03056000000001
sex	S1_41757773	1	41757773	45.545594999999999	2	0.29926000000000003	0.74160000000000004	4.2180000000000002E-2	0.53356999999999999	0.46572999999999998	2.0129999999999999E-2	0.10407	0.74724000000000002	279	2.15E-3	0.21179000000000001	0.000002	185.62048999999999
sex	S1_42259043	1	42259043	45.915604999999999	2	1.0016499999999999	0.36859999999999998	-0.074005	1.9774700000000001	0.16077	2.946E-2	0.28144000000000002	0.59619	279	7.1500000000000001E-3	0.21073	0.000002	184.70432
sex	S1_47100676	1	47100676	47.915604999999999	2	2.28017	0.10417999999999999	-0.063422	4.0363600000000002	4.5499999999999999E-2	1.439E-2	0.13524	0.71333999999999997	279	1.6129999999999999E-2	0.20882000000000001	0.000002	182.87058999999999
sex	S1_47150647	1	47150647	50.703417000000002	2	0.71157999999999999	0.49175999999999997	-0.056585	1.36747	0.24324999999999999	-0.031496	0.32283000000000001	0.57037000000000004	279	5.0899999999999999E-3	0.21117	0.000002	185.23339999999999
sex	S1_52195926	1	52195926	52.703417000000002	2	8.9639999999999997E-2	0.91429000000000005	9.1299999999999992E-3	3.4860000000000002E-2	0.85202999999999995	-0.020757	0.13788	0.71067999999999998	278	0.000646	0.21279999999999999	0.000002	186.69918000000001
sex	S1_52411983	1	52411983	55.703417000000002	2	0.53061000000000003	0.58884000000000003	-0.051069	1.05908	0.30431999999999998	3.2300000000000002E-2	0.31552000000000002	0.57476000000000005	279	3.8E-3	0.21143999999999999	0.000002	185.96668
sex	S1_52528108	1	52528108	55.826706999999999	2	1.0385200000000001	0.35535	1.184E-2	5.0849999999999999E-2	0.82176000000000005	6.7970000000000003E-2	1.57836	0.21004999999999999	279	7.4099999999999999E-3	0.21068000000000001	0.000002	184.01201
sex	S1_52605262	1	52605262	56.070641999999999	2	0.22228000000000001	0.80083000000000004	2.462E-2	0.30138999999999999	0.58345000000000002	1.899E-2	0.15076000000000001	0.69811000000000001	278	1.6000000000000001E-3	0.21259	0.000002	187.63933
sex	S1_52666550	1	52666550	59.070641999999999	2	0.91217000000000004	0.40284999999999999	3.6499999999999998E-2	0.29852000000000001	0.58525000000000005	-0.089015	1.6987399999999999	0.19353000000000001	279	6.5199999999999998E-3	0.21087	0.000002	185.49171000000001
sex	S1_53855539	1	53855539	59.94829	2	0.25858999999999999	0.77232000000000001	-0.019725	0.29980000000000001	0.58445000000000003	-0.023526	0.32752999999999999	0.56757999999999997	279	1.8600000000000001E-3	0.21185999999999999	0.000002	186.79847000000001
sex	S1_54195132	1	54195132	62.94829	2	0.21013999999999999	0.81059999999999999	-0.022662	0.3488	0.55527000000000004	-0.001512	1.2800000000000001E-3	0.97146999999999994	279	1.5100000000000001E-3	0.21193000000000001	0.000002	186.84110999999999
sex	S1_54344475	1	54344475	65.802650999999997	2	0.10680000000000001	0.89873999999999998	1.375E-2	0.17196	0.67869000000000002	7.4700000000000001E-3	3.7580000000000002E-2	0.84643999999999997	279	0.000767	0.21209	0.000002	187.18375
sex	S1_54542750	1	54542750	68.802650999999997	2	0.15268000000000001	0.85848000000000002	-0.003725	7.6499999999999997E-3	0.93037000000000003	-0.026148	0.29748000000000002	0.58589999999999998	278	1.1000000000000001E-3	0.21268999999999999	0.000002	187.72353000000001
sex	S1_55517279	1	55517279	69.521996000000001	2	0.55356000000000005	0.57552999999999999	-0.053860	0.76956000000000002	0.38111	-0.000983	0.000237	0.98773999999999995	279	3.9699999999999996E-3	0.21140999999999999	0.000002	185.61877000000001
sex	S1_55627768	1	55627768	69.561539999999994	2	0.21994	0.80271000000000003	8.43E-3	3.823E-2	0.84511999999999998	2.945E-2	0.37669999999999998	0.53988000000000003	278	1.58E-3	0.21259	0.000002	187.77178000000001
sex	S1_55770593	1	55770593	70.068337999999997	2	0.24995999999999999	0.77900000000000003	-0.028236	0.45323000000000002	0.50136999999999998	1.5089999999999999E-2	9.5780000000000004E-2	0.75719000000000003	279	1.7899999999999999E-3	0.21187	0.000002	186.08611999999999
sex	S1_56026543	1	56026543	70.373140000000006	2	0.66359999999999997	0.51580999999999999	-0.015025	0.10625	0.74468999999999996	4.9050000000000003E-2	0.89915	0.34383000000000002	279	4.7499999999999999E-3	0.21124000000000001	0.000002	185.41890000000001
sex	S1_56929544	1	56929544	70.787441999999999	2	5.0800000000000003E-3	0.99492999999999998	4.8999999999999998E-3	7.8499999999999993E-3	0.92945	4.8799999999999998E-3	6.4200000000000004E-3	0.93620000000000003	278	0.000037	0.21296999999999999	0.000002	187.78886
sex	S1_57029291	1	57029291	73.787441999999999	2	0.32661000000000001	0.72163999999999995	3.124E-2	0.57152999999999998	0.45029000000000002	-0.013936	7.9689999999999997E-2	0.77793000000000001	279	2.3400000000000001E-3	0.21174999999999999	0.000002	185.96931000000001
sex	S1_59696609	1	59696609	75.756311999999994	2	0.88007999999999997	0.41589999999999999	-0.019378	0.23402999999999999	0.62892999999999999	-0.052729	1.1228100000000001	0.29022999999999999	279	6.2899999999999996E-3	0.21090999999999999	0.000002	185.18552
sex	S1_59700749	1	59700749	78.756311999999994	2	0.57513999999999998	0.56330000000000002	1.3899999999999999E-2	6.0859999999999997E-2	0.80532000000000004	-0.044419	0.52854999999999996	0.46783000000000002	278	4.1200000000000004E-3	0.21209	0.000002	186.64803000000001
sex	S1_59831393	1	59831393	81.756311999999994	2	0.15357999999999999	0.85770000000000002	-0.007560	1.8159999999999999E-2	0.89290999999999998	-0.026658	0.17574000000000001	0.67537999999999998	279	1.1000000000000001E-3	0.21201	0.000002	186.83627000000001
sex	S1_61287330	1	61287330	82.831006000000002	2	0.70901999999999998	0.49301	-0.052086	1.41568	0.23513000000000001	6.1500000000000001E-3	1.5219999999999999E-2	0.90190000000000003	279	5.0699999999999999E-3	0.21117	0.000002	185.0514
sex	S1_61604932	1	61604932	85.831006000000002	2	0.39460000000000001	0.67432999999999998	-0.011357	9.2539999999999997E-2	0.76121000000000005	2.9989999999999999E-2	0.48873	0.48508000000000001	278	2.8400000000000001E-3	0.21237	0.000002	187.55860999999999
sex	S1_61852915	1	61852915	88.831006000000002	2	0.51376999999999995	0.5988	4.5780000000000001E-2	0.98499999999999999	0.32183	-0.002463	2.3900000000000002E-3	0.96101999999999999	279	3.6800000000000001E-3	0.21146999999999999	0.000002	185.81565000000001
sex	S1_61974920	1	61974920	91.831006000000002	2	3.1019999999999999E-2	0.96945000000000003	-0.010444	6.0569999999999999E-2	0.80576999999999999	2.3500000000000001E-3	2.33E-3	0.96153	278	0.000224	0.21288000000000001	0.000002	188.25030000000001
sex	S1_62192176	1	62192176	93.518181999999996	2	0.27662999999999999	0.75853999999999999	1.966E-2	0.17438999999999999	0.67656000000000005	3.524E-2	0.48826999999999998	0.48527999999999999	279	1.99E-3	0.21182999999999999	0.000002	185.79049000000001
sex	S1_63524205	1	63524205	94.501413999999997	2	0.95326	0.38673999999999997	-0.017772	0.2263	0.63465000000000005	-0.045646	1.3938900000000001	0.23876	279	6.8100000000000001E-3	0.21079999999999999	0.000002	185.21832000000001
sex	S1_65084744	1	65084744	95.356234000000001	2	0.52756999999999998	0.59062999999999999	3.8859999999999999E-2	0.74946000000000002	0.38739000000000001	2.4E-2	0.23880000000000001	0.62546000000000002	279	3.7799999999999999E-3	0.21145	0.000002	185.55023
sex	S1_65095384	1	65095384	98.356234000000001	2	3.227E-2	0.96825000000000006	-0.002498	4.7800000000000004E-3	0.94491999999999998	-0.008620	3.807E-2	0.84545000000000003	279	0.000232	0.2122	0.000002	187.21481
sex	S1_65187440	1	65187440	100.261635	2	0.41228999999999999	0.66254000000000002	-0.038583	0.52451999999999999	0.46953	-0.050674	0.76637999999999995	0.38208999999999999	279	2.96E-3	0.21162	0.000002	186.7595
sex	S1_68231803	1	68231803	102.261635	2	0.33544000000000002	0.71531	-0.042331	0.67056000000000004	0.41355999999999998	4.0499999999999998E-3	1.0030000000000001E-2	0.92030999999999996	279	2.4099999999999998E-3	0.21174000000000001	0.000002	185.68986000000001
sex	S1_68338878	1	68338878	102.58524199999999	2	5.5289999999999999E-2	0.94621999999999995	-0.012561	0.11057	0.73973999999999995	2.8500000000000001E-3	5.0200000000000002E-3	0.94355	279	0.000397	0.21215999999999999	0.000002	187.03385
sex	S1_68602525	1	68602525	103.59997	2	0.11277	0.89339999999999997	-0.020752	0.223	0.63714000000000004	6.5799999999999999E-3	1.6879999999999999E-2	0.89673999999999998	276	0.000808	0.21376000000000001	0.000002	187.03185999999999
sex	S1_69638585	1	69638585	104.364734	2	1.0629500000000001	0.34683999999999998	7.2819999999999996E-2	1.46007	0.22795000000000001	-0.001836	0.000792	0.97757000000000005	279	7.5900000000000004E-3	0.21063999999999999	0.000002	184.59947
sex	S1_69696449	1	69696449	104.686322	2	0.10236000000000001	0.90273999999999999	2.1559999999999999E-2	0.15912000000000001	0.69028	1.2760000000000001E-2	5.7939999999999998E-2	0.80996000000000001	279	0.000736	0.21209	0.000002	186.16400999999999
sex	S1_69876389	1	69876389	107.686322	2	0.54344999999999999	0.58135999999999999	-0.011036	4.4479999999999999E-2	0.83311000000000002	3.9010000000000003E-2	0.47123999999999999	0.49298999999999998	278	3.8999999999999998E-3	0.21210999999999999	0.000002	186.68414999999999
sex	S1_70396506	1	70396506	108.070244	2	0.30719000000000002	0.73575999999999997	-0.016122	0.10474	0.74646000000000001	-0.023959	0.16974	0.68066000000000004	279	2.2000000000000001E-3	0.21178	0.000002	186.29414
sex	S1_70396560	1	70396560	108.083269	2	6.1580000000000003E-2	0.94028999999999996	-0.007928	2.9010000000000001E-2	0.86489000000000005	-0.012400	5.8110000000000002E-2	0.80969000000000002	279	0.000443	0.21215999999999999	0.000002	186.17901000000001
sex	S1_70881196	1	70881196	108.27668799999999	2	0.20766999999999999	0.81259999999999999	-0.030724	0.31353999999999999	0.57596999999999998	7.4099999999999999E-3	1.4370000000000001E-2	0.90464999999999995	279	1.49E-3	0.21193000000000001	0.000002	186.75157999999999
sex	S1_71081580	1	71081580	108.419518	2	0.39899000000000001	0.67137999999999998	-0.025342	0.28816999999999998	0.59182000000000001	2.3429999999999999E-2	0.19009999999999999	0.66317999999999999	279	2.8600000000000001E-3	0.21163999999999999	0.000002	186.19140999999999
sex	S1_71205403	1	71205403	108.44101000000001	2	0.36534	0.69430000000000003	-0.018248	0.16882	0.68147999999999997	3.6490000000000002E-2	0.52905999999999997	0.46761000000000003	279	2.6199999999999999E-3	0.21168999999999999	0.000002	185.83013
sex	S1_71272068	1	71272068	108.577589	2	1.15628	0.31616	7.1800000000000003E-2	1.8851199999999999	0.17086000000000001	3.1469999999999998E-2	0.35528999999999999	0.55162	279	8.2500000000000004E-3	0.21049999999999999	0.000002	184.06936999999999
sex	S1_71272140	1	71272140	108.58171299999999	2	0.81771000000000005	0.4425	4.5080000000000002E-2	0.90686	0.34177999999999997	5.6660000000000002E-2	1.1958599999999999	0.27510000000000001	279	5.8500000000000002E-3	0.21101	0.000002	185.03389999999999
sex	S1_71395794	1	71395794	109.141212	2	0.26923999999999998	0.76415999999999995	-0.027682	0.49854999999999999	0.48072999999999999	-0.022626	0.25453999999999999	0.61429999999999996	279	1.9300000000000001E-3	0.21184	0.000002	186.97496000000001
sex	S1_71769066	1	71769066	109.68354600000001	2	0.49530999999999997	0.60992000000000002	1.061E-2	7.0699999999999999E-2	0.79052	4.5900000000000003E-2	0.96536	0.32668999999999998	279	3.5500000000000002E-3	0.21149999999999999	0.000002	185.62825000000001
sex	S1_71769251	1	71769251	109.691582	2	1.877	0.15498999999999999	-0.072681	2.6140400000000001	0.10706	5.0599999999999999E-2	1.0032300000000001	0.31740000000000002	278	1.336E-2	0.21004999999999999	0.000002	183.79249999999999
sex	S1_71991832	1	71991832	110.01797000000001	2	0.93339000000000005	0.39445000000000002	-0.068687	1.7552000000000001	0.18631	-0.003466	3.5200000000000001E-3	0.95274000000000003	279	6.6699999999999997E-3	0.21082999999999999	0.000002	184.65601000000001
sex	S1_72118148	1	72118148	110.269738	2	0.61524000000000001	0.54125000000000001	-0.023240	0.26073000000000002	0.61002999999999996	3.397E-2	0.41510999999999998	0.51992000000000005	279	4.4000000000000003E-3	0.21131	0.000002	185.66583
sex	S1_73435110	1	73435110	111.229361	2	0.75654999999999994	0.47025	5.5300000000000002E-2	1.51051	0.22009999999999999	-0.007678	2.2079999999999999E-2	0.88197999999999999	279	5.4099999999999999E-3	0.21110000000000001	0.000002	184.86546999999999
sex	S1_74682089	1	74682089	112.067892	2	0.34247	0.71031	-0.033023	0.16266	0.68703000000000003	6.2649999999999997E-2	0.56174000000000002	0.45419999999999999	278	2.4599999999999999E-3	0.21226	0.000002	187.17024000000001
sex	S1_75454998	1	75454998	112.630954	2	0.29046	0.74814000000000003	9.6100000000000005E-3	3.7600000000000001E-2	0.84638000000000002	3.0210000000000001E-2	0.31419999999999998	0.57557000000000003	278	2.0899999999999998E-3	0.21256	0.000002	187.20758000000001
sex	S1_75469596	1	75469596	113.27812299999999	2	0.41771000000000003	0.65896999999999994	3.1220000000000001E-2	0.38532	0.53527999999999998	-0.028561	0.27057999999999999	0.60336000000000001	279	2.99E-3	0.21160999999999999	0.000002	185.66925000000001
sex	S1_75762359	1	75762359	113.4324	2	8.1299999999999997E-2	0.92193999999999998	1.7829999999999999E-2	0.16153999999999999	0.68805000000000005	5.8900000000000003E-3	1.218E-2	0.91220000000000001	279	0.000584	0.21213000000000001	0.000002	186.77749
sex	S1_76656159	1	76656159	114.09215500000001	2	0.43206	0.64961000000000002	3.0110000000000001E-2	0.33028999999999997	0.56594999999999995	-0.050277	0.76985999999999999	0.38102000000000003	279	3.0999999999999999E-3	0.21159	0.000002	185.90732
sex	S1_77060381	1	77060381	114.748682	2	0.74655000000000005	0.47494999999999998	2.3429999999999999E-2	0.27367000000000002	0.60129999999999995	6.1510000000000002E-2	1.4316800000000001	0.23250999999999999	279	5.3400000000000001E-3	0.21112	0.000002	184.94538
sex	S1_77778589	1	77778589	115.278824	2	0.68054000000000003	0.50719000000000003	6.2700000000000004E-3	1.6650000000000002E-2	0.89741000000000004	4.3580000000000001E-2	0.59103000000000006	0.44268000000000002	278	4.8500000000000001E-3	0.21148	0.000002	186.50758999999999
sex	S1_78052940	1	78052940	115.993396	2	1.8418399999999999	0.16045999999999999	-0.043270	0.80210999999999999	0.37124000000000001	5.4190000000000002E-2	1.0004500000000001	0.31807000000000002	278	1.3100000000000001E-2	0.21021000000000001	0.000002	184.23446999999999
sex	S1_78244845	1	78244845	116.41861299999999	2	0.57803000000000004	0.56167999999999996	-0.030294	0.36868000000000001	0.54422000000000004	-0.054122	1.0220100000000001	0.31291999999999998	279	4.1399999999999996E-3	0.21137	0.000002	185.28579999999999
sex	S1_79558912	1	79558912	117.388535	2	0.32140000000000002	0.72540000000000004	-0.012982	8.4059999999999996E-2	0.77207999999999999	-0.041073	0.64278999999999997	0.42338999999999999	279	2.31E-3	0.21176	0.000002	186.35523000000001
sex	S1_79680232	1	79680232	119.876779	2	12.9453	0.000004	0.1241	6.7801499999999999	9.7099999999999999E-3	9.3390000000000001E-2	2.95689	8.6629999999999999E-2	279	8.516E-2	0.19417000000000001	0.000002	162.43331000000001
sex	S1_80072591	1	80072591	121.39388599999999	2	6.1949999999999998E-2	0.93994999999999995	1.289E-2	7.9719999999999999E-2	0.77788999999999997	7.7099999999999998E-3	3.9129999999999998E-2	0.84333000000000002	279	0.000445	0.21215000000000001	0.000002	186.41135
sex	S1_80192306	1	80192306	121.684375	2	1.1172	0.32866000000000001	-0.012240	0.10523	0.74589000000000005	-0.053817	1.53315	0.21668999999999999	279	7.9699999999999997E-3	0.21056	0.000002	184.94802000000001
sex	S1_80336929	1	80336929	122.224929	2	0.63693	0.52968000000000004	5.2179999999999997E-2	0.34876000000000001	0.55528999999999995	-0.089181	0.94593000000000005	0.33160000000000001	279	4.5599999999999998E-3	0.21128	0.000002	186.35189
sex	S1_80484531	1	80484531	122.807885	2	0.32263999999999998	0.72450000000000003	-0.034427	0.30220000000000002	0.58294999999999997	-0.016382	7.1110000000000007E-2	0.78991999999999996	279	2.31E-3	0.21176	0.000002	185.64588000000001
sex	S1_80616653	1	80616653	122.810823	2	1.34626	0.26190000000000002	-0.063035	2.3305400000000001	0.12798999999999999	2.5260000000000001E-2	0.26804	0.60506000000000004	279	9.5899999999999996E-3	0.21021000000000001	0.000002	183.98875000000001
sex	S1_80899204	1	80899204	123.334801	2	0.17421	0.84021000000000001	-0.017933	0.15556	0.69357999999999997	-0.026835	0.27456999999999998	0.60070000000000001	278	1.25E-3	0.21274000000000001	0.000002	187.33462
sex	S1_81008167	1	81008167	124.23267	2	1.26878	0.2828	2.1569999999999999E-2	0.32679000000000002	0.56801999999999997	5.0200000000000002E-2	1.31986	0.25161	279	9.0399999999999994E-3	0.21032999999999999	0.000002	184.62057999999999
sex	S1_81160363	1	81160363	125.60435099999999	2	0.40701999999999999	0.66603000000000001	-0.048371	0.52534000000000003	0.46917999999999999	5.11E-3	5.4799999999999996E-3	0.94105000000000005	279	2.9199999999999999E-3	0.21163000000000001	0.000002	186.40282999999999
sex	S1_83318131	1	83318131	127.19709899999999	2	0.69486000000000003	0.50000999999999995	3.5319999999999997E-2	0.66561000000000003	0.41527999999999998	-0.026966	0.26540000000000002	0.60685	279	4.9699999999999996E-3	0.21118999999999999	0.000002	185.38343
sex	S1_83582119	1	83582119	127.685607	2	2.25915	0.10635	-0.076085	2.47343	0.11692	4.13E-3	5.6800000000000002E-3	0.94	279	1.5990000000000001E-2	0.20885000000000001	0.000002	182.61154999999999
sex	S1_83755902	1	83755902	127.820277	2	0.77544000000000002	0.46149000000000001	2.8979999999999999E-2	0.51729999999999998	0.47260000000000002	5.092E-2	1.17025	0.28028999999999998	279	5.5500000000000002E-3	0.21107000000000001	0.000002	185.21914000000001
sex	S1_85152132	1	85152132	128.850898	2	0.71060000000000001	0.49224000000000001	4.1020000000000001E-2	0.67961000000000005	0.41043000000000002	6.8049999999999999E-2	1.3757299999999999	0.24182999999999999	279	5.0800000000000003E-3	0.21117	0.000002	185.56622999999999
sex	S1_85384507	1	85384507	131.850898	2	0.59075999999999995	0.55459999999999998	1.234E-2	6.5570000000000003E-2	0.79808000000000001	-0.060957	1.1763399999999999	0.27904000000000001	279	4.2300000000000003E-3	0.21135000000000001	0.000002	185.33099000000001
sex	S1_85779825	1	85779825	134.850898	2	1.925E-2	0.98094000000000003	1.0160000000000001E-2	3.8309999999999997E-2	0.84497	7.9900000000000006E-3	1.7680000000000001E-2	0.89429999999999998	279	0.000138	0.21221999999999999	0.000002	187.51443
sex	S1_86240493	1	86240493	137.09704300000001	2	1.37643	0.25419000000000003	-0.010526	4.3220000000000001E-2	0.83547000000000005	9.1740000000000002E-2	2.6503000000000001	0.10466	279	9.7999999999999997E-3	0.21017	0.000002	183.30929
sex	S1_87080755	1	87080755	139.601316	2	0.84799999999999998	0.42936999999999997	7.1309999999999998E-2	1.4316199999999999	0.23252	7.1720000000000006E-2	1.19835	0.27460000000000001	279	6.0600000000000003E-3	0.21096000000000001	0.000002	185.07328999999999
sex	S1_87583263	1	87583263	139.97224	2	0.74729999999999996	0.47459000000000001	-0.044179	1.0962499999999999	0.29599999999999999	2.5360000000000001E-2	0.27732000000000001	0.59887999999999997	279	5.3499999999999997E-3	0.21110999999999999	0.000002	185.17337000000001
sex	S1_88427021	1	88427021	140.35690399999999	2	0.67488000000000004	0.51005	-0.033829	0.83464000000000005	0.36173	2.613E-2	0.31408999999999998	0.57562999999999998	278	4.8399999999999997E-3	0.21198	0.000002	186.64000999999999
sex	S1_88948215	1	88948215	140.74162100000001	2	1.4781	0.22986000000000001	-0.129810	2.9026900000000002	8.9550000000000005E-2	6.062E-2	0.79923	0.37209999999999999	279	1.052E-2	0.21002000000000001	0.000002	182.46444
sex	S1_89802648	1	89802648	140.99094700000001	2	1.3984000000000001	0.24872	7.3179999999999995E-2	2.7967300000000002	9.5579999999999998E-2	1.504E-2	9.2240000000000003E-2	0.76158000000000003	279	9.9600000000000001E-3	0.21013999999999999	0.000002	183.86687000000001
sex	S1_90169968	1	90169968	141.072824	2	0.63438000000000005	0.53103	9.7999999999999997E-3	4.3200000000000002E-2	0.83550999999999997	-0.056280	1.2607200000000001	0.26247999999999999	279	4.5399999999999998E-3	0.21128	0.000002	185.21359000000001
sex	S1_90360155	1	90360155	141.60174900000001	2	4.512E-2	0.95589000000000002	1.039E-2	5.8709999999999998E-2	0.80872999999999995	7.6E-3	2.0899999999999998E-2	0.88515999999999995	279	0.000324	0.21218000000000001	0.000002	187.1439
sex	S1_91734063	1	91734063	142.55886899999999	2	0.74700999999999995	0.47472999999999999	-0.008376	2.2939999999999999E-2	0.87971999999999995	7.6579999999999995E-2	1.47665	0.22533	279	5.3400000000000001E-3	0.21110999999999999	0.000002	185.62595999999999
sex	S1_91768264	1	91768264	145.55886899999999	2	0.29282000000000002	0.74639	-0.027441	0.49159999999999998	0.48380000000000001	-0.022830	0.22159000000000001	0.63819999999999999	279	2.0999999999999999E-3	0.21179999999999999	0.000002	186.43263999999999
sex	S1_91950846	1	91950846	145.73324099999999	2	1.2739100000000001	0.28136	-0.055371	1.23603	0.26719999999999999	4.4389999999999999E-2	0.71370999999999996	0.39894000000000002	279	9.0799999999999995E-3	0.21032000000000001	0.000002	184.14073999999999
sex	S1_92009760	1	92009760	145.86265	2	0.77239999999999998	0.46289000000000002	1.354E-2	8.2979999999999998E-2	0.77351000000000003	-0.065107	1.46929	0.22649	279	5.5199999999999997E-3	0.21107999999999999	0.000002	185.34482
sex	S1_92110940	1	92110940	145.87859900000001	2	4.1500599999999999	1.6750000000000001E-2	0.11205	7.4037300000000004	6.9199999999999999E-3	-0.000549	0.000160	0.98992000000000002	279	2.8979999999999999E-2	0.20610000000000001	0.000002	178.51841999999999
sex	S1_92464170	1	92464170	145.93340499999999	2	0.36786000000000002	0.69255	3.2059999999999998E-2	0.39194000000000001	0.53180000000000005	2.2100000000000002E-2	0.1764	0.67481000000000002	279	2.64E-3	0.21168999999999999	0.000002	185.73419999999999
sex	S1_92979229	1	92979229	146.31359399999999	2	0.10758	0.89805000000000001	-0.010688	3.2250000000000001E-2	0.85762000000000005	2.7189999999999999E-2	0.21299000000000001	0.64478999999999997	279	0.000773	0.21209	0.000002	185.56134
sex	S1_93227346	1	93227346	146.42217400000001	2	2.8466100000000001	5.9729999999999998E-2	-0.081765	5.6284999999999998	1.8350000000000002E-2	-0.031637	0.58252999999999999	0.44596999999999998	279	2.0060000000000001E-2	0.20799000000000001	0.000002	181.60204999999999
sex	S1_93459000	1	93459000	146.84750500000001	2	1.1133500000000001	0.32991999999999999	1.9499999999999999E-3	1.8E-3	0.96616000000000002	-0.069777	1.6120099999999999	0.20527000000000001	279	7.9399999999999991E-3	0.21056	0.000002	184.83765
sex	S1_93499686	1	93499686	146.92671300000001	2	3.3029000000000002	3.8219999999999997E-2	-0.100400	3.5743299999999998	5.9720000000000002E-2	6.7309999999999995E-2	1.3108	0.25324000000000002	279	2.3199999999999998E-2	0.20732	0.000002	180.53549000000001
sex	S1_93848301	1	93848301	147.720631	2	3.4416500000000001	3.338E-2	-0.098946	6.0039699999999998	1.489E-2	3.4889999999999997E-2	0.53405999999999998	0.46551999999999999	279	2.4150000000000001E-2	0.20712	0.000002	179.81325000000001
sex	S1_96480747	1	96480747	149.66369399999999	2	2.33E-3	0.99766999999999995	-0.002050	4.13E-3	0.94879000000000002	-0.000592	0.000219	0.98819000000000001	277	0.000017	0.21340999999999999	0.000002	186.66947999999999
sex	S1_96628608	1	96628608	150.18452400000001	2	1.4843599999999999	0.22844	-0.056684	0.90983999999999998	0.34098000000000001	0.10707999999999999	2.90489	8.9429999999999996E-2	279	1.056E-2	0.21001	0.000002	183.88434000000001
sex	S1_96684478	1	96684478	151.21035599999999	2	0.23291999999999999	0.79237000000000002	-0.006782	2.4510000000000001E-2	0.87570999999999999	3.252E-2	0.39978999999999998	0.52771999999999997	278	1.67E-3	0.21188000000000001	0.000002	185.87344999999999
sex	S1_97664676	1	97664676	151.933885	2	0.2631	0.76885999999999999	-0.026529	0.32168000000000002	0.57106000000000001	-0.025765	0.24967	0.61770000000000003	279	1.89E-3	0.21185000000000001	0.000002	185.82404
sex	S1_97751399	1	97751399	152.040041	2	0.53766999999999998	0.58472000000000002	-0.042045	1.06429	0.30314000000000002	8.5000000000000006E-3	3.2800000000000003E-2	0.85641	278	3.8600000000000001E-3	0.21218999999999999	0.000002	186.65681000000001
sex	S1_98427577	1	98427577	152.498141	2	0.98782999999999999	0.37369000000000002	5.3249999999999999E-2	1.2921100000000001	0.25663999999999998	5.2209999999999999E-2	1.06359	0.30329	279	7.0499999999999998E-3	0.21074999999999999	0.000002	184.36089999999999
sex	S1_100837235	1	100837235	154.10194999999999	2	0.11405	0.89226000000000005	-0.001871	1.5900000000000001E-3	0.96821999999999997	-0.023570	0.22344	0.63680000000000003	279	0.000819	0.21207999999999999	0.000002	186.13489999999999
sex	S1_100869257	1	100869257	154.95822999999999	2	8.5900000000000004E-3	0.99143999999999999	-0.000573	0.000274	0.98680000000000001	5.1000000000000004E-3	1.5310000000000001E-2	0.90161999999999998	279	0.000062	0.21224000000000001	0.000002	187.24759
sex	S1_101259940	1	101259940	156.930466	2	0.39851999999999999	0.67169999999999996	-0.010213	0.10206999999999999	0.74960000000000004	-0.035691	0.77688999999999997	0.37885000000000002	279	2.8600000000000001E-3	0.21163999999999999	0.000002	186.58446000000001
sex	S1_102062596	1	102062596	157.52250699999999	2	0.75239999999999996	0.47220000000000001	-0.031047	0.72075999999999996	0.39662999999999998	-0.054860	1.3943399999999999	0.23869000000000001	278	5.3800000000000002E-3	0.21149999999999999	0.000002	186.36105000000001
sex	S1_102062630	1	102062630	157.84496200000001	2	0.20841999999999999	0.81198999999999999	-0.016652	0.12876000000000001	0.71999000000000002	3.3649999999999999E-2	0.41	0.52249999999999996	279	1.5E-3	0.21193000000000001	0.000002	187.08148
sex	S1_102204678	1	102204678	160.84496200000001	2	0.72928999999999999	0.48316999999999999	-0.044155	1.07362	0.30103000000000002	4.8120000000000003E-2	0.87275999999999998	0.35099999999999998	279	5.2199999999999998E-3	0.21113999999999999	0.000002	185.63148000000001
sex	S1_102466226	1	102466226	163.53958299999999	2	5.484E-2	0.94664000000000004	-0.006092	2.1899999999999999E-2	0.88246999999999998	-0.012452	6.5299999999999997E-2	0.79849999999999999	279	0.000394	0.21217	0.000002	186.75996000000001
sex	S1_104935981	1	104935981	165.36262199999999	2	0.73050999999999999	0.48258000000000001	-0.061335	1.3167899999999999	0.25214999999999999	-0.023227	0.16458999999999999	0.68528	279	5.2300000000000003E-3	0.21113999999999999	0.000002	184.60918000000001
sex	S1_105772420	1	105772420	165.56809100000001	2	0.24968000000000001	0.77922000000000002	-0.003473	4.7499999999999999E-3	0.94506999999999997	-0.038790	0.49131999999999998	0.48393000000000003	279	1.7899999999999999E-3	0.21187	0.000002	185.80171999999999
sex	S1_106697205	1	106697205	166.001869	2	0.42314000000000002	0.65541000000000005	3.9910000000000001E-2	0.52942999999999996	0.46745999999999999	3.3410000000000002E-2	0.34336	0.55837000000000003	279	3.0300000000000001E-3	0.21160999999999999	0.000002	185.18434999999999
sex	S1_107128758	1	107128758	166.42241899999999	2	0.53264999999999996	0.58765000000000001	3.7690000000000001E-2	0.68545	0.40843000000000002	5.1229999999999998E-2	0.85911999999999999	0.35478999999999999	279	3.82E-3	0.21143999999999999	0.000002	186.53371000000001
sex	S1_108305012	1	108305012	167.29066599999999	2	2.2536800000000001	0.10693	-0.070092	2.48041	0.11641	6.0350000000000001E-2	1.42543	0.23352999999999999	279	1.5949999999999999E-2	0.20885999999999999	0.000002	182.92336
sex	S1_108666861	1	108666861	169.43629999999999	2	2.89927	5.6739999999999999E-2	7.4329999999999993E-2	2.8023500000000001	9.5259999999999997E-2	9.8739999999999994E-2	4.15543	4.2450000000000002E-2	278	2.0480000000000002E-2	0.20854	0.000002	181.73874000000001
sex	S1_108755387	1	108755387	169.79771299999999	2	0.49809999999999999	0.60823000000000005	3.2460000000000003E-2	0.51561999999999997	0.47332000000000002	-0.042191	0.75085999999999997	0.38695000000000002	279	3.5699999999999998E-3	0.21149000000000001	0.000002	185.86699999999999
sex	S1_110920082	1	110920082	171.39557300000001	2	0.49108000000000002	0.61248999999999998	-0.018766	0.16259000000000001	0.68708999999999998	-0.038931	0.90808	0.34144999999999998	279	3.5200000000000001E-3	0.21149999999999999	0.000002	185.81455
sex	S1_111183619	1	111183619	171.52550199999999	2	0.25329000000000002	0.77642	-0.002019	1.92E-3	0.96504999999999996	-0.035622	0.48569000000000001	0.48643999999999998	279	1.82E-3	0.21185999999999999	0.000002	185.83399
sex	S1_111307639	1	111307639	171.610185	2	5.3609999999999998E-2	0.94781000000000004	6.96E-3	3.2739999999999998E-2	0.85655000000000003	-0.007065	2.4469999999999999E-2	0.87580000000000002	279	0.000385	0.21217	0.000002	187.17663999999999
sex	S1_112976661	1	112976661	172.819028	2	0.75712000000000002	0.46998000000000001	-0.030546	0.43643999999999999	0.50939000000000001	3.8559999999999997E-2	0.44762000000000002	0.50402000000000002	279	5.4200000000000003E-3	0.21110000000000001	0.000002	185.56347
sex	S1_113322630	1	113322630	175.819028	2	0.12878000000000001	0.87922	-0.027035	0.25225999999999998	0.61587999999999998	4.0400000000000002E-3	5.0400000000000002E-3	0.94345999999999997	279	0.000925	0.21204999999999999	0.000002	186.20311000000001
sex	S1_113890831	1	113890831	177.34088600000001	2	1.1657200000000001	0.31322	-0.032821	0.71726999999999996	0.39777000000000001	-0.069988	2.3221799999999999	0.12867999999999999	279	8.3099999999999997E-3	0.21048	0.000002	185.1695
sex	S1_115688332	1	115688332	178.66770399999999	2	0.48099999999999998	0.61868000000000001	-0.049748	0.70684999999999998	0.40122000000000002	5.7259999999999998E-2	0.76160000000000005	0.38357999999999998	279	3.4499999999999999E-3	0.21152000000000001	0.000002	185.72480999999999
sex	S1_115771771	1	115771771	181.459495	2	1.4150100000000001	0.24467	1.068E-2	5.5719999999999999E-2	0.81355999999999995	7.2370000000000004E-2	1.8567800000000001	0.1741	279	1.0070000000000001E-2	0.21010999999999999	0.000002	184.30419000000001
sex	S1_115825277	1	115825277	181.98419200000001	2	0.13308	0.87544999999999995	1.6310000000000002E-2	0.24623999999999999	0.62012999999999996	-0.010793	7.4539999999999995E-2	0.78505000000000003	279	0.000956	0.21204999999999999	0.000002	187.13866999999999
sex	S1_117544073	1	117544073	183.252915	2	1.3324499999999999	0.26551999999999998	-0.015876	0.15526000000000001	0.69386000000000003	-0.083808	2.6637599999999999	0.10378999999999999	278	9.4900000000000002E-3	0.21062	0.000002	184.80912000000001
sex	S1_117740259	1	117740259	184.45786200000001	2	0.44097999999999998	0.64385999999999999	2.316E-2	0.38095000000000001	0.53759999999999997	4.376E-2	0.79779	0.37252999999999997	279	3.16E-3	0.21157999999999999	0.000002	186.16401999999999
sex	S1_119541256	1	119541256	185.787261	2	0.10793	0.89773000000000003	-0.003185	2.2200000000000002E-3	0.96242000000000005	2.8809999999999999E-2	0.21234	0.64529999999999998	279	0.000776	0.21207999999999999	0.000002	185.51419999999999
sex	S1_120942003	1	120942003	186.13941299999999	2	0.23114000000000001	0.79378000000000004	2.751E-2	0.40801999999999999	0.52349999999999997	2.3500000000000001E-3	1.98E-3	0.96457000000000004	279	1.66E-3	0.21190000000000001	0.000002	186.31443999999999
sex	S1_121732468	1	121732468	186.722891	2	0.22023000000000001	0.80247999999999997	-0.009187	3.7940000000000002E-2	0.84570000000000001	3.6119999999999999E-2	0.43482999999999999	0.51017000000000001	279	1.58E-3	0.21190999999999999	0.000002	186.33410000000001
sex	S1_122124700	1	122124700	189.722891	2	9.4719999999999999E-2	0.90966000000000002	1.346E-2	6.6119999999999998E-2	0.79725999999999997	2.5069999999999999E-2	0.18611	0.66651000000000005	279	0.000681	0.21210000000000001	0.000002	187.13974999999999
sex	S1_122584913	1	122584913	189.91520800000001	2	0.73517999999999994	0.48035	-0.046028	1.35033	0.24621999999999999	0.000895	0.000388	0.98429999999999995	279	5.2599999999999999E-3	0.21113000000000001	0.000002	185.60971000000001
sex	S1_122955315	1	122955315	192.79271499999999	2	3.2469999999999999E-2	0.96806000000000003	-0.012162	5.9139999999999998E-2	0.80805000000000005	8.4100000000000008E-3	2.8629999999999999E-2	0.86575000000000002	278	0.000234	0.21293999999999999	0.000002	187.73066
sex	S1_122960260	1	122960260	194.21162000000001	2	0.92166000000000003	0.39906999999999998	-0.059296	1.13541	0.28754999999999997	9.3399999999999993E-3	2.4760000000000001E-2	0.87509000000000003	279	6.5799999999999999E-3	0.21085000000000001	0.000002	184.99816999999999
sex	S1_123526668	1	123526668	194.62971200000001	2	8.6550000000000002E-2	0.91710999999999998	2.18E-2	0.1731	0.67769000000000001	-0.016531	6.9379999999999997E-2	0.79244000000000003	279	0.000622	0.21212	0.000002	187.09275
sex	S1_124189989	1	124189989	195.05144100000001	2	1.40201	0.24784	8.1769999999999995E-2	2.10839	0.14762	2.3720000000000001E-2	0.13793	0.71062999999999998	279	9.9799999999999993E-3	0.21013000000000001	0.000002	184.35436999999999
sex	S1_124473750	1	124473750	197.678787	2	1.5014099999999999	0.22461999999999999	-0.075611	3.00074	8.4339999999999998E-2	-0.008427	2.759E-2	0.86819000000000002	278	1.068E-2	0.21037	0.000002	184.01662999999999
sex	S1_124682374	1	124682374	197.778254	2	0.11409999999999999	0.89220999999999995	-0.017669	0.13741999999999999	0.71113999999999999	-0.017423	0.11906	0.73031999999999997	279	0.000820	0.21207999999999999	0.000002	186.36747
sex	S1_124682616	1	124682616	197.79094900000001	2	1.196E-2	0.98811000000000004	-0.002793	2.7200000000000002E-3	0.95845000000000002	8.09E-3	2.2839999999999999E-2	0.87999000000000005	279	0.000086	0.21223	0.000002	186.2808
sex	S1_124941205	1	124941205	199.77839900000001	2	14.67906	0.000001	-0.128310	6.5787300000000002	1.085E-2	0.10865	3.8675099999999998	5.0220000000000001E-2	279	9.5479999999999995E-2	0.19198000000000001	0.000002	159.18914000000001
sex	S1_125830318	1	125830318	200.434695	2	4.4589999999999998E-2	0.95640000000000003	-0.017132	8.2780000000000006E-2	0.77378000000000002	7.6E-3	1.8089999999999998E-2	0.89312000000000002	279	0.000321	0.21218000000000001	0.000002	185.79907
sex	S1_128061035	1	128061035	201.769822	2	1.0626100000000001	0.34694999999999998	1.7309999999999999E-2	0.17041999999999999	0.68006	4.9000000000000002E-2	0.88976999999999995	0.34636	279	7.5799999999999999E-3	0.21063999999999999	0.000002	185.06111000000001
sex	S1_128063850	1	128063850	202.105231	2	7.9793799999999999	0.000427	-0.030253	0.44263000000000002	0.50641000000000003	-0.134840	7.0264499999999996	8.4899999999999993E-3	279	5.4269999999999999E-2	0.20072999999999999	0.000002	171.70543000000001
sex	S1_128142162	1	128142162	203.711387	2	0.26375999999999999	0.76834999999999998	-0.020565	0.22391	0.63644999999999996	-0.036452	0.48842999999999998	0.48520999999999997	278	1.89E-3	0.21224000000000001	0.000002	186.98482000000001
sex	S1_128527381	1	128527381	204.17829399999999	2	0.59321000000000002	0.55325000000000002	6.547E-2	1.17353	0.27961000000000003	2.554E-2	0.14718999999999999	0.70152999999999999	279	4.2500000000000003E-3	0.21135000000000001	0.000002	184.25467
sex	S1_128644762	1	128644762	205.714472	2	0.16471	0.84821999999999997	2.053E-2	0.26103999999999999	0.60980999999999996	2.0140000000000002E-2	0.17249	0.67823	279	1.1800000000000001E-3	0.21199999999999999	0.000002	186.92957000000001
sex	S1_128840524	1	128840524	206.072936	2	0.36352000000000001	0.69555	-0.040717	0.27333000000000002	0.60152000000000005	-0.070922	0.72553999999999996	0.39506000000000002	279	2.6099999999999999E-3	0.2117	0.000002	186.14748
sex	S1_128987915	1	128987915	209.072936	2	0.54362999999999995	0.58125000000000004	-0.003594	7.8300000000000002E-3	0.92956000000000005	4.8480000000000002E-2	1.0586800000000001	0.30441000000000001	279	3.8899999999999998E-3	0.21142	0.000002	185.78665000000001
sex	S1_129166608	1	129166608	209.10972799999999	2	0.82042999999999999	0.44130999999999998	6.2839999999999993E-2	1.5355099999999999	0.21634	2.2599999999999999E-3	1.6999999999999999E-3	0.96716999999999997	278	5.8700000000000002E-3	0.21138999999999999	0.000002	184.85678999999999
sex	S1_130505547	1	130505547	210.098061	2	0.91283999999999998	0.40257999999999999	-0.057468	1.5240100000000001	0.21806	2.7830000000000001E-2	0.31624000000000002	0.57433000000000001	279	6.5199999999999998E-3	0.21085999999999999	0.000002	184.67829
sex	S1_130609006	1	130609006	213.098061	2	0.89242999999999995	0.41082999999999997	-0.000175	0.000015	0.99689000000000005	-0.052290	1.04298	0.30802000000000002	279	6.3800000000000003E-3	0.2109	0.000002	185.72905
sex	S1_131716675	1	131716675	213.915682	2	6.3729999999999995E-2	0.93827000000000005	-0.022249	0.11931	0.73004000000000002	-0.003355	2.7299999999999998E-3	0.95840000000000003	279	0.000458	0.21215000000000001	0.000002	186.87511000000001
sex	S1_132181650	1	132181650	216.506767	2	0.59445999999999999	0.55256000000000005	3.8460000000000001E-2	0.52886	0.4677	5.4120000000000001E-2	0.81852999999999998	0.36638999999999999	279	4.2599999999999999E-3	0.21135000000000001	0.000002	185.07344000000001
sex	S1_132470247	1	132470247	218.70106799999999	2	0.26329000000000002	0.76871	2.2429999999999999E-2	0.30564999999999998	0.58081000000000005	-0.024951	0.26734999999999998	0.60551999999999995	279	1.89E-3	0.21185000000000001	0.000002	186.1
sex	S1_133842895	1	133842895	219.71428299999999	2	1.3368800000000001	0.26435999999999998	-0.053183	1.77851	0.18343000000000001	4.351E-2	0.87839	0.34945999999999999	277	9.5700000000000004E-3	0.21167	0.000002	183.98093
sex	S1_134189329	1	134189329	222.639882	2	0.11444	0.89190999999999998	-0.008136	3.5900000000000001E-2	0.84985999999999995	2.0539999999999999E-2	0.17802000000000001	0.67340999999999995	279	0.000822	0.21207000000000001	0.000002	186.50828999999999
sex	S1_134507106	1	134507106	222.803461	2	2.9266899999999998	5.5230000000000001E-2	-0.078682	3.2450700000000001	7.2720000000000007E-2	7.4569999999999997E-2	2.2277800000000001	0.13668	279	2.061E-2	0.20787	0.000002	180.73814999999999
sex	S1_136430951	1	136430951	224.18544299999999	2	0.42732999999999999	0.65266999999999997	-0.026492	0.36423	0.54666000000000003	3.4270000000000002E-2	0.47291	0.49221999999999999	279	3.0599999999999998E-3	0.21160000000000001	0.000002	186.46861000000001
sex	S1_136808951	1	136808951	227.18544299999999	2	0.23019999999999999	0.79452999999999996	3.29E-3	5.0200000000000002E-3	0.94357000000000002	-0.031550	0.37436999999999998	0.54113	278	1.65E-3	0.21264	0.000002	187.84845999999999
sex	S1_136846851	1	136846851	227.306264	2	1.0286299999999999	0.35885	-0.034169	0.75821000000000005	0.38463999999999998	4.9910000000000003E-2	1.1288899999999999	0.28893999999999997	279	7.3400000000000002E-3	0.21068999999999999	0.000002	184.76839000000001
sex	S1_137328468	1	137328468	230.306264	2	8.7160000000000001E-2	0.91654999999999998	1.7749999999999998E-2	0.14524999999999999	0.70340999999999998	1.7739999999999999E-2	0.11149000000000001	0.73870999999999998	273	0.000632	0.21612999999999999	0.000002	186.55869000000001
sex	S1_137690861	1	137690861	231.14622499999999	2	0.28216000000000002	0.75436999999999999	-0.006141	2.231E-2	0.88136000000000003	-0.025082	0.27982000000000001	0.59723999999999999	279	2.0200000000000001E-3	0.21182000000000001	0.000002	186.71181999999999
sex	S1_139818898	1	139818898	232.717026	2	1.1514599999999999	0.31768000000000002	6.0100000000000001E-2	1.48543	0.22395999999999999	-0.071576	1.7997000000000001	0.18084	279	8.2100000000000003E-3	0.21051	0.000002	184.64422999999999
sex	S1_140599160	1	140599160	235.717026	2	0.17076	0.84311000000000003	2.5690000000000001E-2	0.21121999999999999	0.64617999999999998	-0.002689	1.82E-3	0.96599000000000002	279	1.23E-3	0.21199000000000001	0.000002	186.49506
sex	S1_140803354	1	140803354	236.23242099999999	2	5.2283499999999998	5.8999999999999999E-3	0.16427	10.235709999999999	1.5399999999999999E-3	-0.043833	0.51924999999999999	0.47177000000000002	279	3.6240000000000001E-2	0.20455999999999999	0.000002	176.17114000000001
sex	S1_140814535	1	140814535	237.468108	2	2.2699999999999999E-3	0.99773000000000001	-0.002287	3.14E-3	0.95538000000000001	1.8400000000000001E-3	1.47E-3	0.96940000000000004	279	0.000016	0.21224999999999999	0.000002	186.73373000000001
sex	S1_140814861	1	140814861	237.476663	2	0.44009999999999999	0.64441999999999999	3.9969999999999999E-2	0.87978000000000001	0.34908	-0.003969	6.9699999999999996E-3	0.93350999999999995	279	3.15E-3	0.21157999999999999	0.000002	185.75287
sex	S1_140884921	1	140884921	237.52393699999999	2	1.17645	0.30990000000000001	3.7019999999999997E-2	0.42609999999999998	0.51444999999999996	8.6209999999999995E-2	2.2450000000000001	0.13517999999999999	279	8.3899999999999999E-3	0.21046999999999999	0.000002	183.55176
sex	S1_142894259	1	142894259	238.618155	2	0.26590999999999998	0.76671	-0.032050	0.53180000000000005	0.46647	-0.001886	1.48E-3	0.96930000000000005	278	1.91E-3	0.21249000000000001	0.000002	187.06112999999999
sex	S1_143119031	1	143119031	238.97506799999999	2	2.7181299999999999	6.7750000000000005E-2	-0.087266	3.6545700000000001	5.6939999999999998E-2	-0.084186	2.8626	9.178E-2	279	1.917E-2	0.20818	0.000002	181.32769999999999
sex	S1_143683944	1	143683944	239.392056	2	0.89561000000000002	0.40954000000000002	6.8070000000000006E-2	1.6452500000000001	0.20068	2.8119999999999999E-2	0.27239999999999998	0.60214000000000001	278	6.4200000000000004E-3	0.21153	0.000002	185.64278999999999
sex	S1_144164766	1	144164766	239.85153800000001	2	0.22387000000000001	0.79957	3.4499999999999999E-3	6.4000000000000003E-3	0.93628	3.1449999999999999E-2	0.43561	0.50980000000000003	279	1.6100000000000001E-3	0.21190999999999999	0.000002	186.21620999999999
sex	S1_144179904	1	144179904	240.361627	2	2.4706999999999999	8.6379999999999998E-2	7.1730000000000002E-2	3.0320999999999998	8.2739999999999994E-2	7.8170000000000003E-2	2.5215299999999998	0.11344	279	1.746E-2	0.20854	0.000002	181.78107
sex	S1_144180070	1	144180070	240.58122900000001	2	2.3307000000000002	9.9129999999999996E-2	-0.006553	2.725E-2	0.86899999999999999	-0.107890	4.6587199999999998	3.1759999999999997E-2	278	1.652E-2	0.20946000000000001	0.000002	183.79240999999999
sex	S1_144856820	1	144856820	241.080769	2	0.60172999999999999	0.54857999999999996	-0.038627	0.98629999999999995	0.32151999999999997	-0.031941	0.46739000000000003	0.49475999999999998	278	4.3200000000000001E-3	0.21132000000000001	0.000002	185.78459000000001
sex	S1_144862688	1	144862688	242.02669800000001	2	2.1532900000000001	0.11803	7.6530000000000001E-2	3.6497799999999998	5.7110000000000001E-2	5.3379999999999997E-2	1.2972999999999999	0.25568999999999997	279	1.525E-2	0.20901	0.000002	182.63141999999999
sex	S1_144960696	1	144960696	244.97446500000001	2	4.539E-2	0.95562999999999998	4.7299999999999998E-3	6.96E-3	0.93359000000000003	-0.017701	8.0439999999999998E-2	0.77690999999999999	279	0.000326	0.21218000000000001	0.000002	185.84366
sex	S1_145927801	1	145927801	245.68832900000001	2	0.86660000000000004	0.42151	2.2699999999999999E-3	2.5200000000000001E-3	0.95998000000000006	6.7970000000000003E-2	1.57345	0.21076	279	6.1900000000000002E-3	0.21093000000000001	0.000002	185.05828
sex	S1_145944086	1	145944086	247.58807200000001	2	0.36329	0.69571000000000005	3.16E-3	2.8800000000000002E-3	0.95723999999999998	-0.052334	0.69786999999999999	0.40422000000000002	279	2.6099999999999999E-3	0.2117	0.000002	185.49637999999999
sex	S1_146844513	1	146844513	248.25271900000001	2	0.49070999999999998	0.61272000000000004	3.3989999999999999E-2	0.25212000000000001	0.61597999999999997	-0.020264	7.5810000000000002E-2	0.78327000000000002	279	3.5200000000000001E-3	0.21149999999999999	0.000002	186.29490000000001
sex	S1_147266867	1	147266867	249.48253700000001	2	0.71060000000000001	0.49224000000000001	-0.042878	0.67001999999999995	0.41375000000000001	7.0489999999999997E-2	1.3798699999999999	0.24113000000000001	279	5.0800000000000003E-3	0.21117	0.000002	185.48088000000001
sex	S1_148179085	1	148179085	250.15588700000001	2	0.49287999999999998	0.61138999999999999	4.4310000000000002E-2	0.93725999999999998	0.33383000000000002	-0.024661	0.21251999999999999	0.64515999999999996	279	3.5300000000000002E-3	0.21149999999999999	0.000002	186.40232
sex	S1_148515846	1	148515846	253.15588700000001	2	0.72106000000000003	0.48714000000000002	-0.073801	1.4361299999999999	0.23179	1.95E-2	9.0029999999999999E-2	0.76436000000000004	279	5.1599999999999997E-3	0.21115	0.000002	184.81948
sex	S1_149234375	1	149234375	253.68626599999999	2	0.11426	0.89207000000000003	3.5000000000000001E-3	7.92E-3	0.92917000000000005	2.2890000000000001E-2	0.22850000000000001	0.63300999999999996	279	0.000821	0.21207000000000001	0.000002	186.57973000000001
sex	S1_149316412	1	149316412	256.68626599999999	2	0.99136000000000002	0.37237999999999999	-0.039045	0.64822999999999997	0.42143000000000003	-0.048229	0.81264000000000003	0.36812	279	7.0800000000000004E-3	0.21074999999999999	0.000002	184.77243000000001
sex	S1_149366184	1	149366184	259.580916	2	1.359E-2	0.98651	7.2500000000000004E-3	2.64E-2	0.87105999999999995	-0.000839	0.000311	0.98594999999999999	278	0.000098	0.21221000000000001	0.000002	186.53639999999999
sex	S1_149840089	1	149840089	261.19584600000002	2	0.31498999999999999	0.73006000000000004	-0.033150	0.42391000000000001	0.51553000000000004	2.9850000000000002E-2	0.25847999999999999	0.61156999999999995	279	2.2599999999999999E-3	0.21177000000000001	0.000002	185.47398000000001
sex	S1_151792812	1	151792812	262.63724100000002	2	0.33711999999999998	0.71411999999999998	3.1780000000000003E-2	0.64595999999999998	0.42225000000000001	5.8999999999999999E-3	1.5800000000000002E-2	0.90007000000000004	277	2.4399999999999999E-3	0.21248	0.000002	185.03259
sex	S1_151944706	1	151944706	263.24005899999997	2	4.8259999999999997E-2	0.95289999999999997	9.9299999999999996E-3	6.1780000000000002E-2	0.80388999999999999	-0.009838	4.2849999999999999E-2	0.83616999999999997	278	0.000347	0.21215999999999999	0.000002	186.57749000000001
sex	S1_152545908	1	152545908	263.68383299999999	2	4.6577799999999998	1.0240000000000001E-2	0.10628	6.9550999999999998	8.8299999999999993E-3	9.0969999999999995E-2	3.3570600000000002	6.7989999999999995E-2	279	3.2410000000000001E-2	0.20537	0.000002	177.29132999999999
sex	S1_152937786	1	152937786	263.82168899999999	2	0.88131000000000004	0.41539999999999999	-0.052459	1.4821	0.22448000000000001	1.472E-2	8.097E-2	0.7762	279	6.3E-3	0.21090999999999999	0.000002	184.61776
sex	S1_153482568	1	153482568	263.84520700000002	2	0.20213999999999999	0.81710000000000005	2.6440000000000002E-2	0.40072000000000002	0.52724000000000004	0.000480	0.000093	0.99229999999999996	279	1.4499999999999999E-3	0.21193999999999999	0.000002	186.37495999999999
sex	S1_153567660	1	153567660	265.56652200000002	2	8.4610000000000005E-2	0.91888999999999998	-0.022947	0.15261	0.69635000000000002	8.8199999999999997E-3	1.9040000000000001E-2	0.89034999999999997	279	0.000608	0.21212	0.000002	186.69448
sex	S1_156833464	1	156833464	267.56652200000002	2	0.36051	0.69764000000000004	-0.013390	6.0159999999999998E-2	0.80642999999999998	4.6269999999999999E-2	0.71584000000000003	0.39823999999999998	279	2.5899999999999999E-3	0.2117	0.000002	185.31469000000001
sex	S1_159162394	1	159162394	269.12326000000002	2	0.47617999999999999	0.62165999999999999	4.7640000000000002E-2	0.94301999999999997	0.33234999999999998	3.5020000000000003E-2	0.41055999999999998	0.52220999999999995	279	3.4099999999999998E-3	0.21152000000000001	0.000002	186.23591999999999
sex	S1_159190926	1	159190926	270.67897799999997	2	1.779E-2	0.98236999999999997	-0.001609	0.000948	0.97545000000000004	8.43E-3	2.4320000000000001E-2	0.87619000000000002	279	0.000128	0.21221999999999999	0.000002	186.74930000000001
sex	S1_159690842	1	159690842	271.51404700000001	2	3.3340000000000002E-2	0.96721000000000001	-0.009101	3.2779999999999997E-2	0.85646	4.1900000000000001E-3	5.5199999999999997E-3	0.94083000000000006	278	0.000239	0.21246999999999999	0.000002	187.38521
sex	S1_160097706	1	160097706	274.25354800000002	2	0.14655000000000001	0.86375000000000002	4.0400000000000002E-3	6.7000000000000002E-3	0.93484	3.014E-2	0.27594999999999997	0.59977999999999998	279	1.0499999999999999E-3	0.21203	0.000002	186.05741
sex	S1_160176029	1	160176029	276.52879899999999	2	0.17810999999999999	0.83694000000000002	1.6910000000000001E-2	0.16178999999999999	0.68781999999999999	-0.029401	0.35137000000000002	0.55381999999999998	279	1.2800000000000001E-3	0.21198	0.000002	187.04984999999999
sex	S1_160264571	1	160264571	277.64692400000001	2	0.39434999999999998	0.67449999999999999	-0.033648	0.45490000000000003	0.50058000000000002	2.0559999999999998E-2	0.14276	0.70584999999999998	279	2.8300000000000001E-3	0.21165	0.000002	185.38256999999999
sex	S1_160991043	1	160991043	278.18316700000003	2	0.22878000000000001	0.79564999999999997	1.6539999999999999E-2	0.19037999999999999	0.66293999999999997	-0.026704	0.39672000000000002	0.52930999999999995	278	1.65E-3	0.21257999999999999	0.000002	188.08340999999999
sex	S1_161367555	1	161367555	281.18316700000003	2	1.81054	0.16549	-0.088913	3.4127800000000001	6.5759999999999999E-2	0.000150	0.000009	0.99763000000000002	279	1.285E-2	0.20952000000000001	0.000002	182.66201000000001
sex	S1_161367675	1	161367675	281.40371199999998	2	1.4533100000000001	0.23557	6.8890000000000007E-2	2.6099399999999999	0.10732999999999999	4.1259999999999998E-2	0.75602999999999998	0.38532	279	1.034E-2	0.21004999999999999	0.000002	183.61645999999999
sex	S1_164052280	1	164052280	283.38534199999998	2	0.22208	0.80098999999999998	6.4599999999999996E-3	2.4369999999999999E-2	0.87605999999999995	2.8459999999999999E-2	0.37986999999999999	0.53817999999999999	279	1.5900000000000001E-3	0.21190999999999999	0.000002	186.4237
sex	S1_164304207	1	164304207	283.41239300000001	2	9.9839999999999998E-2	0.90500999999999998	1.695E-2	0.12869	0.72006999999999999	1.061E-2	4.4720000000000003E-2	0.83267000000000002	279	0.000717	0.21210000000000001	0.000002	186.40259
sex	S1_166180096	1	166180096	284.79707200000001	2	1.9502999999999999	0.14416999999999999	-0.069482	3.2196600000000002	7.3849999999999999E-2	6.1069999999999999E-2	1.8127200000000001	0.17927999999999999	279	1.383E-2	0.20931	0.000002	183.12020000000001
sex	S1_166256775	1	166256775	287.39890300000002	2	1.09253	0.33681	-0.038968	1.1861900000000001	0.27705000000000002	-0.063493	1.9310700000000001	0.16575999999999999	277	7.8499999999999993E-3	0.21054999999999999	0.000002	183.82418999999999
sex	S1_166435390	1	166435390	289.883804	2	1.25789	0.28587000000000001	5.3339999999999999E-2	1.59931	0.20705999999999999	-0.075602	2.3862399999999999	0.12354999999999999	279	8.9599999999999992E-3	0.21035000000000001	0.000002	185.10307
sex	S1_166483672	1	166483672	291.61230399999999	2	1.6213900000000001	0.19949	9.3020000000000005E-2	2.5604300000000002	0.11070000000000001	7.8060000000000004E-2	1.87625	0.17186999999999999	279	1.153E-2	0.20979999999999999	0.000002	182.58932999999999
sex	S1_167180366	1	167180366	292.12656600000003	2	1.0272399999999999	0.35935	-0.050221	0.93979999999999997	0.33317000000000002	5.2319999999999998E-2	0.99844999999999995	0.31855	279	7.3299999999999997E-3	0.21068999999999999	0.000002	184.20330000000001
sex	S1_168224847	1	168224847	292.53482700000001	2	0.51448000000000005	0.59838000000000002	-0.027431	0.44424000000000002	0.50563999999999998	2.8680000000000001E-2	0.35306999999999999	0.55286000000000002	279	3.6900000000000001E-3	0.21146999999999999	0.000002	185.88315
sex	S1_169485045	1	169485045	293.36957999999998	2	0.95703000000000005	0.38529000000000002	-0.024197	0.24284	0.62255000000000005	6.8739999999999996E-2	1.8009500000000001	0.18068999999999999	279	6.8399999999999997E-3	0.21079999999999999	0.000002	184.44708
sex	S1_169638384	1	169638384	293.82543600000002	2	0.30055999999999999	0.74065000000000003	1.09E-3	0.000527	0.98170999999999997	3.9600000000000003E-2	0.59191000000000005	0.44233	279	2.16E-3	0.21179000000000001	0.000002	185.70598000000001
sex	S1_169843836	1	169843836	294.07718699999998	2	0.42313000000000001	0.65541000000000005	4.1230000000000003E-2	0.64985999999999999	0.42085	-0.018272	0.18457999999999999	0.66779999999999995	279	3.0300000000000001E-3	0.21160999999999999	0.000002	185.62697
sex	S1_170028670	1	170028670	296.52410300000003	2	0.22161	0.80137000000000003	-0.025755	0.36851	0.54432000000000003	-0.030083	0.36193999999999998	0.54791999999999996	279	1.5900000000000001E-3	0.21190999999999999	0.000002	187.15738999999999
sex	S1_170294901	1	170294901	298.83498400000002	2	1.58755	0.20627000000000001	6.7650000000000002E-2	2.1957800000000001	0.13952000000000001	2.5699999999999998E-3	2.6900000000000001E-3	0.95865	279	1.129E-2	0.20985000000000001	0.000002	184.22567000000001
sex	S1_170417757	1	170417757	301.782667	2	0.40745999999999999	0.66574	3.2930000000000001E-2	0.75497000000000003	0.38566	5.64E-3	1.566E-2	0.90049999999999997	278	2.9199999999999999E-3	0.21201999999999999	0.000002	186.91449
sex	S1_170432339	1	170432339	303.27595100000002	2	0.55123	0.57686999999999999	3.9269999999999999E-2	0.82132000000000005	0.36558000000000002	-0.044263	0.69657999999999998	0.40465000000000001	279	3.9500000000000004E-3	0.21140999999999999	0.000002	186.33132000000001
sex	S1_171892450	1	171892450	304.35372599999999	2	3.1669999999999997E-2	0.96882999999999997	6.4099999999999999E-3	1.7819999999999999E-2	0.89390999999999998	1.184E-2	5.0849999999999999E-2	0.82176000000000005	279	0.000228	0.2122	0.000002	186.26392999999999
sex	S1_174406785	1	174406785	306.04853300000002	2	0.16381000000000001	0.84899000000000002	5.4299999999999999E-3	1.4030000000000001E-2	0.90581	2.683E-2	0.25506000000000001	0.61392999999999998	279	1.1800000000000001E-3	0.21199999999999999	0.000002	186.37142
sex	S1_174817072	1	174817072	307.592219	2	1.4047499999999999	0.24715999999999999	-0.015444	9.8669999999999994E-2	0.75366999999999995	8.6580000000000004E-2	2.5142000000000002	0.11396000000000001	279	0.01	0.21013000000000001	0.000002	183.7073
sex	S1_174931490	1	174931490	308.26516600000002	2	0.19006999999999999	0.82701000000000002	1.065E-2	6.2829999999999997E-2	0.80227000000000004	2.8670000000000001E-2	0.36668000000000001	0.54530999999999996	279	1.3600000000000001E-3	0.21196000000000001	0.000002	187.04390000000001
sex	S1_175058036	1	175058036	310.417824	2	0.48587000000000002	0.61568000000000001	-0.004533	1.235E-2	0.91161000000000003	4.4560000000000002E-2	0.83716000000000002	0.36099999999999999	279	3.48E-3	0.21151	0.000002	186.01593
sex	S1_177554847	1	177554847	312.26083499999999	2	0.67832999999999999	0.50829999999999997	-0.013000	4.7800000000000002E-2	0.82709999999999995	-0.063389	1.20173	0.27392	279	4.8500000000000001E-3	0.21121999999999999	0.000002	184.77488
sex	S1_178017108	1	178017108	315.26083499999999	2	0.28608	0.75141999999999998	3.6040000000000003E-2	0.53037999999999996	0.46705999999999998	-0.019013	0.12444	0.72453999999999996	278	2.0600000000000002E-3	0.21196000000000001	0.000002	186.13493
sex	S1_178100494	1	178100494	316.96554200000003	2	0.13542000000000001	0.87341000000000002	-0.021372	0.27035999999999999	0.60350000000000004	8.6899999999999998E-3	3.2509999999999997E-2	0.85704999999999998	279	0.000973	0.21204000000000001	0.000002	186.70070999999999
sex	S1_178201713	1	178201713	319.96554200000003	2	3.5740000000000001E-2	0.96489000000000003	-0.011521	5.3159999999999999E-2	0.81781999999999999	-0.013629	5.8069999999999997E-2	0.80974999999999997	279	0.000257	0.21218999999999999	0.000002	187.08477999999999
sex	S1_178575033	1	178575033	320.94516099999998	2	0.51981999999999995	0.59519999999999995	-0.027642	0.83137000000000005	0.36266999999999999	-0.021497	0.31941000000000003	0.57242000000000004	279	3.7200000000000002E-3	0.21146000000000001	0.000002	186.34690000000001
sex	S1_178841165	1	178841165	323.94516099999998	2	0.46457999999999999	0.62888999999999995	-0.038226	0.71823999999999999	0.39745000000000003	2.0879999999999999E-2	0.19102	0.66241000000000005	279	3.3300000000000001E-3	0.21154000000000001	0.000002	185.75621000000001
sex	S1_179976249	1	179976249	324.46303399999999	2	0.61536000000000002	0.54117999999999999	1.137E-2	4.8059999999999999E-2	0.82662999999999998	5.9150000000000001E-2	1.1120300000000001	0.29255999999999999	279	4.4099999999999999E-3	0.21131	0.000002	184.92993999999999
sex	S1_180742803	1	180742803	324.74717399999997	2	0.97423000000000004	0.37877	2.0959999999999999E-2	0.24479999999999999	0.62116000000000005	5.6710000000000003E-2	1.47014	0.22636000000000001	278	6.9800000000000001E-3	0.21140999999999999	0.000002	185.86324999999999
sex	S1_180742956	1	180742956	324.75232799999998	2	0.82999000000000001	0.43713000000000002	-0.026261	0.26030999999999999	0.61031000000000002	6.5740000000000007E-2	1.4865600000000001	0.22378000000000001	279	5.9300000000000004E-3	0.21099000000000001	0.000002	184.51333
sex	S1_180896078	1	180896078	324.81237700000003	2	0.54669999999999996	0.57948	-0.047327	0.96816999999999998	0.32600000000000001	-0.009234	3.1780000000000003E-2	0.85863	278	3.9300000000000003E-3	0.21206	0.000002	186.46657999999999
sex	S1_181007465	1	181007465	325.10673800000001	2	2.1857099999999998	0.11433	-0.017541	0.23405999999999999	0.62890999999999997	9.4240000000000004E-2	4.1318000000000001	4.3040000000000002E-2	278	1.5509999999999999E-2	0.2097	0.000002	183.91331
sex	S1_181704586	1	181704586	325.56377600000002	2	2.538E-2	0.97494000000000003	3.3999999999999998E-3	0.000909	0.97597	-0.006535	3.2200000000000002E-3	0.95479000000000003	278	0.000183	0.21293999999999999	0.000002	188.08072000000001
sex	S1_181710690	1	181710690	326.02498200000002	2	0.94135999999999997	0.39134000000000002	3.15E-3	2.7200000000000002E-3	0.95843999999999996	6.0859999999999997E-2	1.00752	0.31636999999999998	279	6.7200000000000003E-3	0.21082000000000001	0.000002	184.55696
sex	S1_181827068	1	181827068	326.20101	2	1.44154	0.23832999999999999	2.7210000000000002E-2	0.25513000000000002	0.61387999999999998	8.7809999999999999E-2	2.8302900000000002	9.3619999999999995E-2	279	1.026E-2	0.21007000000000001	0.000002	183.60659999999999
sex	S1_181972165	1	181972165	327.87982399999999	2	0.12561	0.88200999999999996	-0.014439	0.12712999999999999	0.72169000000000005	-0.023251	0.23995	0.62463000000000002	279	0.000902	0.21206	0.000002	186.93863999999999
sex	S1_183028261	1	183028261	328.65937700000001	2	0.90186999999999995	0.40699999999999997	-0.052541	1.32701	0.25033	-0.033651	0.42296	0.51600000000000001	278	6.45E-3	0.21127000000000001	0.000002	185.20885999999999
sex	S1_183275657	1	183275657	331.65937700000001	2	0.50156000000000001	0.60612999999999995	-0.040960	0.96484000000000003	0.32682	-0.009953	3.7150000000000002E-2	0.84730000000000005	279	3.5899999999999999E-3	0.21149000000000001	0.000002	186.07255000000001
sex	S1_183639884	1	183639884	332.09999900000003	2	0.11253000000000001	0.89361000000000002	1.9689999999999999E-2	0.17645	0.67476000000000003	2.0760000000000001E-2	0.14201	0.70657999999999999	279	0.000809	0.21207999999999999	0.000002	186.74394000000001
sex	S1_184438510	1	184438510	332.63583299999999	2	0.95359000000000005	0.38661000000000001	3.7599999999999999E-3	1.342E-2	0.90786	5.4919999999999997E-2	1.8985700000000001	0.16935	279	6.8100000000000001E-3	0.21079999999999999	0.000002	185.29525000000001
sex	S1_184771188	1	184771188	335.23948799999999	2	0.73736000000000002	0.47931000000000001	-0.040580	1.46407	0.22731000000000001	-0.016860	0.18198	0.67	279	5.2700000000000004E-3	0.21113000000000001	0.000002	185.88201000000001
sex	S1_186091737	1	186091737	336.214246	2	7.1590000000000001E-2	0.93093000000000004	1.8239999999999999E-2	5.842E-2	0.80918999999999996	2.954E-2	0.14293	0.70567999999999997	279	0.000515	0.21214	0.000002	187.00667999999999
sex	S1_186098338	1	186098338	336.86710599999998	2	0.37587999999999999	0.68703000000000003	3.4619999999999998E-2	0.49641000000000002	0.48166999999999999	-0.007175	1.6400000000000001E-2	0.89819000000000004	279	2.7000000000000001E-3	0.21168000000000001	0.000002	186.80224999999999
sex	S1_186163453	1	186163453	338.20794000000001	2	4.5569999999999999E-2	0.95545999999999998	-0.000333	0.000101	0.99200999999999995	1.158E-2	8.9810000000000001E-2	0.76463999999999999	279	0.000328	0.21218000000000001	0.000002	187.31278
sex	S1_186322698	1	186322698	338.79708299999999	2	0.61933000000000005	0.53903999999999996	-0.011069	6.5240000000000006E-2	0.79859000000000002	5.1990000000000001E-2	1.16326	0.28172000000000003	279	4.4299999999999999E-3	0.21131	0.000002	185.36942999999999
sex	S1_186662675	1	186662675	341.668589	2	0.30118	0.74017999999999995	1.03E-2	3.3180000000000001E-2	0.85558999999999996	3.6299999999999999E-2	0.33122000000000001	0.56540999999999997	278	2.1700000000000001E-3	0.21243999999999999	0.000002	187.65943999999999
sex	S1_188707407	1	188707407	343.17790000000002	2	4.147E-2	0.95938999999999997	6.4000000000000003E-3	1.636E-2	0.89832000000000001	-0.014219	6.4909999999999995E-2	0.79908000000000001	279	0.000298	0.21218999999999999	0.000002	186.33027000000001
sex	S1_189056564	1	189056564	346.17790000000002	2	8.5500000000000003E-3	0.99148999999999998	-0.006098	1.5720000000000001E-2	0.90031000000000005	0.000201	0.000015	0.99690999999999996	279	0.000061	0.21224000000000001	0.000002	186.63269
sex	S1_193486867	1	193486867	348.17790000000002	2	1.28329	0.27876000000000001	5.595E-2	1.89591	0.16964000000000001	5.1920000000000001E-2	1.19475	0.27532000000000001	279	9.1400000000000006E-3	0.21031	0.000002	184.32848999999999
sex	S1_193836693	1	193836693	349.41224399999999	2	0.23696	0.78917999999999999	-0.038635	0.45839000000000002	0.49893999999999999	2.3099999999999999E-2	0.14363999999999999	0.70498000000000005	279	1.6999999999999999E-3	0.21189	0.000002	186.13684000000001
sex	S1_194058638	1	194058638	350.61126899999999	2	0.2198	0.80281999999999998	-0.021966	0.43456	0.51031000000000004	2.2200000000000002E-3	3.2200000000000002E-3	0.95482	279	1.58E-3	0.21190999999999999	0.000002	186.89870999999999
sex	S1_194104370	1	194104370	351.16234500000002	2	0.15908	0.85299999999999998	-0.027466	0.26939000000000002	0.60416000000000003	-0.019222	0.12562000000000001	0.72328999999999999	279	1.14E-3	0.21201	0.000002	185.80443
sex	S1_194194717	1	194194717	353.284763	2	2.1145100000000001	0.12263	-0.070166	4.0112199999999998	4.6170000000000003E-2	1.495E-2	0.11275	0.73729	279	1.498E-2	0.20907000000000001	0.000002	183.22384
sex	S1_194882807	1	194882807	353.79267399999998	2	0.50138000000000005	0.60624	1.5570000000000001E-2	0.20549000000000001	0.65068000000000004	4.3659999999999997E-2	0.98762000000000005	0.32118999999999998	279	3.5899999999999999E-3	0.21149000000000001	0.000002	186.29151999999999
sex	S1_194917765	1	194917765	355.37905699999999	2	0.55978000000000006	0.57198000000000004	-0.037122	1.11446	0.29204000000000002	4.2700000000000004E-3	9.92E-3	0.92074	276	4.0200000000000001E-3	0.21312999999999999	0.000002	186.97923
sex	S1_195031346	1	195031346	356.98015299999997	2	7.1739999999999998E-2	0.93079000000000001	1.2070000000000001E-2	5.9760000000000001E-2	0.80706	1.0540000000000001E-2	3.6920000000000001E-2	0.84777000000000002	279	0.000516	0.21214	0.000002	185.95938000000001
sex	S1_198446365	1	198446365	358.98015299999997	2	0.34927000000000002	0.70550999999999997	3.5099999999999999E-2	0.62685000000000002	0.42919000000000002	-0.020619	0.18242	0.66962999999999995	279	2.5100000000000001E-3	0.21171999999999999	0.000002	186.16327000000001
sex	S1_198661967	1	198661967	359.40723700000001	2	0.27532000000000001	0.75953999999999999	8.7500000000000008E-3	2.997E-2	0.86268999999999996	-0.034631	0.39412999999999998	0.53064999999999996	279	1.98E-3	0.21182999999999999	0.000002	186.91505000000001
sex	S1_199244100	1	199244100	361.419625	2	0.17693999999999999	0.83792999999999995	2.521E-2	0.32290000000000002	0.57033	1.9E-2	0.12145	0.72772999999999999	279	1.2700000000000001E-3	0.21198	0.000002	186.49141
sex	S1_199421478	1	199421478	364.419625	2	0.19739999999999999	0.82098000000000004	2.1000000000000001E-2	0.20135	0.65398000000000001	2.852E-2	0.29459999999999997	0.58772999999999997	279	1.42E-3	0.21195	0.000002	186.249
sex	S1_199443027	1	199443027	365.907734	2	0.91112000000000004	0.40327000000000002	-0.065432	1.1359399999999999	0.28743999999999997	7.6800000000000002E-3	1.328E-2	0.90832999999999997	279	6.5100000000000002E-3	0.21087	0.000002	185.73594
sex	S1_199847131	1	199847131	368.40526399999999	2	1.7572000000000001	0.17444000000000001	-0.034143	1.1423000000000001	0.28609000000000001	-0.063826	2.6524800000000002	0.10452	279	1.248E-2	0.20960000000000001	0.000002	183.85942
sex	S1_199861881	1	199861881	370.03314599999999	2	0.59043999999999996	0.55478000000000005	-0.019352	9.1350000000000001E-2	0.76268999999999998	-0.053709	0.65673000000000004	0.41841	279	4.2300000000000003E-3	0.21135000000000001	0.000002	185.36111
sex	S1_199955686	1	199955686	373.03314599999999	2	2.2287499999999998	0.10958	-0.017534	0.24271999999999999	0.62263999999999997	9.5000000000000001E-2	3.7167400000000002	5.4890000000000001E-2	279	1.5769999999999999E-2	0.2089	0.000002	182.56636
sex	S1_199964178	1	199964178	376.03314599999999	2	0.61480999999999997	0.54147999999999996	-0.029573	0.72938999999999998	0.39382	-0.037898	0.85302999999999995	0.35649999999999998	279	4.4000000000000003E-3	0.21131	0.000002	186.20795000000001
sex	S1_200136474	1	200136474	378.83082000000002	2	0.44514999999999999	0.64117999999999997	-0.024530	0.10853	0.74207999999999996	-0.065421	0.71258999999999995	0.39931	279	3.1900000000000001E-3	0.21157000000000001	0.000002	186.44976
sex	S1_201703882	1	201703882	379.987796	2	0.25607000000000002	0.77427000000000001	-0.002199	3.8300000000000001E-3	0.95072000000000001	-0.027901	0.50958000000000003	0.47592000000000001	278	1.8400000000000001E-3	0.21256	0.000002	187.42008000000001
sex	S1_202102411	1	202102411	381.12236899999999	2	1.0202599999999999	0.36185	-0.070213	1.24638	0.26521	-0.005527	7.6600000000000001E-3	0.93030999999999997	279	7.28E-3	0.2107	0.000002	183.58279999999999
sex	S1_203841023	1	203841023	382.04084399999999	2	0.70967000000000002	0.49270000000000003	3.8989999999999997E-2	1.3024899999999999	0.25474000000000002	1.0359999999999999E-2	6.9000000000000006E-2	0.79298999999999997	278	5.0899999999999999E-3	0.21182000000000001	0.000002	186.74914999999999
sex	S1_204103869	1	204103869	385.04084399999999	2	0.45190000000000002	0.63688999999999996	2.615E-2	0.17641999999999999	0.67479	4.5490000000000003E-2	0.57479999999999998	0.44900000000000001	279	3.2399999999999998E-3	0.21156	0.000002	185.16503
sex	S1_204694884	1	204694884	385.47709900000001	2	0.5121	0.5998	-0.046677	1.0031300000000001	0.31741999999999998	-0.021876	0.14544000000000001	0.70321999999999996	279	3.6700000000000001E-3	0.21146999999999999	0.000002	186.47058999999999
sex	S1_204928030	1	204928030	388.47709900000001	2	1.7281299999999999	0.17952000000000001	1.3100000000000001E-2	9.2960000000000001E-2	0.76066999999999996	8.7319999999999995E-2	3.43398	6.4930000000000002E-2	279	1.227E-2	0.20963999999999999	0.000002	183.24433999999999
sex	S1_205543069	1	205543069	388.93108699999999	2	0.53527999999999998	0.58611000000000002	-0.061457	0.93184	0.33522999999999997	-0.016284	7.3870000000000005E-2	0.78598999999999997	279	3.8300000000000001E-3	0.21143000000000001	0.000002	184.96212
sex	S1_205741045	1	205741045	391.93108699999999	2	0.14924000000000001	0.86143000000000003	-0.001910	2.9499999999999999E-3	0.95670999999999995	-0.023220	0.25591999999999998	0.61334	279	1.07E-3	0.21201999999999999	0.000002	187.25463999999999
sex	S1_206095909	1	206095909	394.40743099999997	2	0.11167000000000001	0.89437999999999995	2.1729999999999999E-2	0.16767000000000001	0.68250999999999995	1.29E-2	5.8200000000000002E-2	0.80954999999999999	279	0.000802	0.21207999999999999	0.000002	186.19358
sex	S1_206102602	1	206102602	395.00624699999997	2	1.4504900000000001	0.23622000000000001	7.0050000000000001E-2	2.9004699999999999	8.967E-2	-0.016941	0.12211	0.72702999999999995	279	1.0319999999999999E-2	0.21006	0.000002	183.64422999999999
sex	S1_206587467	1	206587467	396.71621299999998	2	0.13272999999999999	0.87575999999999998	2.2429999999999999E-2	0.26529000000000003	0.60692000000000002	-0.005213	1.213E-2	0.91239999999999999	279	0.000954	0.21204999999999999	0.000002	186.34664000000001
sex	S1_208621018	1	208621018	398.21727099999998	2	0.38834999999999997	0.67854000000000003	-0.033928	0.45931	0.49851000000000001	1.4449999999999999E-2	6.6369999999999998E-2	0.79688999999999999	279	2.7799999999999999E-3	0.21165999999999999	0.000002	185.9444
sex	S1_210784315	1	210784315	399.55748199999999	2	0.22617000000000001	0.79773000000000005	-0.003483	1.444E-2	0.90442999999999996	-0.026340	0.45016	0.50280999999999998	279	1.6199999999999999E-3	0.21190000000000001	0.000002	186.94416000000001
sex	S1_211249115	1	211249115	402.55748199999999	2	0.84353999999999996	0.43128	3.805E-2	0.58664000000000005	0.44436999999999999	-0.030948	0.31949	0.57237000000000005	279	6.0299999999999998E-3	0.21096999999999999	0.000002	184.38278
sex	S1_211378793	1	211378793	405.11177500000002	2	0.30724000000000001	0.73572000000000004	-0.019056	0.21715000000000001	0.64158000000000004	2.9260000000000001E-2	0.39676	0.52929000000000004	279	2.2000000000000001E-3	0.21178	0.000002	186.13399999999999
sex	S1_211432908	1	211432908	405.14252099999999	2	0.32658999999999999	0.72165999999999997	3.0530000000000002E-2	0.52725	0.46838000000000002	-0.014686	8.8779999999999998E-2	0.76595999999999997	279	2.3400000000000001E-3	0.21174999999999999	0.000002	185.84993
sex	S1_211630032	1	211630032	405.20365800000002	2	1.0156400000000001	0.36351	3.2039999999999999E-2	0.31755	0.57354000000000005	-0.023467	0.13839000000000001	0.71016999999999997	279	7.2500000000000004E-3	0.21071000000000001	0.000002	185.33484999999999
sex	S1_211751725	1	211751725	405.69056	2	0.55203000000000002	0.57640999999999998	3.2930000000000001E-2	0.66917000000000004	0.41404000000000002	2.0240000000000001E-2	0.16425999999999999	0.68557999999999997	278	3.9699999999999996E-3	0.21206	0.000002	186.84485000000001
sex	S1_212115962	1	212115962	406.202675	2	0.26539000000000001	0.7671	-0.026278	0.32733000000000001	0.56769999999999998	2.0209999999999999E-2	0.17101	0.67954000000000003	279	1.9E-3	0.21184	0.000002	185.92473000000001
sex	S1_212453802	1	212453802	406.32631800000001	2	0.32938000000000001	0.71965000000000001	9.8200000000000006E-3	6.2810000000000005E-2	0.80228999999999995	3.6880000000000003E-2	0.60367000000000004	0.43784000000000001	279	2.3600000000000001E-3	0.21174999999999999	0.000002	186.03081
sex	S1_212704468	1	212704468	406.60962799999999	2	1.40524	0.24704999999999999	5.5010000000000003E-2	1.5648	0.21201999999999999	6.3649999999999998E-2	1.6984600000000001	0.19356999999999999	279	0.01	0.21012	0.000002	183.66137000000001
sex	S1_213173753	1	213173753	406.731179	2	0.47610999999999998	0.62170000000000003	4.9610000000000001E-2	0.88471	0.34772999999999998	3.143E-2	0.30880000000000002	0.57887	279	3.4099999999999998E-3	0.21152000000000001	0.000002	185.51375999999999
sex	S1_213412072	1	213412072	408.24488700000001	2	0.17129	0.84265999999999996	4.7329999999999997E-2	0.33790999999999999	0.56150999999999995	3.4029999999999998E-2	0.19431999999999999	0.65969	279	1.23E-3	0.21199000000000001	0.000002	186.60592
sex	S1_213432185	1	213432185	409.170682	2	1.14347	0.32020999999999999	3.7109999999999997E-2	0.75348000000000004	0.38612999999999997	3.6769999999999997E-2	0.52412999999999998	0.46969	279	8.1600000000000006E-3	0.21052000000000001	0.000002	184.74135999999999
sex	S1_213930034	1	213930034	410.77171900000002	2	0.83062999999999998	0.43685000000000002	-0.008058	1.9439999999999999E-2	0.88922000000000001	7.8009999999999996E-2	1.66126	0.19850000000000001	279	5.94E-3	0.21099000000000001	0.000002	184.46861000000001
sex	S1_215189430	1	215189430	411.70133700000002	2	0.50446000000000002	0.60438000000000003	-0.027093	0.56306	0.45366000000000001	-0.010173	4.9680000000000002E-2	0.82379000000000002	279	3.6099999999999999E-3	0.21148	0.000002	186.34719000000001
sex	S1_215672007	1	215672007	414.70133700000002	2	0.93542000000000003	0.39365	1.8880000000000001E-2	0.13708999999999999	0.71147000000000005	5.237E-2	0.80745999999999996	0.36964999999999998	279	6.6800000000000002E-3	0.21082999999999999	0.000002	185.47373999999999
sex	S1_215847397	1	215847397	417.70133700000002	2	0.11601	0.89051000000000002	0.000818	0.000619	0.98016999999999999	-0.019353	0.20224	0.65327999999999997	276	0.000841	0.21189	0.000002	185.67102
sex	S1_216265526	1	216265526	419.638014	2	0.65417999999999998	0.52066999999999997	-0.036789	0.19127	0.66220000000000001	8.3390000000000006E-2	1.0274799999999999	0.31163000000000002	279	4.6800000000000001E-3	0.21124999999999999	0.000002	185.08653000000001
sex	S1_216413800	1	216413800	421.460487	2	2.1215700000000002	0.12178	0.14021	4.2431299999999998	4.0340000000000001E-2	-0.003926	3.0699999999999998E-3	0.95584000000000002	279	1.503E-2	0.20906	0.000002	181.45893000000001
sex	S1_216850506	1	216850506	424.460487	2	0.34692000000000001	0.70716999999999997	2.3400000000000001E-2	0.21059	0.64666999999999997	-0.045220	0.69316	0.40581	279	2.49E-3	0.21171999999999999	0.000002	186.54574
sex	S1_229854935	1	229854935	426.460487	2	1.1490899999999999	0.31842999999999999	-0.080406	1.7810600000000001	0.18310999999999999	-0.013153	4.598E-2	0.83037000000000005	279	8.2000000000000007E-3	0.21051	0.000002	183.39829
sex	S1_230233346	1	230233346	427.57600300000001	2	0.27017000000000002	0.76344999999999996	1.8239999999999999E-2	0.25305	0.61534	2.232E-2	0.27273999999999998	0.60192000000000001	279	1.9400000000000001E-3	0.21184	0.000002	186.60677000000001
sex	S1_230469305	1	230469305	430.57600300000001	2	3.6970000000000003E-2	0.96370999999999996	2.2399999999999998E-3	1.92E-3	0.96511000000000002	-0.014070	6.4829999999999999E-2	0.79920000000000002	279	0.000266	0.21218999999999999	0.000002	187.20705000000001
sex	S1_233327769	1	233327769	432.57600300000001	2	0.53846000000000005	0.58425000000000005	3.5349999999999999E-2	0.55486000000000002	0.45696999999999999	2.3539999999999998E-2	0.21667	0.64195000000000002	279	3.8600000000000001E-3	0.21143000000000001	0.000002	185.71599000000001
sex	S1_237035541	1	237035541	434.57600300000001	2	0.82360999999999995	0.43991000000000002	5.6399999999999999E-2	1.5824499999999999	0.20946000000000001	-0.039120	0.62029999999999996	0.43160999999999999	279	5.8900000000000003E-3	0.21099999999999999	0.000002	185.30087
sex	S1_237477696	1	237477696	436.97242	2	0.50155000000000005	0.60614000000000001	-0.057124	0.99711000000000005	0.31888	4.3459999999999999E-2	0.47366999999999998	0.49187999999999998	279	3.5899999999999999E-3	0.21149000000000001	0.000002	186.02347
sex	S1_237497875	1	237497875	438.57147800000001	2	1.23085	0.29363	9.3149999999999997E-2	2.42008	0.12093	-0.010747	3.8679999999999999E-2	0.84421999999999997	279	8.77E-3	0.21038999999999999	0.000002	183.75606999999999
sex	S1_238013883	1	238013883	439.00360599999999	2	0.11223	0.89388000000000001	8.5500000000000003E-3	3.117E-2	0.85999000000000003	-0.019668	0.11633	0.73329999999999995	279	0.000806	0.21207999999999999	0.000002	186.57189
sex	S1_238154688	1	238154688	439.37080200000003	2	1.21519	0.29821999999999999	4.6489999999999997E-2	0.62902000000000002	0.42838999999999999	6.905E-2	1.1100399999999999	0.29298999999999997	279	8.6599999999999993E-3	0.21041000000000001	0.000002	183.88335000000001
sex	S1_238242886	1	238242886	439.69675000000001	2	0.54915999999999998	0.57806000000000002	2.0449999999999999E-2	0.25641000000000003	0.61299999999999999	-0.037208	0.64792000000000005	0.42154999999999998	279	3.9300000000000003E-3	0.21140999999999999	0.000002	185.78971999999999
sex	S1_238735444	1	238735444	442.69675000000001	2	0.55350999999999995	0.57555999999999996	-0.003765	5.2900000000000004E-3	0.94205000000000005	-0.052388	0.8246	0.36463000000000001	279	3.96E-3	0.21140999999999999	0.000002	186.42393999999999
sex	S1_239049773	1	239049773	445.45688899999999	2	2.2813699999999999	0.10406	2.9520000000000001E-2	0.73426999999999998	0.39223999999999998	6.5310000000000007E-2	2.2345700000000002	0.13608999999999999	278	1.6140000000000002E-2	0.2092	0.000002	183.19547
sex	S1_239628163	1	239628163	445.883826	2	0.28312999999999999	0.75363999999999998	-0.004882	6.2100000000000002E-3	0.93725000000000003	-0.040624	0.37619999999999998	0.54013999999999995	279	2.0300000000000001E-3	0.21182000000000001	0.000002	186.64001999999999
sex	S1_240084912	1	240084912	447.27457800000002	2	0.85802	0.42512	-0.033168	0.56784999999999997	0.45174999999999998	5.3339999999999999E-2	1.23214	0.26795000000000002	279	6.13E-3	0.21095	0.000002	184.88163
sex	S1_240742060	1	240742060	447.75964900000002	2	0.25297999999999998	0.77666000000000002	-0.014351	0.12349	0.72555000000000003	-0.013691	8.1000000000000003E-2	0.77615999999999996	279	1.82E-3	0.21185999999999999	0.000002	187.07472000000001
sex	S1_241142609	1	241142609	450.75964900000002	2	1.6666700000000001	0.19076000000000001	7.2900000000000006E-2	3.3329800000000001	6.898E-2	-0.001517	1.0200000000000001E-3	0.97458999999999996	279	1.184E-2	0.20973	0.000002	183.41953000000001
sex	S1_241975991	1	241975991	451.37480699999998	2	0.28821000000000002	0.74983	-0.010051	2.6190000000000001E-2	0.87155000000000005	-0.045965	0.54949999999999999	0.45915	279	2.0699999999999998E-3	0.21181	0.000002	185.77877000000001
sex	S1_242002895	1	242002895	454.37480699999998	2	0.58104999999999996	0.55998999999999999	-0.040618	1.1074600000000001	0.29354999999999998	-0.035305	0.56101000000000001	0.45449000000000001	279	4.1599999999999996E-3	0.21137	0.000002	186.21312
sex	S1_243779355	1	243779355	455.68609300000003	2	0.20454	0.81513999999999998	3.5580000000000001E-2	0.37373000000000001	0.54147999999999996	-0.004941	6.7499999999999999E-3	0.93457000000000001	279	1.47E-3	0.21193999999999999	0.000002	186.18603999999999
sex	S1_244914903	1	244914903	456.524182	2	5.9150600000000004	3.0500000000000002E-3	-0.110820	11.557449999999999	0.000774	-0.049201	1.6645399999999999	0.19806000000000001	279	4.0800000000000003E-2	0.20358999999999999	0.000002	175.89696000000001
sex	S1_245265666	1	245265666	459.524182	2	0.32169999999999999	0.72519	3.4259999999999999E-2	0.63344999999999996	0.42679	1.0449999999999999E-2	5.0200000000000002E-2	0.82287999999999994	273	2.33E-3	0.21575	0.000002	186.24454
sex	S1_245906516	1	245906516	459.99722300000002	2	0.1399	0.86951000000000001	2.443E-2	0.2646	0.60738999999999999	4.1599999999999996E-3	6.7600000000000004E-3	0.93454999999999999	279	1.01E-3	0.21204000000000001	0.000002	186.24069
sex	S1_246227783	1	246227783	462.035572	2	0.39061000000000001	0.67701999999999996	1.992E-2	0.37430999999999998	0.54117000000000004	2.4469999999999999E-2	0.34394999999999998	0.55803999999999998	275	2.8300000000000001E-3	0.21340000000000001	0.000002	187.06309999999999
sex	S1_257933968	1	257933968	464.035572	2	1.7121500000000001	0.18237999999999999	3.0689999999999999E-2	0.22983999999999999	0.63202000000000003	0.10699	3.0502600000000002	8.183E-2	279	1.2160000000000001E-2	0.20967	0.000002	182.45138
sex	S1_260998721	1	260998721	465.97217000000001	2	0.74685000000000001	0.4748	4.6550000000000001E-2	1.2444999999999999	0.26556999999999997	4.3619999999999999E-2	0.75458000000000003	0.38578000000000001	279	5.3400000000000001E-3	0.21110999999999999	0.000002	185.5754
sex	S1_261212189	1	261212189	466.33344899999997	2	1.171E-2	0.98836000000000002	-0.004363	7.9600000000000001E-3	0.92898999999999998	-0.008613	2.307E-2	0.87938000000000005	279	0.000084	0.21223	0.000002	186.85679999999999
sex	S1_261975206	1	261975206	466.89666699999998	2	1.50447	0.22394	5.8220000000000001E-2	3.0088599999999999	8.3919999999999995E-2	1.1849999999999999E-2	8.5900000000000004E-2	0.76966999999999997	279	1.0699999999999999E-2	0.20998	0.000002	184.02860000000001
sex	S1_261998683	1	261998683	468.282465	2	4.6519999999999999E-2	0.95455000000000001	8.0700000000000008E-3	2.2450000000000001E-2	0.88100000000000001	-0.016767	6.1510000000000002E-2	0.80430999999999997	279	0.000334	0.21218000000000001	0.000002	185.9246
sex	S1_262036070	1	262036070	468.38219299999997	2	0.11883000000000001	0.88800000000000001	-0.014851	0.13431000000000001	0.71428999999999998	7.9000000000000008E-3	2.6190000000000001E-2	0.87155000000000005	277	0.000853	0.21310000000000001	0.000002	186.45184
sex	S1_264445784	1	264445784	470.16091399999999	2	1.37236	0.25522	-0.034563	0.98096000000000005	0.32282	6.497E-2	2.38605	0.12356	279	9.7699999999999992E-3	0.21017	0.000002	184.26478
sex	S1_264474243	1	264474243	472.56032599999998	2	0.13275000000000001	0.87573999999999996	-0.016478	0.16768	0.6825	3.5200000000000001E-3	4.62E-3	0.94584999999999997	276	0.000959	0.21429999999999999	0.000002	188.22844000000001
sex	S1_265026032	1	265026032	472.96762699999999	2	3.4759999999999999E-2	0.96584000000000003	2.7100000000000002E-3	4.1900000000000001E-3	0.94843999999999995	7.9799999999999992E-3	0.03	0.86262000000000005	279	0.000250	0.2122	0.000002	187.18243000000001
sex	S1_265122321	1	265122321	475.96762699999999	2	0.64239000000000002	0.52681	3.9260000000000003E-2	0.55923999999999996	0.45519999999999999	-0.054673	0.87985000000000002	0.34905999999999998	278	4.6100000000000004E-3	0.21193999999999999	0.000002	186.07415
sex	S1_265447960	1	265447960	478.96762699999999	2	0.22395999999999999	0.79949000000000003	2.215E-2	0.31540000000000001	0.57484000000000002	-0.009787	4.0529999999999997E-2	0.84058999999999995	279	1.6100000000000001E-3	0.21190999999999999	0.000002	186.64806999999999
sex	S1_265998343	1	265998343	479.37389000000002	2	2.2799999999999999E-3	0.99772000000000005	1.32E-3	1.1800000000000001E-3	0.97258	-0.002074	2.16E-3	0.96292999999999995	276	0.000016	0.21406	0.000002	188.00397000000001
sex	S1_266090982	1	266090982	480.74410499999999	2	1.4420000000000001E-2	0.98568	-0.005983	1.779E-2	0.89398	-0.004146	6.6400000000000001E-3	0.93511	279	0.000104	0.21223	0.000002	186.50185999999999
sex	S1_267662132	1	267662132	481.90384299999999	2	0.14294000000000001	0.86687000000000003	-0.025397	0.20929	0.64768000000000003	1.21E-2	4.7440000000000003E-2	0.82774000000000003	279	1.0300000000000001E-3	0.21203	0.000002	185.81927999999999
sex	S1_268418328	1	268418328	482.45966399999998	2	1.7989999999999999E-2	0.98218000000000005	1.0869999999999999E-2	3.3320000000000002E-2	0.85529999999999995	-0.008413	1.866E-2	0.89144000000000001	279	0.000129	0.21221999999999999	0.000002	186.63070999999999
sex	S1_268493385	1	268493385	484.66268100000002	2	0.11147	0.89456000000000002	1.7180000000000001E-2	0.10512000000000001	0.74600999999999995	1.455E-2	6.9589999999999999E-2	0.79213999999999996	279	0.000801	0.21207999999999999	0.000002	187.10626999999999
sex	S1_269479547	1	269479547	485.39061199999998	2	0.96911000000000003	0.38069999999999998	1.3650000000000001E-2	3.3250000000000002E-2	0.85545000000000004	7.7410000000000007E-2	1.0146500000000001	0.31467000000000001	279	6.9199999999999999E-3	0.21078	0.000002	184.93253999999999
sex	S1_269499496	1	269499496	488.39061199999998	2	1.43127	0.24076	-0.005450	1.865E-2	0.89146000000000003	7.9149999999999998E-2	2.8572500000000001	9.2079999999999995E-2	279	1.0189999999999999E-2	0.21009	0.000002	183.88471000000001
sex	S1_269922297	1	269922297	490.32679000000002	2	0.58691000000000004	0.55672999999999995	3.363E-2	0.29610999999999998	0.58677000000000001	2.7289999999999998E-2	0.15167	0.69723999999999997	279	4.1999999999999997E-3	0.21135999999999999	0.000002	185.65421000000001
sex	S1_271985520	1	271985520	491.84974899999997	2	0.41166999999999998	0.66295000000000004	9.6200000000000001E-3	8.1890000000000004E-2	0.77497000000000005	-0.035431	0.7298	0.39367999999999997	279	2.9499999999999999E-3	0.21162	0.000002	186.53833
sex	S1_272165197	1	272165197	494.84974899999997	2	0.82798000000000005	0.438	2.7220000000000001E-2	0.52359999999999995	0.46992	3.594E-2	0.67757000000000001	0.41113	279	5.9199999999999999E-3	0.21099000000000001	0.000002	185.53460999999999
sex	S1_272452686	1	272452686	497.84974899999997	2	0.1055	0.89990999999999999	8.0599999999999995E-3	1.8499999999999999E-2	0.89190999999999998	2.971E-2	0.20768	0.64893999999999996	279	0.000758	0.21209	0.000002	186.57335
sex	S1_273508861	1	273508861	498.62936100000002	2	8.5330000000000003E-2	0.91822999999999999	-0.004454	6.94E-3	0.93366000000000005	2.2270000000000002E-2	0.13519	0.71338999999999997	278	0.000615	0.21264	0.000002	186.86967000000001
sex	S1_273646907	1	273646907	501.62936100000002	2	0.58692999999999995	0.55671999999999999	-0.012824	0.17867	0.67284999999999995	4.2509999999999999E-2	1.1393599999999999	0.28671999999999997	278	4.1999999999999997E-3	0.21207999999999999	0.000002	187.13883999999999
sex	S1_273843170	1	273843170	503.97843899999998	2	1.15066	0.31792999999999999	-0.048790	1.91351	0.16768	2.47E-2	0.37929000000000002	0.53849000000000002	279	8.2100000000000003E-3	0.21051	0.000002	185.00498999999999
sex	S1_279350210	1	279350210	505.97843899999998	2	0.55430999999999997	0.57509999999999994	1.959E-2	0.13356999999999999	0.71504000000000001	-0.035296	0.31459999999999999	0.57532000000000005	279	3.9699999999999996E-3	0.21140999999999999	0.000002	185.45706000000001
sex	S1_279569630	1	279569630	506.72498200000001	2	0.38446999999999998	0.68117000000000005	3.7810000000000003E-2	0.69677999999999995	0.40459000000000001	3.1660000000000001E-2	0.36902000000000001	0.54403999999999997	279	2.7599999999999999E-3	0.21165999999999999	0.000002	186.16435999999999
sex	S1_283514757	1	283514757	508.72498200000001	2	0.40209	0.66930999999999996	2.7380000000000002E-2	0.28133999999999998	0.59624999999999995	4.8099999999999997E-2	0.76329999999999998	0.38305	279	2.8800000000000002E-3	0.21163999999999999	0.000002	185.83070000000001
sex	S1_283670683	1	283670683	508.93824699999999	2	0.18647	0.82999000000000001	-0.022303	0.24349000000000001	0.62207999999999997	-0.020659	0.16972999999999999	0.68067	279	1.34E-3	0.21196000000000001	0.000002	186.24706
sex	S1_283928566	1	283928566	509.10379899999998	2	0.62794000000000005	0.53444000000000003	1.2199999999999999E-3	0.000906	0.97599999999999998	5.4039999999999998E-2	1.0748899999999999	0.30074000000000001	279	4.4999999999999997E-3	0.21129000000000001	0.000002	185.85184000000001
sex	S1_284583577	1	284583577	511.71446200000003	2	1.78183	0.17025000000000001	-0.026187	0.17044999999999999	0.68003000000000002	5.738E-2	0.69220999999999999	0.40612999999999999	279	1.265E-2	0.20956	0.000002	183.68056999999999
sex	S1_290278871	1	290278871	513.71446200000003	2	0.65581999999999996	0.51981999999999995	1.6969999999999999E-2	0.14648	0.70221	-0.057829	1.1797800000000001	0.27833999999999998	279	4.6899999999999997E-3	0.21124999999999999	0.000002	186.03065000000001
sex	S1_290393442	1	290393442	515.37348199999997	2	2.04148	0.13178000000000001	3.85E-2	0.98295999999999994	0.32233000000000001	6.3869999999999996E-2	2.2381600000000001	0.13578000000000001	279	1.447E-2	0.20918	0.000002	183.04769999999999
sex	S1_290479964	1	290479964	516.57259699999997	2	0.97587000000000002	0.37814999999999999	-0.078972	1.2335499999999999	0.26767999999999997	9.5780000000000004E-2	1.64862	0.20022000000000001	279	6.9699999999999996E-3	0.21077000000000001	0.000002	184.2193
sex	S1_290717041	1	290717041	519.57259699999997	2	1.3768100000000001	0.25409999999999999	2.494E-2	0.57389000000000001	0.44935999999999998	-0.067688	2.6838700000000002	0.10249999999999999	278	9.8300000000000002E-3	0.21088000000000001	0.000002	185.21447000000001
sex	S1_291375877	1	291375877	520.05891399999996	2	0.82416999999999996	0.43967000000000001	-0.007490	8.8400000000000006E-3	0.92517000000000005	7.1059999999999998E-2	0.72787000000000002	0.39430999999999999	279	5.8900000000000003E-3	0.21099999999999999	0.000002	185.26388
sex	S1_291394372	1	291394372	522.10233500000004	2	0.24879000000000001	0.77991999999999995	1.549E-2	0.10584	0.74517999999999995	3.6810000000000002E-2	0.49509999999999998	0.48225000000000001	279	1.7899999999999999E-3	0.21187	0.000002	186.34639000000001
sex	S1_293052471	1	293052471	523.32625399999995	2	1.2969900000000001	0.27500000000000002	-0.066645	2.4591500000000002	0.11798	-0.024586	0.25541000000000003	0.61368999999999996	279	9.2399999999999999E-3	0.21029	0.000002	183.96716000000001
sex	S1_293472763	1	293472763	523.50313300000005	2	1.4231	0.24271000000000001	-0.076184	2.5926100000000001	0.1085	0.000681	0.000200	0.98873	279	1.013E-2	0.21010000000000001	0.000002	184.01873000000001
sex	S1_293567387	1	293567387	523.54004599999996	2	0.56013999999999997	0.57177	-0.039933	0.94091000000000002	0.33289000000000002	2.4389999999999998E-2	0.25246000000000002	0.61575000000000002	279	4.0099999999999997E-3	0.2114	0.000002	185.40620999999999
sex	S1_293854687	1	293854687	523.57526099999995	2	0.63768999999999998	0.52927999999999997	-0.007450	2.7099999999999999E-2	0.86934999999999996	5.253E-2	1.1936100000000001	0.27555000000000002	279	4.5599999999999998E-3	0.21128	0.000002	185.25811999999999
sex	S1_295006903	1	295006903	523.97539300000005	2	0.80978000000000006	0.44601000000000002	6.1879999999999998E-2	1.5835399999999999	0.20931	1.9400000000000001E-2	0.15246000000000001	0.69649000000000005	278	5.8100000000000001E-3	0.2117	0.000002	185.74104
sex	S1_295016035	1	295016035	526.48727799999995	2	0.23400000000000001	0.79151000000000005	-0.025763	0.38558999999999999	0.53512999999999999	1.8769999999999998E-2	0.15087	0.69799999999999995	279	1.6800000000000001E-3	0.21189	0.000002	186.05905000000001
sex	S1_296391146	1	296391146	527.31169399999999	2	0.61983999999999995	0.53876999999999997	3.449E-2	0.51434000000000002	0.47387000000000001	2.9499999999999998E-2	0.28111999999999998	0.59638999999999998	279	4.4400000000000004E-3	0.21131	0.000002	185.58366000000001
sex	S1_296803475	1	296803475	530.31169399999999	2	0.38363000000000003	0.68174000000000001	3.4259999999999999E-2	0.5897	0.44318999999999997	4.1869999999999997E-2	0.66622000000000003	0.41506999999999999	279	2.7499999999999998E-3	0.21167	0.000002	186.61439999999999
sex	S1_297649238	1	297649238	530.93599099999994	2	8.0130000000000007E-2	0.92301999999999995	2.2329999999999999E-2	0.15618000000000001	0.69299999999999995	1.3650000000000001E-2	4.6260000000000003E-2	0.82984999999999998	279	0.000576	0.21213000000000001	0.000002	186.93781999999999
sex	S1_297654446	1	297654446	531.18176000000005	2	3.628E-2	0.96436999999999995	-0.000984	0.000436	0.98336000000000001	-0.012958	6.6549999999999998E-2	0.79661999999999999	279	0.000261	0.21218999999999999	0.000002	186.80719999999999
sex	S1_298140812	1	298140812	533.09950700000002	2	0.31041000000000002	0.73340000000000005	-0.024554	0.26288	0.60855000000000004	4.0489999999999998E-2	0.49299999999999999	0.48318	279	2.2300000000000002E-3	0.21178	0.000002	186.12786
sex	S1_298219519	1	298219519	536.09950700000002	2	1.899E-2	0.98119000000000001	7.2500000000000004E-3	2.214E-2	0.88183	-0.010247	3.209E-2	0.85795999999999994	279	0.000137	0.21221999999999999	0.000002	186.83448000000001
sex	S1_302361206	1	302361206	538.09950700000002	2	0.78059999999999996	0.45913999999999999	2.6610000000000002E-2	0.16031999999999999	0.68916999999999995	8.4949999999999998E-2	1.4098599999999999	0.2361	278	5.5999999999999999E-3	0.21179000000000001	0.000002	186.15912
sex	S1_302361281	1	302361281	538.470507	2	7.4289999999999995E-2	0.92842000000000002	2.2120000000000001E-2	0.13500000000000001	0.71357999999999999	9.8700000000000003E-3	2.3640000000000001E-2	0.87790999999999997	278	0.000536	0.21282000000000001	0.000002	187.71460999999999
sex	S1_302679776	1	302679776	540.445153	2	0.67518	0.50990000000000002	4.3839999999999997E-2	0.98233999999999999	0.32247999999999999	2.3890000000000002E-2	0.23677999999999999	0.62692000000000003	279	4.8300000000000001E-3	0.21121999999999999	0.000002	185.22945000000001
sex	S1_303069414	1	303069414	541.50524600000006	2	0.31223000000000001	0.73207	3.1199999999999999E-2	0.39500999999999997	0.53019000000000005	4.5220000000000003E-2	0.54839000000000004	0.45960000000000001	279	2.2399999999999998E-3	0.21177000000000001	0.000002	186.28294
sex	S1_304175742	1	304175742	542.32187799999997	2	1.1383000000000001	0.32185000000000002	-0.078142	1.9839599999999999	0.16009000000000001	-0.018211	0.10725999999999999	0.74353000000000002	279	8.1200000000000005E-3	0.21052999999999999	0.000002	184.00909999999999
sex	S1_304224053	1	304224053	542.33331699999997	2	2.2769999999999999E-2	0.97748999999999997	1.0789999999999999E-2	4.5429999999999998E-2	0.83135999999999999	7.6600000000000001E-3	1.7129999999999999E-2	0.89595999999999998	279	0.000164	0.21221000000000001	0.000002	186.89876000000001
sex	S1_304238540	1	304238540	542.41710799999998	2	0.4234	0.65524000000000004	-0.022439	0.12645999999999999	0.72240000000000004	-0.050004	0.65122000000000002	0.42037000000000002	279	3.0400000000000002E-3	0.21160000000000001	0.000002	185.14376999999999
sex	S1_304339344	1	304339344	545.12649899999997	2	0.64226000000000005	0.52688000000000001	3.9980000000000002E-2	0.51034000000000002	0.47559000000000001	7.1669999999999998E-2	1.24566	0.26534999999999997	279	4.5999999999999999E-3	0.21127000000000001	0.000002	185.42447999999999
sex	S1_304739680	1	304739680	548.12649899999997	2	0.57074000000000003	0.56577	5.7459999999999997E-2	0.71874000000000005	0.39728999999999998	7.2609999999999994E-2	1.07694	0.30027999999999999	279	4.0899999999999999E-3	0.21138000000000001	0.000002	185.76611
sex	S1_304827456	1	304827456	551.12649899999997	2	2.0954600000000001	0.12495000000000001	2.9329999999999998E-2	0.39584999999999998	0.52976000000000001	0.10359	3.4247999999999998	6.5280000000000005E-2	279	1.485E-2	0.20910000000000001	0.000002	183.29742999999999
sex	S1_305380569	1	305380569	551.53477699999996	2	0.24707999999999999	0.78125	-0.017038	7.1470000000000006E-2	0.78940999999999995	2.648E-2	0.18532000000000001	0.66718	279	1.7700000000000001E-3	0.21187	0.000002	185.95775
sex	S1_306185513	1	306185513	552.10738900000001	2	6.0230300000000003	2.7499999999999998E-3	3.8739999999999997E-2	1.46072	0.22783999999999999	0.12695000000000001	9.3357899999999994	2.47E-3	279	4.1509999999999998E-2	0.20343	0.000002	175.34245000000001
sex	S1_306592751	1	306592751	554.31888400000003	2	0.95784999999999998	0.38497999999999999	3.057E-2	0.50346000000000002	0.47858000000000001	2.6950000000000002E-2	0.29677999999999999	0.58635000000000004	279	6.8399999999999997E-3	0.21079999999999999	0.000002	185.61752999999999
sex	S1_306715312	1	306715312	554.96956299999999	2	0.40905000000000002	0.66468000000000005	-0.045045	0.38963999999999999	0.53300000000000003	4.2459999999999998E-2	0.40812999999999999	0.52344999999999997	279	2.9299999999999999E-3	0.21163000000000001	0.000002	184.73308
sex	S1_309282788	1	309282788	556.64652799999999	2	1.2700000000000001E-3	0.99873000000000001	-0.002413	1.8799999999999999E-3	0.96543999999999996	0.000754	0.000184	0.98919000000000001	279	0.000009	0.21224999999999999	0.000002	186.37602999999999
sex	S1_309580035	1	309580035	556.67455900000004	2	0.78637000000000001	0.45651000000000003	5.815E-2	1.5671999999999999	0.21167	2.8E-3	3.2599999999999999E-3	0.95448999999999995	279	5.62E-3	0.21106	0.000002	184.95771999999999
sex	S1_309931418	1	309931418	559.67455900000004	2	0.43212	0.64956999999999998	1.959E-2	0.36902000000000001	0.54403000000000001	-0.027455	0.49088999999999999	0.48411999999999999	279	3.0999999999999999E-3	0.21159	0.000002	186.58471
sex	S1_310182997	1	310182997	562.67455900000004	2	9.1329999999999995E-2	0.91274	-0.005731	1.0019999999999999E-2	0.92032999999999998	2.196E-2	0.16284999999999999	0.68684999999999996	279	0.000656	0.21210999999999999	0.000002	185.98050000000001
sex	S1_310250742	1	310250742	562.69262700000002	2	1.0711299999999999	0.34403	6.9959999999999994E-2	2.0225	0.15609999999999999	6.8500000000000002E-3	1.6899999999999998E-2	0.89666000000000001	279	7.6400000000000001E-3	0.21063000000000001	0.000002	184.21677
sex	S1_310250819	1	310250819	563.11810700000001	2	0.23957000000000001	0.78713	-0.026512	0.45801999999999998	0.49912000000000001	-0.003432	5.3800000000000002E-3	0.94157999999999997	278	1.73E-3	0.21257000000000001	0.000002	187.21142
sex	S1_310258921	1	310258921	563.60802899999999	2	0.33794999999999997	0.71353	9.1999999999999998E-3	5.2350000000000001E-2	0.81920000000000004	-0.035608	0.54593999999999998	0.46061000000000002	278	2.4299999999999999E-3	0.21242	0.000002	186.88737
sex	S1_310675097	1	310675097	566.60802899999999	2	0.55320000000000003	0.57574000000000003	-0.033671	0.65090999999999999	0.42048000000000002	5.3019999999999998E-2	1.0408200000000001	0.30852000000000002	279	3.96E-3	0.21140999999999999	0.000002	186.54356000000001
sex	S1_311535100	1	311535100	567.24283700000001	2	1.5650999999999999	0.21090999999999999	-0.070761	2.9714700000000001	8.5860000000000006E-2	1.039E-2	4.5469999999999997E-2	0.83130999999999999	278	1.116E-2	0.21056	0.000002	184.65591000000001
sex	S1_311940957	1	311940957	570.24283700000001	2	2.2360000000000001E-2	0.97789000000000004	9.2800000000000001E-3	1.6570000000000001E-2	0.89766000000000001	1.584E-2	4.24E-2	0.83699999999999997	279	0.000161	0.21221999999999999	0.000002	187.27164999999999
sex	S1_316373051	1	316373051	572.24283700000001	2	0.32734000000000002	0.72111999999999998	-0.033508	0.51420999999999994	0.47392000000000001	2.5500000000000002E-3	2.0699999999999998E-3	0.96377000000000002	279	2.3500000000000001E-3	0.21174999999999999	0.000002	186.39252999999999
sex	S1_316717114	1	316717114	573.23142900000005	2	0.36183999999999999	0.69672000000000001	-0.009089	7.689E-2	0.78176000000000001	-0.028502	0.49984000000000001	0.48015999999999998	279	2.5999999999999999E-3	0.2117	0.000002	186.65472
sex	S1_318707309	1	318707309	574.70048299999996	2	0.27113999999999999	0.76271	3.5639999999999998E-2	0.47925000000000001	0.48934	1.2970000000000001E-2	5.885E-2	0.80849000000000004	279	1.9499999999999999E-3	0.21184	0.000002	185.78719000000001
sex	S1_318935687	1	318935687	575.19759199999999	2	0.86946999999999997	0.42031000000000002	3.3140000000000003E-2	0.34958	0.55483000000000005	-0.059653	1.0323899999999999	0.31047999999999998	279	6.2100000000000002E-3	0.21093000000000001	0.000002	184.01888
sex	S1_319082119	1	319082119	575.25179200000002	2	1.3546	0.25974999999999998	-0.070771	2.6993499999999999	0.10152	1.5180000000000001E-2	9.5670000000000005E-2	0.75731999999999999	279	9.6500000000000006E-3	0.2102	0.000002	184.04899
sex	S1_319368515	1	319368515	576.27671699999996	2	0.4864	0.61536000000000002	-0.032717	0.69137000000000004	0.40640999999999999	2.649E-2	0.35394999999999999	0.55237000000000003	279	3.49E-3	0.21151	0.000002	185.89037999999999
sex	S1_320617813	1	320617813	577.19888100000003	2	1.01119	0.36512	6.7970000000000003E-2	1.5972599999999999	0.20735000000000001	5.7149999999999999E-2	0.94877999999999996	0.33088000000000001	279	7.2199999999999999E-3	0.21071999999999999	0.000002	184.10487000000001
sex	S1_320787910	1	320787910	579.07477200000005	2	1.0723100000000001	0.34362999999999999	7.2859999999999994E-2	0.87433000000000005	0.35056999999999999	7.1349999999999997E-2	1.1170199999999999	0.29148000000000002	279	7.6499999999999997E-3	0.21062	0.000002	183.25706
sex	S1_321394141	1	321394141	579.52225899999996	2	0.8165	0.44302999999999998	-0.041242	0.82586999999999999	0.36425999999999997	4.4729999999999999E-2	0.75531000000000004	0.38555	279	5.8399999999999997E-3	0.21101	0.000002	184.78634
sex	S1_323206117	1	323206117	580.73062200000004	2	1.4919899999999999	0.22672	-0.023107	0.44107000000000002	0.50714999999999999	-0.070459	2.8783500000000002	9.0899999999999995E-2	279	1.0619999999999999E-2	0.21	0.000002	184.27014
sex	S1_323352439	1	323352439	581.83797900000002	2	1.5949999999999999E-2	0.98418000000000005	7.6800000000000002E-3	2.9870000000000001E-2	0.8629	-0.007968	2.1749999999999999E-2	0.88287000000000004	279	0.000115	0.21221999999999999	0.000002	187.55242999999999
sex	S1_323699775	1	323699775	582.72731299999998	2	0.97246999999999995	0.37942999999999999	-0.039934	0.28211000000000003	0.59575	9.8710000000000006E-2	1.75284	0.18661	279	6.94E-3	0.21077000000000001	0.000002	184.93843000000001
sex	S1_323968602	1	323968602	584.28022299999998	2	0.21923999999999999	0.80327000000000004	-0.004779	1.3860000000000001E-2	0.90636000000000005	-0.025969	0.41910999999999998	0.51792000000000005	278	1.58E-3	0.21262	0.000002	187.53113999999999
sex	S1_324268608	1	324268608	586.19350199999997	2	1.4319999999999999E-2	0.98577999999999999	3.5799999999999998E-3	5.0600000000000003E-3	0.94333	-0.005700	8.8699999999999994E-3	0.92501999999999995	279	0.000103	0.21223	0.000002	187.35819000000001
sex	S1_325174903	1	325174903	586.86248000000001	2	0.65227000000000002	0.52166000000000001	-0.041392	1.2778799999999999	0.25927	-0.023354	0.32488	0.56915000000000004	279	4.6699999999999997E-3	0.21126	0.000002	186.11324999999999
sex	S1_325329194	1	325329194	587.43369499999994	2	0.23699000000000001	0.78915999999999997	-0.031055	0.47367999999999999	0.49186999999999997	-0.021801	0.18490999999999999	0.66752	279	1.6999999999999999E-3	0.21189	0.000002	186.79317
sex	S1_326465551	1	326465551	588.05093899999997	2	1.4601900000000001	0.23397000000000001	-0.001786	2.96E-3	0.95665	-0.070385	2.91995	8.8609999999999994E-2	279	1.039E-2	0.21004	0.000002	184.33284
sex	S1_326800170	1	326800170	591.05093899999997	2	2.3739400000000002	9.5009999999999997E-2	4.1570000000000003E-2	0.89081999999999995	0.34608	-0.090176	3.3071100000000002	7.0059999999999997E-2	278	1.6820000000000002E-2	0.2094	0.000002	182.88486
sex	S1_326981228	1	326981228	594.05093899999997	2	0.57447999999999999	0.56366000000000005	3.0720000000000001E-2	0.50705999999999996	0.47700999999999999	-0.039069	0.70916999999999997	0.40044000000000002	279	4.1099999999999999E-3	0.21138000000000001	0.000002	185.47805
sex	S1_328153857	1	328153857	594.91651000000002	2	0.90337999999999996	0.40638000000000002	-0.058425	1.7918700000000001	0.18179000000000001	1.83E-2	0.12383	0.72519	279	6.45E-3	0.21088000000000001	0.000002	184.55199999999999
sex	S1_330433198	1	330433198	596.40899999999999	2	2.3861699999999999	9.3859999999999999E-2	6.1100000000000002E-2	1.2524999999999999	0.26404	-0.074699	1.5425	0.21529000000000001	279	1.687E-2	0.20866999999999999	0.000002	181.87951000000001
sex	S1_330433391	1	330433391	596.73022900000001	2	0.61794000000000004	0.53978999999999999	-0.069896	1.2315799999999999	0.26806000000000002	-0.021925	0.11368	0.73624000000000001	279	4.4200000000000003E-3	0.21131	0.000002	184.91981999999999
sex	S1_330497792	1	330497792	598.49201500000004	2	0.61111000000000004	0.54347999999999996	4.734E-2	1.2184999999999999	0.27061000000000002	1.2070000000000001E-2	5.5930000000000001E-2	0.81323000000000001	279	4.3800000000000002E-3	0.21132000000000001	0.000002	185.55733000000001
sex	S1_334936875	1	334936875	600.49201500000004	2	0.15229000000000001	0.85880999999999996	-0.012294	4.7370000000000002E-2	0.82786000000000004	-0.017560	8.9480000000000004E-2	0.76505999999999996	279	1.09E-3	0.21201999999999999	0.000002	186.48438999999999
sex	S1_335628279	1	335628279	600.68552699999998	2	0.65713999999999995	0.51912999999999998	6.0130000000000003E-2	1.29274	0.25652000000000003	-0.053096	0.76897000000000004	0.38129000000000002	279	4.7000000000000002E-3	0.21124999999999999	0.000002	185.95917
sex	S1_338350457	1	338350457	602.68552699999998	2	6.3339999999999994E-2	0.93864000000000003	-0.013568	7.0650000000000004E-2	0.79059999999999997	1.8530000000000001E-2	0.11017	0.74021000000000003	279	0.000455	0.21215000000000001	0.000002	186.67777000000001
sex	S1_338462148	1	338462148	603.27978099999996	2	1.9748399999999999	0.14072999999999999	-0.050582	2.4017499999999998	0.12234	-0.034550	0.83745000000000003	0.36092000000000002	279	1.4E-2	0.20927999999999999	0.000002	183.55598000000001
sex	S1_339555619	1	339555619	604.08692199999996	2	5.0592899999999998	6.9499999999999996E-3	6.6659999999999997E-2	2.6176300000000001	0.10682	-0.067787	1.89391	0.16986999999999999	279	3.5099999999999999E-2	0.20480000000000001	0.000002	177.29035999999999
sex	S1_339815773	1	339815773	607.08692199999996	2	0.29803000000000002	0.74251999999999996	3.8269999999999998E-2	0.57487999999999995	0.44896999999999998	-0.013173	6.5740000000000007E-2	0.79783000000000004	279	2.14E-3	0.21179999999999999	0.000002	185.86409
sex	S1_339985415	1	339985415	607.24438299999997	2	0.80474999999999997	0.44824000000000003	2.3990000000000001E-2	0.39112000000000002	0.53222000000000003	6.1010000000000002E-2	1.4800500000000001	0.2248	279	5.7499999999999999E-3	0.21103	0.000002	185.39483000000001
sex	S1_339985679	1	339985679	607.27434400000004	2	0.34969	0.70521	0.000714	0.000257	0.98721999999999999	4.0840000000000001E-2	0.68215999999999999	0.40955000000000003	278	2.5200000000000001E-3	0.21232999999999999	0.000002	186.70857000000001
sex	S1_341125486	1	341125486	608.05825500000003	2	3.4828199999999998	3.2070000000000001E-2	5.4789999999999998E-2	1.1369	0.28722999999999999	-0.087923	2.4226000000000001	0.12073	279	2.443E-2	0.20705999999999999	0.000002	180.22457
sex	S1_341437219	1	341437219	610.53727400000002	2	0.34122000000000002	0.71120000000000005	-0.032308	0.68132999999999999	0.40983999999999998	-0.010354	5.1610000000000003E-2	0.82045999999999997	279	2.4499999999999999E-3	0.21173	0.000002	186.31612999999999
sex	S1_341607447	1	341607447	610.688177	2	0.52537999999999996	0.59192	3.7339999999999998E-2	0.80442000000000002	0.37054999999999999	6.0099999999999997E-3	1.491E-2	0.90290000000000004	279	3.7599999999999999E-3	0.21145	0.000002	186.00896
sex	S1_342759719	1	342759719	611.50738000000001	2	0.54254999999999998	0.58187999999999995	-0.005542	1.2330000000000001E-2	0.91166000000000003	5.2589999999999998E-2	0.95630999999999999	0.32896999999999998	279	3.8899999999999998E-3	0.21142	0.000002	185.38570999999999
sex	S1_344277156	1	344277156	612.39207999999996	2	1.94126	0.14546000000000001	3.1700000000000001E-3	4.0099999999999997E-3	0.94957999999999998	-0.102000	3.3424900000000002	6.8580000000000002E-2	279	1.3769999999999999E-2	0.20932999999999999	0.000002	182.62586999999999
sex	S1_344313489	1	344313489	615.39207999999996	2	1.40604	0.24685000000000001	4.1599999999999998E-2	1.3220799999999999	0.25120999999999999	-0.026598	0.35496	0.55179999999999996	279	1.001E-2	0.21012	0.000002	184.5684
sex	S1_346814672	1	346814672	617.23831800000005	2	0.15584000000000001	0.85577000000000003	2.6519999999999998E-2	0.22211	0.63780000000000003	2.034E-2	0.14638999999999999	0.70230000000000004	279	1.1199999999999999E-3	0.21201	0.000002	185.64729
sex	S1_347246686	1	347246686	617.827449	2	0.20416999999999999	0.81544000000000005	-0.021811	0.36154999999999998	0.54813999999999996	1.08E-3	0.000645	0.97975999999999996	279	1.47E-3	0.21193999999999999	0.000002	187.10083
sex	S1_352294538	1	352294538	619.827449	2	7.9310000000000005E-2	0.92378000000000005	-0.005710	3.056E-2	0.86134999999999995	-0.015280	0.14407	0.70455999999999996	278	0.000570	0.21251999999999999	0.000002	187.47121999999999
sex	S1_352474526	1	352474526	621.456591	2	0.61734	0.54010999999999998	2.2839999999999999E-2	0.3604	0.54876999999999998	-0.046989	1.1494500000000001	0.28459000000000001	279	4.4200000000000003E-3	0.21131	0.000002	185.83860999999999
sex	S1_354126901	1	354126901	622.67628500000001	2	0.32295000000000001	0.72428000000000003	2.0200000000000001E-3	3.0999999999999999E-3	0.95560999999999996	3.1800000000000002E-2	0.47244999999999998	0.49242999999999998	279	2.32E-3	0.21176	0.000002	186.68810999999999
sex	S1_354317625	1	354317625	623.50602100000003	2	0.77975000000000005	0.45951999999999998	6.8799999999999998E-3	1.9009999999999999E-2	0.89043000000000005	5.9990000000000002E-2	1.0381199999999999	0.30914999999999998	279	5.5799999999999999E-3	0.21107000000000001	0.000002	185.23749000000001
sex	S1_354634821	1	354634821	624.33036200000004	2	3.8929800000000001	2.1510000000000001E-2	0.11771	7.0377099999999997	8.4399999999999996E-3	-0.093879	3.0514800000000002	8.1769999999999995E-2	279	2.7230000000000001E-2	0.20646999999999999	0.000002	179.22638000000001
sex	S1_355076245	1	355076245	626.79860799999994	2	2.7609999999999999E-2	0.97277000000000002	1.0749999999999999E-2	4.6489999999999997E-2	0.82945000000000002	-0.010610	3.6459999999999999E-2	0.84870000000000001	278	0.000199	0.21290999999999999	0.000002	187.75957
sex	S1_355261289	1	355261289	629.79860799999994	2	0.34848000000000001	0.70606999999999998	2.0650000000000002E-2	0.22574	0.63507000000000002	-0.022852	0.20168	0.65371999999999997	279	2.5000000000000001E-3	0.21171999999999999	0.000002	186.28117
sex	S1_355316599	1	355316599	632.79860799999994	2	3.6269999999999997E-2	0.96438000000000001	5.9800000000000001E-3	1.375E-2	0.90673999999999999	9.92E-3	3.2739999999999998E-2	0.85653999999999997	279	0.000261	0.21218999999999999	0.000002	187.14861999999999
sex	S1_355814533	1	355814533	635.01761999999997	2	0.41110999999999998	0.66332000000000002	1.64E-3	1.4E-3	0.97014999999999996	-0.043722	0.73616999999999999	0.39162999999999998	279	2.9499999999999999E-3	0.21162	0.000002	186.07245
sex	S1_355826691	1	355826691	635.30095400000005	2	0.19696	0.82133999999999996	2.726E-2	0.37935999999999998	0.53844999999999998	-0.003530	4.8799999999999998E-3	0.94435000000000002	279	1.41E-3	0.21195	0.000002	186.38561000000001
sex	S1_356190445	1	356190445	635.36044600000002	2	0.13270999999999999	0.87578	-0.019423	0.24512999999999999	0.62092000000000003	-0.000003	0.000000	0.99994000000000005	279	0.000953	0.21204999999999999	0.000002	186.86013
sex	S1_356961252	1	356961252	635.929351	2	1.4359299999999999	0.23965	0.000949	0.000457	0.98295999999999994	-0.081462	2.8636499999999998	9.1719999999999996E-2	279	1.022E-2	0.21007999999999999	0.000002	183.56654
sex	S1_357083398	1	357083398	636.12696400000004	2	0.17102999999999999	0.84289000000000003	-0.001963	1.7899999999999999E-3	0.96626000000000001	-0.030477	0.34079999999999999	0.55984	279	1.23E-3	0.21199000000000001	0.000002	186.05188999999999
sex	S1_357851784	1	357851784	637.82199200000002	2	9.98E-2	0.90505000000000002	-0.023020	0.16397	0.68584000000000001	1.0489999999999999E-2	2.427E-2	0.87631000000000003	279	0.000717	0.21210000000000001	0.000002	185.70215999999999
sex	S1_358236061	1	358236061	640.38665300000002	2	0.18847	0.82833000000000001	-0.021173	0.37186999999999998	0.54247999999999996	4.4600000000000004E-3	1.1379999999999999E-2	0.91513	278	1.3600000000000001E-3	0.21265000000000001	0.000002	187.82414
sex	S1_359972416	1	359972416	641.66833699999995	2	0.96775	0.38120999999999999	4.5130000000000003E-2	1.7878799999999999	0.18228	2.785E-2	0.47450999999999999	0.49148999999999998	279	6.9100000000000003E-3	0.21078	0.000002	185.37528
sex	S1_360408230	1	360408230	642.55178699999999	2	0.26117000000000001	0.77034000000000002	1.866E-2	8.6080000000000004E-2	0.76944000000000001	4.5170000000000002E-2	0.46940999999999999	0.49382999999999999	279	1.8699999999999999E-3	0.21185000000000001	0.000002	186.29947000000001
sex	S1_360942185	1	360942185	644.68876399999999	2	0.21920000000000001	0.80330000000000001	2.955E-2	0.32782	0.56740999999999997	3.049E-2	0.30453999999999998	0.58148999999999995	279	1.57E-3	0.21192	0.000002	186.37572
sex	S1_361300558	1	361300558	647.68876399999999	2	0.81235000000000002	0.44485999999999998	5.7020000000000001E-2	1.6144099999999999	0.20494000000000001	-0.016917	0.10002999999999999	0.75202999999999998	279	5.8100000000000001E-3	0.21102000000000001	0.000002	184.51820000000001
sex	S1_361629964	1	361629964	650.66297099999997	2	0.59782000000000002	0.55071999999999999	4.0129999999999999E-2	0.49043999999999999	0.48431999999999997	-0.042437	0.53691999999999995	0.46433000000000002	279	4.28E-3	0.21134	0.000002	184.93895000000001
sex	S1_363479252	1	363479252	651.99303399999997	2	0.51644000000000001	0.59721999999999997	-0.042458	0.64381999999999995	0.42302000000000001	5.978E-2	0.99460999999999999	0.31949	276	3.7100000000000002E-3	0.21321999999999999	0.000002	186.63182
sex	S1_363947713	1	363947713	654.99303399999997	2	1.3520300000000001	0.26040999999999997	-0.044660	1.4965900000000001	0.22223000000000001	-0.029203	0.49349999999999999	0.48296	279	9.6299999999999997E-3	0.2102	0.000002	184.26155
sex	S1_364272117	1	364272117	657.99303399999997	2	0.80162	0.44963999999999998	-0.009346	3.8929999999999999E-2	0.84372999999999998	-0.058877	1.15259	0.28394000000000003	279	5.7299999999999999E-3	0.21103	0.000002	185.15058999999999
sex	S1_365009762	1	365009762	658.53752399999996	2	0.39932000000000001	0.67115999999999998	-0.008781	3.2620000000000003E-2	0.85680999999999996	4.9230000000000003E-2	0.79162999999999994	0.37437999999999999	278	2.8700000000000002E-3	0.21237	0.000002	187.44328999999999
sex	S1_365097320	1	365097320	659.99688500000002	2	0.26378000000000001	0.76832999999999996	-0.047463	0.52517999999999998	0.46925	4.0030000000000003E-2	0.33571000000000001	0.56277999999999995	279	1.89E-3	0.21185000000000001	0.000002	186.471
sex	S1_365356327	1	365356327	662.99688500000002	2	0.86211000000000004	0.4234	3.866E-2	0.67527999999999999	0.41192000000000001	1.7229999999999999E-2	9.2969999999999997E-2	0.76066	279	6.1599999999999997E-3	0.21093999999999999	0.000002	185.49637999999999
sex	S1_366575870	1	366575870	663.89708599999994	2	0.45113999999999999	0.63736999999999999	6.1510000000000002E-2	0.87026000000000003	0.35169	2.462E-2	0.12300999999999999	0.72606000000000004	279	3.2299999999999998E-3	0.21156	0.000002	185.39676
sex	S1_366883946	1	366883946	664.29255899999998	2	0.97504000000000002	0.37846000000000002	-0.049614	1.5117100000000001	0.21992	2.9229999999999999E-2	0.40103	0.52707999999999999	279	6.96E-3	0.21077000000000001	0.000002	184.84640999999999
sex	S1_367088823	1	367088823	667.29255899999998	2	2.3480599999999998	9.7449999999999995E-2	-0.005200	9.41E-3	0.92279999999999995	0.13181000000000001	4.02576	4.5780000000000001E-2	279	1.661E-2	0.20871999999999999	0.000002	181.67283
sex	S1_368105312	1	368105312	668.04287599999998	2	1.1569400000000001	0.31596000000000002	-0.097106	2.0278200000000002	0.15556	-0.064833	1.0267500000000001	0.31180000000000002	279	8.2500000000000004E-3	0.21049999999999999	0.000002	183.25967
sex	S1_368130577	1	368130577	671.04287599999998	2	1.1627400000000001	0.31414999999999998	4.0899999999999999E-3	1.448E-2	0.90429999999999999	-0.062173	2.0730300000000002	0.15104999999999999	279	8.2900000000000005E-3	0.21049000000000001	0.000002	185.06532999999999
sex	S1_370004433	1	370004433	672.42605500000002	2	0.26944000000000001	0.76400999999999997	1.396E-2	4.8129999999999999E-2	0.82650000000000001	-0.027021	0.15114	0.69774000000000003	279	1.9300000000000001E-3	0.21184	0.000002	186.4068
sex	S1_370283713	1	370283713	674.30429700000002	2	0.54395000000000004	0.58106999999999998	3.4930000000000003E-2	0.51937999999999995	0.47171000000000002	-0.037277	0.52154999999999996	0.47078999999999999	279	3.8999999999999998E-3	0.21142	0.000002	185.30911
sex	S1_370792743	1	370792743	676.21526800000004	2	0.50607000000000002	0.60341999999999996	-0.042971	0.99646000000000001	0.31903999999999999	-0.012565	6.6009999999999999E-2	0.79742999999999997	278	3.64E-3	0.21218000000000001	0.000002	186.32470000000001
sex	S1_371000945	1	371000945	679.21526800000004	2	0.52651000000000003	0.59126000000000001	-0.019289	0.26061000000000001	0.61011000000000004	4.1680000000000002E-2	0.71397999999999995	0.39885999999999999	275	3.8E-3	0.21340999999999999	0.000002	184.39967999999999
sex	S1_371573414	1	371573414	679.637833	2	0.27986	0.75610999999999995	2.2899999999999999E-3	3.1800000000000001E-3	0.95508000000000004	-0.035911	0.52134999999999998	0.47088000000000002	278	2.0100000000000001E-3	0.21251999999999999	0.000002	187.36818
sex	S1_372065016	1	372065016	682.637833	2	6.8995100000000003	1.1900000000000001E-3	0.16911999999999999	13.799010000000001	0.000246	-0.000849	0.000287	0.98648000000000002	279	4.727E-2	0.20221	0.000002	173.05439999999999
sex	S1_372315888	1	372315888	685.637833	2	0.20902999999999999	0.8115	-0.019524	0.40967999999999999	0.52266000000000001	-0.005250	1.704E-2	0.89622000000000002	279	1.5E-3	0.21193000000000001	0.000002	186.99101999999999
sex	S1_373942834	1	373942834	686.83875699999999	2	0.36230000000000001	0.69640000000000002	3.3020000000000001E-2	0.72436	0.39545000000000002	-0.003792	6.7000000000000002E-3	0.93483000000000005	279	2.5999999999999999E-3	0.2117	0.000002	186.01768999999999
sex	S1_374017838	1	374017838	687.73930499999994	2	0.74853000000000003	0.47400999999999999	5.9859999999999997E-2	1.4970399999999999	0.22216	4.0579999999999998E-2	0.50107999999999997	0.47961999999999999	279	5.3499999999999997E-3	0.21110999999999999	0.000002	185.67444
sex	S1_374325163	1	374325163	688.024045	2	2.1571699999999998	0.11758	-0.106430	4.3135300000000001	3.8730000000000001E-2	2.2200000000000002E-3	1.74E-3	0.96677999999999997	279	1.528E-2	0.20901	0.000002	182.0746
sex	S1_374419589	1	374419589	688.26696600000002	2	0.56549000000000005	0.56874000000000002	5.4239999999999997E-2	1.0170999999999999	0.31408999999999998	5.7400000000000003E-3	9.2999999999999992E-3	0.92323	278	4.0600000000000002E-3	0.21210999999999999	0.000002	187.19779
sex	S1_374568206	1	374568206	689.03425000000004	2	4.9489999999999999E-2	0.95172000000000001	-0.010294	6.7820000000000005E-2	0.79473000000000005	9.6500000000000006E-3	4.1709999999999997E-2	0.83831999999999995	279	0.000356	0.21217	0.000002	186.57086000000001
sex	S1_374640443	1	374640443	689.06088699999998	2	1.5807599999999999	0.20766000000000001	2.954E-2	0.57645999999999997	0.44835000000000003	-0.071528	2.45547	0.11824999999999999	279	1.124E-2	0.20985999999999999	0.000002	183.67757
sex	S1_374904817	1	374904817	689.37352999999996	2	0.70418000000000003	0.49539	2.63E-2	0.40932000000000002	0.52283999999999997	-0.055466	1.29599	0.25592999999999999	279	5.0400000000000002E-3	0.21118000000000001	0.000002	185.52887999999999
sex	S1_374984083	1	374984083	689.52875500000005	2	0.38244	0.68254999999999999	-0.048088	0.74407000000000001	0.3891	-0.034215	0.27196999999999999	0.60243000000000002	279	2.7399999999999998E-3	0.21167	0.000002	185.02255
sex	S1_375265547	1	375265547	689.59806600000002	2	0.19053	0.82662999999999998	3.0939999999999999E-2	0.37141000000000002	0.54273000000000005	7.0699999999999999E-3	1.77E-2	0.89426000000000005	279	1.3699999999999999E-3	0.21196000000000001	0.000002	186.19791000000001
sex	S1_375819251	1	375819251	690.00678000000005	2	1.1859200000000001	0.30701000000000001	6.3829999999999998E-2	1.9468700000000001	0.16403999999999999	5.1290000000000002E-2	1.01085	0.31558000000000003	278	8.4799999999999997E-3	0.21115	0.000002	185.26822000000001
sex	S1_375989268	1	375989268	691.37718900000004	2	0.14223	0.86748999999999998	-0.014162	6.8159999999999998E-2	0.79422000000000004	1.3820000000000001E-2	5.1839999999999997E-2	0.82006000000000001	279	1.0200000000000001E-3	0.21203	0.000002	186.63853
sex	S1_376236072	1	376236072	692.97527000000002	2	0.38207999999999998	0.68279999999999996	-0.033496	0.76188	0.38350000000000001	-0.021972	0.21367	0.64427000000000001	278	2.7499999999999998E-3	0.21234	0.000002	188.04567
sex	S1_376236094	1	376236094	693.01300400000002	2	0.24376999999999999	0.78383000000000003	3.1609999999999999E-2	0.47999000000000003	0.48901	1.5990000000000001E-2	9.8909999999999998E-2	0.75338000000000005	278	1.75E-3	0.21264	0.000002	187.71995000000001
sex	S1_376496156	1	376496156	694.20600400000001	2	0.35604000000000002	0.70077	-0.020507	0.25430999999999998	0.61446000000000001	3.5459999999999998E-2	0.67140999999999995	0.41326000000000002	279	2.5500000000000002E-3	0.21171000000000001	0.000002	186.41290000000001
sex	S1_376689795	1	376689795	696.96356400000002	2	0.49675000000000002	0.60904000000000003	-0.040431	0.76815999999999995	0.38153999999999999	-0.039347	0.56628000000000001	0.45238	279	3.5599999999999998E-3	0.21149000000000001	0.000002	185.80633
sex	S1_376943663	1	376943663	697.01443300000005	2	0.75163000000000002	0.47255999999999998	2.4150000000000001E-2	0.54337000000000002	0.46166000000000001	3.7929999999999998E-2	0.79110000000000003	0.37453999999999998	278	5.3899999999999998E-3	0.21179999999999999	0.000002	186.53219999999999
sex	S1_377068245	1	377068245	697.52189099999998	2	0.16571	0.84738000000000002	-0.023527	0.15268999999999999	0.69626999999999994	1.302E-2	5.0990000000000001E-2	0.82150999999999996	279	1.1900000000000001E-3	0.21199999999999999	0.000002	185.43879999999999
sex	S1_377107383	1	377107383	697.68587000000002	2	0.95116000000000001	0.38754	-0.065318	1.8622700000000001	0.17347000000000001	8.5000000000000006E-3	2.5860000000000001E-2	0.87234999999999996	279	6.79E-3	0.21081	0.000002	184.46886000000001
sex	S1_377590008	1	377590008	697.75373100000002	2	6.3869999999999996E-2	0.93813999999999997	8.1300000000000001E-3	2.6960000000000001E-2	0.86970999999999998	-0.011493	3.9140000000000001E-2	0.84331	279	0.000459	0.21215000000000001	0.000002	186.71762000000001
sex	S1_377904549	1	377904549	700.71109799999999	2	0.45887	0.63246999999999998	2.043E-2	0.19445999999999999	0.65958000000000006	-0.037742	0.50519999999999998	0.47782000000000002	279	3.29E-3	0.21154999999999999	0.000002	185.34958
sex	S1_379102808	1	379102808	701.59558800000002	2	0.29635	0.74375999999999998	-0.005251	2.2620000000000001E-2	0.88055000000000005	-0.026893	0.37877	0.53876999999999997	279	2.1299999999999999E-3	0.21179999999999999	0.000002	186.86303000000001
sex	S1_379151622	1	379151622	702.60528399999998	2	1.68171	0.18794	6.7769999999999997E-2	2.1509499999999999	0.14360999999999999	-0.091375	2.7766500000000001	9.6769999999999995E-2	279	1.1950000000000001E-2	0.20971000000000001	0.000002	183.84574000000001
sex	S1_379322599	1	379322599	705.60528399999998	2	0.54566000000000003	0.58008000000000004	3.703E-2	1.06904	0.30206	-0.005997	1.9789999999999999E-2	0.88822000000000001	279	3.9100000000000003E-3	0.21142	0.000002	185.89258000000001
sex	S1_379327383	1	379327383	706.44984299999999	2	7.4800000000000005E-2	0.92795000000000005	1.553E-2	6.8190000000000001E-2	0.79418	1.1440000000000001E-2	3.8960000000000002E-2	0.84367000000000003	279	0.000538	0.21214	0.000002	186.18553
sex	S1_379777685	1	379777685	706.72591699999998	2	0.50778000000000001	0.60238999999999998	5.3789999999999998E-2	0.99644999999999995	0.31903999999999999	-0.001891	1.2099999999999999E-3	0.97230000000000005	279	3.64E-3	0.21148	0.000002	185.13209000000001
sex	S1_379898437	1	379898437	707.07773799999995	2	0.44139	0.64359	-0.048999	0.79829000000000006	0.37237999999999999	3.2099999999999997E-2	0.31813999999999998	0.57318000000000002	279	3.16E-3	0.21157999999999999	0.000002	185.62604999999999
sex	S1_379901644	1	379901644	707.67850199999998	2	0.74719999999999998	0.47464000000000001	-0.046714	0.96991000000000005	0.32556000000000002	-0.008892	2.5659999999999999E-2	0.87285000000000001	279	5.3400000000000001E-3	0.21110999999999999	0.000002	185.49802
sex	S1_379913347	1	379913347	709.31301299999996	2	0.35809000000000002	0.69933000000000001	4.1599999999999996E-3	8.1600000000000006E-3	0.92810999999999999	3.8620000000000002E-2	0.58794999999999997	0.44386999999999999	275	2.5899999999999999E-3	0.21393000000000001	0.000002	185.58711
sex	S1_380092219	1	380092219	711.04492500000003	2	0.74075999999999997	0.47769	7.2249999999999995E-2	1.47462	0.22564999999999999	2.989E-2	0.21812999999999999	0.64083000000000001	279	5.3E-3	0.21112	0.000002	185.06286
sex	S1_380413253	1	380413253	714.04492500000003	2	0.48581999999999997	0.61570999999999998	4.0349999999999997E-2	0.60182999999999998	0.43853999999999999	5.4440000000000002E-2	0.88614999999999999	0.34733999999999998	279	3.48E-3	0.21151	0.000002	186.02215000000001
sex	S1_380796616	1	380796616	714.26951299999996	2	8.9010000000000006E-2	0.91486999999999996	-0.007206	3.3649999999999999E-2	0.85458999999999996	1.397E-2	7.8979999999999995E-2	0.77888999999999997	279	0.000640	0.21210999999999999	0.000002	186.97048000000001
sex	S1_380801088	1	380801088	715.89491699999996	2	1.40526	0.24704000000000001	-0.087417	1.8788	0.17158000000000001	0.10006	2.3769300000000002	0.12428	279	0.01	0.21012	0.000002	184.29791
sex	S1_381119568	1	381119568	717.24962000000005	2	0.16422999999999999	0.84863	-0.020137	0.18359	0.66864000000000001	-0.027835	0.24337	0.62217	279	1.1800000000000001E-3	0.21199999999999999	0.000002	186.39077
sex	S1_381595617	1	381595617	718.85614499999997	2	0.64329000000000003	0.52634000000000003	3.814E-2	0.92030000000000001	0.33822999999999998	2.487E-2	0.28699999999999998	0.59258	279	4.5999999999999999E-3	0.21127000000000001	0.000002	185.37386000000001
sex	S1_382528844	1	382528844	719.54500299999995	2	1.24888	0.28843000000000002	-0.061782	1.49088	0.22311	-0.032326	0.38300000000000001	0.53651000000000004	279	8.8999999999999999E-3	0.21035999999999999	0.000002	184.06118000000001
sex	S1_382698307	1	382698307	719.66892499999994	2	1.0157700000000001	0.36346000000000001	-0.030241	0.52512000000000003	0.46927000000000002	-0.069113	1.9925999999999999	0.15919	279	7.2500000000000004E-3	0.21071000000000001	0.000002	184.96608000000001
sex	S1_382727744	1	382727744	719.86709599999995	2	0.13195999999999999	0.87643000000000004	-0.013738	0.10778	0.74292999999999998	1.8440000000000002E-2	0.15565999999999999	0.69349000000000005	278	0.000952	0.21229000000000001	0.000002	186.79714999999999
sex	S1_383228955	1	383228955	720.00852599999996	2	0.34771000000000002	0.70660999999999996	3.5439999999999999E-2	0.42452000000000001	0.51522999999999997	1.694E-2	7.7969999999999998E-2	0.78027999999999997	279	2.49E-3	0.21171999999999999	0.000002	185.01648
sex	S1_383388534	1	383388534	723.00852599999996	2	0.45055000000000001	0.63773999999999997	-0.046136	0.68781999999999999	0.40761999999999998	-0.001318	0.000486	0.98243000000000003	279	3.2299999999999998E-3	0.21156	0.000002	185.85310000000001
sex	S1_383720826	1	383720826	726.00852599999996	2	1.2698199999999999	0.28250999999999998	-0.079648	2.5331999999999999	0.11261	4.999E-2	0.74187999999999998	0.38979999999999998	279	9.0500000000000008E-3	0.21032999999999999	0.000002	184.86330000000001
sex	S1_383740969	1	383740969	727.13414299999999	2	2.2929599999999999	0.10287	9.9629999999999996E-2	4.5473400000000002	3.3849999999999998E-2	2.7459999999999998E-2	0.28449999999999998	0.59419	279	1.6219999999999998E-2	0.20880000000000001	0.000002	181.95768000000001
sex	S1_384508689	1	384508689	727.70083299999999	2	1.46496	0.23286999999999999	-0.125900	2.6327400000000001	0.10581	9.0209999999999999E-2	1.1937899999999999	0.27550999999999998	279	1.043E-2	0.21004	0.000002	184.59096
sex	S1_384716518	1	384716518	728.47966199999996	2	0.41198000000000001	0.66274	-0.036735	0.80901000000000001	0.36919000000000002	1.6879999999999999E-2	0.11591	0.73377000000000003	279	2.9499999999999999E-3	0.21162	0.000002	186.07588000000001
sex	S1_385100328	1	385100328	728.91971999999998	2	0.19786000000000001	0.8206	1.1039999999999999E-2	5.4919999999999997E-2	0.81489	2.681E-2	0.28698000000000001	0.59258999999999995	279	1.42E-3	0.21195	0.000002	185.86021
sex	S1_385823517	1	385823517	729.45353899999998	2	1.5450900000000001	0.21512000000000001	-0.100290	3.0629300000000002	8.1199999999999994E-2	-0.026237	0.21795	0.64097000000000004	279	1.099E-2	0.20992	0.000002	183.39304000000001
sex	S1_385996562	1	385996562	729.85643600000003	2	1.7546299999999999	0.17488999999999999	1.209E-2	5.0209999999999998E-2	0.82286000000000004	-0.098052	3.32545	6.9290000000000004E-2	278	1.2500000000000001E-2	0.21027000000000001	0.000002	183.57335
sex	S1_386083657	1	386083657	730.24828400000001	2	0.16531000000000001	0.84770999999999996	-0.025120	0.21959999999999999	0.63971	2.9649999999999999E-2	0.25222	0.61590999999999996	279	1.1900000000000001E-3	0.21199999999999999	0.000002	186.52356
sex	S1_386890102	1	386890102	730.82523100000003	2	7.9649999999999999E-2	0.92345999999999995	-0.002591	6.28E-3	0.93686999999999998	-0.015402	0.13908000000000001	0.70948	279	0.000572	0.21213000000000001	0.000002	187.13101
sex	S1_386987171	1	386987171	733.82523100000003	2	0.75804000000000005	0.46955000000000002	-0.023719	0.29171000000000002	0.58955999999999997	-0.062362	1.5135000000000001	0.21965000000000001	279	5.4200000000000003E-3	0.21110000000000001	0.000002	185.69897
sex	S1_387506044	1	387506044	734.20823499999995	2	0.73463000000000001	0.48060999999999998	-0.046302	1.13374	0.28789999999999999	2.1340000000000001E-2	0.20282	0.65280000000000005	279	5.2599999999999999E-3	0.21113000000000001	0.000002	185.02512999999999
sex	S1_389004238	1	389004238	735.28596300000004	2	2.31386	0.10077999999999999	6.7140000000000005E-2	2.83107	9.3579999999999997E-2	-0.098558	4.2722800000000003	3.9660000000000001E-2	279	1.6369999999999999E-2	0.20877000000000001	0.000002	182.93860000000001
sex	S1_389110486	1	389110486	738.28596300000004	2	0.18842999999999999	0.82835999999999999	-0.026305	0.36546000000000001	0.54598000000000002	-0.004567	7.0600000000000003E-3	0.93310999999999999	279	1.3500000000000001E-3	0.21196000000000001	0.000002	186.65374
sex	S1_391579450	1	391579450	740.10841900000003	2	0.27567999999999998	0.75926000000000005	-0.016484	0.12734000000000001	0.72148000000000001	-0.035287	0.51426000000000005	0.47389999999999999	279	1.98E-3	0.21182999999999999	0.000002	185.80848
sex	S1_393374595	1	393374595	741.12561800000003	2	0.92096999999999996	0.39933999999999997	2.3900000000000002E-3	2.4399999999999999E-3	0.96067000000000002	6.4829999999999999E-2	1.2905500000000001	0.25692999999999999	279	6.5799999999999999E-3	0.21085000000000001	0.000002	185.15751
sex	S1_393775883	1	393775883	741.98169499999995	2	1.1158999999999999	0.32908999999999999	-0.065208	2.2068500000000002	0.13854	0.000700	0.000202	0.98865999999999998	278	7.9799999999999992E-3	0.21124000000000001	0.000002	185.22404
sex	S1_393869139	1	393869139	742.72797500000001	2	0.24451000000000001	0.78325	2.4469999999999999E-2	0.27884999999999999	0.59787999999999997	3.585E-2	0.44683	0.50439999999999996	279	1.7600000000000001E-3	0.21188000000000001	0.000002	186.60999000000001
sex	S1_393896136	1	393896136	743.00514099999998	2	0.52973999999999999	0.58935000000000004	-0.017966	0.18492	0.66751000000000005	-0.036533	0.49323	0.48308000000000001	279	3.8E-3	0.21143999999999999	0.000002	185.93952999999999
sex	S1_393908643	1	393908643	743.06264399999998	2	1.41601	0.24442	6.4860000000000001E-2	1.84491	0.17548	3.218E-2	0.39171	0.53190999999999999	279	1.008E-2	0.21010999999999999	0.000002	183.77538999999999
sex	S1_393922804	1	393922804	743.10268599999995	2	1.1209199999999999	0.32745000000000002	-0.008179	4.1329999999999999E-2	0.83904000000000001	7.1349999999999997E-2	2.0773799999999998	0.15062	279	8.0000000000000002E-3	0.21054999999999999	0.000002	184.48835
sex	S1_393973789	1	393973789	743.30446700000005	2	0.10959000000000001	0.89624000000000004	-0.007191	1.8190000000000001E-2	0.89280999999999999	-0.018563	9.8019999999999996E-2	0.75446000000000002	279	0.000787	0.21207999999999999	0.000002	186.85248999999999
sex	S1_394735191	1	394735191	743.86649299999999	2	1.0957399999999999	0.33572999999999997	5.0619999999999998E-2	1.6932499999999999	0.19425000000000001	3.5090000000000003E-2	0.59796000000000005	0.44001000000000001	279	7.8200000000000006E-3	0.21059	0.000002	184.72114999999999
sex	S1_394812889	1	394812889	745.50143500000001	2	1.4390000000000001	0.23891999999999999	-0.010822	5.432E-2	0.81588000000000005	-0.087292	2.8706299999999998	9.1329999999999995E-2	279	1.0240000000000001E-2	0.21007000000000001	0.000002	183.63061999999999
sex	S1_394974791	1	394974791	747.56980099999998	2	0.20155000000000001	0.81757999999999997	3.5100000000000001E-3	3.6099999999999999E-3	0.95216000000000001	-0.029154	0.20396	0.65190000000000003	279	1.4499999999999999E-3	0.21193999999999999	0.000002	186.63717
sex	S1_395939441	1	395939441	748.28185399999995	2	8.5999999999999993E-2	0.91761999999999999	9.3600000000000003E-3	6.6799999999999998E-2	0.79623999999999995	1.7469999999999999E-2	0.16372	0.68606	279	0.000618	0.21212	0.000002	187.20787000000001
sex	S1_396269307	1	396269307	751.28185399999995	2	3.6565400000000001	2.707E-2	-0.082324	5.1873500000000003	2.351E-2	-0.097392	5.1146900000000004	2.4500000000000001E-2	279	2.562E-2	0.20680999999999999	0.000002	180.17157
sex	S1_396385723	1	396385723	753.42852000000005	2	0.53783999999999998	0.58462000000000003	-0.035288	0.70987	0.40021000000000001	4.45E-3	7.7499999999999999E-3	0.92991999999999997	279	3.8500000000000001E-3	0.21143000000000001	0.000002	186.28709000000001
sex	S1_396659528	1	396659528	755.69684700000005	2	0.12745999999999999	0.88038000000000005	1.4109999999999999E-2	7.8890000000000002E-2	0.77900999999999998	-0.022319	0.1772	0.67412000000000005	279	0.000916	0.21204999999999999	0.000002	187.12112999999999
sex	S1_401304319	1	401304319	757.69684700000005	2	0.64649000000000001	0.52466999999999997	3.603E-2	0.52717000000000003	0.46840999999999999	-0.030905	0.37761	0.53939000000000004	279	4.6299999999999996E-3	0.21127000000000001	0.000002	185.08805000000001
sex	S1_406403817	1	406403817	759.69684700000005	2	0.70050000000000001	0.49720999999999999	1.9140000000000001E-2	0.21758	0.64126000000000005	4.2590000000000003E-2	1.17981	0.27833000000000002	279	5.0099999999999997E-3	0.21118000000000001	0.000002	185.32652999999999
sex	S1_406823581	1	406823581	761.06755699999997	2	4.8180000000000001E-2	0.95296999999999998	-0.011271	9.5979999999999996E-2	0.75695000000000001	-0.004202	9.7999999999999997E-3	0.92120999999999997	279	0.000346	0.21218000000000001	0.000002	187.30233999999999
sex	S1_406903286	1	406903286	762.07048899999995	2	1.1159300000000001	0.32906999999999997	2.6769999999999999E-2	0.24088000000000001	0.62395999999999996	-0.071189	1.6771799999999999	0.19636999999999999	279	7.9600000000000001E-3	0.21056	0.000002	183.88915
sex	S1_408282407	1	408282407	762.81368699999996	2	0.24129999999999999	0.78576999999999997	2.2380000000000001E-2	0.32040999999999997	0.57181999999999999	1.966E-2	0.20963000000000001	0.64742	279	1.73E-3	0.21188000000000001	0.000002	186.45612
sex	S1_408454503	1	408454503	764.62695399999996	2	1.00305	0.36808000000000002	6.2109999999999999E-2	1.9572000000000001	0.16292999999999999	5.033E-2	1.0194000000000001	0.31353999999999999	279	7.1599999999999997E-3	0.21073	0.000002	185.39770999999999
sex	S1_410520686	1	410520686	766.15209800000002	2	0.63326000000000005	0.53161999999999998	-0.003363	7.5500000000000003E-3	0.93081999999999998	-0.045660	1.10175	0.29479	279	4.5300000000000002E-3	0.21129000000000001	0.000002	185.95652000000001
sex	S1_410779416	1	410779416	766.99427100000003	2	0.13469999999999999	0.87404000000000004	-0.021786	0.14052000000000001	0.70804999999999996	-0.009594	2.9329999999999998E-2	0.86414000000000002	279	0.000968	0.21204000000000001	0.000002	185.57193000000001
sex	S1_410830507	1	410830507	769.39092300000004	2	0.13697000000000001	0.87205999999999995	2.2939999999999999E-2	0.23258999999999999	0.62999000000000005	1.125E-2	5.1159999999999997E-2	0.82121999999999995	278	0.000987	0.21276	0.000002	186.91711000000001
sex	S1_411658921	1	411658921	770.00241300000005	2	0.27764	0.75778000000000001	-0.022998	0.29511999999999999	0.58740000000000003	2.2339999999999999E-2	0.21815000000000001	0.64081999999999995	279	1.99E-3	0.21182999999999999	0.000002	186.09933000000001
sex	S1_411958987	1	411958987	770.14410599999997	2	0.13769000000000001	0.87143000000000004	1.044E-2	2.2689999999999998E-2	0.88038000000000005	2.7380000000000002E-2	0.19958999999999999	0.65539999999999998	279	0.000989	0.21204000000000001	0.000002	185.40440000000001
sex	S1_412036136	1	412036136	770.149629	2	1.02536	0.36003000000000002	7.2160000000000002E-2	1.59927	0.20707	8.4400000000000003E-2	1.7558400000000001	0.18623999999999999	278	7.3400000000000002E-3	0.21138999999999999	0.000002	185.68914000000001
sex	S1_413237662	1	413237662	770.81059200000004	2	3.2683499999999999	3.9539999999999999E-2	-0.071373	2.2479399999999998	0.13492999999999999	-0.128340	6.1443199999999996	1.3780000000000001E-2	279	2.2960000000000001E-2	0.20737	0.000002	179.72776999999999
sex	S1_413272043	1	413272043	771.20040300000005	2	0.19106999999999999	0.82618000000000003	-0.022697	0.23921000000000001	0.62516000000000005	-0.026520	0.25790999999999997	0.61195999999999995	279	1.3699999999999999E-3	0.21196000000000001	0.000002	186.29474999999999
sex	S1_413720441	1	413720441	774.20040300000005	2	8.9440000000000006E-2	0.91447000000000001	-0.014430	0.14136000000000001	0.70721999999999996	-0.013031	9.3350000000000002E-2	0.76019000000000003	279	0.000643	0.21210999999999999	0.000002	187.01693
sex	S1_413748580	1	413748580	775.86424499999998	2	0.82969999999999999	0.43725999999999998	-0.039418	0.89595000000000002	0.34469	4.7050000000000002E-2	0.99539999999999995	0.31929999999999997	278	5.9300000000000004E-3	0.21171000000000001	0.000002	186.01375999999999
sex	S1_413797304	1	413797304	777.14576699999998	2	1.0250999999999999	0.36012	4.4889999999999999E-2	1.3370899999999999	0.24854000000000001	-0.038638	0.66451000000000005	0.41566999999999998	278	7.28E-3	0.21096000000000001	0.000002	185.1918
sex	S1_413987582	1	413987582	777.49920699999996	2	0.90234000000000003	0.40681	-0.038033	0.81555	0.36726999999999999	5.6169999999999998E-2	1.3722099999999999	0.24243999999999999	279	6.45E-3	0.21088000000000001	0.000002	185.14127999999999
sex	S1_416768009	1	416768009	779.43318799999997	2	2.785E-2	0.97253999999999996	8.6899999999999998E-3	2.997E-2	0.86268999999999996	-0.009670	2.6419999999999999E-2	0.871	279	0.000200	0.21221000000000001	0.000002	186.03380999999999
sex	S1_417063338	1	417063338	781.56037700000002	2	0.42862	0.65183999999999997	-0.032258	0.47647	0.49059999999999998	4.0250000000000001E-2	0.54003999999999996	0.46303	279	3.0699999999999998E-3	0.21160000000000001	0.000002	185.72463999999999
sex	S1_417130049	1	417130049	782.22320200000001	2	1.5509999999999999E-2	0.98460999999999999	-0.007981	2.9780000000000001E-2	0.86309999999999998	0.000466	0.000055	0.99409999999999998	279	0.000111	0.21223	0.000002	186.44996
sex	S1_418311812	1	418311812	783.09551599999998	2	0.76854999999999996	0.46467000000000003	-0.051411	0.26300000000000001	0.60848000000000002	9.8659999999999998E-2	1.0415099999999999	0.30836000000000002	277	5.5300000000000002E-3	0.21206	0.000002	184.31567000000001
sex	S1_418610877	1	418610877	783.447318	2	8.294E-2	0.92042999999999997	-0.006681	2.3630000000000002E-2	0.87795000000000001	1.7010000000000001E-2	0.12021	0.72907	279	0.000596	0.21212	0.000002	186.29356000000001
sex	S1_419237619	1	419237619	783.88200600000005	2	3.31E-3	0.99670000000000003	-0.002892	4.45E-3	0.94689000000000001	-0.001513	0.000949	0.97543999999999997	279	0.000024	0.21224000000000001	0.000002	186.80690999999999
sex	S1_419588393	1	419588393	785.55516399999999	2	0.86529	0.42207	-0.037865	0.44796999999999998	0.50385999999999997	7.8350000000000003E-2	1.6780999999999999	0.19625999999999999	278	6.1999999999999998E-3	0.21163000000000001	0.000002	185.56575000000001
sex	S1_420183287	1	420183287	785.994282	2	0.41899999999999998	0.65812000000000004	2.0070000000000001E-2	0.10188	0.74982000000000004	-0.055166	0.83391000000000004	0.36192999999999997	279	3.0000000000000001E-3	0.21160999999999999	0.000002	185.47609
sex	S1_420640878	1	420640878	788.994282	2	5.9650000000000002E-2	0.94211	1.538E-2	0.10543	0.74565999999999999	-0.009767	3.6909999999999998E-2	0.84779000000000004	278	0.000430	0.21240999999999999	0.000002	186.86464000000001
sex	S1_420659286	1	420659286	791.65262499999994	2	1.7175100000000001	0.18140999999999999	4.8009999999999997E-2	1.0348200000000001	0.30991000000000002	-0.086480	2.5528900000000001	0.11123	279	1.2200000000000001E-2	0.20966000000000001	0.000002	183.02284
sex	S1_420659349	1	420659349	791.77358900000002	2	1.2020999999999999	0.30212	-0.051026	1.47939	0.22489999999999999	3.8940000000000002E-2	0.57171000000000005	0.45022000000000001	279	8.5699999999999995E-3	0.21043000000000001	0.000002	184.92866000000001
sex	S1_421144932	1	421144932	792.77246600000001	2	0.13486000000000001	0.87388999999999994	1.366E-2	8.2549999999999998E-2	0.77408999999999994	2.588E-2	0.22040000000000001	0.6391	279	0.000969	0.21204000000000001	0.000002	187.09442999999999
sex	S1_421493476	1	421493476	795.77246600000001	2	0.88429999999999997	0.41415999999999997	5.654E-2	1.1377699999999999	0.28705000000000003	-0.053762	0.79967999999999995	0.37196000000000001	279	6.3200000000000001E-3	0.21090999999999999	0.000002	184.21307999999999
sex	S1_424489022	1	424489022	797.77246600000001	2	0.2361	0.78986000000000001	3.7249999999999998E-2	0.45102999999999999	0.50241000000000002	-0.001554	0.000756	0.97809000000000001	278	1.6999999999999999E-3	0.21214	0.000002	186.1747
sex	S1_424489707	1	424489707	800.77246600000001	2	1.0442800000000001	0.35332000000000002	1.1310000000000001E-2	4.2750000000000003E-2	0.83633999999999997	-0.078556	2.0881799999999999	0.14957000000000001	279	7.45E-3	0.21067	0.000002	184.21062000000001
sex	S1_424623786	1	424623786	803.77246600000001	2	0.49301	0.61131999999999997	-0.064680	0.98331999999999997	0.32224000000000003	-0.002246	1.2199999999999999E-3	0.97213000000000005	279	3.5300000000000002E-3	0.21149999999999999	0.000002	184.80372
sex	S1_426273234	1	426273234	804.99	2	0.33554	0.71523999999999999	1.8929999999999999E-2	0.36775000000000002	0.54473000000000005	2.0660000000000001E-2	0.29555999999999999	0.58711000000000002	279	2.4099999999999998E-3	0.21174000000000001	0.000002	186.74825000000001
sex	S1_426452760	1	426452760	807.53238499999998	2	0.30354999999999999	0.73843999999999999	-0.037081	0.54398999999999997	0.46140999999999999	-0.040839	0.47993999999999998	0.48903000000000002	279	2.1800000000000001E-3	0.21179000000000001	0.000002	186.82697999999999
sex	S1_431093725	1	431093725	809.53238499999998	2	0.98360000000000003	0.37525999999999998	-0.074443	1.57284	0.21085000000000001	6.5809999999999994E-2	1.2518400000000001	0.26417000000000002	279	7.0200000000000002E-3	0.21076	0.000002	184.50148999999999
sex	S1_431269012	1	431269012	809.60099100000002	2	0.18134	0.83425000000000005	1.5650000000000001E-2	7.2819999999999996E-2	0.78747	1.6389999999999998E-2	6.3600000000000004E-2	0.80108000000000001	279	1.2999999999999999E-3	0.21196999999999999	0.000002	186.35843
sex	S1_437474287	1	437474287	811.60099100000002	2	0.26371	0.76839000000000002	-0.038648	0.45302999999999999	0.50146000000000002	-0.036827	0.35449000000000003	0.55206999999999995	279	1.89E-3	0.21185000000000001	0.000002	186.59793999999999
sex	S1_437612056	1	437612056	814.60099100000002	2	1.6000000000000001E-3	0.99839999999999995	2.1099999999999999E-3	2.9099999999999998E-3	0.95698000000000005	-0.000831	0.000299	0.98621999999999999	279	0.000012	0.21224999999999999	0.000002	186.78980000000001
sex	S1_440486763	1	440486763	816.60099100000002	2	0.38	0.68422000000000005	-0.031570	0.26197999999999999	0.60916999999999999	-0.052826	0.70799000000000001	0.40083000000000002	279	2.7299999999999998E-3	0.21167	0.000002	186.29835
sex	S1_440866366	1	440866366	818.31607099999997	2	3.1320000000000001E-2	0.96916999999999998	5.4900000000000001E-3	1.49E-2	0.90293999999999996	-0.011905	5.1200000000000002E-2	0.82116	279	0.000225	0.2122	0.000002	186.44566
sex	S1_441179462	1	441179462	820.00546499999996	2	4.9639999999999997E-2	0.95157999999999998	-0.019144	9.4380000000000006E-2	0.75890999999999997	-0.009288	2.1839999999999998E-2	0.88261999999999996	279	0.000357	0.21217	0.000002	186.62882999999999
sex	S1_445434744	1	445434744	822.00546499999996	2	0.33743000000000001	0.71389999999999998	1.4109999999999999E-2	0.12828999999999999	0.72048999999999996	-0.030107	0.59333999999999998	0.44178000000000001	279	2.4199999999999998E-3	0.21174000000000001	0.000002	186.1669
sex	S1_445680865	1	445680865	822.94236999999998	2	2.9503400000000002	5.3960000000000001E-2	9.0759999999999993E-2	4.7147199999999998	3.075E-2	2.6169999999999999E-2	0.23249	0.63005999999999995	279	2.078E-2	0.20784	0.000002	181.19829999999999
sex	S1_446352292	1	446352292	823.43798100000004	2	6.6570000000000004E-2	0.93561000000000005	1.7350000000000001E-2	0.13156000000000001	0.71709999999999996	0.000026	0.000000	0.99958999999999998	279	0.000478	0.21215000000000001	0.000002	186.29463999999999
sex	S1_446493647	1	446493647	823.89182200000005	2	0.59752000000000005	0.55088000000000004	-0.039365	1.0435099999999999	0.30790000000000001	0.000609	0.000172	0.98953999999999998	279	4.28E-3	0.21134	0.000002	186.04820000000001
sex	S1_448624346	1	448624346	825.46458900000005	2	1.1340699999999999	0.32321	2.4199999999999998E-3	4.0400000000000002E-3	0.94935000000000003	5.9549999999999999E-2	1.93946	0.16483999999999999	279	8.09E-3	0.21052999999999999	0.000002	185.12127000000001
sex	S1_448715955	1	448715955	827.95051899999999	2	0.64449000000000001	0.52571000000000001	4.7059999999999998E-2	1.28589	0.25778000000000001	2.649E-2	0.29587000000000002	0.58692	279	4.6100000000000004E-3	0.21127000000000001	0.000002	186.08376999999999
sex	S1_451777580	1	451777580	829.95051899999999	2	3.0987300000000002	4.6670000000000003E-2	-0.039460	0.66520000000000001	0.41543000000000002	-0.126000	6.1969500000000002	1.338E-2	279	2.18E-2	0.20762	0.000002	180.07977
sex	S1_454039906	1	454039906	831.61576300000002	2	2.9440000000000001E-2	0.97099000000000002	-0.010760	4.3450000000000003E-2	0.83503000000000005	-0.010674	3.9359999999999999E-2	0.84289000000000003	279	0.000212	0.2122	0.000002	186.61967999999999
sex	S1_455011511	1	455011511	833.12512700000002	2	1.0383199999999999	0.35542000000000001	1.474E-2	3.8739999999999997E-2	0.84409999999999996	9.325E-2	1.3573500000000001	0.245	279	7.4099999999999999E-3	0.21068000000000001	0.000002	184.69224
sex	S1_455105268	1	455105268	834.22864700000002	2	0.34559000000000001	0.70811000000000002	-0.018018	0.23455000000000001	0.62855000000000005	-0.032444	0.60306999999999999	0.43807000000000001	279	2.48E-3	0.21171999999999999	0.000002	186.63122000000001
sex	S1_455218492	1	455218492	835.41036399999996	2	1.3942600000000001	0.24975	-0.011066	3.0499999999999999E-2	0.86148999999999998	9.2780000000000001E-2	2.0854499999999998	0.14982999999999999	279	9.9299999999999996E-3	0.21013999999999999	0.000002	184.30797999999999
sex	S1_455629562	1	455629562	837.86780099999999	2	1.36313	0.25756000000000001	1.6389999999999998E-2	9.8960000000000006E-2	0.75331999999999999	9.0969999999999995E-2	2.5165500000000001	0.11379	279	9.7099999999999999E-3	0.21018999999999999	0.000002	184.11724000000001
sex	S1_455899677	1	455899677	839.69467899999995	2	2.3057300000000001	0.10159	4.1919999999999999E-2	0.48216999999999999	0.48802000000000001	0.13231999999999999	4.4376199999999999	3.6049999999999999E-2	279	1.6310000000000002E-2	0.20879	0.000002	182.01127
sex	S1_456957167	1	456957167	840.47526100000005	2	1.6531199999999999	0.19333	3.6150000000000002E-2	0.68893000000000004	0.40723999999999999	9.3649999999999997E-2	2.9497200000000001	8.7010000000000004E-2	279	1.175E-2	0.20974999999999999	0.000002	183.32545999999999
sex	S1_457178110	1	457178110	843.47526100000005	2	0.46205000000000002	0.63046999999999997	3.1519999999999999E-2	0.86729000000000001	0.35252	-0.023864	0.31964999999999999	0.57226999999999995	279	3.31E-3	0.21154999999999999	0.000002	186.66368
sex	S1_457655847	1	457655847	844.18740400000002	2	1.65459	0.19305	8.0560000000000007E-2	2.3688600000000002	0.12490999999999999	6.4710000000000004E-2	1.9413400000000001	0.16464000000000001	279	1.176E-2	0.20974999999999999	0.000002	183.43755999999999
sex	S1_458031693	1	458031693	844.59052499999996	2	0.68454000000000004	0.50517000000000001	-0.058438	1.16638	0.28108	-0.038239	0.46500000000000002	0.49586999999999998	279	4.8999999999999998E-3	0.21121000000000001	0.000002	185.02241000000001
sex	S1_463190801	1	463190801	846.59052499999996	2	0.36181000000000002	0.69674000000000003	1.8239999999999999E-2	0.13783999999999999	0.71072000000000002	2.6769999999999999E-2	0.28699999999999998	0.59258	279	2.5999999999999999E-3	0.2117	0.000002	186.30327
sex	S1_464911724	1	464911724	847.529132	2	1.6619600000000001	0.19164999999999999	1.11E-2	8.1100000000000005E-2	0.77602000000000004	-0.083375	3.0666899999999999	8.1009999999999999E-2	279	1.1809999999999999E-2	0.20974000000000001	0.000002	183.99728999999999
sex	S1_465059757	1	465059757	850.529132	2	1.81416	0.16491	-0.024107	0.41177999999999998	0.52159999999999995	-0.094083	3.5826099999999999	5.9429999999999997E-2	278	1.29E-2	0.21026	0.000002	184.85083
sex	S1_465350813	1	465350813	852.79679999999996	2	0.23651	0.78954000000000002	-0.007262	3.4819999999999997E-2	0.85211000000000003	2.809E-2	0.41272999999999999	0.52112000000000003	279	1.6999999999999999E-3	0.21189	0.000002	186.36535000000001
sex	S1_465822328	1	465822328	855.79679999999996	2	0.76731000000000005	0.46523999999999999	-0.026631	0.26678000000000002	0.60590999999999995	-0.067249	1.41703	0.23491000000000001	279	5.4900000000000001E-3	0.21107999999999999	0.000002	185.68897999999999
sex	S1_466938250	1	466938250	856.62051299999996	2	0.41506999999999999	0.66069999999999995	-0.004986	2.402E-2	0.87695000000000001	3.4020000000000002E-2	0.73462000000000005	0.39212999999999998	279	2.98E-3	0.21162	0.000002	186.49216999999999
sex	S1_467248747	1	467248747	857.92483200000004	2	1.6764600000000001	0.18892	-0.049741	2.2237399999999998	0.13704	6.794E-2	2.53668	0.11237	279	1.191E-2	0.20971999999999999	0.000002	184.31592000000001
sex	S1_468415046	1	468415046	859.85782700000004	2	1.2450699999999999	0.28952	-0.039656	1.0590299999999999	0.30432999999999999	2.257E-2	0.25746999999999998	0.61226999999999998	279	8.8699999999999994E-3	0.21035999999999999	0.000002	184.89053999999999
sex	S1_473216535	1	473216535	861.85782700000004	2	0.41014	0.66395999999999999	3.6819999999999999E-2	0.78861000000000003	0.37529000000000001	-0.010286	4.8770000000000001E-2	0.82538	279	2.9399999999999999E-3	0.21162	0.000002	185.81215
sex	S2_1519799	2	1519799	0	2	9.6360000000000001E-2	0.90817000000000003	1.329E-2	4.8059999999999999E-2	0.82664000000000004	-0.020028	0.18515000000000001	0.66730999999999996	279	0.000692	0.21210000000000001	0.000002	186.13670999999999
sex	S2_1536403	2	1536403	1.568989	2	0.73602999999999996	0.47993999999999998	-0.039204	0.72231000000000001	0.39612000000000003	-0.034753	0.43425000000000002	0.51046000000000002	279	5.2700000000000004E-3	0.21113000000000001	0.000002	185.32061999999999
sex	S2_8983803	2	8983803	3.5689890000000002	2	0.54984999999999995	0.57765999999999995	-0.065673	0.64602000000000004	0.42221999999999998	6.3800000000000003E-3	8.4700000000000001E-3	0.92673000000000005	279	3.9399999999999999E-3	0.21140999999999999	0.000002	184.93986000000001
sex	S2_9056547	2	9056547	4.7264220000000003	2	4.6971499999999997	9.8600000000000007E-3	0.18378	9.3917699999999993	2.3900000000000002E-3	-0.097847	2.6792400000000001	0.1028	279	3.2669999999999998E-2	0.20530999999999999	0.000002	178.12047000000001
sex	S2_11245589	2	11245589	6.7264220000000003	2	10.55542	0.000038	0.19061	16.429819999999999	0.000066	-0.005528	1.3809999999999999E-2	0.90654000000000001	279	7.0550000000000002E-2	0.19727	0.000002	166.74109000000001
sex	S2_11245968	2	11245968	7.3525130000000001	2	7.2190500000000002	0.000878	9.1109999999999997E-2	3.4281199999999998	6.5159999999999996E-2	9.1850000000000001E-2	3.3029299999999999	7.0230000000000001E-2	279	4.9349999999999998E-2	0.20177	0.000002	173.05911
sex	S2_12775277	2	12775277	8.8807740000000006	2	1.7552700000000001	0.17477000000000001	6.1990000000000003E-2	1.7527200000000001	0.18662000000000001	7.7630000000000005E-2	2.4670000000000001	0.1174	279	1.247E-2	0.20960000000000001	0.000002	183.88840999999999
sex	S2_12935758	2	12935758	9.6576710000000006	2	0.15912999999999999	0.85296000000000005	2.2530000000000001E-2	0.30381999999999998	0.58194000000000001	1.6199999999999999E-2	0.12393	0.72507999999999995	279	1.14E-3	0.21201	0.000002	187.02061
sex	S2_15372626	2	15372626	11.657671000000001	2	3.1571500000000001	4.4080000000000001E-2	-0.068988	3.17991	7.5639999999999999E-2	-0.027860	0.32557999999999998	0.56872999999999996	279	2.2200000000000001E-2	0.20754	0.000002	181.14828
sex	S2_15454749	2	15454749	11.689608	2	1.4060699999999999	0.24684	-0.014171	0.14074999999999999	0.70782	-0.076397	2.5936400000000002	0.10843	279	1.001E-2	0.21012	0.000002	184.57153
sex	S2_15927062	2	15927062	14.689608	2	1.7516099999999999	0.1754	4.2869999999999998E-2	0.77803	0.37851000000000001	0.10001	3.2523	7.2410000000000002E-2	279	1.244E-2	0.20960999999999999	0.000002	183.84963999999999
sex	S2_16023446	2	16023446	17.331426	2	0.50880999999999998	0.60177000000000003	2.0809999999999999E-2	0.39446999999999999	0.53047	2.869E-2	0.53012000000000004	0.46716999999999997	279	3.65E-3	0.21148	0.000002	186.21075999999999
sex	S2_18840212	2	18840212	19.331426	2	0.63388	0.53129000000000004	-0.047056	1.0328299999999999	0.31037999999999999	-0.046782	0.84213000000000005	0.35958000000000001	279	4.5399999999999998E-3	0.21129000000000001	0.000002	185.73839000000001
sex	S2_19238974	2	19238974	19.342407000000001	2	0.1605	0.8518	-0.009000	3.8620000000000002E-2	0.84435000000000004	-0.019281	0.15176000000000001	0.69716	279	1.15E-3	0.21199999999999999	0.000002	186.65914000000001
sex	S2_19522565	2	19522565	19.594172	2	0.37347999999999998	0.68867999999999996	-0.026422	0.57177999999999995	0.45018999999999998	-0.009958	4.7079999999999997E-2	0.82838999999999996	279	2.6800000000000001E-3	0.21168000000000001	0.000002	186.30803
sex	S2_20102483	2	20102483	20.173693	2	1.0108900000000001	0.36523	-0.042924	1.04054	0.30858000000000002	-0.058441	1.42598	0.23344000000000001	279	7.2199999999999999E-3	0.21071999999999999	0.000002	184.82300000000001
sex	S2_20342005	2	20342005	23.173693	2	0.41764000000000001	0.65900999999999998	4.0570000000000002E-2	0.5837	0.44552000000000003	5.3620000000000001E-2	0.80732000000000004	0.36969000000000002	278	2.98E-3	0.21188000000000001	0.000002	187.03108
sex	S2_20732366	2	20732366	23.920116	2	1.39164	0.25041000000000002	-0.076586	1.00742	0.31640000000000001	-0.010329	1.644E-2	0.89807000000000003	277	9.9399999999999992E-3	0.21160000000000001	0.000002	184.43503999999999
sex	S2_20793488	2	20793488	25.877873000000001	2	0.27633000000000002	0.75876999999999994	4.1059999999999999E-2	0.47326000000000001	0.49207000000000001	1.8630000000000001E-2	7.8100000000000003E-2	0.78008999999999995	279	1.98E-3	0.21182999999999999	0.000002	186.54948999999999
sex	S2_20816673	2	20816673	26.973742000000001	2	0.13591	0.87297999999999998	-0.015008	0.12162000000000001	0.72755000000000003	2.5930000000000002E-2	0.26214999999999999	0.60906000000000005	279	0.000976	0.21204000000000001	0.000002	186.25427999999999
sex	S2_21467957	2	21467957	27.624580000000002	2	2.4049999999999998E-2	0.97624	-0.005581	1.0330000000000001E-2	0.91910000000000003	-0.007527	1.6580000000000001E-2	0.89763000000000004	279	0.000173	0.21221000000000001	0.000002	186.51617999999999
sex	S2_24471591	2	24471591	29.624580000000002	2	0.21475	0.80686999999999998	-0.019589	6.7949999999999997E-2	0.79454000000000002	-0.042480	0.42827999999999999	0.51337999999999995	279	1.5399999999999999E-3	0.21192	0.000002	185.56440000000001
sex	S2_24472134	2	24472134	30.453265999999999	2	0.11464000000000001	0.89173000000000002	1.9879999999999998E-2	6.0229999999999999E-2	0.80632000000000004	-0.031873	0.22858000000000001	0.63295000000000001	279	0.000824	0.21207000000000001	0.000002	185.69193000000001
sex	S2_24666981	2	24666981	33.453265999999999	2	7.9772800000000004	0.000428	0.12617999999999999	9.7018299999999993	2.0300000000000001E-3	6.7059999999999995E-2	1.85547	0.17424999999999999	279	5.425E-2	0.20072999999999999	0.000002	171.59366
sex	S2_25034001	2	25034001	36.453265999999999	2	0.36059999999999998	0.69759000000000004	2.0480000000000002E-2	0.20175999999999999	0.65366000000000002	4.8259999999999997E-2	0.72063999999999995	0.39666000000000001	279	2.5899999999999999E-3	0.2117	0.000002	186.48582999999999
sex	S2_25754774	2	25754774	37.173544999999997	2	3.3250000000000002E-2	0.96730000000000005	6.4599999999999996E-3	2.725E-2	0.86902000000000001	-0.009364	2.9520000000000001E-2	0.86370000000000002	279	0.000239	0.2122	0.000002	186.39232000000001
sex	S2_26350577	2	26350577	39.533222000000002	2	0.74495999999999996	0.47570000000000001	-0.074553	1.48004	0.2248	-0.017719	7.492E-2	0.78451000000000004	279	5.3299999999999997E-3	0.21112	0.000002	184.83305999999999
sex	S2_26422996	2	26422996	42.533222000000002	2	0.68691999999999998	0.50397000000000003	-0.087253	1.1486400000000001	0.28476000000000001	-0.045509	0.27439000000000002	0.60082000000000002	279	4.9199999999999999E-3	0.21121000000000001	0.000002	185.43349000000001
sex	S2_26609455	2	26609455	43.453294999999997	2	0.45981	0.63188	-0.013743	0.14454	0.70409999999999995	-0.041223	0.89185999999999999	0.34578999999999999	279	3.3E-3	0.21154999999999999	0.000002	186.31356
sex	S2_27084798	2	27084798	44.279933	2	2.2044100000000002	0.11224000000000001	2.3470000000000001E-2	0.37248999999999999	0.54215000000000002	-0.072952	2.66154	0.10392999999999999	279	1.5599999999999999E-2	0.20893999999999999	0.000002	182.91852
sex	S2_27331731	2	27331731	45.217120000000001	2	1.7037800000000001	0.18389	-0.079717	3.2459500000000001	7.2679999999999995E-2	2.1850000000000001E-2	0.20141000000000001	0.65393000000000001	279	1.21E-2	0.20968000000000001	0.000002	183.95635999999999
sex	S2_27392276	2	27392276	45.526378000000001	2	1.8890000000000001E-2	0.98129	4.5799999999999999E-3	9.3100000000000006E-3	0.92318999999999996	7.9299999999999995E-3	2.069E-2	0.88573000000000002	279	0.000136	0.21221999999999999	0.000002	186.62576000000001
sex	S2_27513550	2	27513550	46.186250999999999	2	0.64119000000000004	0.52744999999999997	2.895E-2	0.94747000000000003	0.33121	-0.023286	0.34794999999999998	0.55576000000000003	278	4.6100000000000004E-3	0.21142	0.000002	186.25686999999999
sex	S2_28623194	2	28623194	47.295133999999997	2	0.11337	0.89285999999999999	1.393E-2	0.18901999999999999	0.66407000000000005	-0.008657	4.7840000000000001E-2	0.82701999999999998	279	0.000815	0.21207999999999999	0.000002	187.1182
sex	S2_28986176	2	28986176	48.821170000000002	2	1.4819500000000001	0.22897999999999999	0.10120999999999999	2.86429	9.1689999999999994E-2	-0.002888	2.0799999999999998E-3	0.96362000000000003	279	1.0540000000000001E-2	0.21001	0.000002	182.88917000000001
sex	S2_29048707	2	29048707	50.478686000000003	2	0.27450999999999998	0.76014999999999999	-0.033044	0.30092999999999998	0.58374000000000004	-0.025883	0.19766	0.65695999999999999	279	1.97E-3	0.21182999999999999	0.000002	185.28193999999999
sex	S2_29236330	2	29236330	50.490692000000003	2	0.62139	0.53793999999999997	-0.062142	0.92595000000000005	0.33674999999999999	-0.043951	0.59165000000000001	0.44242999999999999	279	4.45E-3	0.21129999999999999	0.000002	184.76361
sex	S2_29427094	2	29427094	50.509281999999999	2	0.76756000000000002	0.46512999999999999	2.3720000000000001E-2	0.39061000000000001	0.53249000000000002	4.0770000000000001E-2	0.82330000000000003	0.36499999999999999	279	5.4900000000000001E-3	0.21107999999999999	0.000002	185.53032999999999
sex	S2_31563959	2	31563959	52.509281999999999	2	0.84287999999999996	0.43157000000000001	-0.014262	0.12998999999999999	0.71870999999999996	5.1650000000000001E-2	1.21418	0.27145999999999998	278	6.0400000000000002E-3	0.21157000000000001	0.000002	186.50343000000001
sex	S2_31837417	2	31837417	53.381619999999998	2	1.2178	0.29746	5.8950000000000002E-2	0.73787000000000003	0.39107999999999998	-0.050497	0.55220000000000002	0.45805000000000001	279	8.6800000000000002E-3	0.21041000000000001	0.000002	184.63453000000001
sex	S2_33069836	2	33069836	54.613193000000003	2	1.5481400000000001	0.21446999999999999	-0.107990	2.4641000000000002	0.11761000000000001	4.369E-2	0.54801	0.45976	279	1.1010000000000001E-2	0.20991000000000001	0.000002	182.64615000000001
sex	S2_35816528	2	35816528	56.613193000000003	2	0.88788999999999996	0.41269	2.98E-3	4.64E-3	0.94574999999999998	-0.071008	1.7729699999999999	0.18411	279	6.3400000000000001E-3	0.2109	0.000002	185.59297000000001
sex	S2_35964846	2	35964846	58.829192999999997	2	2.2376399999999999	0.10863	-0.117860	4.2588999999999997	3.9969999999999999E-2	1.2239999999999999E-2	4.8719999999999999E-2	0.82547000000000004	279	1.584E-2	0.20888999999999999	0.000002	181.70984999999999
sex	S2_39867521	2	39867521	60.829192999999997	2	0.15825	0.85372000000000003	4.0680000000000001E-2	0.22105	0.63861000000000001	-0.019093	9.1689999999999994E-2	0.76227	279	1.14E-3	0.21201	0.000002	185.01082
sex	S2_52661500	2	52661500	62.829192999999997	2	0.34817999999999999	0.70628000000000002	4.283E-2	0.69140999999999997	0.40639999999999998	9.9699999999999997E-3	3.202E-2	0.85811999999999999	279	2.5000000000000001E-3	0.21171999999999999	0.000002	185.94291000000001
sex	S2_53673685	2	53673685	65.648596999999995	2	0.54462999999999995	0.58067000000000002	2.699E-2	0.3664	0.54547000000000001	-0.052515	0.97175999999999996	0.3251	279	3.8999999999999998E-3	0.21142	0.000002	186.24762999999999
sex	S2_56730288	2	56730288	67.648596999999995	2	0.21625	0.80567	6.8799999999999998E-3	2.23E-2	0.88141000000000003	2.6280000000000001E-2	0.43230000000000002	0.51141000000000003	279	1.5499999999999999E-3	0.21192	0.000002	186.23745
sex	S2_57874468	2	57874468	68.522763999999995	2	0.21648000000000001	0.80549000000000004	2.2100000000000002E-2	6.0789999999999997E-2	0.80542999999999998	-0.034424	0.24642	0.62	279	1.5499999999999999E-3	0.21192	0.000002	184.97654
sex	S2_58796574	2	58796574	69.371770999999995	2	0.31564999999999999	0.72958000000000001	2.7959999999999999E-2	0.21672	0.64190999999999998	4.2909999999999997E-2	0.51115999999999995	0.47524	279	2.2599999999999999E-3	0.21177000000000001	0.000002	185.40933999999999
sex	S2_58834889	2	58834889	70.960890000000006	2	0.61639999999999995	0.54061999999999999	-0.063128	1.2155400000000001	0.27118999999999999	-0.019739	0.108	0.74268000000000001	279	4.4099999999999999E-3	0.21131	0.000002	185.88963000000001
sex	S2_60290748	2	60290748	72.415751	2	0.59948000000000001	0.54979999999999996	6.8349999999999994E-2	1.0452900000000001	0.30747999999999998	2.4979999999999999E-2	0.13488	0.7137	279	4.2900000000000004E-3	0.21134	0.000002	185.54750999999999
sex	S2_60729530	2	60729530	75.251703000000006	2	0.51968000000000003	0.59528999999999999	3.8339999999999999E-2	0.67954000000000003	0.41044999999999998	4.6800000000000001E-3	6.5100000000000002E-3	0.93574999999999997	279	3.7200000000000002E-3	0.21146000000000001	0.000002	186.17661000000001
sex	S2_61566642	2	61566642	76.088240999999996	2	0.49179	0.61206000000000005	-0.030069	0.37685000000000002	0.53979999999999995	-0.055676	0.97238000000000002	0.32494000000000001	279	3.5200000000000001E-3	0.21149999999999999	0.000002	186.02571
sex	S2_61784938	2	61784938	76.796951000000007	2	0.73806000000000005	0.47898000000000002	-0.042692	0.72067999999999999	0.39665	-0.000987	0.000304	0.98609000000000002	279	5.28E-3	0.21113000000000001	0.000002	185.86766
sex	S2_62106431	2	62106431	79.796951000000007	2	3.496	3.1660000000000001E-2	7.2529999999999997E-2	3.9119899999999999	4.8930000000000001E-2	-0.083073	3.8067899999999999	5.2049999999999999E-2	279	2.452E-2	0.20704	0.000002	180.21984
sex	S2_62464638	2	62464638	80.704509000000002	2	0.89805000000000001	0.40854000000000001	-0.058332	0.74451000000000001	0.38896999999999998	3.0849999999999999E-2	0.16728999999999999	0.68284	278	6.4400000000000004E-3	0.21157000000000001	0.000002	185.55776
sex	S2_62923058	2	62923058	80.973056	2	9.8799999999999999E-3	0.99016999999999999	9.5200000000000007E-3	1.5949999999999999E-2	0.89959	2.99E-3	1.47E-3	0.96948000000000001	279	0.000071	0.21223	0.000002	186.45987
sex	S2_62923110	2	62923110	80.974486999999996	2	4.4900000000000001E-3	0.99551999999999996	-0.006411	7.3499999999999998E-3	0.93172999999999995	6.8700000000000002E-3	7.7400000000000004E-3	0.92995000000000005	279	0.000032	0.21224000000000001	0.000002	186.53443999999999
sex	S2_63259501	2	63259501	81.994	2	0.44146999999999997	0.64354	4.8910000000000002E-2	0.31706000000000001	0.57384000000000002	-0.047016	0.52166999999999997	0.47073999999999999	279	3.16E-3	0.21157999999999999	0.000002	184.45372
sex	S2_71203497	2	71203497	83.994	2	1.01003	0.36553999999999998	9.7449999999999995E-2	1.9604900000000001	0.16258	-0.020899	7.8750000000000001E-2	0.7792	279	7.2100000000000003E-3	0.21071999999999999	0.000002	183.77493000000001
sex	S2_71205112	2	71205112	84.866984000000002	2	0.82252000000000003	0.44041000000000002	6.8159999999999998E-2	1.3645799999999999	0.24376	-0.035166	0.29077999999999998	0.59016000000000002	275	5.9300000000000004E-3	0.21301999999999999	0.000002	185.39848000000001
sex	S2_71519333	2	71519333	87.866984000000002	2	0.63758999999999999	0.52934000000000003	2.572E-2	0.35508000000000001	0.55174000000000001	5.3539999999999997E-2	1.0870599999999999	0.29803000000000002	279	4.5599999999999998E-3	0.21128	0.000002	185.4188
sex	S2_71549778	2	71549778	89.607106999999999	2	0.24803	0.78051000000000004	-0.002684	4.13E-3	0.94877999999999996	-0.030506	0.37675999999999998	0.53983999999999999	279	1.7799999999999999E-3	0.21187	0.000002	186.94388000000001
sex	S2_71758437	2	71758437	90.361698000000004	2	4.2479999999999997E-2	0.95842000000000005	-0.006527	9.0600000000000003E-3	0.92422000000000004	-0.018658	8.4949999999999998E-2	0.77092000000000005	279	0.000305	0.21218000000000001	0.000002	185.89347000000001
sex	S2_71944759	2	71944759	90.369857999999994	2	8.3299999999999999E-2	0.92010000000000003	1.6900000000000001E-3	2.47E-3	0.96040000000000003	-0.016078	0.14657000000000001	0.70211999999999997	279	0.000599	0.21212	0.000002	187.10732999999999
sex	S2_72189830	2	72189830	90.377854999999997	2	1.5178799999999999	0.22098999999999999	0.11049	2.9153199999999999	8.8859999999999995E-2	-0.004851	6.3099999999999996E-3	0.93674000000000002	278	1.0800000000000001E-2	0.21034	0.000002	183.34120999999999
sex	S2_73486322	2	73486322	91.673457999999997	2	0.29885	0.74190999999999996	4.4040000000000003E-2	0.52386999999999995	0.4698	-0.012712	3.8089999999999999E-2	0.84540000000000004	279	2.14E-3	0.21179000000000001	0.000002	186.61411000000001
sex	S2_73612831	2	73612831	92.798855000000003	2	0.24740000000000001	0.78100000000000003	1.737E-2	2.2749999999999999E-2	0.88022	-0.055956	0.49101	0.48405999999999999	279	1.7799999999999999E-3	0.21187	0.000002	184.3947
sex	S2_73669840	2	73669840	93.184137000000007	2	0.72887999999999997	0.48337000000000002	-0.096591	1.32697	0.25033	-0.015818	4.6309999999999997E-2	0.82977000000000001	279	5.2100000000000002E-3	0.21113999999999999	0.000002	184.14842999999999
sex	S2_74399141	2	74399141	96.184137000000007	2	0.49297000000000002	0.61133999999999999	1.7270000000000001E-2	0.13411999999999999	0.71447000000000005	-0.026208	0.26526	0.60694000000000004	279	3.5300000000000002E-3	0.21149999999999999	0.000002	186.59175999999999
sex	S2_74624268	2	74624268	99.184137000000007	2	0.10637000000000001	0.89912000000000003	3.0999999999999999E-3	2.4099999999999998E-3	0.96087999999999996	-0.025767	0.20799999999999999	0.64870000000000005	279	0.000764	0.21209	0.000002	185.67929000000001
sex	S2_75157552	2	75157552	99.717055000000002	2	1.1489799999999999	0.31846000000000002	-0.017291	7.1840000000000001E-2	0.78888000000000003	8.3949999999999997E-2	1.4834000000000001	0.22428000000000001	279	8.1899999999999994E-3	0.21051	0.000002	184.86098000000001
sex	S2_75164858	2	75164858	102.287587	2	0.60862000000000005	0.54481999999999997	-0.035200	0.50929000000000002	0.47604999999999997	-0.062790	1.1598599999999999	0.28243000000000001	279	4.3600000000000002E-3	0.21132000000000001	0.000002	185.63964000000001
sex	S2_76656515	2	76656515	103.778221	2	0.64502999999999999	0.52542999999999995	-0.061309	0.90769999999999995	0.34155999999999997	-0.036625	0.39632000000000001	0.52951000000000004	278	4.62E-3	0.21165999999999999	0.000002	184.92939999999999
sex	S2_77045528	2	77045528	103.794279	2	0.82325999999999999	0.44006000000000001	6.2120000000000002E-2	1.26962	0.26080999999999999	3.2309999999999998E-2	0.31740000000000002	0.57362999999999997	279	5.8900000000000003E-3	0.21099999999999999	0.000002	184.40046000000001
sex	S2_77257665	2	77257665	104.461641	2	3.9419999999999997E-2	0.96135999999999999	5.7800000000000004E-3	1.457E-2	0.90400000000000003	-0.015239	7.8750000000000001E-2	0.77920999999999996	279	0.000283	0.21218999999999999	0.000002	187.08814000000001
sex	S2_77561888	2	77561888	106.310608	2	6.7629999999999996E-2	0.93462000000000001	1.9550000000000001E-2	0.13469	0.71389000000000002	5.2100000000000002E-3	8.77E-3	0.92547000000000001	279	0.000486	0.21215000000000001	0.000002	186.43951000000001
sex	S2_77715443	2	77715443	106.94009200000001	2	0.26998	0.76358999999999999	-0.014831	2.6290000000000001E-2	0.87131999999999998	-0.030407	0.15601999999999999	0.69315000000000004	279	1.9400000000000001E-3	0.21184	0.000002	185.41341
sex	S2_77793559	2	77793559	107.00797900000001	2	0.69867999999999997	0.49811	4.9699999999999996E-3	1.111E-2	0.91613999999999995	6.8449999999999997E-2	1.39601	0.2384	279	5.0000000000000001E-3	0.21118999999999999	0.000002	185.28504000000001
sex	S2_78168109	2	78168109	107.39681899999999	2	0.75427999999999995	0.47131000000000001	4.5010000000000001E-2	0.63829000000000002	0.42502000000000001	-0.044003	0.57340000000000002	0.44956000000000002	278	5.4099999999999999E-3	0.21178	0.000002	185.54669000000001
sex	S2_78370772	2	78370772	107.70464800000001	2	5.8950000000000002E-2	0.94277	-0.001468	1.8E-3	0.96623000000000003	1.464E-2	0.10628	0.74467000000000005	279	0.000424	0.21215999999999999	0.000002	187.17429000000001
sex	S2_78485937	2	78485937	107.771056	2	0.47639999999999999	0.62151999999999996	-0.030374	0.26674999999999999	0.60592999999999997	-0.050235	0.7994	0.37204999999999999	279	3.4099999999999998E-3	0.21152000000000001	0.000002	185.15405999999999
sex	S2_78959286	2	78959286	109.120802	2	0.45619999999999999	0.63415999999999995	8.0099999999999998E-3	1.355E-2	0.90739999999999998	6.6909999999999997E-2	0.87034	0.35166999999999998	279	3.2699999999999999E-3	0.21154999999999999	0.000002	184.58516
sex	S2_78971137	2	78971137	110.888328	2	0.24399999999999999	0.78366000000000002	-0.030979	0.43058000000000002	0.51224999999999998	-0.019603	0.12228	0.72684000000000004	277	1.7600000000000001E-3	0.21318000000000001	0.000002	185.99800999999999
sex	S2_79033219	2	79033219	113.888328	2	6.0049999999999999E-2	0.94172999999999996	2.2000000000000001E-3	1.2700000000000001E-3	0.97153999999999996	-0.021149	0.11575000000000001	0.73394999999999999	278	0.000433	0.21292	0.000002	187.01217
sex	S2_81123851	2	81123851	115.888328	2	0.41088999999999998	0.66347	-0.035120	0.81179000000000001	0.36837999999999999	0.000990	0.000447	0.98314000000000001	277	2.9499999999999999E-3	0.20713000000000001	0.000002	178.47696999999999
sex	S2_81137487	2	81137487	118.41849999999999	2	0.3196	0.72670000000000001	-0.040852	0.55845	0.45551999999999998	-0.025230	0.18207999999999999	0.66991999999999996	279	2.2899999999999999E-3	0.21176	0.000002	186.45464000000001
sex	S2_82426593	2	82426593	119.706722	2	0.56335000000000002	0.56994	4.5499999999999999E-2	0.59238000000000002	0.44214999999999999	-0.068451	1.11121	0.29272999999999999	279	4.0299999999999997E-3	0.21138999999999999	0.000002	185.75497999999999
sex	S2_82431422	2	82431422	120.16006299999999	2	0.57021999999999995	0.56606000000000001	-0.051703	0.68752000000000002	0.40772000000000003	-0.048929	0.69008999999999998	0.40684999999999999	279	4.0800000000000003E-3	0.21138000000000001	0.000002	185.00470999999999
sex	S2_82613922	2	82613922	122.03228300000001	2	0.52025999999999994	0.59494000000000002	-0.037176	0.57732000000000006	0.44801000000000002	1.934E-2	0.10571999999999999	0.74531000000000003	279	3.7299999999999998E-3	0.21146000000000001	0.000002	185.72613000000001
sex	S2_86113931	2	86113931	124.03228300000001	2	0.65246000000000004	0.52156000000000002	-0.047562	0.62580999999999998	0.42957000000000001	-0.048312	0.70794999999999997	0.40084999999999998	279	4.6699999999999997E-3	0.21126	0.000002	184.67178000000001
sex	S2_86354540	2	86354540	124.07405900000001	2	0.41428999999999999	0.66122000000000003	-0.005027	3.1199999999999999E-3	0.95548	5.2540000000000003E-2	0.53071999999999997	0.46692	279	2.97E-3	0.21162	0.000002	184.85085000000001
sex	S2_87765146	2	87765146	125.113309	2	0.86516000000000004	0.42210999999999999	-0.072586	1.0310299999999999	0.31080000000000002	1.2409999999999999E-2	2.7119999999999998E-2	0.86931999999999998	279	6.1799999999999997E-3	0.21093999999999999	0.000002	184.46991
sex	S2_88169426	2	88169426	128.11330899999999	2	0.77634999999999998	0.46107999999999999	4.2040000000000001E-2	0.49498999999999999	0.48230000000000001	4.5670000000000002E-2	0.52442	0.46956999999999999	279	5.5500000000000002E-3	0.21107000000000001	0.000002	184.19987
sex	S2_88655583	2	88655583	130.91061999999999	2	0.85133000000000003	0.42796000000000001	5.4400000000000004E-3	1.3089999999999999E-2	0.90898000000000001	-0.069998	1.5704	0.2112	279	6.0800000000000003E-3	0.21096000000000001	0.000002	184.88949
sex	S2_88795045	2	88795045	131.92406199999999	2	1.93726	0.14604	-0.136490	3.8622299999999998	5.0380000000000001E-2	8.6569999999999994E-2	1.60703	0.20596999999999999	279	1.374E-2	0.20932999999999999	0.000002	182.53471999999999
sex	S2_89076596	2	89076596	133.65436199999999	2	1.6845699999999999	0.18740999999999999	8.6300000000000002E-2	2.8037100000000001	9.5170000000000005E-2	8.5290000000000005E-2	2.4904700000000002	0.11568000000000001	279	1.197E-2	0.20971000000000001	0.000002	183.04283000000001
sex	S2_89076646	2	89076646	133.65674899999999	2	0.33223000000000003	0.71760999999999997	-0.018092	0.19023999999999999	0.66305000000000003	3.9309999999999998E-2	0.66373000000000004	0.41593999999999998	279	2.3800000000000002E-3	0.21174000000000001	0.000002	186.58633
sex	S2_89136691	2	89136691	134.725863	2	6.7890000000000006E-2	0.93437000000000003	-0.005906	9.6399999999999993E-3	0.92186000000000001	-0.020474	0.13241	0.71621999999999997	279	0.000488	0.21215000000000001	0.000002	185.98285999999999
sex	S2_89418854	2	89418854	134.96320299999999	2	1.4691000000000001	0.23191000000000001	1.916E-2	0.13358	0.71503000000000005	-0.098239	2.6362100000000002	0.10559	279	1.0449999999999999E-2	0.21002999999999999	0.000002	183.25706
sex	S2_89609691	2	89609691	137.96320299999999	2	1.19977	0.30281999999999998	5.4100000000000002E-2	2.1248399999999998	0.14606	-0.002328	3.1099999999999999E-3	0.95557999999999998	279	8.5500000000000003E-3	0.21043000000000001	0.000002	184.94076999999999
sex	S2_89609710	2	89609710	137.998437	2	0.40689999999999998	0.66610999999999998	-0.032279	0.63056000000000001	0.42782999999999999	3.4590000000000003E-2	0.53073999999999999	0.46690999999999999	279	2.9199999999999999E-3	0.21163000000000001	0.000002	186.3434
sex	S2_90470175	2	90470175	138.85831200000001	2	1.5149300000000001	0.22162999999999999	8.1920000000000007E-2	2.4546600000000001	0.11831	7.2580000000000006E-2	1.54304	0.21521000000000001	279	1.078E-2	0.20996000000000001	0.000002	183.65298000000001
sex	S2_90818919	2	90818919	141.15002899999999	2	7.6920000000000002E-2	0.92598000000000003	1.272E-2	0.14749000000000001	0.70123999999999997	-0.005945	2.137E-2	0.88387000000000004	279	0.000553	0.21213000000000001	0.000002	187.05811
sex	S2_91010703	2	91010703	144.15002899999999	2	0.37741999999999998	0.68598000000000003	3.755E-2	0.27506999999999998	0.60036999999999996	-0.037873	0.41741	0.51876	279	2.7100000000000002E-3	0.21167	0.000002	184.89439999999999
sex	S2_93050946	2	93050946	146.13708600000001	2	0.21723999999999999	0.80486999999999997	4.4069999999999998E-2	0.42809000000000003	0.51346999999999998	-0.018401	9.1329999999999995E-2	0.76271999999999995	279	1.56E-3	0.21192	0.000002	185.61951999999999
sex	S2_93051235	2	93051235	146.159639	2	0.82284000000000002	0.44024999999999997	6.4159999999999995E-2	1.1748499999999999	0.27934999999999999	3.0519999999999999E-2	0.28416999999999998	0.59440000000000004	279	5.8799999999999998E-3	0.21099999999999999	0.000002	184.40696
sex	S2_94544719	2	94544719	147.65209899999999	2	1.54609	0.21490999999999999	-0.002734	4.3699999999999998E-3	0.94733999999999996	7.0230000000000001E-2	1.8808100000000001	0.17135	279	1.0999999999999999E-2	0.20991000000000001	0.000002	184.27036000000001
sex	S2_94582714	2	94582714	148.28016	2	2.7283599999999999	6.7080000000000001E-2	-0.116990	5.1499800000000002	2.401E-2	5.8860000000000003E-2	1.0039899999999999	0.31722	279	1.924E-2	0.20816000000000001	0.000002	181.36707000000001
sex	S2_94993080	2	94993080	149.268247	2	1.8861399999999999	0.15359	4.9610000000000001E-2	0.51371	0.47414000000000001	-0.113870	3.1048300000000002	7.9159999999999994E-2	279	1.338E-2	0.20941000000000001	0.000002	182.15848
sex	S2_98550816	2	98550816	151.268247	2	1.46292	0.23333999999999999	3.0960000000000001E-2	0.41199999999999998	0.52149000000000001	8.5940000000000003E-2	2.24051	0.13557	279	1.0410000000000001E-2	0.21004	0.000002	183.58425
sex	S2_99025444	2	99025444	152.593918	2	0.27213999999999999	0.76195000000000002	2.4309999999999998E-2	0.22481000000000001	0.63576999999999995	2.964E-2	0.27218999999999999	0.60228000000000004	279	1.9499999999999999E-3	0.21182999999999999	0.000002	185.66166999999999
sex	S2_99485770	2	99485770	152.66363799999999	2	1.09087	0.33735999999999999	8.8120000000000004E-2	2.1784599999999998	0.14108999999999999	3.0899999999999999E-3	3.1099999999999999E-3	0.95553999999999994	279	7.7799999999999996E-3	0.21060000000000001	0.000002	183.79935
sex	S2_99820560	2	99820560	152.689527	2	0.47073999999999999	0.62504000000000004	-0.015508	8.4019999999999997E-2	0.77214000000000005	-0.041972	0.54644999999999999	0.46039999999999998	279	3.3700000000000002E-3	0.21153	0.000002	185.73373000000001
sex	S2_99911850	2	99911850	154.02231399999999	2	0.59021000000000001	0.55491000000000001	-0.021397	0.33571000000000001	0.56277999999999995	-0.027744	0.37497000000000003	0.54081000000000001	279	4.2300000000000003E-3	0.21135000000000001	0.000002	186.0694
sex	S2_100119234	2	100119234	154.725932	2	0.33550999999999997	0.71526999999999996	7.0699999999999999E-3	1.01E-2	0.92001999999999995	-0.039745	0.28767999999999999	0.59214	279	2.4099999999999998E-3	0.21174000000000001	0.000002	186.46314000000001
sex	S2_101964997	2	101964997	156.57042899999999	2	0.17441999999999999	0.84004000000000001	4.3200000000000002E-2	0.2374	0.62646999999999997	-0.026386	0.16072	0.68879999999999997	279	1.25E-3	0.21198	0.000002	184.97980000000001
sex	S2_102284378	2	102284378	156.57430199999999	2	2.0625900000000001	0.12906999999999999	-0.066355	1.27332	0.26012000000000002	0.11006000000000001	3.7282500000000001	5.4519999999999999E-2	279	1.4619999999999999E-2	0.20915	0.000002	182.06763000000001
sex	S2_102753708	2	102753708	156.62355299999999	2	0.77958000000000005	0.45960000000000001	4.9340000000000002E-2	0.75690999999999997	0.38505	6.9110000000000005E-2	1.3521399999999999	0.24590000000000001	279	5.5700000000000003E-3	0.21107000000000001	0.000002	184.91051999999999
sex	S2_102900244	2	102900244	156.65300099999999	2	0.27328999999999998	0.76107999999999998	-0.034354	0.31274000000000002	0.57645999999999997	4.5069999999999999E-2	0.48734	0.48570000000000002	279	1.9599999999999999E-3	0.21182999999999999	0.000002	185.90814
sex	S2_102995113	2	102995113	156.73248000000001	2	0.32628000000000001	0.72187999999999997	4.3580000000000001E-2	0.64564999999999995	0.42236000000000001	1.4279999999999999E-2	6.6019999999999995E-2	0.79742000000000002	279	2.3400000000000001E-3	0.21174999999999999	0.000002	185.72593000000001
sex	S2_103339594	2	103339594	158.74861200000001	2	1.36192	0.25786999999999999	4.1340000000000002E-2	1.6162099999999999	0.20468	5.985E-2	2.0409299999999999	0.15423999999999999	279	9.7000000000000003E-3	0.21018999999999999	0.000002	184.63023000000001
sex	S2_103777628	2	103777628	160.509615	2	3.805E-2	0.96267000000000003	8.4100000000000008E-3	2.0559999999999998E-2	0.88609000000000004	-0.012865	4.9360000000000001E-2	0.82435000000000003	279	0.000274	0.21218999999999999	0.000002	185.90687
sex	S2_105737268	2	105737268	162.12808899999999	2	0.18473999999999999	0.83142000000000005	-0.062400	0.36445	0.54654000000000003	-0.013601	3.3730000000000003E-2	0.85441999999999996	279	1.33E-3	0.21196999999999999	0.000002	184.81378000000001
sex	S2_106604251	2	106604251	162.65837200000001	2	0.14995	0.86082000000000003	-0.003552	1.01E-3	0.97467999999999999	-0.038144	0.29930000000000001	0.58475999999999995	279	1.08E-3	0.21201999999999999	0.000002	184.48365000000001
sex	S2_107498731	2	107498731	163.496253	2	0.92088999999999999	0.39938000000000001	-0.052427	1.2663500000000001	0.26141999999999999	4.9050000000000003E-2	0.81984000000000001	0.36601	279	6.5799999999999999E-3	0.21085000000000001	0.000002	185.37187
sex	S2_107601314	2	107601314	163.655046	2	0.66705999999999999	0.51402999999999999	3.6170000000000001E-2	0.40805999999999998	0.52347999999999995	7.3260000000000006E-2	1.3190299999999999	0.25174999999999997	279	4.7699999999999999E-3	0.21124000000000001	0.000002	185.99959999999999
sex	S2_108051149	2	108051149	166.17514600000001	2	7.4099999999999999E-3	0.99260999999999999	-0.007957	1.474E-2	0.90344999999999998	-0.007131	9.2099999999999994E-3	0.92362	279	0.000053	0.21224000000000001	0.000002	187.12343999999999
sex	S2_110586657	2	110586657	168.17514600000001	2	0.58838000000000001	0.55591999999999997	-0.071817	0.95047999999999999	0.33044000000000001	2.7109999999999999E-2	0.12102	0.72819999999999996	279	4.2100000000000002E-3	0.21135000000000001	0.000002	185.37405999999999
sex	S2_110676121	2	110676121	170.50777400000001	2	1.2289099999999999	0.29420000000000002	-0.047956	0.52478999999999998	0.46942	5.0500000000000003E-2	0.51071	0.47543000000000002	279	8.7600000000000004E-3	0.21038999999999999	0.000002	184.7594
sex	S2_110743382	2	110743382	172.91802799999999	2	0.35826000000000002	0.69921	-0.036937	0.54215999999999998	0.46216000000000002	-0.001486	0.000666	0.97943999999999998	279	2.5699999999999998E-3	0.2117	0.000002	186.28092000000001
sex	S2_110852133	2	110852133	173.177379	2	0.36355999999999999	0.69552999999999998	2.981E-2	0.37467	0.54096999999999995	-0.001151	0.000369	0.98470000000000002	279	2.6099999999999999E-3	0.2117	0.000002	186.74203
sex	S2_116292887	2	116292887	175.177379	2	0.60655000000000003	0.54595000000000005	6.6559999999999994E-2	0.90215999999999996	0.34303	-0.034451	0.23635999999999999	0.62722999999999995	279	4.3400000000000001E-3	0.21132999999999999	0.000002	184.39917
sex	S2_116413040	2	116413040	175.20393300000001	2	0.52951999999999999	0.58948	-0.044386	0.67688000000000004	0.41137000000000001	-0.022615	0.17510999999999999	0.67593999999999999	279	3.79E-3	0.21143999999999999	0.000002	185.35269
sex	S2_120357762	2	120357762	177.20393300000001	2	5.5059999999999998E-2	0.94643999999999995	2.307E-2	0.10600999999999999	0.74497000000000002	1.3849999999999999E-2	3.4270000000000002E-2	0.85326999999999997	279	0.000396	0.21217	0.000002	186.63249999999999
sex	S2_120844745	2	120844745	180.20393300000001	2	0.77578999999999998	0.46133000000000002	3.2680000000000001E-2	0.62511000000000005	0.42982999999999999	2.5139999999999999E-2	0.33659	0.56227000000000005	279	5.5500000000000002E-3	0.21107000000000001	0.000002	185.63176000000001
sex	S2_120844881	2	120844881	180.42775	2	4.691E-2	0.95418000000000003	-0.001749	0.000968	0.97519999999999996	1.5959999999999998E-2	7.8539999999999999E-2	0.77949999999999997	278	0.000337	0.21257000000000001	0.000002	186.77619999999999
sex	S2_120860741	2	120860741	180.511573	2	0.74253999999999998	0.47683999999999999	7.2260000000000005E-2	0.87036000000000002	0.35166999999999998	1.008E-2	2.0109999999999999E-2	0.88732999999999995	279	5.3099999999999996E-3	0.21112	0.000002	184.45846
sex	S2_120861148	2	120861148	181.677234	2	1.933E-2	0.98085999999999995	7.5700000000000003E-3	3.4040000000000001E-2	0.85375000000000001	-0.002087	1.82E-3	0.96599999999999997	279	0.000139	0.21221999999999999	0.000002	187.34640999999999
sex	S2_124339993	2	124339993	183.677234	2	1.27772	0.28029999999999999	5.9799999999999999E-2	2.5388700000000002	0.11221	2.4039999999999999E-2	0.27635999999999999	0.59952000000000005	279	9.1000000000000004E-3	0.21032000000000001	0.000002	184.74424999999999
sex	S2_124537176	2	124537176	186.677234	2	0.89007999999999998	0.4118	-0.057964	1.78009	0.18323	-0.029914	0.37969999999999998	0.53827000000000003	278	6.3499999999999997E-3	0.21156	0.000002	186.73375999999999
sex	S2_125133964	2	125133964	187.27361300000001	2	8.6999999999999994E-3	0.99134	-0.002930	3.8800000000000002E-3	0.95037000000000005	6.6600000000000001E-3	1.702E-2	0.89629000000000003	279	0.000063	0.21224000000000001	0.000002	187.18053
sex	S2_125187658	2	125187658	187.82715999999999	2	1.0193399999999999	0.36218	-0.014224	0.17054	0.67995000000000005	-0.052725	1.7656799999999999	0.18501000000000001	279	7.28E-3	0.2107	0.000002	185.30269000000001
sex	S2_125787308	2	125787308	188.426399	2	1.3020799999999999	0.27361999999999997	6.5820000000000004E-2	1.9939	0.15905	4.1029999999999997E-2	0.60697000000000001	0.43658999999999998	279	9.2800000000000001E-3	0.21027999999999999	0.000002	183.89357999999999
sex	S2_125787523	2	125787523	191.426399	2	0.63724999999999998	0.52952999999999995	-0.041676	0.84369000000000005	0.35915000000000002	-0.056544	1.0879399999999999	0.29783999999999999	276	4.5599999999999998E-3	0.21299999999999999	0.000002	186.31262000000001
sex	S2_126472353	2	126472353	192.11076	2	0.43697000000000003	0.64644000000000001	-0.047164	0.86204000000000003	0.35397000000000001	-0.042182	0.54498999999999997	0.46099000000000001	279	3.13E-3	0.21157999999999999	0.000002	186.72986
sex	S2_126846753	2	126846753	195.11076	2	0.11901	0.88783999999999996	-0.031986	0.23748	0.62641000000000002	-0.002893	2.3400000000000001E-3	0.96143999999999996	279	0.000855	0.21207000000000001	0.000002	185.59088
sex	S2_128472617	2	128472617	196.73550900000001	2	0.16119	0.85121000000000002	8.4700000000000001E-3	1.078E-2	0.91739000000000004	-0.036641	0.23147000000000001	0.63080999999999998	279	1.16E-3	0.21199999999999999	0.000002	185.74691999999999
sex	S2_129769140	2	129769140	197.626395	2	0.48975000000000002	0.61331000000000002	3.2669999999999998E-2	0.14560999999999999	0.70306000000000002	-0.032003	0.18955	0.66363000000000005	279	3.5100000000000001E-3	0.21149999999999999	0.000002	185.00319999999999
sex	S2_130134253	2	130134253	198.280933	2	1.8733200000000001	0.15554999999999999	-0.067559	3.03939	8.2369999999999999E-2	-0.061976	2.0542500000000001	0.15290999999999999	279	1.329E-2	0.20943000000000001	0.000002	183.39010999999999
sex	S2_131159197	2	131159197	199.30517399999999	2	0.35115000000000002	0.70418999999999998	1.238E-2	4.777E-2	0.82716000000000001	-0.042553	0.44227	0.50658000000000003	279	2.5200000000000001E-3	0.21171000000000001	0.000002	186.38
sex	S2_131290491	2	131290491	200.91068300000001	2	0.12143	0.88570000000000004	4.6580000000000003E-2	0.21861	0.64046999999999998	-0.017853	6.6070000000000004E-2	0.79734000000000005	279	0.000872	0.21206	0.000002	184.93413000000001
sex	S2_131607650	2	131607650	202.15081799999999	2	0.93025999999999998	0.39567999999999998	-0.045201	0.82572000000000001	0.36430000000000001	4.5589999999999999E-2	0.68306999999999995	0.40923999999999999	278	6.6499999999999997E-3	0.21123	0.000002	184.75027
sex	S2_131618243	2	131618243	202.69087400000001	2	1.2108399999999999	0.29951	-0.051851	2.3450000000000002	0.12681999999999999	1.5779999999999999E-2	0.14024	0.70833000000000002	279	8.6300000000000005E-3	0.21042	0.000002	184.67796999999999
sex	S2_132074531	2	132074531	204.28941499999999	2	0.88963000000000003	0.41197	-0.095330	1.7680199999999999	0.18472	2.6950000000000002E-2	0.20226	0.65325999999999995	279	6.3600000000000002E-3	0.2109	0.000002	184.11981
sex	S2_132455001	2	132455001	205.74576099999999	2	0.40392	0.66808999999999996	-0.055195	0.76404000000000005	0.38281999999999999	-0.011270	3.0679999999999999E-2	0.86109000000000002	279	2.8999999999999998E-3	0.21163000000000001	0.000002	185.34909999999999
sex	S2_135019802	2	135019802	207.74576099999999	2	0.57596999999999998	0.56284000000000001	8.4700000000000001E-3	4.7E-2	0.82852999999999999	-0.049146	1.1496500000000001	0.28456999999999999	275	4.13E-3	0.21387	0.000002	185.35839999999999
sex	S2_135433350	2	135433350	208.82216299999999	2	0.25805	0.77273999999999998	-0.000748	0.000110	0.99161999999999995	4.2549999999999998E-2	0.44674000000000003	0.50444	279	1.8500000000000001E-3	0.21185999999999999	0.000002	185.35182
sex	S2_135700082	2	135700082	210.636258	2	0.15342	0.85785	-0.036354	0.20985999999999999	0.64722999999999997	-0.013482	3.2129999999999999E-2	0.85787000000000002	279	1.1000000000000001E-3	0.21201999999999999	0.000002	185.15919
sex	S2_136134703	2	136134703	211.933482	2	0.21939	0.80315000000000003	8.6800000000000002E-3	7.6340000000000005E-2	0.78251999999999999	-0.025352	0.38666	0.53456999999999999	279	1.58E-3	0.21190999999999999	0.000002	186.92338000000001
sex	S2_136179008	2	136179008	212.764861	2	0.50199000000000005	0.60587000000000002	6.7750000000000005E-2	1.00319	0.31741000000000003	1.771E-2	7.8159999999999993E-2	0.78002000000000005	279	3.5999999999999999E-3	0.21149000000000001	0.000002	185.05771999999999
sex	S2_146889674	2	146889674	214.764861	2	0.41	0.66405000000000003	3.2759999999999997E-2	0.35482000000000002	0.55188000000000004	-0.014360	5.3350000000000002E-2	0.8175	279	2.9399999999999999E-3	0.21162	0.000002	186.43557000000001
sex	S2_147349143	2	147349143	217.45064600000001	2	8.3510000000000001E-2	0.91991000000000001	2.1149999999999999E-2	0.16700999999999999	0.68310000000000004	1.3440000000000001E-2	5.2589999999999998E-2	0.81879000000000002	274	0.000602	0.21537000000000001	0.000002	187.40604999999999
sex	S2_147785199	2	147785199	218.156666	2	0.26990999999999998	0.76365000000000005	-0.014656	7.9759999999999998E-2	0.77783000000000002	-0.041116	0.50366	0.47849000000000003	279	1.9400000000000001E-3	0.21184	0.000002	186.70161999999999
sex	S2_147855503	2	147855503	221.156666	2	1.7167699999999999	0.18154000000000001	-0.129620	2.7502	9.8369999999999999E-2	-0.068663	0.70113999999999999	0.40311999999999998	279	1.2200000000000001E-2	0.20966000000000001	0.000002	183.87567000000001
sex	S2_148573238	2	148573238	221.873909	2	0.24063000000000001	0.7863	4.5089999999999998E-2	0.16567999999999999	0.68430000000000002	-0.045118	0.37476999999999999	0.54091999999999996	279	1.73E-3	0.21188000000000001	0.000002	184.41569000000001
sex	S2_148668494	2	148668494	221.96932699999999	2	1.13114	0.32414999999999999	-0.010049	1.554E-2	0.90086999999999995	9.3310000000000004E-2	2.2401499999999999	0.1356	279	8.0700000000000008E-3	0.21054	0.000002	183.31666000000001
sex	S2_149520686	2	149520686	222.82093499999999	2	0.33684999999999998	0.71431	1.086E-2	4.0809999999999999E-2	0.84004999999999996	-0.041955	0.48743999999999998	0.48565999999999998	279	2.4199999999999998E-3	0.21174000000000001	0.000002	185.43328
sex	S2_149642687	2	149642687	223.72895299999999	2	0.1105	0.89542999999999995	-0.010379	3.4680000000000002E-2	0.85240000000000005	1.7780000000000001E-2	9.0179999999999996E-2	0.76417999999999997	279	0.000794	0.21207999999999999	0.000002	186.40665999999999
sex	S2_150018521	2	150018521	224.427649	2	0.48233999999999999	0.61785000000000001	-0.045003	0.82408000000000003	0.36477999999999999	4.6679999999999999E-2	0.63424999999999998	0.42648000000000003	278	3.47E-3	0.2122	0.000002	187.09519
sex	S2_150029721	2	150029721	227.29191399999999	2	0.14571000000000001	0.86448000000000003	1.406E-2	0.19267999999999999	0.66103999999999996	-0.016000	0.15991	0.68954000000000004	279	1.0499999999999999E-3	0.21203	0.000002	187.05673999999999
sex	S2_150118197	2	150118197	229.50334799999999	2	0.68735999999999997	0.50375999999999999	-0.018753	0.13184999999999999	0.71679999999999999	-0.055203	1.02366	0.31252999999999997	279	4.9199999999999999E-3	0.2112	0.000002	185.11358999999999
sex	S2_150645578	2	150645578	230.03036700000001	2	8.8999999999999996E-2	0.91486999999999996	1.6740000000000001E-2	5.6279999999999997E-2	0.81264999999999998	7.3200000000000001E-3	9.11E-3	0.92403000000000002	279	0.000640	0.21210999999999999	0.000002	186.46008
sex	S2_150805412	2	150805412	233.03036700000001	2	5.3969999999999997E-2	0.94747000000000003	-0.007497	1.4540000000000001E-2	0.90410999999999997	-0.016396	8.6050000000000001E-2	0.76948000000000005	279	0.000388	0.21217	0.000002	185.71691999999999
sex	S2_151141482	2	151141482	234.94917699999999	2	0.25298999999999999	0.77666000000000002	-0.007804	3.5990000000000001E-2	0.84967999999999999	2.4580000000000001E-2	0.25041000000000002	0.61717999999999995	279	1.82E-3	0.21185999999999999	0.000002	186.68136000000001
sex	S2_152553134	2	152553134	236.359861	2	0.98889000000000005	0.37330000000000002	4.4690000000000001E-2	0.54759999999999998	0.45993000000000001	6.3640000000000002E-2	1.08077	0.29942999999999997	278	7.0800000000000004E-3	0.21146000000000001	0.000002	184.65993
sex	S2_152568369	2	152568369	237.143294	2	0.34597	0.70784999999999998	-0.038043	0.69160999999999995	0.40633999999999998	-0.000258	0.000032	0.99546000000000001	275	2.49E-3	0.21423	0.000002	185.66419999999999
sex	S2_155831414	2	155831414	239.143294	2	0.58781000000000005	0.55623	-0.056363	1.07873	0.29987999999999998	-0.052329	0.71623000000000003	0.39811000000000002	279	4.2100000000000002E-3	0.21135999999999999	0.000002	185.62970000000001
sex	S2_155839595	2	155839595	242.143294	2	4.1555299999999997	1.6660000000000001E-2	-0.285990	8.22105	4.4600000000000004E-3	4.9680000000000002E-2	0.48859999999999998	0.48514000000000002	279	2.9020000000000001E-2	0.20609	0.000002	176.91249999999999
sex	S2_156252536	2	156252536	243.13261499999999	2	1.3589100000000001	0.25863999999999998	4.6760000000000003E-2	0.75917999999999997	0.38434000000000001	9.0770000000000003E-2	2.28024	0.13217000000000001	279	9.6799999999999994E-3	0.21018999999999999	0.000002	183.50977
sex	S2_156629463	2	156629463	244.80718100000001	2	4.623E-2	0.95482999999999996	-0.015873	3.0419999999999999E-2	0.86165999999999998	-0.025634	8.0490000000000006E-2	0.77683999999999997	279	0.000332	0.21218000000000001	0.000002	186.79176000000001
sex	S2_157275116	2	157275116	245.45239100000001	2	0.29413	0.74541000000000002	-0.043273	0.49092000000000002	0.48409999999999997	0.000225	0.000012	0.99729000000000001	279	2.1099999999999999E-3	0.21179999999999999	0.000002	186.4658
sex	S2_157330060	2	157330060	247.96012400000001	2	0.55303000000000002	0.57584000000000002	-0.049513	1.10547	0.29398000000000002	2.368E-2	0.18557999999999999	0.66696	279	3.96E-3	0.21140999999999999	0.000002	186.13902999999999
sex	S2_158146304	2	158146304	248.77568600000001	2	0.61536999999999997	0.54117999999999999	-0.012886	5.987E-2	0.80688000000000004	-0.062439	1.22926	0.26851000000000003	279	4.4099999999999999E-3	0.21131	0.000002	184.95025999999999
sex	S2_158254876	2	158254876	249.929057	2	0.79993000000000003	0.45039000000000001	-0.038143	0.43167	0.51171	6.6890000000000005E-2	1.4297800000000001	0.23282	279	5.7200000000000003E-3	0.21103	0.000002	184.68887000000001
sex	S2_158305048	2	158305048	250.18171799999999	2	1.3629100000000001	0.25762000000000002	4.4470000000000003E-2	0.85253000000000001	0.35664000000000001	4.1860000000000001E-2	0.78356999999999999	0.37681999999999999	279	9.7099999999999999E-3	0.21018999999999999	0.000002	184.03202999999999
sex	S2_158667120	2	158667120	252.27472399999999	2	1.1557599999999999	0.31633	1.823E-2	0.24368000000000001	0.62195	-0.045531	1.14727	0.28505000000000003	279	8.2400000000000008E-3	0.21049999999999999	0.000002	185.24598
sex	S2_160302143	2	160302143	253.908626	2	0.24759999999999999	0.78083999999999998	1.9140000000000001E-2	0.14965000000000001	0.69916999999999996	-0.037051	0.43384	0.51065000000000005	279	1.7799999999999999E-3	0.21187	0.000002	186.81068999999999
sex	S2_160393597	2	160393597	255.547077	2	1.47567	0.23041	8.5099999999999995E-2	2.7743099999999998	9.6909999999999996E-2	-0.058417	1.0385899999999999	0.30903999999999998	279	1.0500000000000001E-2	0.21002000000000001	0.000002	183.96176
sex	S2_161090683	2	161090683	256.24368500000003	2	1.1157699999999999	0.32912999999999998	-0.000661	0.000176	0.98943000000000003	6.6129999999999994E-2	2.21611	0.13771	279	7.9600000000000001E-3	0.21056	0.000002	184.26935
sex	S2_161553798	2	161553798	257.19151399999998	2	0.85319	0.42716999999999999	4.6850000000000003E-2	0.77844999999999998	0.37837999999999999	-0.039930	0.43731999999999999	0.50895999999999997	279	6.1000000000000004E-3	0.21095	0.000002	184.20678000000001
sex	S2_163029544	2	163029544	258.666248	2	0.22456999999999999	0.79901	-0.008890	2.162E-2	0.88319999999999999	-0.038442	0.44383	0.50583	279	1.6100000000000001E-3	0.21190999999999999	0.000002	185.38027
sex	S2_165044499	2	165044499	260.33921700000002	2	1.1056999999999999	0.33243	-0.038625	0.59560000000000002	0.44091999999999998	4.7030000000000002E-2	1.12584	0.28959000000000001	279	7.8899999999999994E-3	0.21057000000000001	0.000002	184.36836
sex	S2_165083504	2	165083504	261.31617799999998	2	0.14846000000000001	0.86211000000000004	2.9729999999999999E-2	0.25125999999999998	0.61658999999999997	2.1069999999999998E-2	0.10913	0.74138999999999999	279	1.07E-3	0.21201999999999999	0.000002	185.87702999999999
sex	S2_167126464	2	167126464	263.31617799999998	2	3.9931999999999999	1.951E-2	-0.110160	3.92692	4.8509999999999998E-2	9.4210000000000002E-2	2.8749899999999999	9.1090000000000004E-2	278	2.8000000000000001E-2	0.20701	0.000002	178.97978000000001
sex	S2_167535385	2	167535385	264.617481	2	0.52051000000000003	0.5948	-0.039376	0.34440999999999999	0.55776999999999999	3.6729999999999999E-2	0.29432999999999998	0.58789999999999998	279	3.7299999999999998E-3	0.21146000000000001	0.000002	184.92658
sex	S2_167608016	2	167608016	265.26269300000001	2	0.67359000000000002	0.51070000000000004	-0.046832	1.06348	0.30331999999999998	-0.045406	0.68918000000000001	0.40715000000000001	279	4.8199999999999996E-3	0.21123	0.000002	185.56045
sex	S2_168007853	2	168007853	268.26269300000001	2	0.45415	0.63546000000000002	-0.007132	2.1749999999999999E-2	0.88285999999999998	5.0500000000000003E-2	0.84787999999999997	0.35794999999999999	279	3.2599999999999999E-3	0.21156	0.000002	186.42589000000001
sex	S2_168352736	2	168352736	271.26269300000001	2	0.14015	0.86929000000000001	-0.031748	0.24840999999999999	0.61858999999999997	-0.000316	0.000026	0.99590999999999996	279	1.01E-3	0.21204000000000001	0.000002	185.8365
sex	S2_168800614	2	168800614	271.533816	2	1.1011899999999999	0.33391999999999999	-0.044217	1.1237900000000001	0.29002	1.6899999999999998E-2	0.12628	0.72258999999999995	279	7.8600000000000007E-3	0.21057999999999999	0.000002	185.06262000000001
sex	S2_168921952	2	168921952	271.73661499999997	2	0.36260999999999999	0.69618999999999998	-0.055386	0.71082999999999996	0.39989000000000002	3.005E-2	0.17571999999999999	0.6754	279	2.5999999999999999E-3	0.2117	0.000002	185.81744
sex	S2_168964021	2	168964021	272.63631500000002	2	1.5105	0.22261	6.2140000000000001E-2	2.5794899999999998	0.10939	3.1800000000000001E-3	5.3299999999999997E-3	0.94184999999999997	279	1.0749999999999999E-2	0.20996999999999999	0.000002	184.26013
sex	S2_169242848	2	169242848	274.67440199999999	2	0.75026000000000004	0.47320000000000001	5.7669999999999999E-2	1.4125399999999999	0.23565	1.5200000000000001E-3	0.000679	0.97923000000000004	279	5.3699999999999998E-3	0.21110999999999999	0.000002	184.96646000000001
sex	S2_170731439	2	170731439	276.16197299999999	2	0.46917999999999999	0.62600999999999996	-0.049473	0.35065000000000002	0.55423	3.6519999999999997E-2	0.30936999999999998	0.57850999999999997	279	3.3600000000000001E-3	0.21154000000000001	0.000002	184.61458999999999
sex	S2_172888391	2	172888391	278.08250900000002	2	4.1759999999999999E-2	0.95911000000000002	1.4279999999999999E-2	7.2279999999999997E-2	0.78824000000000005	8.1200000000000005E-3	2.1389999999999999E-2	0.88383	279	0.000300	0.21218999999999999	0.000002	186.19066000000001
sex	S2_173172011	2	173172011	278.52588700000001	2	2.9224100000000002	5.5460000000000002E-2	6.5750000000000003E-2	3.4593400000000001	6.3950000000000007E-2	4.1369999999999997E-2	0.96040000000000003	0.32794000000000001	279	2.0580000000000001E-2	0.20788000000000001	0.000002	181.39175
sex	S2_175708634	2	175708634	280.52588700000001	2	0.34832999999999997	0.70616999999999996	-0.037024	0.37844	0.53893999999999997	1.4069999999999999E-2	5.008E-2	0.82308000000000003	279	2.5000000000000001E-3	0.21171999999999999	0.000002	186.55967000000001
sex	S2_175816544	2	175816544	282.00602800000001	2	8.6E-3	0.99143999999999999	3.5500000000000002E-3	1.2899999999999999E-3	0.97133999999999998	9.0600000000000003E-3	1.6799999999999999E-2	0.89697000000000005	279	0.000062	0.21224000000000001	0.000002	185.06269
sex	S2_176060936	2	176060936	282.041066	2	1.5739000000000001	0.20907999999999999	3.8580000000000003E-2	1.10425	0.29425000000000001	5.7349999999999998E-2	1.6806099999999999	0.19592000000000001	279	1.119E-2	0.20987	0.000002	183.79409000000001
sex	S2_177182238	2	177182238	283.15179599999999	2	0.60646999999999995	0.54600000000000004	-0.043527	1.2109799999999999	0.27210000000000001	1.6310000000000002E-2	0.10245	0.74914999999999998	275	4.3699999999999998E-3	0.21353	0.000002	184.59822
sex	S2_177458521	2	177458521	286.15179599999999	2	0.58682999999999996	0.55678000000000005	2.598E-2	0.27815000000000001	0.59833999999999998	-0.061369	1.1608499999999999	0.28222000000000003	279	4.1999999999999997E-3	0.21135999999999999	0.000002	185.59424000000001
sex	S2_180205547	2	180205547	288.15179599999999	2	0.24657000000000001	0.78164999999999996	-0.015721	0.14596000000000001	0.70272000000000001	3.585E-2	0.49220999999999998	0.48353000000000002	279	1.7700000000000001E-3	0.21187	0.000002	186.98339000000001
sex	S2_186253950	2	186253950	290.15179599999999	2	1.2522200000000001	0.28748000000000001	5.7110000000000001E-2	2.4754900000000002	0.11677	7.2100000000000003E-3	3.209E-2	0.85795999999999994	279	8.9200000000000008E-3	0.21035000000000001	0.000002	184.92683
sex	S2_186498250	2	186498250	291.44936999999999	2	7.8090000000000007E-2	0.92491000000000001	-0.028770	0.13205	0.71660000000000001	1.6639999999999999E-2	6.5970000000000001E-2	0.79747999999999997	279	0.000561	0.21213000000000001	0.000002	185.49413000000001
sex	S2_187495448	2	187495448	292.44588399999998	2	0.28905999999999998	0.74919000000000002	1.1730000000000001E-2	4.292E-2	0.83601999999999999	4.4690000000000001E-2	0.55552999999999997	0.45669999999999999	278	2.0699999999999998E-3	0.2122	0.000002	186.4033
sex	S2_187886324	2	187886324	294.306513	2	1.8051299999999999	0.16638	-0.086590	3.3126099999999998	6.9830000000000003E-2	3.3400000000000001E-3	3.31E-3	0.95418999999999998	279	1.281E-2	0.20952999999999999	0.000002	182.85845
sex	S2_187908757	2	187908757	295.14988399999999	2	0.26454	0.76775000000000004	2.9680000000000002E-2	0.25324999999999998	0.61519000000000001	-0.043441	0.45857999999999999	0.49885000000000002	279	1.9E-3	0.21185000000000001	0.000002	186.70893000000001
sex	S2_189289407	2	189289407	296.52958799999999	2	0.21753	0.80464000000000002	2.2239999999999999E-2	0.40492	0.52507999999999999	8.3599999999999994E-3	4.453E-2	0.83301999999999998	279	1.56E-3	0.21192	0.000002	186.9238
sex	S2_189643130	2	189643130	297.397853	2	0.75500999999999996	0.47097	4.4600000000000001E-2	0.59914000000000001	0.43956000000000001	-0.055551	0.96818000000000004	0.32599	279	5.4000000000000003E-3	0.21110000000000001	0.000002	184.57571999999999
sex	S2_190037134	2	190037134	297.42517800000002	2	1.2430000000000001	0.29011999999999999	7.6829999999999996E-2	2.0660500000000002	0.15174000000000001	3.7990000000000003E-2	0.48315999999999998	0.48758000000000001	278	8.8599999999999998E-3	0.21074999999999999	0.000002	184.20314999999999
sex	S2_190995559	2	190995559	298.382946	2	0.83540999999999999	0.43478	2.2349999999999998E-2	0.21048	0.64675000000000005	-0.042437	0.57555000000000001	0.44871	279	5.9699999999999996E-3	0.21098	0.000002	185.36761000000001
sex	S2_191456218	2	191456218	300.69300700000002	2	0.7258	0.48485	8.1710000000000005E-2	1.3784099999999999	0.24138000000000001	-0.079757	1.11747	0.29137999999999997	279	5.1900000000000002E-3	0.21115	0.000002	185.78198
sex	S2_192259168	2	192259168	301.495406	2	0.22226000000000001	0.80084999999999995	-0.025233	0.43712000000000001	0.50905999999999996	-0.016932	0.14502999999999999	0.70362000000000002	279	1.6000000000000001E-3	0.21190999999999999	0.000002	186.94797
sex	S2_192419423	2	192419423	303.49114500000002	2	1.18299	0.30790000000000001	3.6200000000000003E-2	0.61417999999999995	0.43387999999999999	-0.071968	1.9476599999999999	0.16395000000000001	279	8.4399999999999996E-3	0.21046000000000001	0.000002	184.02507
sex	S2_192841946	2	192841946	304.86155100000002	2	0.10016	0.90471999999999997	-0.011209	2.564E-2	0.87289000000000005	2.4760000000000001E-2	0.17047000000000001	0.68001999999999996	279	0.000720	0.21210000000000001	0.000002	185.58500000000001
sex	S2_193024891	2	193024891	305.07166599999999	2	0.57477999999999996	0.5635	2.324E-2	0.32001000000000002	0.57206000000000001	-0.024736	0.26377	0.60794999999999999	279	4.1200000000000004E-3	0.21138000000000001	0.000002	185.88866999999999
sex	S2_193329636	2	193329636	306.01608900000002	2	0.41421999999999998	0.66125999999999996	-0.049985	0.72653000000000001	0.39473999999999998	6.96E-3	1.214E-2	0.91234999999999999	279	2.97E-3	0.21162	0.000002	185.60917000000001
sex	S2_193412634	2	193412634	307.267538	2	0.21362999999999999	0.80778000000000005	-0.034078	0.20868999999999999	0.64815	-0.002655	1.14E-3	0.97311999999999999	279	1.5299999999999999E-3	0.21192	0.000002	186.61949000000001
sex	S2_193582149	2	193582149	308.82775700000002	2	0.71731	0.48896000000000001	-0.006830	3.8210000000000001E-2	0.84516999999999998	4.3630000000000002E-2	1.05545	0.30514999999999998	279	5.13E-3	0.21115999999999999	0.000002	186.09671
sex	S2_194139990	2	194139990	309.38521500000002	2	2.3130000000000001E-2	0.97714000000000001	2.6720000000000001E-2	3.6790000000000003E-2	0.84802999999999995	0.000965	0.000152	0.99017999999999995	279	0.000166	0.21221000000000001	0.000002	184.55122
sex	S2_196142571	2	196142571	311.185633	2	0.16746	0.84589000000000003	3.7240000000000002E-2	0.23521	0.62807000000000002	9.3200000000000002E-3	2.12E-2	0.88434000000000001	279	1.1999999999999999E-3	0.21199000000000001	0.000002	185.38693000000001
sex	S2_196430397	2	196430397	311.27975600000002	2	0.32535999999999998	0.72253999999999996	5.525E-2	0.50409999999999999	0.4783	1.898E-2	8.405E-2	0.77210000000000001	279	2.33E-3	0.21174999999999999	0.000002	184.8837
sex	S2_196430803	2	196430803	311.309012	2	2.562E-2	0.97470999999999997	1.4250000000000001E-2	4.7449999999999999E-2	0.82772000000000001	6.5700000000000003E-3	9.0699999999999999E-3	0.92418	279	0.000184	0.21221000000000001	0.000002	186.53699
sex	S2_197160869	2	197160869	311.91369900000001	2	0.64629999999999999	0.52476999999999996	7.0580000000000004E-2	1.24956	0.2646	3.6800000000000001E-3	3.8800000000000002E-3	0.95037000000000005	279	4.6299999999999996E-3	0.21127000000000001	0.000002	184.91009
sex	S2_197172352	2	197172352	311.933177	2	1.0171399999999999	0.36297000000000001	-0.077842	1.6645700000000001	0.19806000000000001	-0.009212	2.503E-2	0.87439999999999996	279	7.26E-3	0.21071000000000001	0.000002	184.19877
sex	S2_197245161	2	197245161	312.42738000000003	2	0.18554000000000001	0.83076000000000005	0.000980	0.000515	0.98192000000000002	2.5219999999999999E-2	0.23813000000000001	0.62595000000000001	279	1.33E-3	0.21196999999999999	0.000002	187.17438999999999
sex	S2_199122026	2	199122026	314.30295799999999	2	1.29863	0.27456000000000003	-0.094455	2.5965699999999998	0.10823000000000001	3.0300000000000001E-2	0.25716	0.61248000000000002	279	9.2499999999999995E-3	0.21027999999999999	0.000002	183.79329999999999
sex	S2_199212440	2	199212440	317.30295799999999	2	0.82823000000000002	0.43790000000000001	3.6549999999999999E-2	0.85553000000000001	0.35579	-0.047311	1.23126	0.26812000000000002	279	5.9199999999999999E-3	0.21099000000000001	0.000002	185.45048
sex	S2_200161070	2	200161070	318.25093700000002	2	0.46245999999999998	0.63021000000000005	-0.024083	0.6018	0.43855	-0.020957	0.28573999999999999	0.59338999999999997	279	3.31E-3	0.21154999999999999	0.000002	186.44304
sex	S2_200224358	2	200224358	321.23425300000002	2	1.34049	0.26340000000000002	7.6249999999999998E-2	1.51735	0.21906	4.6309999999999997E-2	0.66495000000000004	0.41550999999999999	279	9.5499999999999995E-3	0.21021999999999999	0.000002	183.23436000000001
sex	S2_200542245	2	200542245	324.23425300000002	2	1.34392	0.26251000000000002	-0.048377	2.2907799999999998	0.13128000000000001	6.7200000000000003E-3	2.5919999999999999E-2	0.87219999999999998	279	9.5700000000000004E-3	0.21021999999999999	0.000002	184.63229000000001
sex	S2_200997369	2	200997369	326.21383600000001	2	0.27354000000000001	0.76088	1.9910000000000001E-2	7.2929999999999995E-2	0.78730999999999995	-0.033888	0.25237999999999999	0.61580000000000001	279	1.9599999999999999E-3	0.21182999999999999	0.000002	185.48721
sex	S2_202556806	2	202556806	327.39517699999999	2	0.16533	0.84769000000000005	2.1399999999999999E-2	9.0109999999999996E-2	0.76426000000000005	-0.031378	0.28051999999999999	0.59677999999999998	279	1.1900000000000001E-3	0.21199999999999999	0.000002	185.47573
sex	S2_202839663	2	202839663	328.68586099999999	2	0.69245000000000001	0.50121000000000004	-0.064422	1.2864899999999999	0.25767000000000001	4.0300000000000002E-2	0.39850000000000002	0.52837999999999996	279	4.9500000000000004E-3	0.2112	0.000002	186.03982999999999
sex	S2_202884606	2	202884606	330.805047	2	0.41111999999999999	0.66330999999999996	-0.005117	5.5300000000000002E-3	0.94077	-0.059837	0.73155999999999999	0.39311000000000001	279	2.9499999999999999E-3	0.21162	0.000002	184.87020999999999
sex	S2_203437559	2	203437559	331.35762099999999	2	3.8985300000000001	2.1389999999999999E-2	-0.033517	0.55984	0.45495999999999998	0.13003999999999999	6.4558099999999996	1.1599999999999999E-2	279	2.7269999999999999E-2	0.20646	0.000002	179.53662
sex	S2_203566575	2	203566575	334.35762099999999	2	1.2556099999999999	0.28650999999999999	-0.058879	1.53634	0.21621000000000001	3.1780000000000003E-2	0.35515000000000002	0.55169000000000001	279	8.9499999999999996E-3	0.21035000000000001	0.000002	184.86599000000001
sex	S2_204447110	2	204447110	335.23755199999999	2	0.60953000000000002	0.54432999999999998	-0.048306	0.53417000000000003	0.46548	-0.035657	0.36353999999999997	0.54703999999999997	279	4.3600000000000002E-3	0.21132000000000001	0.000002	184.78918999999999
sex	S2_206214132	2	206214132	336.875901	2	0.83718000000000004	0.43402000000000002	3.1780000000000003E-2	0.92437999999999998	0.33716000000000002	-0.019796	0.23438999999999999	0.62866999999999995	279	5.9800000000000001E-3	0.21098	0.000002	185.79713000000001
sex	S2_206277217	2	206277217	339.875901	2	0.10045	0.90447	4.4600000000000004E-3	5.3600000000000002E-3	0.94167999999999996	-0.029096	0.20077999999999999	0.65444000000000002	279	0.000722	0.21210000000000001	0.000002	185.45611
sex	S2_213118706	2	213118706	341.875901	2	0.63812000000000002	0.52905999999999997	4.0280000000000003E-2	0.47716999999999998	0.49027999999999999	-0.069941	1.21434	0.27143	279	4.5700000000000003E-3	0.21128	0.000002	186.03183000000001
sex	S2_213147092	2	213147092	344.875901	2	0.66486000000000001	0.51515999999999995	3.8240000000000003E-2	0.46932000000000001	0.49386999999999998	3.696E-2	0.4284	0.51332	279	4.7600000000000003E-3	0.21124000000000001	0.000002	185.08622
sex	S2_214121538	2	214121538	345.84967899999998	2	0.29363	0.74578999999999995	6.1600000000000002E-2	0.58721999999999996	0.44413999999999998	-0.003120	2.5000000000000001E-3	0.96013999999999999	279	2.1099999999999999E-3	0.21179999999999999	0.000002	184.8252
sex	S2_215025546	2	215025546	346.53720800000002	2	2.4123299999999999	9.1480000000000006E-2	5.067E-2	2.4138700000000002	0.12139999999999999	-0.087976	4.1849100000000004	4.1730000000000003E-2	279	1.7049999999999999E-2	0.20863000000000001	0.000002	182.55232000000001
sex	S2_215025594	2	215025594	346.76943599999998	2	2.052E-2	0.97968999999999995	-0.006886	3.5990000000000001E-2	0.84967000000000004	0.000340	0.000050	0.99436000000000002	279	0.000148	0.21221999999999999	0.000002	187.14658
sex	S2_215319206	2	215319206	349.76943599999998	2	1.4985900000000001	0.22524	9.2800000000000001E-3	4.4150000000000002E-2	0.83372999999999997	8.7319999999999995E-2	2.8048000000000002	9.511E-2	279	1.0659999999999999E-2	0.20999000000000001	0.000002	183.94392999999999
sex	S2_216515687	2	216515687	350.96509600000002	2	3.5019999999999998	3.1469999999999998E-2	2.5899999999999999E-3	2.0100000000000001E-3	0.96423000000000003	0.13483000000000001	4.5987600000000004	3.286E-2	279	2.4559999999999998E-2	0.20702999999999999	0.000002	179.95680999999999
sex	S2_216983006	2	216983006	353.96509600000002	2	0.84392999999999996	0.43110999999999999	3.5479999999999998E-2	0.46897	0.49403000000000002	-0.047588	0.75448000000000004	0.38580999999999999	279	6.0299999999999998E-3	0.21096999999999999	0.000002	184.8158
sex	S2_217133271	2	217133271	355.191889	2	0.50549999999999995	0.60375999999999996	-0.021416	0.14405000000000001	0.70457000000000003	2.9389999999999999E-2	0.20744000000000001	0.64914000000000005	279	3.62E-3	0.21148	0.000002	186.11596
sex	S2_223280736	2	223280736	357.191889	2	0.89227000000000001	0.41088999999999998	-0.075027	1.66269	0.19830999999999999	1.153E-2	4.2029999999999998E-2	0.83772000000000002	279	6.3800000000000003E-3	0.2109	0.000002	184.16070999999999
sex	S2_223353426	2	223353426	357.253556	2	1.5413699999999999	0.21590999999999999	-0.034144	0.38296999999999998	0.53652	8.5260000000000002E-2	2.6008200000000001	0.10793999999999999	279	1.0959999999999999E-2	0.20992	0.000002	183.16922
sex	S2_223897943	2	223897943	357.79770000000002	2	3.4532600000000002	3.3009999999999998E-2	1.6209999999999999E-2	0.14136000000000001	0.70721999999999996	-0.096500	3.8536899999999998	5.0630000000000001E-2	279	2.4230000000000002E-2	0.20710000000000001	0.000002	180.52302
sex	S2_224016963	2	224016963	358.42562700000002	2	0.66085000000000005	0.51722000000000001	-0.044042	0.74409999999999998	0.3891	5.2749999999999998E-2	1.1404099999999999	0.28649000000000002	279	4.7299999999999998E-3	0.21124000000000001	0.000002	185.48390000000001
sex	S2_224265078	2	224265078	358.543047	2	0.27668999999999999	0.75849999999999995	3.746E-2	0.53583999999999998	0.46478000000000003	2.1919999999999999E-2	0.12787999999999999	0.72092000000000001	279	1.99E-3	0.21182999999999999	0.000002	185.98965999999999
sex	S2_224651142	2	224651142	358.681151	2	8.5250000000000006E-2	0.91830999999999996	-0.013007	3.7150000000000002E-2	0.84730000000000005	-0.028648	0.15645999999999999	0.69274000000000002	279	0.000613	0.21212	0.000002	186.52507
sex	S2_224714848	2	224714848	361.681151	2	3.1570399999999998	4.4080000000000001E-2	-0.041400	0.66159999999999997	0.41669	-0.129870	5.0560900000000002	2.5319999999999999E-2	279	2.2200000000000001E-2	0.20754	0.000002	181.13905
sex	S2_224762937	2	224762937	363.55612300000001	2	1.21848	0.29725000000000001	1.6459999999999999E-2	0.22691	0.63419999999999999	6.4070000000000002E-2	2.30999	0.12967999999999999	279	8.6899999999999998E-3	0.2104	0.000002	184.76255
sex	S2_229144303	2	229144303	365.55612300000001	2	1.78789	0.16922999999999999	5.1360000000000003E-2	0.58538000000000001	0.44485999999999998	8.1299999999999997E-2	1.5895999999999999	0.20843999999999999	279	1.269E-2	0.20954999999999999	0.000002	182.62259
sex	S2_229341117	2	229341117	365.81394499999999	2	6.1350000000000002E-2	0.94050999999999996	1.304E-2	0.11022	0.74014999999999997	5.0499999999999998E-3	1.5980000000000001E-2	0.89951000000000003	279	0.000441	0.21215999999999999	0.000002	187.20501999999999
sex	S2_229422420	2	229422420	366.82255500000002	2	0.43324000000000001	0.64883999999999997	5.4799999999999996E-3	1.3849999999999999E-2	0.90639999999999998	4.7010000000000003E-2	0.75431000000000004	0.38585999999999998	279	3.1099999999999999E-3	0.21159	0.000002	186.49664999999999
sex	S2_230469712	2	230469712	367.86912899999999	2	0.57687999999999995	0.56232000000000004	-0.054731	0.86419999999999997	0.35337000000000002	3.2309999999999998E-2	0.29726999999999998	0.58604000000000001	279	4.13E-3	0.21137	0.000002	184.89339000000001
sex	S2_230900331	2	230900331	369.97290299999997	2	0.82442000000000004	0.43956000000000001	2.4369999999999999E-2	0.15914	0.69025999999999998	-0.078249	1.35501	0.24540000000000001	279	5.8900000000000003E-3	0.21099999999999999	0.000002	185.65260000000001
sex	S2_231509194	2	231509194	370.58134799999999	2	0.17601	0.8387	-0.022795	0.17843999999999999	0.67303999999999997	-0.024344	0.19653000000000001	0.65788000000000002	279	1.2600000000000001E-3	0.21198	0.000002	185.85264000000001
sex	S2_231942811	2	231942811	372.17312500000003	2	0.45245000000000002	0.63653999999999999	4.4130000000000003E-2	0.83635999999999999	0.36123	-0.011219	3.7960000000000001E-2	0.84565999999999997	279	3.2399999999999998E-3	0.21156	0.000002	185.98205999999999
sex	S2_232490938	2	232490938	372.72087599999998	2	2.2961100000000001	0.10256	0.14535999999999999	3.4616500000000001	6.386E-2	3.0929999999999999E-2	0.23494000000000001	0.62827	279	1.6240000000000001E-2	0.20880000000000001	0.000002	181.12624
sex	S2_233372471	2	233372471	373.58335599999998	2	1.3436600000000001	0.26257999999999998	5.6009999999999997E-2	2.1244100000000001	0.14610000000000001	-0.063323	1.7037199999999999	0.19288	279	9.5700000000000004E-3	0.21021999999999999	0.000002	184.75649999999999
sex	S2_233486008	2	233486008	375.36306500000001	2	0.65110000000000001	0.52227000000000001	3.6769999999999997E-2	1.12317	0.29015999999999997	-0.029019	0.49942999999999999	0.48033999999999999	279	4.6600000000000001E-3	0.21126	0.000002	185.95428000000001
sex	S2_234656260	2	234656260	376.53251499999999	2	0.42926999999999998	0.65142	-0.028993	0.24737000000000001	0.61933000000000005	-0.048043	0.69250999999999996	0.40603	278	3.0899999999999999E-3	0.21232000000000001	0.000002	186.23423
sex	S2_234779032	2	234779032	379.53251499999999	2	7.0499999999999998E-3	0.99297999999999997	-0.003733	1.286E-2	0.90978999999999999	-0.000647	0.000277	0.98672000000000004	279	0.000051	0.21224000000000001	0.000002	187.40944999999999
sex	S2_234941534	2	234941534	382.53251499999999	2	0.70889999999999997	0.49307000000000001	-0.031897	0.65629000000000004	0.41857	5.1450000000000003E-2	1.3251500000000001	0.25065999999999999	279	5.0699999999999999E-3	0.21117	0.000002	185.7653
sex	S2_240525636	2	240525636	384.53251499999999	2	0.80605000000000004	0.44766	9.4869999999999996E-2	1.52136	0.21845999999999999	-0.005627	8.1300000000000001E-3	0.92823	279	5.7600000000000004E-3	0.21103	0.000002	184.06157999999999
sex	S2_241220132	2	241220132	385.22037999999998	2	0.18038999999999999	0.83504	-0.032289	0.21709000000000001	0.64163000000000003	2.2950000000000002E-2	0.13467000000000001	0.71392	279	1.2999999999999999E-3	0.21196999999999999	0.000002	185.27677
sex	S2_241939693	2	241939693	385.62268699999998	2	0.78152999999999995	0.45871000000000001	4.7260000000000003E-2	1.4231499999999999	0.2339	-0.008110	3.3660000000000002E-2	0.85457000000000005	279	5.5900000000000004E-3	0.21106	0.000002	185.25502
sex	S2_242091806	2	242091806	388.62268699999998	2	1.1480900000000001	0.31874000000000002	1.8280000000000001E-2	0.32979000000000003	0.56625000000000003	-0.046974	1.4690399999999999	0.22653000000000001	279	8.1899999999999994E-3	0.21051	0.000002	185.16096999999999
sex	S2_242514036	2	242514036	391.62268699999998	2	2.0243099999999998	0.13403000000000001	-0.106040	2.38862	0.12336	3.7940000000000002E-2	0.37714999999999999	0.53964000000000001	279	1.435E-2	0.2092	0.000002	182.03271000000001
sex	S2_243004929	2	243004929	393.58373699999999	2	0.14266999999999999	0.86711000000000005	-0.024834	0.19162999999999999	0.66190000000000004	-0.028141	0.21793999999999999	0.64097999999999999	279	1.0200000000000001E-3	0.21203	0.000002	186.22203999999999
sex	S2_243400392	2	243400392	395.18935099999999	2	0.222	0.80105999999999999	4.2840000000000003E-2	0.27786	0.59853000000000001	5.5410000000000001E-2	0.44298999999999999	0.50622999999999996	279	1.5900000000000001E-3	0.21190999999999999	0.000002	186.11403000000001
sex	S2_243806773	2	243806773	395.57155599999999	2	0.57303999999999999	0.56447000000000003	-0.033829	1.1432800000000001	0.28588999999999998	1.17E-3	0.000928	0.97572000000000003	279	4.1000000000000003E-3	0.21138000000000001	0.000002	186.30529000000001
sex	S2_243986147	2	243986147	396.72572400000001	2	0.43096000000000001	0.65032000000000001	1.2359999999999999E-2	0.12744	0.72136999999999996	-0.041497	0.85701000000000005	0.35538999999999998	275	3.1199999999999999E-3	0.21296999999999999	0.000002	184.67818
sex	S2_244103005	2	244103005	398.85825399999999	2	0.40722000000000003	0.66588999999999998	-0.009591	4.4609999999999997E-2	0.83287	-0.038332	0.48452000000000001	0.48696	279	2.9199999999999999E-3	0.21163000000000001	0.000002	186.4837
sex	S2_244401904	2	244401904	401.29438800000003	2	0.55789999999999995	0.57304999999999995	5.7009999999999998E-2	0.9284	0.33611999999999997	-0.031001	0.29348000000000002	0.58843999999999996	279	4.0000000000000001E-3	0.2114	0.000002	184.84968000000001
sex	S2_248112987	2	248112987	403.29438800000003	2	1.6820000000000002E-2	0.98331999999999997	-0.000750	0.000120	0.99128000000000005	-0.010702	3.2649999999999998E-2	0.85672999999999999	278	0.000121	0.21290999999999999	0.000002	186.41094000000001
sex	S2_249370612	2	249370612	406.29438800000003	2	1.0967800000000001	0.33539000000000002	-0.046982	1.4748000000000001	0.22561999999999999	-0.017154	0.12584999999999999	0.72304000000000002	278	7.8499999999999993E-3	0.21001	0.000002	184.35863000000001
sex	S2_249883758	2	249883758	406.80718200000001	2	0.43074000000000001	0.65046000000000004	2.9409999999999999E-2	0.112	0.73812999999999995	-0.049325	0.54179999999999995	0.46231	279	3.0899999999999999E-3	0.21159	0.000002	184.56979000000001
sex	S2_249907014	2	249907014	406.82189699999998	2	0.62163999999999997	0.53781000000000001	-0.047324	0.83223999999999998	0.36242000000000002	-0.047002	0.71282999999999996	0.39922999999999997	278	4.4600000000000004E-3	0.21199000000000001	0.000002	186.03967
sex	S2_250438954	2	250438954	407.35347200000001	2	0.15598000000000001	0.85565000000000002	7.6800000000000002E-3	1.8180000000000002E-2	0.89283000000000001	3.2489999999999998E-2	0.30675000000000002	0.58011999999999997	279	1.1199999999999999E-3	0.21201	0.000002	185.87963999999999
sex	S2_250994826	2	250994826	408.66464999999999	2	1.60842	0.20207	-0.009115	7.4319999999999997E-2	0.78535999999999995	7.1400000000000005E-2	3.1759400000000002	7.5829999999999995E-2	278	1.1469999999999999E-2	0.21049000000000001	0.000002	184.67805000000001
sex	S2_250995228	2	250995228	410.078103	2	1.1485799999999999	0.31858999999999998	-0.037194	1.3556299999999999	0.24529000000000001	3.0370000000000001E-2	0.52966999999999997	0.46736	279	8.1899999999999994E-3	0.21051	0.000002	184.90394000000001
sex	S2_251152210	2	251152210	413.078103	2	0.74504999999999999	0.47566000000000003	-0.038624	1.4500999999999999	0.22953999999999999	5.0099999999999997E-3	1.6830000000000001E-2	0.89685999999999999	279	5.3299999999999997E-3	0.21112	0.000002	185.97764000000001
sex	S2_251640108	2	251640108	416.078103	2	0.92503999999999997	0.39772999999999997	1.6279999999999999E-2	0.22062000000000001	0.63893	-0.042303	1.0693299999999999	0.30199999999999999	279	6.6100000000000004E-3	0.21085000000000001	0.000002	185.38346999999999
sex	S2_252124333	2	252124333	417.57307300000002	2	0.4204	0.65720000000000001	2.0549999999999999E-2	0.11455	0.73528000000000004	4.4609999999999997E-2	0.57672999999999996	0.44824000000000003	278	3.0200000000000001E-3	0.21229000000000001	0.000002	186.08626000000001
sex	S2_254495493	2	254495493	419.57307300000002	2	1.5809899999999999	0.20762	9.8600000000000007E-3	1.736E-2	0.89527000000000001	-0.107770	3.1430500000000001	7.7350000000000002E-2	279	1.124E-2	0.20985999999999999	0.000002	182.38834
sex	S2_254495567	2	254495567	419.57652999999999	2	4.0340000000000001E-2	0.96047000000000005	-0.021134	7.2069999999999995E-2	0.78854000000000002	3.2000000000000002E-3	2.63E-3	0.95911999999999997	278	0.000291	0.21288000000000001	0.000002	186.15765999999999
sex	S2_254819918	2	254819918	420.92410799999999	2	0.43558000000000002	0.64732999999999996	2.8300000000000001E-3	7.5700000000000003E-3	0.93074000000000001	3.7690000000000001E-2	0.87114000000000003	0.35144999999999998	279	3.1199999999999999E-3	0.21159	0.000002	186.42948000000001
sex	S2_254944952	2	254944952	422.96679499999999	2	0.26329999999999998	0.76870000000000005	-0.043893	0.48179	0.48819000000000001	-0.002828	1.6900000000000001E-3	0.96718999999999999	279	1.89E-3	0.21185000000000001	0.000002	185.55659
sex	S2_255092670	2	255092670	424.69492400000001	2	0.23630999999999999	0.78969999999999996	6.8300000000000001E-3	2.41E-2	0.87675000000000003	-0.034335	0.46000999999999997	0.49818000000000001	279	1.6999999999999999E-3	0.21189	0.000002	185.90792999999999
sex	S2_255232115	2	255232115	427.69492400000001	2	1.4484699999999999	0.23669999999999999	9.3020000000000005E-2	2.2503600000000001	0.13472000000000001	4.8079999999999998E-2	0.47381000000000001	0.49181000000000002	279	1.031E-2	0.21006	0.000002	184.33493000000001
sex	S2_255972360	2	255972360	428.43466100000001	2	0.43484	0.64781	-0.034808	0.64588000000000001	0.42227999999999999	4.3740000000000001E-2	0.74490000000000001	0.38884000000000002	279	3.1199999999999999E-3	0.21159	0.000002	186.54399000000001
sex	S2_256449462	2	256449462	431.09763800000002	2	0.35521000000000003	0.70133999999999996	-0.043312	0.55217000000000005	0.45806000000000002	5.1880000000000003E-2	0.61070999999999998	0.43519000000000002	279	2.5500000000000002E-3	0.21171000000000001	0.000002	186.35003
sex	S2_258299814	2	258299814	432.94672100000003	2	1.0534600000000001	0.35011999999999999	-0.067390	1.008	0.31624999999999998	-0.070457	1.4730399999999999	0.22589999999999999	279	7.5199999999999998E-3	0.21065	0.000002	183.8887
sex	S2_264236205	2	264236205	434.94672100000003	2	0.43252000000000002	0.64932999999999996	-0.029590	0.51488	0.47366000000000003	-0.024294	0.19264000000000001	0.66108999999999996	267	3.2100000000000002E-3	0.21793999999999999	0.000002	183.63085000000001
sex	S2_264638830	2	264638830	435.67421100000001	2	5.9180000000000003E-2	0.94254000000000004	1.24E-2	4.5159999999999999E-2	0.83187	2.0310000000000002E-2	0.11426	0.73560000000000003	279	0.000425	0.21215999999999999	0.000002	186.42036999999999
sex	S2_265105172	2	265105172	436.96931899999998	2	0.22359999999999999	0.79978000000000005	3.3239999999999999E-2	0.23916999999999999	0.62519000000000002	-0.050103	0.44716	0.50424000000000002	279	1.6100000000000001E-3	0.21190999999999999	0.000002	186.58837
sex	S2_265175030	2	265175030	438.10203799999999	2	0.82718000000000003	0.43836000000000003	9.6240000000000006E-2	1.03278	0.31039	3.7600000000000001E-2	0.30214000000000002	0.58299000000000001	279	5.9100000000000003E-3	0.21099000000000001	0.000002	183.57971000000001
sex	S2_266380512	2	266380512	439.306693	2	0.51432	0.59848000000000001	-0.015694	5.5359999999999999E-2	0.81415999999999999	-0.064001	0.97323999999999999	0.32473000000000002	279	3.6800000000000001E-3	0.21146999999999999	0.000002	185.20060000000001
sex	S2_266511557	2	266511557	439.48691600000001	2	1.47699	0.23014999999999999	6.7000000000000002E-3	3.1189999999999999E-2	0.85994000000000004	7.9450000000000007E-2	2.77569	9.6860000000000002E-2	273	1.061E-2	0.21367	0.000002	184.23182
sex	S2_266587344	2	266587344	439.67039699999998	2	0.21540999999999999	0.80635000000000001	-0.036085	0.39460000000000001	0.53041000000000005	-0.010248	2.904E-2	0.86482000000000003	279	1.5499999999999999E-3	0.21192	0.000002	186.40424999999999
sex	S2_266818502	2	266818502	441.18903799999998	2	0.40538000000000002	0.66712000000000005	4.3299999999999996E-3	1.1390000000000001E-2	0.91508	-0.034066	0.52707999999999999	0.46844999999999998	279	2.9099999999999998E-3	0.21163000000000001	0.000002	186.55846
sex	S2_266818507	2	266818507	441.19347299999998	2	0.41831000000000002	0.65856999999999999	-0.017488	0.13461999999999999	0.71396999999999999	-0.020269	0.14241000000000001	0.70618999999999998	279	3.0000000000000001E-3	0.21160999999999999	0.000002	186.56996000000001
sex	S2_266968428	2	266968428	442.35712899999999	2	0.25147000000000003	0.77783000000000002	2.0060000000000001E-2	0.31064000000000003	0.57774000000000003	-0.024619	0.33961000000000002	0.56052999999999997	278	1.81E-3	0.21254999999999999	0.000002	187.53880000000001
sex	S2_267020106	2	267020106	445.35712899999999	2	0.48096	0.61870000000000003	0.000076	0.000001	0.99916000000000005	4.2029999999999998E-2	0.28732999999999997	0.59236	279	3.4499999999999999E-3	0.21152000000000001	0.000002	186.34297000000001
sex	S2_267536157	2	267536157	445.87282699999997	2	5.74E-2	0.94423000000000001	2.657E-2	6.7540000000000003E-2	0.79515000000000002	2.5440000000000001E-2	0.10562000000000001	0.74543000000000004	279	0.000413	0.21215999999999999	0.000002	185.30070000000001
sex	S2_267675590	2	267675590	445.94311900000002	2	1.2324600000000001	0.29315999999999998	4.9160000000000002E-2	0.99248000000000003	0.32	7.0849999999999996E-2	1.56856	0.21146999999999999	279	8.7899999999999992E-3	0.21038000000000001	0.000002	183.90029999999999
sex	S2_267680063	2	267680063	448.94311900000002	2	0.14702000000000001	0.86334999999999995	-0.016188	0.21758	0.64126000000000005	1.5720000000000001E-2	0.13400999999999999	0.71458999999999995	279	1.06E-3	0.21201999999999999	0.000002	186.77306999999999
sex	S2_268892805	2	268892805	450.15502900000001	2	1.19628	0.30386999999999997	-0.025044	0.16750000000000001	0.68266000000000004	7.6960000000000001E-2	1.8914500000000001	0.17015	279	8.5299999999999994E-3	0.21043999999999999	0.000002	183.9255
sex	S2_268953281	2	268953281	452.558516	2	0.33227000000000001	0.71758	-0.019886	0.20304	0.65263000000000004	4.224E-2	0.59043999999999996	0.44290000000000002	279	2.3800000000000002E-3	0.21174000000000001	0.000002	186.54687000000001
sex	S2_269638905	2	269638905	453.24367000000001	2	6.2689999999999996E-2	0.93925000000000003	5.7999999999999996E-3	2.496E-2	0.87458999999999998	-0.012961	8.0299999999999996E-2	0.77710999999999997	279	0.000451	0.21215000000000001	0.000002	187.09834000000001
sex	S2_271112978	2	271112978	454.663701	2	0.53827000000000003	0.58435999999999999	4.7299999999999998E-3	1.374E-2	0.90676000000000001	4.1450000000000001E-2	0.66300999999999999	0.41620000000000001	279	3.8600000000000001E-3	0.21143000000000001	0.000002	186.31790000000001
sex	S2_271265715	2	271265715	457.663701	2	0.26712999999999998	0.76576999999999995	1.686E-2	0.14122000000000001	0.70735000000000003	-0.036675	0.52617000000000003	0.46883000000000002	279	1.92E-3	0.21184	0.000002	186.74233000000001
sex	S2_277335117	2	277335117	459.663701	2	3.3070000000000002E-2	0.96748000000000001	1.8859999999999998E-2	5.0389999999999997E-2	0.82254000000000005	1.4069999999999999E-2	4.3299999999999998E-2	0.83531	279	0.000238	0.2122	0.000002	185.64291
sex	S2_277688329	2	277688329	460.09383300000002	2	0.69535999999999998	0.49975999999999998	1.9019999999999999E-2	0.11427	0.73558999999999997	-0.066304	1.13462	0.28771999999999998	278	4.9899999999999996E-3	0.21190999999999999	0.000002	185.39340000000001
sex	S2_277975342	2	277975342	463.09383300000002	2	0.65847	0.51844999999999997	1.6140000000000002E-2	0.10689	0.74395999999999995	-0.059848	1.24115	0.26621	278	4.6899999999999997E-3	0.21152000000000001	0.000002	186.14892
sex	S2_283134895	2	283134895	465.09383300000002	2	2.0240000000000001E-2	0.97996000000000005	-0.000488	0.000062	0.99370000000000003	-0.011193	3.8609999999999998E-2	0.84436999999999995	279	0.000146	0.21221999999999999	0.000002	185.80372
sex	S2_284497330	2	284497330	466.18354599999998	2	0.31884000000000001	0.72724999999999995	1.6650000000000002E-2	9.0450000000000003E-2	0.76383000000000001	-0.029852	0.24307000000000001	0.62238000000000004	279	2.2899999999999999E-3	0.21176	0.000002	186.12209999999999
sex	S2_284919310	2	284919310	468.11275799999999	2	0.37106	0.69033999999999995	3.5549999999999998E-2	0.68571000000000004	0.40833999999999998	-0.010973	5.9200000000000003E-2	0.80793999999999999	279	2.66E-3	0.21168000000000001	0.000002	185.92151000000001
sex	S2_285337338	2	285337338	469.91167200000001	2	8.7900000000000006E-2	0.91588000000000003	-0.022043	0.17433000000000001	0.67662	-0.014639	5.901E-2	0.80823999999999996	275	0.000635	0.21459	0.000002	186.42433
sex	S2_285439056	2	285439056	471.717488	2	0.71962999999999999	0.48784	-0.035599	1.0065200000000001	0.31661	2.9669999999999998E-2	0.54971999999999999	0.45906000000000002	278	5.1500000000000001E-3	0.21154999999999999	0.000002	186.09341000000001
sex	S2_285446022	2	285446022	473.66783600000002	2	1.2739499999999999	0.28134999999999999	6.8900000000000003E-2	2.0387599999999999	0.15445999999999999	-0.059953	1.1573500000000001	0.28294999999999998	279	9.0799999999999995E-3	0.21032000000000001	0.000002	184.66952000000001
sex	S2_285480795	2	285480795	474.863135	2	1.323	0.26801000000000003	-0.040002	0.63202000000000003	0.42729	-0.094333	2.6451600000000002	0.105	279	9.4199999999999996E-3	0.21024999999999999	0.000002	184.18657999999999
sex	S2_285984668	2	285984668	475.36666200000002	2	0.57811000000000001	0.56162999999999996	-0.008771	6.0740000000000002E-2	0.80552000000000001	3.7179999999999998E-2	0.8347	0.36170999999999998	279	4.1399999999999996E-3	0.21137	0.000002	186.24704
sex	S2_286117352	2	286117352	478.36666200000002	2	1.865E-2	0.98153000000000001	1.2899999999999999E-3	0.000608	0.98033999999999999	9.9900000000000006E-3	3.5770000000000003E-2	0.85011999999999999	279	0.000134	0.21221999999999999	0.000002	186.34745000000001
sex	S2_287033002	2	287033002	479.28168399999998	2	1.0885400000000001	0.33814	7.3359999999999995E-2	2.1680100000000002	0.14204	0.000487	0.000066	0.99353999999999998	279	7.77E-3	0.21060000000000001	0.000002	184.16874000000001
sex	S2_287275573	2	287275573	481.281477	2	1.04254	0.35393000000000002	-0.065821	1.29864	0.25544	-0.004072	3.98E-3	0.94974999999999998	279	7.4400000000000004E-3	0.21067	0.000002	184.75512000000001
sex	S2_287309846	2	287309846	482.45097399999997	2	0.10711	0.89846999999999999	-0.003393	2.66E-3	0.95889999999999997	1.524E-2	4.6100000000000002E-2	0.83015000000000005	279	0.000770	0.21209	0.000002	187.12690000000001
sex	S2_289527745	2	289527745	484.45097399999997	2	0.95396000000000003	0.38646999999999998	-0.019353	0.12551000000000001	0.72340000000000004	-0.082433	1.88592	0.17077000000000001	279	6.8100000000000001E-3	0.21079999999999999	0.000002	184.52209999999999
sex	S2_289588964	2	289588964	487.45097399999997	2	0.42421999999999999	0.65469999999999995	-0.035341	0.52981	0.46729999999999999	3.7909999999999999E-2	0.52329000000000003	0.47005000000000002	279	3.0400000000000002E-3	0.21160000000000001	0.000002	185.74213
sex	S2_292688796	2	292688796	489.45097399999997	2	0.15312000000000001	0.85809999999999997	0.000995	1.0499999999999999E-3	0.97423000000000004	-0.021729	0.29400999999999999	0.58809	279	1.1000000000000001E-3	0.21201999999999999	0.000002	187.15637000000001
sex	S2_292826446	2	292826446	492.45097399999997	2	1.64594	0.19470999999999999	-0.053002	2.1157400000000002	0.14692	6.3299999999999995E-2	2.4046400000000001	0.12211	279	1.17E-2	0.20977000000000001	0.000002	184.06753
sex	S2_292846602	2	292846602	494.63395000000003	2	0.28454000000000002	0.75258000000000003	-0.046050	0.49542000000000003	0.48210999999999998	4.13E-3	4.1200000000000004E-3	0.94886999999999999	279	2.0400000000000001E-3	0.21182000000000001	0.000002	185.56151
sex	S2_293173878	2	293173878	496.09560099999999	2	0.39194000000000001	0.67612000000000005	2.5159999999999998E-2	0.32177	0.57099999999999995	-0.039245	0.56481999999999999	0.45295999999999997	279	2.81E-3	0.21165	0.000002	186.4297
sex	S2_297874924	2	297874924	498.09560099999999	2	1.3088599999999999	0.27178999999999998	-0.090494	2.6091000000000002	0.10739	9.2399999999999999E-3	2.6450000000000001E-2	0.87092999999999998	278	9.3500000000000007E-3	0.21098	0.000002	184.21172000000001
sex	S2_298169297	2	298169297	500.22447199999999	2	0.49929000000000001	0.60750999999999999	-0.022359	0.12458	0.72438000000000002	6.3710000000000003E-2	0.82438	0.36469000000000001	279	3.5799999999999998E-3	0.21149000000000001	0.000002	186.52462
sex	S2_298365826	2	298365826	501.18020000000001	2	1.68428	0.18747	-0.056198	2.7509299999999999	9.8330000000000001E-2	-0.056546	1.9063300000000001	0.16847999999999999	279	1.197E-2	0.20971000000000001	0.000002	184.22188
sex	S2_298783214	2	298783214	504.18020000000001	2	0.58845999999999998	0.55586999999999998	3.9370000000000002E-2	0.75233000000000005	0.38649	-0.017462	0.10970000000000001	0.74073	279	4.2100000000000002E-3	0.21135000000000001	0.000002	185.72305
sex	S2_299035339	2	299035339	505.88733500000001	2	2.4140000000000002E-2	0.97614999999999996	-0.000857	0.000094	0.99229000000000001	-0.015133	4.6429999999999999E-2	0.82955999999999996	279	0.000174	0.21221000000000001	0.000002	185.45596
sex	S2_301267117	2	301267117	507.88733500000001	2	0.53412000000000004	0.58677999999999997	5.3249999999999999E-2	0.96081000000000005	0.32784000000000002	-0.012196	4.9090000000000002E-2	0.82482	279	3.8300000000000001E-3	0.21143999999999999	0.000002	185.06523000000001
sex	S2_301650537	2	301650537	507.90667000000002	2	2.24078	0.10829	4.3369999999999999E-2	0.66496999999999995	0.41550999999999999	-0.086105	2.4289700000000001	0.12025	279	1.5859999999999999E-2	0.20888000000000001	0.000002	182.09016
sex	S2_303981000	2	303981000	509.90667000000002	2	0.82277	0.44028	6.3800000000000003E-3	1.958E-2	0.88883000000000001	-0.068336	1.5639099999999999	0.21215000000000001	279	5.8799999999999998E-3	0.21099999999999999	0.000002	185.25971999999999
sex	S2_303981248	2	303981248	510.83191399999998	2	0.16339999999999999	0.84933000000000003	-0.023721	0.20854	0.64827000000000001	1.0670000000000001E-2	3.5009999999999999E-2	0.85170999999999997	279	1.17E-3	0.21199999999999999	0.000002	186.91899000000001
sex	S2_309520365	2	309520365	512.83191399999998	2	0.15554999999999999	0.85602	1.192E-2	8.1259999999999999E-2	0.77581	2.324E-2	0.24718999999999999	0.61944999999999995	279	1.1199999999999999E-3	0.21201	0.000002	186.88577000000001
sex	S2_309614869	2	309614869	513.50898600000005	2	0.39047999999999999	0.67710000000000004	-0.024575	0.22985	0.63200999999999996	4.5609999999999998E-2	0.74438000000000004	0.38901000000000002	279	2.8E-3	0.21165	0.000002	186.00811999999999
sex	S2_309733335	2	309733335	513.54001000000005	2	0.15326999999999999	0.85797000000000001	-0.026435	0.16236999999999999	0.68730000000000002	-0.006065	8.4700000000000001E-3	0.92674999999999996	279	1.1000000000000001E-3	0.21201999999999999	0.000002	186.02619999999999
sex	S2_316133735	2	316133735	515.54001000000005	2	9.5920000000000005E-2	0.90856999999999999	-0.021268	0.14959	0.69921999999999995	-0.005404	1.856E-2	0.89173000000000002	279	0.000689	0.21210000000000001	0.000002	186.17294999999999
sex	S2_316723501	2	316723501	516.07213999999999	2	0.59375999999999995	0.55296000000000001	0.000213	0.000028	0.99578999999999995	-0.045347	0.88966999999999996	0.34639999999999999	275	4.2500000000000003E-3	0.21382000000000001	0.000002	185.65271000000001
sex	S2_316809065	2	316809065	518.16118400000005	2	0.1477	0.86275999999999997	2.5499999999999998E-2	0.29141	0.58975	1.3799999999999999E-3	1.2099999999999999E-3	0.97230000000000005	279	1.06E-3	0.21201999999999999	0.000002	186.26947000000001
sex	S2_317026572	2	317026572	518.18313899999998	2	0.92730000000000001	0.39684000000000003	6.3420000000000004E-2	0.94130999999999998	0.33278000000000002	-0.054762	0.80540999999999996	0.37025999999999998	279	6.62E-3	0.21084	0.000002	183.93884
sex	S2_317385288	2	317385288	518.21472900000003	2	0.38524000000000003	0.68064999999999998	-0.047401	0.62699000000000005	0.42914000000000002	-0.031861	0.30288999999999999	0.58252000000000004	279	2.7599999999999999E-3	0.21165999999999999	0.000002	185.39051000000001
sex	S2_318957769	2	318957769	519.32786799999997	2	3.6490000000000002E-2	0.96416999999999997	-0.007527	4.904E-2	0.82491000000000003	-0.008410	4.4229999999999998E-2	0.83357999999999999	279	0.000262	0.21218999999999999	0.000002	187.33608000000001
sex	S2_319175213	2	319175213	522.32786799999997	2	4.6925699999999999	9.9000000000000008E-3	0.10582999999999999	9.3847400000000007	2.3999999999999998E-3	3.2719999999999999E-2	0.58457999999999999	0.44517000000000001	279	3.2640000000000002E-2	0.20532	0.000002	177.98039
sex	S2_319534482	2	319534482	523.82912599999997	2	6.9849999999999995E-2	0.93254999999999999	5.7999999999999996E-3	7.8799999999999999E-3	0.92934000000000005	2.3040000000000001E-2	0.11272	0.73731999999999998	279	0.000502	0.21214	0.000002	186.54526999999999
sex	S2_320815691	2	320815691	525.10945600000002	2	0.53739000000000003	0.58487999999999996	-0.033126	1.0742700000000001	0.30087999999999998	-0.008187	4.5469999999999997E-2	0.83130999999999999	279	3.8500000000000001E-3	0.21143000000000001	0.000002	186.43687
sex	S2_321196257	2	321196257	528.10945600000002	2	0.79332999999999998	0.45335999999999999	5.3220000000000003E-2	1.53979	0.21568999999999999	1.8589999999999999E-2	0.12205000000000001	0.72709000000000001	279	5.6699999999999997E-3	0.21104000000000001	0.000002	185.70456999999999
sex	S2_322992252	2	322992252	529.90421900000001	2	1.2336	0.29282999999999998	8.0390000000000003E-2	0.56481999999999999	0.45295999999999997	-0.075298	1.07481	0.30076000000000003	279	8.7899999999999992E-3	0.21038000000000001	0.000002	182.60402999999999
sex	S2_326320838	2	326320838	531.90421900000001	2	0.17043	0.84338999999999997	5.8979999999999998E-2	0.33794000000000002	0.56149000000000004	-0.007449	1.162E-2	0.91422999999999999	279	1.2199999999999999E-3	0.21199000000000001	0.000002	184.70809
sex	S2_326716416	2	326716416	533.12978099999998	2	0.83740000000000003	0.43392999999999998	4.7509999999999997E-2	1.00627	0.31667000000000001	5.851E-2	1.17519	0.27927999999999997	279	5.9899999999999997E-3	0.21098	0.000002	184.90227999999999
sex	S2_326733965	2	326733965	533.81067499999995	2	0.15295	0.85824999999999996	-0.021552	0.13159000000000001	0.71706999999999999	-0.012105	3.8179999999999999E-2	0.84521999999999997	279	1.1000000000000001E-3	0.21201999999999999	0.000002	186.20006000000001
sex	S2_326832492	2	326832492	534.80328599999996	2	1.8120000000000001E-2	0.98204999999999998	-0.009358	3.6179999999999997E-2	0.84928999999999999	3.7200000000000002E-3	3.8300000000000001E-3	0.95067000000000002	279	0.000130	0.21221999999999999	0.000002	186.74975000000001
sex	S2_327176950	2	327176950	534.84294299999999	2	0.1883	0.82847000000000004	2.5999999999999999E-2	0.13227	0.71636	2.085E-2	0.10151	0.75026000000000004	279	1.3500000000000001E-3	0.21196000000000001	0.000002	185.61278999999999
sex	S2_327434899	2	327434899	536.31387199999995	2	0.4138	0.66154000000000002	-0.007648	2.0199999999999999E-2	0.88707000000000003	-0.049168	0.66229000000000005	0.41644999999999999	279	2.97E-3	0.21162	0.000002	186.28227000000001
sex	S2_329872200	2	329872200	538.31387199999995	2	2.1299999999999999E-2	0.97892000000000001	4.81E-3	5.6699999999999997E-3	0.94003000000000003	3.7299999999999998E-3	2.8999999999999998E-3	0.95706000000000002	279	0.000153	0.21221999999999999	0.000002	187.49870999999999
sex	S2_330100717	2	330100717	539.50250200000005	2	0.20891000000000001	0.81159000000000003	-0.023983	0.28682999999999997	0.59269000000000005	-0.010906	4.4569999999999999E-2	0.83294999999999997	279	1.5E-3	0.21193000000000001	0.000002	186.34554
sex	S2_334832652	2	334832652	541.50250200000005	2	0.10888	0.89688000000000001	3.3450000000000001E-2	0.20687	0.64959	-0.011093	3.0540000000000001E-2	0.86138999999999999	279	0.000782	0.21207999999999999	0.000002	185.2628
sex	S2_334912431	2	334912431	541.72379899999999	2	0.80842999999999998	0.4466	-0.039391	0.27412999999999998	0.60099000000000002	-0.074485	1.38642	0.24002000000000001	279	5.7800000000000004E-3	0.21102000000000001	0.000002	183.99950000000001
sex	S2_335310040	2	335310040	542.17290400000002	2	1.9818499999999999	0.13976	6.8190000000000001E-2	3.8582000000000001	5.0500000000000003E-2	-0.005972	2.0080000000000001E-2	0.88741000000000003	279	1.405E-2	0.20927000000000001	0.000002	182.96626000000001
sex	S2_335351385	2	335351385	544.05455400000005	2	1.10294	0.33334000000000003	-0.051646	1.93909	0.16488	2.4580000000000001E-2	0.31267	0.57648999999999995	279	7.8700000000000003E-3	0.21057999999999999	0.000002	184.95348999999999
sex	S2_335653636	2	335653636	544.78477699999996	2	0.41266999999999998	0.66229000000000005	-0.038750	0.71792999999999996	0.39755000000000001	-0.024470	0.21708	0.64163999999999999	279	2.96E-3	0.21162	0.000002	186.33198999999999
sex	S2_335932186	2	335932186	544.98178499999995	2	0.29496	0.74480000000000002	3.6499999999999998E-2	0.29504000000000002	0.58745000000000003	5.4890000000000001E-2	0.58743999999999996	0.44406000000000001	279	2.1199999999999999E-3	0.21179999999999999	0.000002	186.66661999999999
sex	S2_338418072	2	338418072	546.98178499999995	2	2.2461700000000002	0.10772	7.4120000000000005E-2	1.7311700000000001	0.18934999999999999	0.10174	3.0858699999999999	8.0079999999999998E-2	279	1.5900000000000001E-2	0.20887	0.000002	181.71187
sex	S2_338913769	2	338913769	547.54620199999999	2	0.23780999999999999	0.78851000000000004	1.7559999999999999E-2	0.32963999999999999	0.56633	1.421E-2	0.13109999999999999	0.71757000000000004	279	1.7099999999999999E-3	0.21189	0.000002	186.84245000000001
sex	S2_342132500	2	342132500	549.54620199999999	2	0.20762	0.81264000000000003	-0.020824	0.21415999999999999	0.64388000000000001	2.6980000000000001E-2	0.34488999999999997	0.5575	279	1.49E-3	0.21193000000000001	0.000002	186.43848
sex	S2_342231988	2	342231988	549.65087200000005	2	0.20071	0.81827000000000005	3.7490000000000002E-2	0.31491999999999998	0.57513000000000003	-0.026939	0.19686999999999999	0.65761000000000003	279	1.4400000000000001E-3	0.21193999999999999	0.000002	185.6516
sex	S2_350362984	2	350362984	551.65087200000005	2	0.12826000000000001	0.87968000000000002	-0.001765	1.1999999999999999E-3	0.97235000000000005	2.6839999999999999E-2	0.23721999999999999	0.62660000000000005	279	0.000921	0.21204999999999999	0.000002	186.23448999999999
sex	S2_350600385	2	350600385	552.66087800000003	2	6.8820300000000003	1.2099999999999999E-3	-0.078568	5.2003700000000004	2.334E-2	-0.095466	6.1807800000000004	1.35E-2	279	4.7160000000000001E-2	0.20224	0.000002	173.85471999999999
sex	S2_353868258	2	353868258	554.66087800000003	2	0.93215999999999999	0.39493	6.3399999999999998E-2	1.06273	0.30348999999999998	-0.092836	1.8643000000000001	0.17323	279	6.6600000000000001E-3	0.21084	0.000002	185.46476000000001
sex	S2_354029129	2	354029129	554.867617	2	0.23996999999999999	0.78681000000000001	8.0800000000000004E-3	4.8460000000000003E-2	0.82591999999999999	-0.022564	0.24351999999999999	0.62205999999999995	279	1.72E-3	0.21188000000000001	0.000002	186.87716
sex	S2_354257119	2	354257119	555.99872400000004	2	1.58385	0.20704	3.8859999999999999E-2	1.0083599999999999	0.31617000000000001	-0.068015	2.4911300000000001	0.11563	278	1.1270000000000001E-2	0.21057000000000001	0.000002	184.49082000000001
sex	S2_355153284	2	355153284	556.894274	2	0.71577999999999997	0.48970999999999998	-0.034557	1.1542399999999999	0.28360000000000002	-0.018202	0.21060999999999999	0.64664999999999995	279	5.1200000000000004E-3	0.21115999999999999	0.000002	185.81431000000001
sex	S2_355319239	2	355319239	559.894274	2	0.33085999999999999	0.71858999999999995	3.2370000000000003E-2	0.37087999999999999	0.54301999999999995	4.2979999999999997E-2	0.53693000000000002	0.46433000000000002	278	2.3800000000000002E-3	0.21173	0.000002	186.47742
sex	S2_358981306	2	358981306	561.894274	2	0.16811999999999999	0.84533999999999998	-0.028912	0.33537	0.56298000000000004	2.6800000000000001E-3	2.2899999999999999E-3	0.96182999999999996	279	1.2099999999999999E-3	0.21199000000000001	0.000002	186.01651000000001
sex	S2_361356471	2	361356471	563.894274	2	7.9519999999999993E-2	0.92357999999999996	1.052E-2	2.5669999999999998E-2	0.87282999999999999	-0.026918	0.15129000000000001	0.69760999999999995	279	0.000572	0.21213000000000001	0.000002	186.95386999999999
sex	S2_361525488	2	361525488	565.16260599999998	2	1.15645	0.31611	-0.092709	1.50203	0.22140000000000001	0.12128	2.3110599999999999	0.12959000000000001	279	8.2500000000000004E-3	0.21049999999999999	0.000002	184.72934000000001
sex	S2_365799827	2	365799827	567.16260599999998	2	0.93464999999999998	0.39395000000000002	-0.028433	0.31555	0.57474999999999998	-0.053671	0.84860000000000002	0.35775000000000001	279	6.6800000000000002E-3	0.21082999999999999	0.000002	184.90836999999999
sex	S2_366288061	2	366288061	570.16260599999998	2	0.48287999999999998	0.61751999999999996	-0.020763	0.41998999999999997	0.51748000000000005	2.6890000000000001E-2	0.48542999999999997	0.48655999999999999	279	3.46E-3	0.21151	0.000002	186.5163
sex	S2_368009847	2	368009847	571.88321099999996	2	0.53810999999999998	0.58445999999999998	6.1000000000000004E-3	1.2E-2	0.91285000000000005	-0.062561	1.0723	0.30132999999999999	279	3.8500000000000001E-3	0.21143000000000001	0.000002	185.27698000000001
sex	S2_368433869	2	368433869	572.57712000000004	2	1.6201000000000001	0.19974	-0.001478	1.9499999999999999E-3	0.96482999999999997	-0.074018	2.8541599999999998	9.2259999999999995E-2	279	1.1520000000000001E-2	0.20979999999999999	0.000002	184.16557
sex	S2_368480686	2	368480686	574.15000099999997	2	3.4720000000000001E-2	0.96587999999999996	6.6E-3	2.0990000000000002E-2	0.88490000000000002	-0.011724	4.4909999999999999E-2	0.83231999999999995	279	0.000250	0.2122	0.000002	187.15763999999999
sex	S2_368932833	2	368932833	576.41928700000005	2	0.15309	0.85811999999999999	1.124E-2	0.14624999999999999	0.70243	1.436E-2	0.14832000000000001	0.70043999999999995	279	1.1000000000000001E-3	0.21201999999999999	0.000002	187.23447999999999
sex	S2_375004612	2	375004612	578.41928700000005	2	0.54276000000000002	0.58176000000000005	4.1669999999999999E-2	1.0086900000000001	0.31608999999999998	2.6769999999999999E-2	0.24410999999999999	0.62165000000000004	279	3.8899999999999998E-3	0.21142	0.000002	185.23808
sex	S2_375093108	2	375093108	578.66523600000005	2	5.5759999999999997E-2	0.94577999999999995	-0.006248	2.4379999999999999E-2	0.87604000000000004	-0.016032	0.11090999999999999	0.73936999999999997	277	0.000401	0.21359	0.000002	187.53313
sex	S2_375211669	2	375211669	579.89237200000002	2	0.67013	0.51246999999999998	1.427E-2	8.6489999999999997E-2	0.76890999999999998	-0.034788	0.37659999999999999	0.53993000000000002	279	4.7999999999999996E-3	0.21123	0.000002	186.11752000000001
sex	S2_379684326	2	379684326	581.89237200000002	2	0.65171000000000001	0.52195000000000003	-0.019603	0.15948000000000001	0.68994999999999995	5.126E-2	1.2601500000000001	0.26258999999999999	279	4.6600000000000001E-3	0.21126	0.000002	185.10335000000001
sex	S2_379688274	2	379688274	581.92442600000004	2	0.15490000000000001	0.85657000000000005	-0.029233	0.21879999999999999	0.64032	2.2100000000000002E-2	0.15085000000000001	0.69801999999999997	279	1.1100000000000001E-3	0.21201	0.000002	185.82768999999999
sex	S2_379791550	2	379791550	581.98996599999998	2	6.0519999999999997E-2	0.94128000000000001	-0.014583	9.672E-2	0.75602999999999998	1.302E-2	4.904E-2	0.82491000000000003	279	0.000435	0.21215999999999999	0.000002	186.63296
sex	S2_380501233	2	380501233	582.699162	2	0.14494000000000001	0.86514000000000002	-0.014634	4.3639999999999998E-2	0.83467000000000002	-0.030942	0.28946	0.59099999999999997	279	1.0399999999999999E-3	0.21203	0.000002	185.83228
sex	S2_381237543	2	381237543	583.42363399999999	2	0.32950000000000002	0.71955999999999998	-0.031873	0.21273	0.64500000000000002	-0.042006	0.52027999999999996	0.47133000000000003	279	2.3600000000000001E-3	0.21174999999999999	0.000002	185.26679999999999
sex	S2_382348247	2	382348247	584.53308500000003	2	0.29391	0.74556999999999995	-0.036977	0.43811	0.50858000000000003	3.2620000000000003E-2	0.31170999999999999	0.57708000000000004	279	2.1099999999999999E-3	0.21179999999999999	0.000002	185.82848999999999
sex	S2_382367057	2	382367057	585.074657	2	0.50026999999999999	0.60690999999999995	-0.010709	7.4789999999999995E-2	0.78468000000000004	-0.046904	0.83704000000000001	0.36104000000000003	279	3.5799999999999998E-3	0.21149000000000001	0.000002	185.50097
sex	S2_382376030	2	382376030	585.10125400000004	2	0.42498999999999998	0.6542	-0.033508	0.69647000000000003	0.40468999999999999	-0.022752	0.20332	0.65239999999999998	279	3.0500000000000002E-3	0.21160000000000001	0.000002	185.64738
sex	S2_387889422	2	387889422	587.10125400000004	2	1.3995299999999999	0.24843999999999999	1.5900000000000001E-2	9.5159999999999995E-2	0.75795000000000001	-0.094912	2.7725599999999999	9.7019999999999995E-2	279	9.9600000000000001E-3	0.21013000000000001	0.000002	183.39671999999999
sex	S2_388084310	2	388084310	587.21831899999995	2	1.255E-2	0.98751999999999995	1.3050000000000001E-2	2.504E-2	0.87438000000000005	3.2599999999999999E-3	2.5000000000000001E-3	0.96013999999999999	279	0.000090	0.21223	0.000002	185.71612999999999
sex	S2_391631262	2	391631262	589.21831899999995	2	0.34347	0.70960000000000001	2.171E-2	0.1585	0.69084000000000001	-0.042935	0.52663000000000004	0.46864	279	2.4599999999999999E-3	0.21173	0.000002	186.40752000000001
sex	S2_392056111	2	392056111	590.44370900000001	2	0.114	0.89229999999999998	-0.011162	3.9789999999999999E-2	0.84202999999999995	1.8710000000000001E-2	0.21240999999999999	0.64524999999999999	279	0.000819	0.21207999999999999	0.000002	185.98334
sex	S2_394260974	2	394260974	592.44370900000001	2	1.26746	0.28316999999999998	-0.017263	0.26763999999999999	0.60533000000000003	-0.066339	2.5240900000000002	0.11326	279	9.0299999999999998E-3	0.21032999999999999	0.000002	184.90816000000001
sex	S2_394415316	2	394415316	595.44370900000001	2	0.58769000000000005	0.55630000000000002	5.1909999999999998E-2	1.10945	0.29311999999999999	-0.035322	0.40895999999999999	0.52302999999999999	279	4.2100000000000002E-3	0.21135999999999999	0.000002	185.73701
sex	S2_394763766	2	394763766	597.94394699999998	2	0.76903999999999995	0.46444000000000002	-0.063784	1.05647	0.30491000000000001	2.7900000000000001E-2	0.16636999999999999	0.68367	279	5.4999999999999997E-3	0.21107999999999999	0.000002	185.934
sex	S2_397283713	2	397283713	599.94394699999998	2	0.54222000000000004	0.58206999999999998	3.2280000000000003E-2	0.87173999999999996	0.35128999999999999	1.788E-2	0.19131000000000001	0.66217000000000004	279	3.8800000000000002E-3	0.21142	0.000002	186.22685000000001
sex	S2_397630917	2	397630917	602.94394699999998	2	0.18231	0.83343999999999996	3.4099999999999998E-3	1.0699999999999999E-2	0.91769999999999996	2.3570000000000001E-2	0.35143000000000002	0.55379	279	1.31E-3	0.21196999999999999	0.000002	186.88602
sex	S2_402360915	2	402360915	604.94394699999998	2	0.59065999999999996	0.55464999999999998	3.483E-2	1.0265200000000001	0.31186000000000003	-0.028494	0.46481	0.49595	279	4.2300000000000003E-3	0.21135000000000001	0.000002	186.17644000000001
sex	S2_402617941	2	402617941	607.94394699999998	2	2.9289000000000001	5.5109999999999999E-2	-0.041023	0.49410999999999999	0.48269000000000001	7.4480000000000005E-2	1.3856999999999999	0.24013999999999999	279	2.0629999999999999E-2	0.20787	0.000002	181.19311999999999
sex	S2_402805334	2	402805334	609.527826	2	7.4529999999999999E-2	0.92820000000000003	-0.024958	8.4949999999999998E-2	0.77090999999999998	-0.021771	0.11173	0.73843000000000003	278	0.000537	0.21287	0.000002	186.55304000000001
sex	S2_403746991	2	403746991	610.15430400000002	2	1.04264	0.35389999999999999	-0.022205	0.17906	0.67251000000000005	-0.073897	2.00603	0.15779000000000001	279	7.4400000000000004E-3	0.21067	0.000002	184.33813000000001
sex	S2_405088574	2	405088574	611.37733700000001	2	0.21221999999999999	0.80891999999999997	3.7199999999999997E-2	0.19323000000000001	0.66057999999999995	-0.039311	0.36470999999999998	0.5464	279	1.5200000000000001E-3	0.21193000000000001	0.000002	185.50353999999999
sex	S2_406157838	2	406157838	612.369731	2	0.58194000000000001	0.55949000000000004	-0.057562	1.1403399999999999	0.28650999999999999	-0.033533	0.35499999999999998	0.55178000000000005	279	4.1700000000000001E-3	0.21135999999999999	0.000002	185.5299
sex	S2_407133081	2	407133081	613.16168600000003	2	0.33875	0.71294999999999997	-0.042578	0.23966000000000001	0.62483999999999995	-0.056035	0.6714	0.41326000000000002	279	2.4299999999999999E-3	0.21173	0.000002	185.33931999999999
sex	S2_407198920	2	407198920	614.27167099999997	2	0.32318000000000002	0.72411000000000003	2.6790000000000001E-2	0.59152000000000005	0.44248999999999999	9.1699999999999993E-3	4.1000000000000002E-2	0.83967999999999998	279	2.32E-3	0.21176	0.000002	186.20848000000001
sex	S2_407273151	2	407273151	616.17135499999995	2	0.42342999999999997	0.65522000000000002	-0.037521	0.61660999999999999	0.43297999999999998	9.3799999999999994E-3	2.9680000000000002E-2	0.86334	279	3.0400000000000002E-3	0.21160000000000001	0.000002	186.49171000000001
sex	S2_408424838	2	408424838	617.32225300000005	2	1.15801	0.31562000000000001	1.541E-2	8.2989999999999994E-2	0.77349999999999997	-0.066620	1.44696	0.23003999999999999	279	8.26E-3	0.21049999999999999	0.000002	184.53303
sex	S2_408644542	2	408644542	617.72864600000003	2	0.65427999999999997	0.52061999999999997	-0.029117	0.56888000000000005	0.45134000000000002	-0.021811	0.19353000000000001	0.66034000000000004	279	4.6800000000000001E-3	0.21124999999999999	0.000002	185.84805
sex	S2_408676044	2	408676044	617.79621299999997	2	0.69626999999999994	0.49930999999999998	-0.050641	1.1720699999999999	0.27992	-0.008419	2.8150000000000001E-2	0.86687000000000003	279	4.9800000000000001E-3	0.21118999999999999	0.000002	185.47086999999999
sex	S2_408799284	2	408799284	617.85925099999997	2	0.24110000000000001	0.78591999999999995	2.8219999999999999E-2	0.48103000000000001	0.48853999999999997	5.2399999999999999E-3	1.949E-2	0.88907999999999998	279	1.73E-3	0.21188000000000001	0.000002	186.64205000000001
sex	S2_409113106	2	409113106	618.26294900000005	2	0.32711000000000001	0.72128000000000003	-0.023887	0.15867999999999999	0.69067999999999996	-0.034507	0.26025999999999999	0.61034999999999995	279	2.3500000000000001E-3	0.21174999999999999	0.000002	186.24732
sex	S2_410681222	2	410681222	619.80379800000003	2	0.83535999999999999	0.43480999999999997	6.3640000000000002E-2	1.64401	0.20083999999999999	4.292E-2	0.51790000000000003	0.47233999999999998	279	5.9699999999999996E-3	0.21098	0.000002	185.67778999999999
sex	S2_410830469	2	410830469	620.94503299999997	2	0.87741000000000002	0.41700999999999999	4.7660000000000001E-2	1.7023299999999999	0.19306000000000001	-0.021393	0.20913999999999999	0.64780000000000004	279	6.2700000000000004E-3	0.21092	0.000002	185.66591
sex	S2_410836510	2	410836510	621.087447	2	1.0744899999999999	0.34288000000000002	5.8869999999999999E-2	2.1147900000000002	0.14701	-0.044525	0.86514000000000002	0.35310999999999998	279	7.6699999999999997E-3	0.21062	0.000002	185.20625999999999
sex	S2_410926488	2	410926488	621.11700900000005	2	0.12697	0.88080999999999998	2.9299999999999999E-3	8.5000000000000006E-3	0.92659000000000002	-0.019871	0.25348999999999999	0.61502999999999997	279	0.000912	0.21206	0.000002	187.04438999999999
sex	S2_411855324	2	411855324	622.15743799999996	2	0.16952	0.84416000000000002	1.992E-2	0.29665999999999998	0.58642000000000005	2.121E-2	0.19905	0.65583999999999998	279	1.2199999999999999E-3	0.21199000000000001	0.000002	187.23943
sex	S2_413964221	2	413964221	624.15743799999996	2	0.10009999999999999	0.90478000000000003	6.8100000000000001E-3	2.2450000000000001E-2	0.88100000000000001	-0.013135	6.5659999999999996E-2	0.79795000000000005	279	0.000719	0.21210000000000001	0.000002	187.05936
sex	S2_414057531	2	414057531	625.13478399999997	2	0.35770999999999997	0.6996	-0.038435	0.55434000000000005	0.45717999999999998	-0.008693	2.5610000000000001E-2	0.87297000000000002	279	2.5699999999999998E-3	0.2117	0.000002	186.44671
sex	S2_422495777	2	422495777	627.13478399999997	2	1.97759	0.14035	-0.024793	0.30481000000000003	0.58133000000000001	-0.105240	3.76688	5.3289999999999997E-2	278	1.406E-2	0.20996000000000001	0.000002	184.13200000000001
sex	S2_422917349	2	422917349	628.67801099999997	2	0.36529	0.69433	2.818E-2	0.46922999999999998	0.49391000000000002	3.005E-2	0.46300999999999998	0.49679000000000001	279	2.6199999999999999E-3	0.21168999999999999	0.000002	186.30816999999999
sex	S2_431484165	2	431484165	630.67801099999997	2	0.51097000000000004	0.60048000000000001	-0.018786	0.18826999999999999	0.66469	-0.038289	0.84177000000000002	0.35969000000000001	279	3.6600000000000001E-3	0.21146999999999999	0.000002	185.60274000000001
sex	S2_431737159	2	431737159	633.67801099999997	2	0.10299	0.90217000000000003	-0.020707	0.20408000000000001	0.65180000000000005	-0.009082	2.8400000000000002E-2	0.86629999999999996	279	0.000740	0.21209	0.000002	187.16478000000001
sex	S2_431977217	2	431977217	636.67801099999997	2	0.19946	0.81928999999999996	-0.023534	0.26404	0.60777000000000003	2.0699999999999998E-3	1.5E-3	0.96909999999999996	279	1.4300000000000001E-3	0.21195	0.000002	186.92079000000001
sex	S3_21166076	3	21166076	0	2	0.8589	0.42475000000000002	1.155E-2	9.9140000000000006E-2	0.75309999999999999	-0.052553	1.6753199999999999	0.19661999999999999	279	6.1399999999999996E-3	0.21095	0.000002	185.19265999999999
sex	S3_21166270	3	21166270	1.995762	2	6.4000000000000001E-2	0.93801999999999996	-0.003019	7.0800000000000004E-3	0.93301999999999996	1.5910000000000001E-2	0.12766	0.72114	279	0.000460	0.21215000000000001	0.000002	186.78394
sex	S3_35928375	3	35928375	3.995762	2	1.90994	0.15003	-0.047155	0.69230999999999998	0.40609000000000001	9.8129999999999995E-2	2.45119	0.11856999999999999	279	1.355E-2	0.20937	0.000002	182.62329
sex	S3_36230614	3	36230614	6.995762	2	2.6141700000000001	7.5029999999999999E-2	-0.126780	3.8315000000000001	5.1299999999999998E-2	7.5029999999999999E-2	1.0272600000000001	0.31168000000000001	279	1.8450000000000001E-2	0.20832999999999999	0.000002	180.41323
sex	S3_36247614	3	36247614	7.8628980000000004	2	0.88349999999999995	0.41449000000000003	4.165E-2	1.2734099999999999	0.2601	5.7279999999999998E-2	1.19133	0.27600999999999998	279	6.3099999999999996E-3	0.21090999999999999	0.000002	185.39516
sex	S3_38691360	3	38691360	8.9103449999999995	2	1.85589	0.15825	5.5399999999999998E-2	2.3162400000000001	0.12917000000000001	3.6740000000000002E-2	0.89854999999999996	0.34399000000000002	279	1.3169999999999999E-2	0.20945	0.000002	183.47228999999999
sex	S3_38906458	3	38906458	11.411511000000001	2	2.6089999999999999E-2	0.97424999999999995	5.0400000000000002E-3	1.5980000000000001E-2	0.89951000000000003	9.5899999999999996E-3	3.8490000000000003E-2	0.84460000000000002	279	0.000188	0.21221000000000001	0.000002	186.59284
sex	S3_44849303	3	44849303	13.411511000000001	2	3.8260000000000002E-2	0.96245999999999998	-0.004941	3.3500000000000001E-3	0.95391000000000004	-0.010621	1.349E-2	0.90761999999999998	279	0.000275	0.21218999999999999	0.000002	186.71707000000001
sex	S3_48941940	3	48941940	15.165701	2	1.13886	0.32167000000000001	5.9799999999999999E-2	2.22898	0.13658000000000001	-0.001419	1.17E-3	0.97272999999999998	279	8.1200000000000005E-3	0.21052000000000001	0.000002	184.92277000000001
sex	S3_49002020	3	49002020	16.978480000000001	2	1.24112	0.29065999999999997	-0.043182	0.93389	0.33468999999999999	-0.044746	0.61892000000000003	0.43212	279	8.8500000000000002E-3	0.21037	0.000002	184.62488999999999
sex	S3_49127928	3	49127928	19.466750999999999	2	2.3539999999999998E-2	0.97672999999999999	-0.008611	2.436E-2	0.87609000000000004	-0.001718	0.000826	0.97709000000000001	279	0.000169	0.21221000000000001	0.000002	187.20612
sex	S3_69241084	3	69241084	21.466750999999999	2	3.48977	3.1859999999999999E-2	0.11323999999999999	5.6585400000000003	1.805E-2	6.658E-2	1.39331	0.23885999999999999	278	2.4479999999999998E-2	0.20741999999999999	0.000002	179.96973
sex	S3_69581462	3	69581462	24.466750999999999	2	0.73272000000000004	0.48153000000000001	1.7330000000000002E-2	0.23227999999999999	0.63022	-0.044355	0.89964999999999995	0.34370000000000001	278	5.2500000000000003E-3	0.21185999999999999	0.000002	186.56729999999999
sex	S3_69603458	3	69603458	27.240397000000002	2	0.44551000000000002	0.64095000000000002	-0.027315	0.50387000000000004	0.47839999999999999	-0.015428	0.12053999999999999	0.72870999999999997	279	3.1900000000000001E-3	0.21157000000000001	0.000002	186.3407
sex	S3_70807563	3	70807563	27.756505000000001	2	0.25473000000000001	0.77531000000000005	-0.023746	0.18317	0.66898999999999997	-0.034296	0.34454000000000001	0.55769999999999997	279	1.83E-3	0.21185999999999999	0.000002	185.64861999999999
sex	S3_71306998	3	71306998	27.917411999999999	2	3.3286199999999999	3.7280000000000001E-2	0.13611000000000001	6.4013499999999999	1.196E-2	7.1819999999999995E-2	1.4294	0.23288	279	2.3380000000000001E-2	0.20729	0.000002	180.77194
sex	S3_92134928	3	92134928	29.917411999999999	2	9.0240000000000001E-2	0.91374	-0.008102	3.2129999999999999E-2	0.85787999999999998	-0.021697	0.16517999999999999	0.68474999999999997	279	0.000649	0.21210999999999999	0.000002	186.40441000000001
sex	S3_92384684	3	92384684	30.176286999999999	2	3.4662799999999998	3.2590000000000001E-2	4.1029999999999997E-2	0.49225999999999998	0.48351	0.1479	5.2066999999999997	2.3259999999999999E-2	279	2.4320000000000001E-2	0.20709	0.000002	180.46824000000001
sex	S3_94637948	3	94637948	31.14209	2	2.42021	9.0770000000000003E-2	2.8539999999999999E-2	0.26622000000000001	0.60629	0.10457	2.7869000000000002	9.6159999999999995E-2	279	1.711E-2	0.20862	0.000002	181.92443
sex	S3_94637991	3	94637991	32.111148	2	0.36965999999999999	0.69130999999999998	1.316E-2	7.8179999999999999E-2	0.77998999999999996	-0.049491	0.73845000000000005	0.39090000000000003	279	2.65E-3	0.21168999999999999	0.000002	185.94074000000001
sex	S3_100775608	3	100775608	34.111148	2	0.12809000000000001	0.87983	3.322E-2	0.23598	0.62751000000000001	1.6809999999999999E-2	5.425E-2	0.81599999999999995	279	0.000920	0.21204999999999999	0.000002	186.67688000000001
sex	S3_101081412	3	101081412	37.111148	2	0.57887	0.56120000000000003	-0.060244	1.11948	0.29094999999999999	1.0619999999999999E-2	3.7760000000000002E-2	0.84606999999999999	279	4.15E-3	0.21137	0.000002	184.90708000000001
sex	S3_109380070	3	109380070	39.111148	2	0.22306999999999999	0.80020000000000002	2.8850000000000001E-2	0.23147999999999999	0.63080999999999998	-0.006815	1.078E-2	0.91737999999999997	279	1.6000000000000001E-3	0.21190999999999999	0.000002	187.08869999999999
sex	S3_109774807	3	109774807	41.069583999999999	2	1.43394	0.24012	-0.038038	0.72848999999999997	0.39411000000000002	5.527E-2	1.0469299999999999	0.30709999999999998	279	1.021E-2	0.21007999999999999	0.000002	184.27269999999999
sex	S3_117348216	3	117348216	43.069583999999999	2	1.33782	0.2641	4.9829999999999999E-2	2.4138299999999999	0.12141	1.494E-2	0.12645999999999999	0.72240000000000004	279	9.5300000000000003E-3	0.21023	0.000002	184.41009
sex	S3_117518533	3	117518533	43.675744000000002	2	2.1513200000000001	0.11826	4.0460000000000003E-2	0.48281000000000002	0.48773	5.602E-2	0.73712	0.39132	279	1.523E-2	0.20901	0.000002	182.75226000000001
sex	S3_117619906	3	117619906	43.913137999999996	2	5.7525199999999996	3.5599999999999998E-3	8.9700000000000002E-2	3.6930999999999998	5.5660000000000001E-2	0.16772000000000001	10.40047	1.41E-3	279	3.9719999999999998E-2	0.20380999999999999	0.000002	174.80412000000001
sex	S3_118745441	3	118745441	44.395567999999997	2	0.59169000000000005	0.55408999999999997	-0.048403	0.78180000000000005	0.37735000000000002	1.285E-2	4.2110000000000002E-2	0.83755999999999997	279	4.2399999999999998E-3	0.21135000000000001	0.000002	185.54040000000001
sex	S3_119166706	3	119166706	47.395567999999997	2	7.5270000000000004E-2	0.92750999999999995	-0.005236	1.3010000000000001E-2	0.90927999999999998	-0.021488	0.14743999999999999	0.70128999999999997	277	0.000544	0.21359	0.000002	186.69497000000001
sex	S3_136133604	3	136133604	49.395567999999997	2	1.76112	0.17377000000000001	0.10586	3.5188600000000001	6.173E-2	8.5279999999999995E-2	1.75034	0.18693000000000001	278	1.251E-2	0.20998	0.000002	184.07026999999999
sex	S3_136377662	3	136377662	51.342362999999999	2	0.88217000000000001	0.41504000000000002	8.6800000000000002E-3	4.691E-2	0.82867999999999997	0.05	1.1745099999999999	0.27942	279	6.3E-3	0.21090999999999999	0.000002	185.07776999999999
sex	S3_142760357	3	142760357	53.342362999999999	2	0.42142000000000002	0.65652999999999995	7.2620000000000004E-2	0.81067999999999996	0.36870000000000003	4.8590000000000001E-2	0.33716000000000002	0.56194	279	3.0200000000000001E-3	0.21160999999999999	0.000002	186.35409999999999
sex	S3_143175204	3	143175204	55.323661999999999	2	2.9381300000000001	5.4609999999999999E-2	8.3129999999999996E-2	5.7812200000000002	1.685E-2	-0.012820	0.10043000000000001	0.75156000000000001	279	2.069E-2	0.20785999999999999	0.000002	181.29908
sex	S3_144856217	3	144856217	56.044182999999997	2	0.53895000000000004	0.58396999999999999	8.0599999999999995E-3	4.4479999999999999E-2	0.83311999999999997	-0.038397	0.83050999999999997	0.36291000000000001	279	3.8600000000000001E-3	0.21143000000000001	0.000002	186.31709000000001
sex	S3_145016971	3	145016971	57.936700000000002	2	0.19289000000000001	0.82467999999999997	-0.017589	0.17394999999999999	0.67693999999999999	2.9190000000000001E-2	0.31918000000000002	0.57255999999999996	279	1.39E-3	0.21196000000000001	0.000002	186.54739000000001
sex	S3_146392810	3	146392810	58.526417000000002	2	2.02745	0.13361999999999999	-0.062353	1.28223	0.25846000000000002	-0.132070	4.0167099999999998	4.6019999999999998E-2	278	1.4409999999999999E-2	0.20987	0.000002	183.59040999999999
sex	S3_146589971	3	146589971	61.264937000000003	2	0.54744000000000004	0.57904999999999995	-0.044933	0.38857000000000003	0.53356000000000003	-0.007579	9.6399999999999993E-3	0.92188000000000003	279	3.9199999999999999E-3	0.21142	0.000002	186.30741
sex	S3_147063591	3	147063591	62.185476999999999	2	1.7133	0.18217	-0.025465	0.16336000000000001	0.68638999999999994	0.12479999999999999	3.2301700000000002	7.3380000000000001E-2	279	1.217E-2	0.20966000000000001	0.000002	181.83771999999999
sex	S3_149772287	3	149772287	63.346488000000001	2	3.1829200000000002	4.2979999999999997E-2	-0.032749	0.34075	0.55986999999999998	-0.162740	6.3639700000000001	1.2200000000000001E-2	279	2.2380000000000001E-2	0.20749999999999999	0.000002	179.73423
sex	S3_150057593	3	150057593	66.346487999999994	2	0.15503	0.85646	2.2960000000000001E-2	0.30403999999999998	0.58181000000000005	8.2400000000000008E-3	2.8240000000000001E-2	0.86665999999999999	279	1.1100000000000001E-3	0.21201	0.000002	186.42871
sex	S3_150520638	3	150520638	69.346487999999994	2	0.16388	0.84892000000000001	2.7199999999999998E-2	0.32534999999999997	0.56886999999999999	1.472E-2	7.7499999999999999E-2	0.78090999999999999	279	1.1800000000000001E-3	0.21199999999999999	0.000002	186.89617999999999
sex	S3_152095799	3	152095799	70.021638999999993	2	2.84687	5.9720000000000002E-2	9.6600000000000002E-3	5.2729999999999999E-2	0.81855	0.10845	5.4412900000000004	2.0379999999999999E-2	279	2.0060000000000001E-2	0.20799000000000001	0.000002	181.02239
sex	S3_152283634	3	152283634	70.106820999999997	2	3.6893500000000001	2.622E-2	-0.023009	0.18512000000000001	0.66734000000000004	0.13145000000000001	5.7575099999999999	1.7080000000000001E-2	279	2.5850000000000001E-2	0.20676	0.000002	178.38158000000001
sex	S3_152773894	3	152773894	70.941562000000005	2	3.69726	2.6020000000000001E-2	6.5280000000000005E-2	1.66184	0.19843	0.15662999999999999	6.6677900000000001	1.0330000000000001E-2	279	2.5899999999999999E-2	0.20674999999999999	0.000002	178.67155
sex	S3_153611666	3	153611666	71.300651000000002	2	0.19681999999999999	0.82145000000000001	2.513E-2	0.28039999999999998	0.59685999999999995	-0.019654	0.13170000000000001	0.71696000000000004	279	1.41E-3	0.21195	0.000002	185.78731999999999
sex	S3_153860673	3	153860673	71.994187999999994	2	0.64327000000000001	0.52634999999999998	-0.045965	0.80791000000000002	0.36952000000000002	-0.067623	1.2662	0.26145000000000002	279	4.5999999999999999E-3	0.21127000000000001	0.000002	186.06621999999999
sex	S3_154225646	3	154225646	73.604136999999994	2	2.2355800000000001	0.10885	5.6820000000000002E-2	1.2978799999999999	0.25557999999999997	0.11995	4.4453500000000004	3.5889999999999998E-2	279	1.5820000000000001E-2	0.20888999999999999	0.000002	182.84551999999999
sex	S3_154854650	3	154854650	74.619944000000004	2	5.3634700000000004	5.1799999999999997E-3	6.5769999999999995E-2	1.2677700000000001	0.26116	0.13635	5.6787099999999997	1.7840000000000002E-2	279	3.7139999999999999E-2	0.20436000000000001	0.000002	174.94171
sex	S3_155036785	3	155036785	76.211809000000002	2	1.66066	0.19189000000000001	8.1519999999999995E-2	3.0625499999999999	8.1220000000000001E-2	1.366E-2	7.127E-2	0.78969	279	1.18E-2	0.20974000000000001	0.000002	182.93638999999999
sex	S3_156354208	3	156354208	76.776487000000003	2	0.92830999999999997	0.39644000000000001	-0.023768	0.17444999999999999	0.67650999999999994	-0.030833	0.25986999999999999	0.61060999999999999	279	6.6299999999999996E-3	0.21084	0.000002	185.81327999999999
sex	S3_156631084	3	156631084	79.776487000000003	2	1.9041600000000001	0.15089	3.56E-2	0.45956000000000002	0.49839	-0.099814	2.9969000000000001	8.4529999999999994E-2	279	1.3509999999999999E-2	0.20938000000000001	0.000002	182.38482999999999
sex	S3_156953900	3	156953900	82.569264000000004	2	0.51124999999999998	0.60031000000000001	-0.027743	0.44943	0.50316000000000005	4.6940000000000003E-2	0.97360999999999998	0.32463999999999998	279	3.6600000000000001E-3	0.21146999999999999	0.000002	185.62682000000001
sex	S3_157279055	3	157279055	83.095184000000003	2	1.3257099999999999	0.26729000000000003	5.7169999999999999E-2	2.62161	0.10655000000000001	1.8780000000000002E-2	0.19375999999999999	0.66015000000000001	279	9.4400000000000005E-3	0.21024000000000001	0.000002	184.26992999999999
sex	S3_159136495	3	159136495	83.891327000000004	2	4.01518	1.9099999999999999E-2	9.1689999999999994E-2	6.2010100000000001	1.3350000000000001E-2	-0.034563	0.65752999999999995	0.41813	279	2.8060000000000002E-2	0.20629	0.000002	178.88347999999999
sex	S3_159436193	3	159436193	86.891327000000004	2	4.7699999999999999E-3	0.99524999999999997	-0.004818	8.6599999999999993E-3	0.92591000000000001	-0.004466	5.3499999999999997E-3	0.94174000000000002	279	0.000034	0.21224000000000001	0.000002	186.95249000000001
sex	S3_164206100	3	164206100	88.891327000000004	2	0.66896999999999995	0.51305999999999996	5.8860000000000003E-2	1.32792	0.25015999999999999	2.232E-2	0.13997999999999999	0.70859000000000005	279	4.79E-3	0.21123	0.000002	185.01132000000001
sex	S3_164266502	3	164266502	91.891327000000004	2	1.25962	0.28538000000000002	-0.062219	2.2759299999999998	0.13253999999999999	2.4389999999999998E-2	0.25319000000000003	0.61524000000000001	278	8.9800000000000001E-3	0.21073	0.000002	185.32514
sex	S3_164338746	3	164338746	94.353890000000007	2	0.79330999999999996	0.45335999999999999	4.8419999999999998E-2	0.99192000000000002	0.32013999999999998	6.3339999999999994E-2	1.12365	0.29004999999999997	279	5.6699999999999997E-3	0.21104000000000001	0.000002	185.21010999999999
sex	S3_165490996	3	165490996	94.847772000000006	2	0.29515000000000002	0.74465000000000003	-0.006998	1.8079999999999999E-2	0.89314000000000004	-0.042877	0.57162999999999997	0.45024999999999998	279	2.1199999999999999E-3	0.21179999999999999	0.000002	186.50142
sex	S3_165747327	3	165747327	95.860249999999994	2	6.24716	2.2200000000000002E-3	3.7600000000000001E-2	0.50588	0.47753000000000001	0.15593000000000001	7.9246999999999996	5.2300000000000003E-3	278	4.2999999999999997E-2	0.20347000000000001	0.000002	173.90809999999999
sex	S3_165868602	3	165868602	96.875495000000001	2	1.5173300000000001	0.22111	-0.033120	0.63319000000000003	0.42687000000000003	8.8359999999999994E-2	2.7839299999999998	9.6339999999999995E-2	279	1.0789999999999999E-2	0.20996000000000001	0.000002	183.37700000000001
sex	S3_167681738	3	167681738	97.652647999999999	2	1.96296	0.14238000000000001	7.417E-2	2.62249	0.10649	-0.013693	7.7380000000000004E-2	0.78108999999999995	279	1.392E-2	0.20929	0.000002	182.96158
sex	S3_167748608	3	167748608	98.858239999999995	2	6.6410900000000002	1.5200000000000001E-3	-0.003690	3.5000000000000001E-3	0.95289000000000001	0.19589999999999999	10.870900000000001	1.1000000000000001E-3	279	4.5580000000000002E-2	0.20257	0.000002	172.29643999999999
sex	S3_171054431	3	171054431	100.275194	2	2.1160800000000002	0.12243999999999999	-0.024189	0.52027999999999996	0.47133000000000003	8.4269999999999998E-2	4.1646599999999996	4.2220000000000001E-2	279	1.499E-2	0.20907000000000001	0.000002	182.79999000000001
sex	S3_171414077	3	171414077	101.11381299999999	2	1.01074	0.36527999999999999	6.2E-2	1.9352	0.1653	2.8760000000000001E-2	0.32889000000000002	0.56677999999999995	279	7.2199999999999999E-3	0.21071999999999999	0.000002	185.55162999999999
sex	S3_171454554	3	171454554	104.11381299999999	2	0.59196000000000004	0.55393999999999999	9.7000000000000003E-3	6.3219999999999998E-2	0.80166000000000004	4.4670000000000001E-2	1.1647000000000001	0.28143000000000001	279	4.2399999999999998E-3	0.21135000000000001	0.000002	186.14569
sex	S3_171870849	3	171870849	107.11381299999999	2	2.2310599999999998	0.10933	4.2369999999999998E-2	0.86855000000000004	0.35215999999999997	-0.096545	3.39554	6.6439999999999999E-2	279	1.5789999999999998E-2	0.2089	0.000002	182.17371
sex	S3_172359247	3	172359247	110.11381299999999	2	1.05958	0.34799999999999998	-0.057970	2.0947900000000002	0.14893000000000001	-0.021956	0.22741	0.63383	279	7.5599999999999999E-3	0.21063999999999999	0.000002	184.99453
sex	S3_172781852	3	172781852	113.11381299999999	2	3.7319300000000002	2.5149999999999999E-2	7.3590000000000003E-2	3.8613400000000002	5.0410000000000003E-2	-0.023544	0.27772000000000002	0.59862000000000004	279	2.614E-2	0.20669999999999999	0.000002	180.16750999999999
sex	S3_174199114	3	174199114	113.72128499999999	2	3.45269	3.3020000000000001E-2	-0.065428	2.8239000000000001	9.3990000000000004E-2	3.9609999999999999E-2	0.63124999999999998	0.42757000000000001	279	2.4230000000000002E-2	0.20710000000000001	0.000002	180.41883999999999
sex	S3_174251327	3	174251327	114.68873000000001	2	0.10249	0.90261999999999998	2.2620000000000001E-2	0.20491000000000001	0.65114000000000005	2.9499999999999999E-3	2.8700000000000002E-3	0.95730000000000004	278	0.000733	0.21271999999999999	0.000002	186.88543999999999
sex	S3_174844331	3	174844331	114.94290599999999	2	0.57387999999999995	0.56399999999999995	-0.033708	0.62794000000000005	0.42879	1.146E-2	4.6399999999999997E-2	0.8296	279	4.1099999999999999E-3	0.21138000000000001	0.000002	185.96842000000001
sex	S3_175079485	3	175079485	116.73816100000001	2	0.20311000000000001	0.81630999999999998	1.4959999999999999E-2	5.0790000000000002E-2	0.82186999999999999	4.1980000000000003E-2	0.39700000000000002	0.52915999999999996	279	1.4599999999999999E-3	0.21193999999999999	0.000002	184.95607999999999
sex	S3_179904298	3	179904298	118.73816100000001	2	0.57313999999999998	0.56442000000000003	-0.053599	1.1435299999999999	0.28583999999999998	-0.037227	0.39976	0.52773999999999999	279	4.1000000000000003E-3	0.21138000000000001	0.000002	186.28795
sex	S3_180380140	3	180380140	121.73816100000001	2	2.0565199999999999	0.12984999999999999	2.33E-3	3.7200000000000002E-3	0.95143	-0.088794	4.1126300000000002	4.3520000000000003E-2	278	1.4579999999999999E-2	0.20952999999999999	0.000002	183.14869999999999
sex	S3_187593913	3	187593913	123.73816100000001	2	1.43144	0.24071999999999999	6.5229999999999996E-2	2.01363	0.15701000000000001	4.7059999999999998E-2	0.60160999999999998	0.43863000000000002	279	1.0189999999999999E-2	0.21009	0.000002	183.24082000000001
sex	S3_187709976	3	187709976	125.377926	2	1.57545	0.20877000000000001	6.7169999999999994E-2	2.9984700000000002	8.4459999999999993E-2	0.000056	0.000001	0.99902000000000002	277	1.116E-2	0.21084	0.000002	183.23036999999999
sex	S3_188139220	3	188139220	126.572333	2	2.5628500000000001	7.8909999999999994E-2	-0.085693	3.7690000000000001	5.3220000000000003E-2	7.3330000000000006E-2	1.9980100000000001	0.15862000000000001	279	1.8100000000000002E-2	0.20841000000000001	0.000002	181.62911
sex	S3_188307930	3	188307930	129.57233299999999	2	1.0095000000000001	0.36573	-0.046162	1.4546699999999999	0.22881000000000001	1.6299999999999999E-3	1.25E-3	0.97179000000000004	279	7.2100000000000003E-3	0.21071999999999999	0.000002	185.39676
sex	S3_188440854	3	188440854	132.57233299999999	2	0.70321999999999996	0.49586999999999998	9.9000000000000008E-3	8.9779999999999999E-2	0.76468000000000003	-0.042115	0.98345000000000005	0.32221	279	5.0299999999999997E-3	0.21118000000000001	0.000002	186.08449999999999
sex	S3_188710101	3	188710101	135.57233299999999	2	0.87134999999999996	0.41953000000000001	4.7099999999999998E-3	1.2200000000000001E-2	0.91210999999999998	5.0160000000000003E-2	1.0999399999999999	0.29519000000000001	279	6.2300000000000003E-3	0.21093000000000001	0.000002	185.45500000000001
sex	S3_188776889	3	188776889	138.57233299999999	2	0.43508000000000002	0.64764999999999995	2.5909999999999999E-2	0.53661999999999999	0.46445999999999998	-0.014902	0.12683	0.72202	278	3.1199999999999999E-3	0.21198	0.000002	186.93304000000001
sex	S3_189230834	3	189230834	141.57233299999999	2	1.89873	0.1517	-0.075574	3.00854	8.3940000000000001E-2	-0.013710	6.8089999999999998E-2	0.79432999999999998	279	1.3469999999999999E-2	0.20938999999999999	0.000002	183.19576000000001
sex	S3_189677963	3	189677963	144.03716700000001	2	0.94928000000000001	0.38827	-0.003153	3.0500000000000002E-3	0.95601999999999998	-0.053293	0.69960999999999995	0.40362999999999999	279	6.7799999999999996E-3	0.21081	0.000002	185.39402999999999
sex	S3_190536441	3	190536441	144.40513100000001	2	4.5781200000000002	1.106E-2	5.3010000000000002E-2	0.89634999999999998	0.34458	0.12103999999999999	4.8852599999999997	2.7900000000000001E-2	279	3.1870000000000002E-2	0.20548	0.000002	176.62852000000001
sex	S3_190874009	3	190874009	147.40513100000001	2	0.10700999999999999	0.89854999999999996	2.1080000000000002E-2	0.20072000000000001	0.65449000000000002	-0.007335	1.8679999999999999E-2	0.89137999999999995	279	0.000769	0.21209	0.000002	186.15871999999999
sex	S3_191098477	3	191098477	150.40513100000001	2	0.43641000000000002	0.64680000000000004	-0.015355	0.10680000000000001	0.74407000000000001	5.2130000000000003E-2	0.87229000000000001	0.35113	279	3.13E-3	0.21157999999999999	0.000002	185.67814999999999
sex	S3_191959098	3	191959098	150.774013	2	2.8624200000000002	5.8819999999999997E-2	-0.059327	1.17363	0.27959000000000001	9.1179999999999997E-2	2.7980200000000002	9.5509999999999998E-2	279	2.017E-2	0.20796999999999999	0.000002	179.93403000000001
sex	S3_192256926	3	192256926	151.39133000000001	2	1.29148	0.27650999999999998	4.9540000000000001E-2	1.89093	0.17019999999999999	-0.010440	5.3310000000000003E-2	0.81757000000000002	279	9.1999999999999998E-3	0.21029999999999999	0.000002	184.30566999999999
sex	S3_196712919	3	196712919	153.30127400000001	2	0.31849	0.72750999999999999	-0.023954	0.48519000000000001	0.48665999999999998	-0.007170	3.0200000000000001E-2	0.86216000000000004	279	2.2899999999999999E-3	0.21176	0.000002	186.69737000000001
sex	S3_196829253	3	196829253	154.92563000000001	2	0.19514000000000001	0.82282999999999995	2.8819999999999998E-2	0.30804999999999999	0.57931999999999995	-0.013507	5.2220000000000003E-2	0.81940000000000002	279	1.4E-3	0.21195	0.000002	185.71472
sex	S3_198780645	3	198780645	155.76204300000001	2	0.15038000000000001	0.86045000000000005	-0.004834	4.6499999999999996E-3	0.94569999999999999	2.6120000000000001E-2	0.11801	0.73146	279	1.08E-3	0.21201999999999999	0.000002	186.64875000000001
sex	S3_199238903	3	199238903	158.76204300000001	2	1.80769	0.16596	-0.063629	3.56989	5.9880000000000003E-2	-0.002995	5.2300000000000003E-3	0.94242000000000004	279	1.2829999999999999E-2	0.20952000000000001	0.000002	183.40624
sex	S3_211766909	3	211766909	160.76204300000001	2	10.31569	0.000048	2.2329999999999999E-2	0.44600000000000001	0.50480000000000003	0.18379999999999999	18.960709999999999	0.000019	279	6.9059999999999996E-2	0.19758999999999999	0.000002	167.20518999999999
sex	S3_211876475	3	211876475	162.175894	2	0.27149000000000001	0.76244000000000001	2.0209999999999999E-2	0.40793000000000001	0.52354999999999996	1.6410000000000001E-2	0.18955	0.66363000000000005	279	1.9499999999999999E-3	0.21184	0.000002	186.97826000000001
sex	S3_214092554	3	214092554	163.12575799999999	2	5.1368	6.45E-3	-0.070862	1.2509300000000001	0.26434000000000002	0.11638	3.9569100000000001	4.7660000000000001E-2	279	3.5619999999999999E-2	0.20468	0.000002	175.36114000000001
sex	S3_214943404	3	214943404	163.655697	2	4.6318200000000003	1.0500000000000001E-2	5.6259999999999998E-2	2.6505899999999998	0.10464	-0.083274	4.2473000000000001	4.0239999999999998E-2	279	3.2230000000000002E-2	0.2054	0.000002	177.8468
sex	S3_217353385	3	217353385	164.688671	2	2.7284999999999999	6.7070000000000005E-2	-0.109560	5.4567199999999998	2.0199999999999999E-2	-0.050472	0.86728000000000005	0.35252	279	1.924E-2	0.20816000000000001	0.000002	181.93511000000001
sex	S3_217487254	3	217487254	166.20436599999999	2	2.0518000000000001	0.13045000000000001	-0.007264	4.4339999999999997E-2	0.83338000000000001	8.4279999999999994E-2	4.05335	4.505E-2	279	1.4540000000000001E-2	0.20916000000000001	0.000002	182.93588
sex	S3_219424372	3	219424372	167.03466	2	1.1158600000000001	0.3291	4.0989999999999999E-2	1.48665	0.22377	3.338E-2	0.67401	0.41236	279	7.9600000000000001E-3	0.21056	0.000002	184.89815999999999
sex	S3_219544486	3	219544486	167.80246500000001	2	0.24932000000000001	0.77949999999999997	-0.034217	0.44218000000000002	0.50661999999999996	-0.015528	6.8900000000000003E-2	0.79313	279	1.7899999999999999E-3	0.21187	0.000002	185.34726000000001
sex	S3_219863932	3	219863932	169.22178700000001	2	0.7923	0.45382	-0.032258	0.88636000000000004	0.34727999999999998	3.5929999999999997E-2	0.72326999999999997	0.39581	279	5.6699999999999997E-3	0.21104999999999999	0.000002	185.36796000000001
sex	S3_219900705	3	219900705	170.409357	2	0.63288	0.53183000000000002	-0.037286	1.00976	0.31583	4.4790000000000003E-2	0.90886999999999996	0.34123999999999999	279	4.5300000000000002E-3	0.21129000000000001	0.000002	186.21
sex	S3_219984698	3	219984698	172.627509	2	2.8037399999999999	6.2300000000000001E-2	-0.086243	2.55322	0.11121	-0.019131	0.11731	0.73223000000000005	279	1.976E-2	0.20805000000000001	0.000002	180.60848999999999
sex	S3_220382835	3	220382835	175.323938	2	0.69052999999999998	0.50217000000000001	-0.049489	1.21343	0.27161000000000002	-0.042200	0.59719	0.44030999999999998	279	4.9399999999999999E-3	0.2112	0.000002	185.82879
sex	S3_221463642	3	221463642	175.78719799999999	2	2.9850000000000002E-2	0.97060000000000002	-0.010963	3.5490000000000001E-2	0.85070999999999997	-0.003086	2.4099999999999998E-3	0.96087	279	0.000215	0.2122	0.000002	186.94627
sex	S3_221762899	3	221762899	178.78719799999999	2	1.1222099999999999	0.32702999999999999	5.5379999999999999E-2	2.1345100000000001	0.14515	4.4929999999999998E-2	0.98704000000000003	0.32133	279	8.0099999999999998E-3	0.21054999999999999	0.000002	185.24386999999999
sex	S3_221846339	3	221846339	181.49955800000001	2	1.4705299999999999	0.23158999999999999	-0.045260	2.0023399999999998	0.15817999999999999	4.3439999999999999E-2	1.2478499999999999	0.26493	279	1.0460000000000001E-2	0.21002999999999999	0.000002	184.55467999999999
sex	S3_222790097	3	222790097	181.90407500000001	2	0.20952999999999999	0.81108999999999998	2.0740000000000001E-2	0.40056000000000003	0.52732000000000001	-0.011227	7.2020000000000001E-2	0.78861999999999999	279	1.5E-3	0.21193000000000001	0.000002	186.73854
sex	S3_222872210	3	222872210	183.43207799999999	2	2.1501700000000001	0.11840000000000001	-0.060413	2.9351500000000001	8.7790000000000007E-2	2.8549999999999999E-2	0.45361000000000001	0.50117999999999996	279	1.523E-2	0.20902000000000001	0.000002	182.85226
sex	S3_225574759	3	225574759	184.59045499999999	2	3.1545299999999998	4.419E-2	-0.092005	6.2718400000000001	1.2840000000000001E-2	3.0120000000000001E-2	0.50117999999999996	0.47958000000000001	279	2.2179999999999998E-2	0.20754	0.000002	180.59499
sex	S3_225690425	3	225690425	185.363395	2	1.31549	0.27000999999999997	-0.007951	4.9149999999999999E-2	0.82471000000000005	6.9819999999999993E-2	2.5508899999999999	0.11137	279	9.3699999999999999E-3	0.21026	0.000002	184.38274000000001
sex	S3_226289792	3	226289792	185.62029799999999	2	0.14663000000000001	0.86368	-0.022541	0.27292	0.6018	-0.016444	9.5839999999999995E-2	0.75710999999999995	279	1.0499999999999999E-3	0.21203	0.000002	187.12260000000001
sex	S3_226308568	3	226308568	188.62029799999999	2	1.11863	0.32818999999999998	-0.077695	1.9024000000000001	0.16891999999999999	7.5999999999999998E-2	1.5706199999999999	0.21117	279	7.9799999999999992E-3	0.21054999999999999	0.000002	183.55717999999999
sex	S3_226602614	3	226602614	189.667168	2	1.8476699999999999	0.15953000000000001	7.5770000000000004E-2	1.9291799999999999	0.16596	9.0060000000000001E-2	2.4201199999999998	0.12092	279	1.311E-2	0.20946000000000001	0.000002	182.47284999999999
sex	S3_227082985	3	227082985	191.038318	2	0.21809000000000001	0.80418999999999996	-0.008054	3.0720000000000001E-2	0.86099000000000003	2.6780000000000002E-2	0.24814	0.61878	279	1.57E-3	0.21192	0.000002	186.26817
sex	S3_227282636	3	227282636	191.98139900000001	2	0.69118000000000002	0.50185000000000002	-0.036394	1.31392	0.25267000000000001	3.64E-3	7.6E-3	0.93057999999999996	279	4.9500000000000004E-3	0.2112	0.000002	185.81234000000001
sex	S3_227802079	3	227802079	192.20404400000001	2	0.25652999999999998	0.77390999999999999	6.6299999999999996E-3	2.206E-2	0.88202999999999998	3.3529999999999997E-2	0.42226999999999998	0.51634000000000002	279	1.8400000000000001E-3	0.21185999999999999	0.000002	186.83678
sex	S3_227868544	3	227868544	192.81456399999999	2	0.86362000000000005	0.42276000000000002	-0.057053	1.0434000000000001	0.30792000000000003	-0.072979	1.4832000000000001	0.22431000000000001	279	6.1700000000000001E-3	0.21093999999999999	0.000002	185.65620000000001
sex	S3_228608420	3	228608420	193.13169199999999	2	3.2730800000000002	3.9370000000000002E-2	1.3259999999999999E-2	6.9809999999999997E-2	0.79181000000000001	-0.098432	3.44001	6.4699999999999994E-2	277	2.2450000000000001E-2	0.20873	0.000002	181.46458999999999
sex	S3_228636569	3	228636569	196.13169199999999	2	0.25197000000000003	0.77744000000000002	2.6329999999999999E-2	0.31451000000000001	0.57538	-0.033645	0.44535000000000002	0.50509999999999999	278	1.81E-3	0.21259	0.000002	187.75924000000001
sex	S3_236959641	3	236959641	198.13169199999999	2	0.58176000000000005	0.55959000000000003	3.9600000000000003E-2	0.93335000000000001	0.33483000000000002	-0.037078	0.63195999999999997	0.42731999999999998	279	4.1700000000000001E-3	0.21135999999999999	0.000002	185.95126999999999
sex	S3_237090900	3	237090900	200.58630700000001	2	2.8773399999999998	5.7959999999999998E-2	8.9859999999999995E-2	3.2003499999999998	7.4709999999999999E-2	-0.060662	1.1571400000000001	0.28299000000000002	279	2.027E-2	0.20794000000000001	0.000002	181.66242
sex	S3_237550872	3	237550872	203.58630700000001	2	22.009399999999999	0.000000	-0.162750	17.658259999999999	0.000036	-0.208210	19.151679999999999	0.000017	279	0.13664000000000001	0.18323999999999999	0.000002	145.43978999999999
sex	S3_240299515	3	240299515	204.76444000000001	2	9.3549999999999994E-2	0.91071999999999997	5.1900000000000002E-3	1.371E-2	0.90688000000000002	2.0480000000000002E-2	0.17127999999999999	0.67928999999999995	279	0.000672	0.21210999999999999	0.000002	186.37455
sex	S3_240657600	3	240657600	205.46992499999999	2	3.4723799999999998	3.2410000000000001E-2	7.1790000000000007E-2	1.8182	0.17863999999999999	-0.056200	1.03956	0.30881999999999998	276	2.3949999999999999E-2	0.20821000000000001	0.000002	180.84375
sex	S3_240733818	3	240733818	208.46992499999999	2	1.8213999999999999	0.16372999999999999	9.3399999999999997E-2	3.2256499999999999	7.3580000000000007E-2	7.26E-3	1.355E-2	0.90742	279	1.2930000000000001E-2	0.20949999999999999	0.000002	183.32418999999999
sex	S3_240861325	3	240861325	209.01964899999999	2	0.14402999999999999	0.86592000000000002	-0.024204	0.26902999999999999	0.60440000000000005	-0.005144	7.8100000000000001E-3	0.92964000000000002	279	1.0300000000000001E-3	0.21203	0.000002	186.60300000000001
sex	S3_241300983	3	241300983	212.01964899999999	2	0.16341	0.84931999999999996	1.4460000000000001E-2	0.10084	0.75105999999999995	2.6970000000000001E-2	0.27683999999999997	0.59919999999999995	279	1.17E-3	0.21199999999999999	0.000002	186.85287
sex	S3_242157849	3	242157849	212.386921	2	2.6569400000000001	7.195E-2	-0.043033	0.35972999999999999	0.54915000000000003	0.18387999999999999	5.2801600000000004	2.232E-2	278	1.8540000000000001E-2	0.20901	0.000002	180.95713000000001
sex	S3_242378171	3	242378171	213.54570200000001	2	1.9691099999999999	0.14152000000000001	-0.062549	3.4226800000000002	6.5369999999999998E-2	-0.031083	0.69242000000000004	0.40605999999999998	279	1.396E-2	0.20927999999999999	0.000002	183.43046000000001
sex	S3_246181123	3	246181123	215.175737	2	9.3450000000000005E-2	0.91081000000000001	1.7129999999999999E-2	0.11638999999999999	0.73324999999999996	-0.015682	7.7829999999999996E-2	0.78047	279	0.000672	0.21210999999999999	0.000002	186.79183
sex	S3_246267201	3	246267201	218.175737	2	0.46200999999999998	0.63049999999999995	-0.044778	0.58338999999999996	0.44563999999999998	-0.046692	0.48194999999999999	0.48812	279	3.31E-3	0.21154999999999999	0.000002	184.95231000000001
sex	S3_247840878	3	247840878	218.85025200000001	2	0.86323000000000005	0.42292999999999997	3.7449999999999997E-2	1.09884	0.29543000000000003	2.7089999999999999E-2	0.45445000000000002	0.50078999999999996	279	6.1700000000000001E-3	0.21093999999999999	0.000002	185.34168
sex	S3_248237352	3	248237352	220.99576500000001	2	0.72475000000000001	0.48536000000000001	-0.038472	1.1247400000000001	0.28982000000000002	-0.045385	0.92852000000000001	0.33607999999999999	279	5.1799999999999997E-3	0.21115	0.000002	185.91174000000001
sex	S3_248713474	3	248713474	223.99576500000001	2	1.6400600000000001	0.19583999999999999	3.3279999999999997E-2	0.30513000000000001	0.58113000000000004	-0.070211	1.1978	0.27471000000000001	279	1.166E-2	0.20977000000000001	0.000002	183.71172000000001
sex	S3_248883677	3	248883677	224.03849199999999	2	1.3593900000000001	0.25852000000000003	-0.072753	1.88795	0.17054	-0.060078	1.02424	0.31240000000000001	279	9.6799999999999994E-3	0.21018999999999999	0.000002	184.17353
sex	S3_249373229	3	249373229	224.296763	2	2.6743199999999998	7.0730000000000001E-2	-0.049735	1.16658	0.28104000000000001	0.11377	4.3300299999999998	3.8359999999999998E-2	279	1.8870000000000001E-2	0.20824000000000001	0.000002	182.04400000000001
sex	S3_252097229	3	252097229	225.46433300000001	2	0.92088000000000003	0.39938000000000001	2.31E-3	3.8700000000000002E-3	0.95047000000000004	5.4339999999999999E-2	1.6178900000000001	0.20444999999999999	279	6.5799999999999999E-3	0.21085000000000001	0.000002	185.45406
sex	S3_252558435	3	252558435	228.46433300000001	2	0.17613999999999999	0.83860000000000001	2.7480000000000001E-2	0.23918	0.62519000000000002	-0.032701	0.27154	0.60272000000000003	279	1.2700000000000001E-3	0.21198	0.000002	185.99386000000001
sex	S3_255401225	3	255401225	229.68281999999999	2	0.24706	0.78125999999999995	-0.001582	1.9300000000000001E-3	0.96501999999999999	2.904E-2	0.45465	0.50068999999999997	279	1.7700000000000001E-3	0.21187	0.000002	186.62329
sex	S3_255561775	3	255561775	230.938287	2	9.9399999999999992E-3	0.99011000000000005	0.000477	0.000208	0.98848999999999998	5.7999999999999996E-3	1.9800000000000002E-2	0.88819000000000004	279	0.000071	0.21223	0.000002	187.19721999999999
sex	S3_258012568	3	258012568	231.988755	2	1.38398	0.25230000000000002	2.86E-2	0.75422999999999996	0.38589000000000001	5.4899999999999997E-2	1.93007	0.16586000000000001	279	9.8499999999999994E-3	0.21016000000000001	0.000002	184.42909
sex	S3_258340595	3	258340595	233.4384	2	0.64237999999999995	0.52681999999999995	-0.020469	0.185	0.66744000000000003	-0.062898	1.2040200000000001	0.27346999999999999	279	4.5999999999999999E-3	0.21127000000000001	0.000002	185.10232999999999
sex	S3_258877043	3	258877043	233.66833399999999	2	4.4448499999999997	1.2579999999999999E-2	-0.005640	2.2919999999999999E-2	0.87978000000000001	0.12213	6.7269899999999998	0.01	279	3.0970000000000001E-2	0.20566999999999999	0.000002	178.35713000000001
sex	S3_258901622	3	258901622	234.40654900000001	2	1.9264300000000001	0.14760999999999999	-0.047942	1.7157	0.19133	7.2239999999999999E-2	2.6964199999999998	0.1017	279	1.366E-2	0.20935000000000001	0.000002	182.95833999999999
sex	S3_259269115	3	259269115	237.19815299999999	2	2.17761	0.11524	0.08	1.7790999999999999	0.18335000000000001	-0.126650	3.0971500000000001	7.9530000000000003E-2	279	1.542E-2	0.20898	0.000002	181.35908000000001
sex	S3_259289138	3	259289138	240.19815299999999	2	0.28248000000000001	0.75412999999999997	2.8700000000000002E-3	7.6499999999999997E-3	0.93037000000000003	3.0519999999999999E-2	0.56347000000000003	0.45350000000000001	278	2.0300000000000001E-3	0.21249999999999999	0.000002	187.58201
sex	S3_259875179	3	259875179	240.449344	2	0.11028	0.89561999999999997	-0.009252	3.1940000000000003E-2	0.85829	2.6020000000000001E-2	0.19053	0.66281999999999996	279	0.000792	0.21207999999999999	0.000002	187.12352999999999
sex	S3_260253248	3	260253248	243.03410700000001	2	9.5121300000000009	0.000101	0.16567000000000001	13.193350000000001	0.000334	-0.032375	0.42270999999999997	0.51612999999999998	279	6.4019999999999994E-2	0.19864999999999999	0.000002	169.03234
sex	S3_260280137	3	260280137	244.43085300000001	2	1.30813	0.27198	5.4530000000000002E-2	1.71759	0.19109000000000001	7.5689999999999993E-2	2.00908	0.15748000000000001	279	9.3200000000000002E-3	0.21027000000000001	0.000002	184.64604
sex	S3_260370800	3	260370800	245.36603600000001	2	2.6056300000000001	7.5660000000000005E-2	6.8570000000000006E-2	3.7961900000000002	5.2380000000000003E-2	5.6959999999999997E-2	1.70262	0.19302	279	1.839E-2	0.20834	0.000002	181.52073999999999
sex	S3_264726646	3	264726646	247.23305400000001	2	0.98397000000000001	0.37512000000000001	7.2120000000000004E-2	1.94133	0.16464000000000001	8.2199999999999999E-3	1.9939999999999999E-2	0.88780999999999999	279	7.0299999999999998E-3	0.21076	0.000002	184.24959000000001
sex	S3_265132124	3	265132124	250.23305400000001	2	1.2442800000000001	0.28975000000000001	-0.055700	0.95537000000000005	0.32921	-0.101990	2.48733	0.11591	278	8.8699999999999994E-3	0.21074999999999999	0.000002	185.21878000000001
sex	S3_265293856	3	265293856	253.23305400000001	2	1.2077899999999999	0.30043999999999998	1.26E-2	7.0050000000000001E-2	0.79146000000000005	-0.065634	1.1760200000000001	0.27911999999999998	276	8.4600000000000005E-3	0.21160999999999999	0.000002	185.93511000000001
sex	S3_266120558	3	266120558	253.58739800000001	2	0.97543000000000002	0.37831999999999999	-0.030361	0.23449999999999999	0.62858999999999998	-0.080009	1.6335	0.20229	279	6.9699999999999996E-3	0.21077000000000001	0.000002	184.05744000000001
sex	S3_266342569	3	266342569	256.58739800000001	2	1.48092	0.22922000000000001	2.8580000000000001E-2	0.78793999999999997	0.37548999999999999	6.3649999999999998E-2	2.6277300000000001	0.10614999999999999	279	1.0540000000000001E-2	0.21001	0.000002	184.43917999999999
sex	S3_266690556	3	266690556	259.58739800000001	2	0.18598999999999999	0.83038000000000001	-0.014771	0.19991999999999999	0.65512999999999999	-0.014067	0.13100999999999999	0.71765999999999996	279	1.34E-3	0.21196999999999999	0.000002	186.80994999999999
sex	S3_267888915	3	267888915	260.101043	2	1.41493	0.24468999999999999	-0.030584	0.68915999999999999	0.40716000000000002	-0.041015	0.75914000000000004	0.38435000000000002	279	1.0070000000000001E-2	0.21010999999999999	0.000002	184.51641000000001
sex	S3_268080450	3	268080450	261.91968800000001	2	1.55958	0.21206	-0.083538	2.8405900000000002	9.3030000000000002E-2	2.606E-2	0.21301999999999999	0.64476999999999995	279	1.1089999999999999E-2	0.20988999999999999	0.000002	182.86609000000001
sex	S3_270426264	3	270426264	262.92515900000001	2	2.4087499999999999	9.1800000000000007E-2	7.1859999999999993E-2	1.9050400000000001	0.16861999999999999	-0.080625	2.18011	0.14094000000000001	279	1.703E-2	0.20863000000000001	0.000002	182.20187999999999
sex	S3_270580167	3	270580167	263.374639	2	0.69789000000000001	0.4985	-0.019784	0.15598000000000001	0.69318999999999997	-0.033576	0.40603	0.52451999999999999	279	4.9899999999999996E-3	0.21118999999999999	0.000002	184.98652999999999
sex	S3_276579085	3	276579085	265.374639	2	0.15426000000000001	0.85711999999999999	-0.024618	0.30432999999999999	0.58162000000000003	-0.015285	8.9499999999999996E-2	0.76504000000000005	279	1.1100000000000001E-3	0.21201	0.000002	187.15024
sex	S3_276641860	3	276641860	268.374639	2	0.22065000000000001	0.80213999999999996	8.8599999999999998E-3	4.7730000000000002E-2	0.82723000000000002	3.0269999999999998E-2	0.42524000000000001	0.51487000000000005	279	1.58E-3	0.21190999999999999	0.000002	186.87533999999999
sex	S3_276696664	3	276696664	271.374639	2	1.5996699999999999	0.20382	-0.103160	3.1177199999999998	7.8539999999999999E-2	-0.033904	0.30459000000000003	0.58145999999999998	279	1.137E-2	0.20982999999999999	0.000002	182.53667999999999
sex	S3_276783256	3	276783256	273.14175799999998	2	0.15467	0.85677000000000003	3.8700000000000002E-3	8.2299999999999995E-3	0.92779	-0.029220	0.30935000000000001	0.57852999999999999	279	1.1100000000000001E-3	0.21201	0.000002	186.15549999999999
sex	S3_277050495	3	277050495	276.14175799999998	2	1.0286200000000001	0.35886000000000001	-0.008676	1.67E-2	0.89727999999999997	9.7239999999999993E-2	2.0453399999999999	0.15379999999999999	279	7.3400000000000002E-3	0.21068999999999999	0.000002	183.38412
sex	S3_277572213	3	277572213	276.36537800000002	2	0.89842	0.40838999999999998	-0.071650	1.29396	0.25629999999999997	6.9010000000000002E-2	1.08087	0.29941000000000001	279	6.4200000000000004E-3	0.21088999999999999	0.000002	185.27249
sex	S3_277947943	3	277947943	279.28434199999998	2	4.1900000000000001E-3	0.99582000000000004	1.5299999999999999E-3	0.000830	0.97704000000000002	-0.003842	4.4600000000000004E-3	0.94682999999999995	279	0.000030	0.21224000000000001	0.000002	186.61814000000001
sex	S3_279286850	3	279286850	279.85822899999999	2	7.2830000000000006E-2	0.92978000000000005	7.8600000000000007E-3	1.1860000000000001E-2	0.91335999999999995	2.2579999999999999E-2	9.3560000000000004E-2	0.75992000000000004	279	0.000523	0.21214	0.000002	185.5472
sex	S3_279479894	3	279479894	282.85822899999999	2	4.2242199999999999	1.559E-2	-0.092590	7.6700100000000004	5.9899999999999997E-3	8.0619999999999997E-2	3.54013	6.0949999999999997E-2	279	2.9479999999999999E-2	0.20599000000000001	0.000002	178.82883000000001
sex	S3_282867139	3	282867139	284.31008200000002	2	0.76459999999999995	0.46649000000000002	1.21E-2	4.4630000000000003E-2	0.83284999999999998	6.6989999999999994E-2	1.12161	0.29049000000000003	279	5.47E-3	0.21109	0.000002	185.62307999999999
sex	S3_283040724	3	283040724	287.117952	2	0.32330999999999999	0.72402	-0.039751	0.44694	0.50434999999999997	-0.028574	0.19155	0.66196999999999995	279	2.32E-3	0.21176	0.000002	185.22497000000001
sex	S3_283060851	3	283060851	290.061982	2	1.7244900000000001	0.18017	8.5500000000000007E-2	3.3782299999999998	6.7129999999999995E-2	2.427E-2	0.19627	0.65808999999999995	278	1.2279999999999999E-2	0.21035999999999999	0.000002	184.32556
sex	S3_284485355	3	284485355	290.67255799999998	2	2.10805	0.12341000000000001	7.1760000000000004E-2	2.4332500000000001	0.11992	-0.068512	1.5698700000000001	0.21128	279	1.4930000000000001E-2	0.20907999999999999	0.000002	182.03559999999999
sex	S3_284841757	3	284841757	291.21569699999998	2	0.35457	0.70179000000000002	1.11E-2	0.10539	0.74570000000000003	3.3300000000000003E-2	0.64985000000000004	0.42086000000000001	279	2.5400000000000002E-3	0.21171000000000001	0.000002	186.23192
sex	S3_284969825	3	284969825	291.251552	2	0.14385000000000001	0.86607999999999996	2.172E-2	0.25295000000000001	0.61539999999999995	1.668E-2	9.536E-2	0.75770000000000004	278	1.0399999999999999E-3	0.21271000000000001	0.000002	188.0428
sex	S3_285079724	3	285079724	292.52974399999999	2	0.63729999999999998	0.52949000000000002	1.6310000000000002E-2	2.0490000000000001E-2	0.88627	-0.041404	0.1237	0.72531999999999996	278	4.5700000000000003E-3	0.21199999999999999	0.000002	186.70176000000001
sex	S3_285090487	3	285090487	293.032826	2	1.3522099999999999	0.26038	-0.067127	2.6535899999999999	0.10446	-0.049191	1.0522800000000001	0.30587999999999999	277	9.5899999999999996E-3	0.21118000000000001	0.000002	184.11591999999999
sex	S3_287410823	3	287410823	294.027377	2	0.24668999999999999	0.78154999999999997	5.5500000000000002E-3	1.5879999999999998E-2	0.89980000000000004	3.422E-2	0.37386000000000003	0.54140999999999995	279	1.7700000000000001E-3	0.21187	0.000002	186.54938000000001
sex	S3_287499256	3	287499256	297.027377	2	2.8957099999999998	5.6930000000000001E-2	-0.066791	2.1499700000000002	0.14369999999999999	8.8779999999999998E-2	2.4597199999999999	0.11794	279	2.0400000000000001E-2	0.20791999999999999	0.000002	181.22848999999999
sex	S3_287755011	3	287755011	298.10660999999999	2	0.36357	0.69552000000000003	3.9070000000000001E-2	0.72123999999999999	0.39646999999999999	-0.021672	0.14967	0.69915000000000005	279	2.6099999999999999E-3	0.2117	0.000002	186.21645000000001
sex	S3_290988482	3	290988482	299.49255199999999	2	1.21821	0.29732999999999998	7.7380000000000004E-2	1.7636099999999999	0.18526000000000001	-0.091423	2.0105300000000002	0.15733	279	8.6800000000000002E-3	0.21041000000000001	0.000002	184.21641
sex	S3_290988500	3	290988500	301.03733	2	0.31335000000000002	0.73124999999999996	5.2839999999999998E-2	0.61409000000000002	0.43391999999999997	3.3029999999999997E-2	0.22001999999999999	0.63939000000000001	279	2.2499999999999998E-3	0.21177000000000001	0.000002	185.75251
sex	S3_299554339	3	299554339	303.03733	2	2.07315	0.12773000000000001	-0.086900	3.9683899999999999	4.734E-2	6.6800000000000002E-3	1.316E-2	0.90876999999999997	279	1.469E-2	0.20913000000000001	0.000002	182.64664999999999
sex	S3_299580767	3	299580767	304.26533999999998	2	1.0068600000000001	0.36669000000000002	-0.039943	0.42221999999999998	0.51637	-0.085014	1.3975200000000001	0.23815	279	7.1900000000000002E-3	0.21071999999999999	0.000002	183.47829999999999
sex	S3_300291609	3	300291609	304.57002299999999	2	0.82733999999999996	0.43829000000000001	-0.066719	1.4316899999999999	0.23250999999999999	-0.049330	0.53466999999999998	0.46526000000000001	279	5.9100000000000003E-3	0.21099000000000001	0.000002	183.95607000000001
sex	S3_300684357	3	300684357	305.30849000000001	2	0.53849000000000002	0.58423999999999998	-0.055512	1.05999	0.30410999999999999	2.5389999999999999E-2	0.22292999999999999	0.63717999999999997	279	3.8600000000000001E-3	0.21143000000000001	0.000002	185.15237999999999
sex	S3_301321275	3	301321275	305.58148799999998	2	1.56413	0.21110999999999999	4.0349999999999997E-2	1.3162499999999999	0.25224999999999997	4.9320000000000003E-2	1.4647699999999999	0.22720000000000001	279	1.112E-2	0.20988999999999999	0.000002	183.97166000000001
sex	S3_301745832	3	301745832	306.286834	2	0.71020000000000005	0.49243999999999999	-0.036739	0.79359999999999997	0.37379000000000001	3.832E-2	0.68728	0.4078	279	5.0800000000000003E-3	0.21117	0.000002	185.33235999999999
sex	S3_302748821	3	302748821	306.71673900000002	2	1.64391	0.1951	-0.101380	3.22776	7.349E-2	1.4930000000000001E-2	6.3219999999999998E-2	0.80166999999999999	279	1.1679999999999999E-2	0.20977000000000001	0.000002	183.04773
sex	S3_303027862	3	303027862	309.71673900000002	2	3.0502500000000001	4.895E-2	5.4010000000000002E-2	1.62818	0.20302999999999999	0.12695000000000001	5.5029199999999996	1.9689999999999999E-2	277	2.1530000000000001E-2	0.20913999999999999	0.000002	180.70068000000001
sex	S3_311869834	3	311869834	311.71673900000002	2	1.0928599999999999	0.33668999999999999	-0.049763	1.9720800000000001	0.16134000000000001	1.0399999999999999E-3	0.000658	0.97955000000000003	279	7.7999999999999996E-3	0.21059	0.000002	185.24727999999999
sex	S3_312141188	3	312141188	312.44369499999999	2	0.72306000000000004	0.48618	4.9970000000000001E-2	1.32491	0.25069999999999998	6.3499999999999997E-3	1.84E-2	0.89219999999999999	279	5.1700000000000001E-3	0.21115	0.000002	185.2158
sex	S3_312375358	3	312375358	313.18242400000003	2	0.72302	0.48619000000000001	1.074E-2	3.7260000000000001E-2	0.84706999999999999	-0.061686	0.89575000000000005	0.34475	279	5.1700000000000001E-3	0.21115	0.000002	185.84200999999999
sex	S3_312399535	3	312399535	314.907172	2	8.7899999999999992E-3	0.99124000000000001	-0.004171	4.1799999999999997E-3	0.94849000000000006	-0.001639	0.000538	0.98150999999999999	279	0.000063	0.21224000000000001	0.000002	187.17884000000001
sex	S3_313937109	3	313937109	315.56621200000001	2	0.50290000000000001	0.60531999999999997	-0.007229	2.528E-2	0.87378999999999996	4.0550000000000003E-2	0.65452999999999995	0.41919000000000001	279	3.5999999999999999E-3	0.21148	0.000002	185.89379
sex	S3_314039438	3	314039438	316.493381	2	4.5017300000000002	1.191E-2	-0.098956	8.4327500000000004	3.98E-3	4.863E-2	1.4288000000000001	0.23297999999999999	279	3.1359999999999999E-2	0.20558999999999999	0.000002	178.12044
sex	S3_314509688	3	314509688	317.09111200000001	2	0.44712000000000002	0.63992000000000004	2.9069999999999999E-2	0.52361000000000002	0.46990999999999999	3.8989999999999997E-2	0.71011999999999997	0.40012999999999999	279	3.2100000000000002E-3	0.21157000000000001	0.000002	185.78393
sex	S3_314950464	3	314950464	319.49050599999998	2	0.30220000000000002	0.73943000000000003	-0.031742	0.55488999999999999	0.45695999999999998	-0.001868	1.89E-3	0.96536	279	2.1700000000000001E-3	0.21179000000000001	0.000002	186.37069
sex	S3_316332444	3	316332444	320.082855	2	3.2562199999999999	4.0009999999999997E-2	2.5500000000000002E-3	2.7299999999999998E-3	0.95837000000000006	-0.118320	4.7107200000000002	3.082E-2	279	2.2880000000000001E-2	0.20738999999999999	0.000002	180.58548999999999
sex	S3_316378691	3	316378691	321.52203400000002	2	0.12825	0.87968999999999997	2.359E-2	0.19528999999999999	0.65890000000000004	6.8500000000000002E-3	1.257E-2	0.91080000000000005	279	0.000921	0.21204999999999999	0.000002	186.14346
sex	S3_316687484	3	316687484	322.06741899999997	2	0.29676000000000002	0.74346000000000001	-0.015119	7.0739999999999997E-2	0.79047000000000001	-0.043596	0.48207	0.48807	279	2.1299999999999999E-3	0.21179999999999999	0.000002	186.62293
sex	S3_316958841	3	316958841	325.06741899999997	2	0.91844999999999999	0.40034999999999998	-0.012057	2.5420000000000002E-2	0.87343999999999999	-0.062952	0.71340000000000003	0.39904000000000001	279	6.5599999999999999E-3	0.21085999999999999	0.000002	184.97275999999999
sex	S3_317103991	3	317103991	328.06741899999997	2	4.4334699999999998	1.272E-2	-0.075532	6.2076900000000004	1.3299999999999999E-2	6.6680000000000003E-2	2.8685399999999999	9.1450000000000004E-2	279	3.09E-2	0.20569000000000001	0.000002	178.50051999999999
sex	S3_317196346	3	317196346	331.06741899999997	2	4.4005000000000001	1.3140000000000001E-2	0.14965000000000001	8.7581299999999995	3.3500000000000001E-3	0.12185	5.0171599999999996	2.589E-2	279	3.0669999999999999E-2	0.20574000000000001	0.000002	178.81536
sex	S3_317283625	3	317283625	334.06741899999997	2	0.38030999999999998	0.68401000000000001	-0.024399	0.27406000000000003	0.60104000000000002	-0.029416	0.26388	0.60787999999999998	279	2.7299999999999998E-3	0.21167	0.000002	185.87885
sex	S3_317321829	3	317321829	334.72204599999998	2	0.54456000000000004	0.58072000000000001	-0.047666	0.99665000000000004	0.31900000000000001	3.9469999999999998E-2	0.60238999999999998	0.43834000000000001	276	3.8400000000000001E-3	0.21262	0.000002	186.70061999999999
sex	S3_317607253	3	317607253	335.50467700000002	2	0.43147000000000002	0.64998	-0.033561	0.75068999999999997	0.38700000000000001	2.7969999999999998E-2	0.37530999999999998	0.54063000000000005	279	3.0899999999999999E-3	0.21159	0.000002	186.11224999999999
sex	S3_333094974	3	333094974	337.50467700000002	2	7.4829999999999994E-2	0.92791999999999997	-0.002305	3.1099999999999999E-3	0.95557999999999998	1.4019999999999999E-2	8.4790000000000004E-2	0.77112000000000003	279	0.000538	0.21213000000000001	0.000002	187.52208999999999
sex	S3_333368408	3	333368408	340.50467700000002	2	1.1323399999999999	0.32375999999999999	4.7919999999999997E-2	1.1610100000000001	0.28219	-0.011977	6.2019999999999999E-2	0.80350999999999995	279	8.0800000000000004E-3	0.21052999999999999	0.000002	185.06067999999999
sex	S3_333658965	3	333658965	343.50467700000002	2	2.3946499999999999	9.3079999999999996E-2	-0.072045	4.1510199999999999	4.2560000000000001E-2	3.9100000000000003E-2	0.89539000000000002	0.34483999999999998	279	1.6930000000000001E-2	0.20865	0.000002	182.26267000000001
sex	S3_334052484	3	334052484	345.54530299999999	2	1.1903999999999999	0.30564000000000002	-0.032127	0.84296000000000004	0.35935	3.4459999999999998E-2	0.62019999999999997	0.43164000000000002	279	8.4899999999999993E-3	0.21045	0.000002	184.93674999999999
sex	S3_337764640	3	337764640	347.13642099999998	2	0.16816999999999999	0.84528999999999999	-0.020709	0.15926000000000001	0.69015000000000004	0.000638	0.000118	0.99134	279	1.2099999999999999E-3	0.21199000000000001	0.000002	187.03518
sex	S3_338112795	3	338112795	349.83120100000002	2	0.53449999999999998	0.58655999999999997	-0.043611	1.0686199999999999	0.30214999999999997	2.1409999999999998E-2	0.19993	0.65512000000000004	279	3.8300000000000001E-3	0.21143999999999999	0.000002	185.56585999999999
sex	S3_338113062	3	338113062	349.99397099999999	2	0.37706000000000001	0.68622000000000005	2.1049999999999999E-2	0.25430000000000003	0.61446000000000001	-0.038070	0.73941999999999997	0.39058999999999999	279	2.7000000000000001E-3	0.21167	0.000002	186.73347999999999
sex	S3_339423220	3	339423220	350.55553600000002	2	1.1068199999999999	0.33206000000000002	5.5079999999999997E-2	0.79056999999999999	0.37469999999999998	-0.077525	1.41896	0.23458999999999999	279	7.9000000000000008E-3	0.21057000000000001	0.000002	183.22927999999999
sex	S3_339642885	3	339642885	353.55553600000002	2	0.58109	0.55996000000000001	5.1769999999999997E-2	1.0286200000000001	0.31136000000000003	-0.051046	0.84423000000000004	0.35898999999999998	279	4.1599999999999996E-3	0.21137	0.000002	185.96152000000001
sex	S3_345282231	3	345282231	355.55553600000002	2	2.6423199999999998	7.2980000000000003E-2	7.0989999999999998E-2	1.1014200000000001	0.29487000000000002	-0.144120	4.0126200000000001	4.6129999999999997E-2	279	1.865E-2	0.20829	0.000002	182.19854000000001
sex	S3_345453149	3	345453149	358.42803199999997	2	2.5826099999999999	7.739E-2	5.253E-2	1.2482	0.26485999999999998	-0.081239	2.0113099999999999	0.15725	279	1.823E-2	0.20838000000000001	0.000002	181.72408999999999
sex	S3_352030469	3	352030469	360.42803199999997	2	1.15035	0.31802999999999998	-0.052669	2.0749900000000001	0.15085999999999999	-0.004109	8.4399999999999996E-3	0.92688999999999999	278	8.2100000000000003E-3	0.21088999999999999	0.000002	185.26863
sex	S3_352365223	3	352365223	363.24172499999997	2	0.41261999999999999	0.66232999999999997	1.0200000000000001E-2	4.4859999999999997E-2	0.83242000000000005	4.2389999999999997E-2	0.53849000000000002	0.46367999999999998	276	2.99E-3	0.21253	0.000002	186.03765000000001
sex	S3_352818349	3	352818349	364.563784	2	9.4270000000000007E-2	0.91007000000000005	-0.007283	1.9429999999999999E-2	0.88924000000000003	-0.023514	0.15285000000000001	0.69613000000000003	277	0.000669	0.21304000000000001	0.000002	185.65026
sex	S3_352925578	3	352925578	364.71924799999999	2	2.6065900000000002	7.5590000000000004E-2	-0.098099	4.7359499999999999	3.0380000000000001E-2	-0.025217	0.25168000000000001	0.61629	279	1.84E-2	0.20834	0.000002	181.87237999999999
sex	S3_353007824	3	353007824	365.91938900000002	2	1.56985	0.20991000000000001	4.6199999999999998E-2	1.93642	0.16517000000000001	-0.027305	0.49326999999999999	0.48305999999999999	279	1.116E-2	0.20988000000000001	0.000002	184.3569
sex	S3_353364762	3	353364762	366.97517099999999	2	0.62956000000000001	0.53358000000000005	-0.047332	1.1837500000000001	0.27754000000000001	-0.045951	0.71843000000000001	0.39739000000000002	279	4.5100000000000001E-3	0.21129000000000001	0.000002	185.92842999999999
sex	S3_355234444	3	355234444	367.77656100000002	2	0.43245	0.64934999999999998	1.0619999999999999E-2	9.0499999999999997E-2	0.76376999999999995	2.6689999999999998E-2	0.40786	0.52358000000000005	279	3.0999999999999999E-3	0.21159	0.000002	186.72909000000001
sex	S3_355263832	3	355263832	370.77656100000002	2	2.2509000000000001	0.10722	8.9120000000000005E-2	2.51864	0.11364	-0.068065	1.1763999999999999	0.27903	279	1.593E-2	0.20887	0.000002	181.50031999999999
sex	S3_373137984	3	373137984	372.77656100000002	2	0.99019999999999997	0.37280999999999997	5.3060000000000003E-2	1.77905	0.18336	-0.045318	0.98087999999999997	0.32284000000000002	279	7.0699999999999999E-3	0.21074999999999999	0.000002	185.25800000000001
sex	S3_373447912	3	373447912	375.77656100000002	2	0.25618999999999997	0.77417999999999998	7.7099999999999998E-3	2.5239999999999999E-2	0.87388999999999994	3.8899999999999997E-2	0.43319000000000002	0.51097000000000004	279	1.8400000000000001E-3	0.21185999999999999	0.000002	186.91385
sex	S3_373655328	3	373655328	377.813512	2	4.3742200000000002	1.3480000000000001E-2	-0.113390	8.2898899999999998	4.3E-3	1.6379999999999999E-2	0.14291999999999999	0.70567999999999997	279	3.0499999999999999E-2	0.20577000000000001	0.000002	178.08939000000001
sex	S3_374409932	3	374409932	378.13695300000001	2	1.1705300000000001	0.31173000000000001	-0.070546	2.2434099999999999	0.13532	9.2899999999999996E-3	2.5409999999999999E-2	0.87346000000000001	278	8.3099999999999997E-3	0.21109	0.000002	185.22293999999999
sex	S3_374793755	3	374793755	378.70273600000002	2	4.5320299999999998	1.157E-2	-0.208710	8.9663699999999995	3.0000000000000001E-3	-0.083618	1.6134200000000001	0.20507	279	3.1559999999999998E-2	0.20555000000000001	0.000002	177.24768
sex	S3_374807601	3	374807601	379.48267700000002	2	0.56264999999999998	0.57033999999999996	-0.001808	0.000912	0.97592999999999996	6.1370000000000001E-2	1.1177699999999999	0.29132000000000002	279	4.0299999999999997E-3	0.21138999999999999	0.000002	184.44067999999999
sex	S3_375216222	3	375216222	382.48267700000002	2	0.65866000000000002	0.51834999999999998	-0.030428	1.0341100000000001	0.31008000000000002	-0.018803	0.24646000000000001	0.61997000000000002	279	4.7099999999999998E-3	0.21124999999999999	0.000002	186.07088999999999
sex	S3_377039064	3	377039064	383.26398999999998	2	11.19788	0.000021	-0.294240	22.290279999999999	0.000004	-0.106670	3.15848	7.6630000000000004E-2	279	7.4520000000000003E-2	0.19642999999999999	0.000002	164.56047000000001
sex	S3_377472012	3	377472012	385.07222400000001	2	8.2799999999999992E-3	0.99175999999999997	6.11E-3	8.7799999999999996E-3	0.92542000000000002	8.8199999999999997E-3	1.6559999999999998E-2	0.89771000000000001	279	0.000060	0.21224000000000001	0.000002	186.86013
sex	S3_378052707	3	378052707	385.321124	2	0.62224999999999997	0.53747999999999996	-0.011406	9.0929999999999997E-2	0.76322000000000001	-0.040405	0.96736999999999995	0.32618999999999998	279	4.45E-3	0.21129999999999999	0.000002	185.90198000000001
sex	S3_378213969	3	378213969	387.07738599999999	2	1.5298799999999999	0.21837999999999999	-0.056522	2.5170699999999999	0.11376	-0.055322	1.6211500000000001	0.20399999999999999	279	1.0880000000000001E-2	0.20993999999999999	0.000002	184.30295000000001
sex	S3_380037492	3	380037492	387.858991	2	3.8488600000000002	2.2450000000000001E-2	6.6170000000000007E-2	1.94075	0.16470000000000001	9.7369999999999998E-2	3.0506600000000001	8.1809999999999994E-2	279	2.6929999999999999E-2	0.20652999999999999	0.000002	179.07256000000001
sex	S3_380231449	3	380231449	390.858991	2	0.20633000000000001	0.81369000000000002	2.657E-2	0.38751000000000002	0.53412000000000004	-0.011512	5.5280000000000003E-2	0.81428	279	1.48E-3	0.21193000000000001	0.000002	186.96302
sex	S3_381014232	3	381014232	391.19450999999998	2	6.012E-2	0.94166000000000005	1.056E-2	0.11409	0.73579000000000006	4.2700000000000004E-3	1.2489999999999999E-2	0.91108999999999996	279	0.000432	0.21215999999999999	0.000002	187.18453
sex	S3_381228633	3	381228633	393.21195799999998	2	3.4223699999999999	3.4020000000000002E-2	-0.022819	0.22239999999999999	0.63758999999999999	-0.125020	5.3559799999999997	2.138E-2	279	2.402E-2	0.20715	0.000002	179.82569000000001
sex	S3_381419104	3	381419104	395.55947500000002	2	2.1869100000000001	0.11419	7.4090000000000003E-2	4.3055899999999996	3.891E-2	2.4140000000000002E-2	0.32949000000000001	0.56642999999999999	279	1.5480000000000001E-2	0.20896000000000001	0.000002	183.17061000000001
sex	S3_381419700	3	381419700	396.21496200000001	2	1.75362	0.17505999999999999	7.5569999999999998E-2	3.50054	6.2399999999999997E-2	3.4619999999999998E-2	0.56940999999999997	0.45112999999999998	279	1.2449999999999999E-2	0.20960000000000001	0.000002	183.15624
sex	S3_382604290	3	382604290	396.72270500000002	2	0.28244000000000002	0.75416000000000005	-0.026126	0.54120999999999997	0.46255000000000002	-0.003394	6.4700000000000001E-3	0.93593999999999999	279	2.0300000000000001E-3	0.21182000000000001	0.000002	186.63595000000001
sex	S3_383079904	3	383079904	397.81440500000002	2	0.72	0.48765999999999998	1.465E-2	7.8369999999999995E-2	0.77973000000000003	5.6469999999999999E-2	0.96921999999999997	0.32573000000000002	279	5.1500000000000001E-3	0.21115999999999999	0.000002	185.18434999999999
sex	S3_383298575	3	383298575	400.81440500000002	2	67.366399999999999	0.000000	-0.404510	78.8279	0.000000	-0.092214	5.1443300000000001	2.409E-2	279	0.32630999999999999	0.14296	0.000001	76.15558
sex	S3_383560268	3	383560268	400.91483899999997	2	0.99597000000000002	0.37068000000000001	8.1200000000000005E-3	3.3059999999999999E-2	0.85585999999999995	-0.066152	1.9842200000000001	0.16006000000000001	279	7.11E-3	0.21074000000000001	0.000002	184.68451999999999
sex	S3_385572889	3	385572889	401.59580499999998	2	0.20877000000000001	0.81171000000000004	-0.003242	3.2699999999999999E-3	0.95447000000000004	3.1899999999999998E-2	0.24501000000000001	0.621	279	1.5E-3	0.21193000000000001	0.000002	186.63124999999999
sex	S3_385688269	3	385688269	404.59580499999998	2	2.4988999999999999	8.4019999999999997E-2	7.528E-2	4.3738000000000001	3.7400000000000003E-2	3.1099999999999999E-3	5.5599999999999998E-3	0.94060999999999995	279	1.7649999999999999E-2	0.20849999999999999	0.000002	182.16247999999999
sex	S3_386815406	3	386815406	405.07892199999998	2	1.4399500000000001	0.2387	5.9249999999999997E-2	1.4709300000000001	0.22622999999999999	4.1520000000000001E-2	0.50588	0.47752	279	1.025E-2	0.21007000000000001	0.000002	183.71831
sex	S3_386987042	3	386987042	405.29131799999999	2	2.9292600000000002	5.509E-2	0.13575999999999999	5.4277499999999996	2.0539999999999999E-2	-0.001908	0.000868	0.97652000000000005	279	2.0629999999999999E-2	0.20787	0.000002	180.63025999999999
sex	S3_387166807	3	387166807	408.29131799999999	2	0.30132999999999999	0.74007999999999996	-0.003959	5.1599999999999997E-3	0.94277	3.8199999999999998E-2	0.38530999999999999	0.53527999999999998	279	2.16E-3	0.21179000000000001	0.000002	186.3467
sex	S3_387708692	3	387708692	408.52358299999997	2	3.5569899999999999	2.9829999999999999E-2	-0.180470	7.0449599999999997	8.4100000000000008E-3	-0.052178	0.74053000000000002	0.39023000000000002	279	2.494E-2	0.20695	0.000002	179.0197
sex	S3_389079535	3	389079535	409.07719800000001	2	0.29675000000000001	0.74346000000000001	-0.026391	0.44169999999999998	0.50685000000000002	-0.024943	0.29555999999999999	0.58711000000000002	279	2.1299999999999999E-3	0.21179999999999999	0.000002	186.32001
sex	S3_389344316	3	389344316	409.11721199999999	2	1.7824	0.17015	-0.062511	1.2203299999999999	0.27024999999999999	2.8740000000000002E-2	0.21682000000000001	0.64183999999999997	279	1.2659999999999999E-2	0.20956	0.000002	183.61635999999999
sex	S3_390362997	3	390362997	409.55384199999997	2	5.6727299999999996	3.8500000000000001E-3	0.23366000000000001	11.157870000000001	0.000951	-0.098392	2.6585000000000001	0.10413	279	3.9190000000000003E-2	0.20393	0.000002	174.77942999999999
sex	S3_390554029	3	390554029	411.19267400000001	2	0.68574999999999997	0.50456000000000001	-0.063585	1.36981	0.24285000000000001	-0.025044	0.17956	0.67208000000000001	279	4.9100000000000003E-3	0.21121000000000001	0.000002	185.22512
sex	S3_390977041	3	390977041	412.04140599999999	2	1.23003	0.29387000000000002	4.8219999999999999E-2	2.39974	0.12249	-0.009558	5.7239999999999999E-2	0.81110000000000004	279	8.77E-3	0.21038999999999999	0.000002	185.00182000000001
sex	S3_391086427	3	391086427	413.17421999999999	2	2.9186000000000001	5.5669999999999997E-2	-0.082250	4.4934700000000003	3.4909999999999997E-2	3.4299999999999999E-3	5.7499999999999999E-3	0.93962999999999997	279	2.0559999999999998E-2	0.20788000000000001	0.000002	181.51088999999999
sex	S3_391287897	3	391287897	413.66174799999999	2	0.89095000000000002	0.41143000000000002	-0.076045	1.77545	0.18379999999999999	-0.015719	7.9009999999999997E-2	0.77885000000000004	279	6.3699999999999998E-3	0.2109	0.000002	184.44408999999999
sex	S3_391626364	3	391626364	413.89926700000001	2	0.52785000000000004	0.59045999999999998	-0.056806	0.92169999999999996	0.33787	4.4080000000000001E-2	0.47066000000000002	0.49325999999999998	278	3.7799999999999999E-3	0.21184	0.000002	185.63009
sex	S3_392035564	3	392035564	413.99085200000002	2	0.36774000000000001	0.69264000000000003	-0.037869	0.48799999999999999	0.4854	-0.036833	0.40094999999999997	0.52712000000000003	279	2.64E-3	0.21168999999999999	0.000002	185.61251999999999
sex	S3_400455968	3	400455968	415.99085200000002	2	0.2472	0.78115999999999997	4.81E-3	1.099E-2	0.91659999999999997	4.0189999999999997E-2	0.48019000000000001	0.48891000000000001	279	1.7700000000000001E-3	0.21187	0.000002	185.78650999999999
sex	S3_400463045	3	400463045	417.65511600000002	2	0.24116000000000001	0.78588000000000002	3.5110000000000002E-2	0.48126000000000002	0.48842999999999998	1.8700000000000001E-2	0.10007000000000001	0.75197999999999998	279	1.73E-3	0.21188000000000001	0.000002	186.86848000000001
sex	S3_401100732	3	401100732	417.92844300000002	2	5.3469999999999997E-2	0.94794	-0.012070	7.4349999999999999E-2	0.7853	1.1650000000000001E-2	4.0439999999999997E-2	0.84077000000000002	279	0.000384	0.21217	0.000002	185.95144999999999
sex	S3_401394817	3	401394817	420.92844300000002	2	4.6604799999999997	1.021E-2	-0.099926	6.0114599999999996	1.4829999999999999E-2	-0.133840	6.3770699999999998	1.2120000000000001E-2	279	3.243E-2	0.20535999999999999	0.000002	178.23164
sex	S3_401974528	3	401974528	421.17692099999999	2	0.97374000000000005	0.37895000000000001	-0.063582	1.81786	0.17867	4.684E-2	0.70652000000000004	0.40132000000000001	279	6.9499999999999996E-3	0.21077000000000001	0.000002	185.0034
sex	S3_402179186	3	402179186	424.17692099999999	2	0.45061000000000001	0.63770000000000004	2.673E-2	0.62541000000000002	0.42971999999999999	-0.008680	4.1640000000000003E-2	0.83845999999999998	279	3.2299999999999998E-3	0.21156	0.000002	186.37458000000001
sex	S3_402282923	3	402282923	425.57636500000001	2	0.96148999999999996	0.38358999999999999	5.253E-2	0.98272000000000004	0.32239000000000001	-0.075150	1.58866	0.20857000000000001	279	6.8700000000000002E-3	0.21079000000000001	0.000002	184.53712999999999
sex	S3_402357569	3	402357569	425.63664399999999	2	1.4891700000000001	0.22735	-0.003755	5.7800000000000004E-3	0.93944000000000005	-0.103150	2.7954500000000002	9.5659999999999995E-2	279	1.06E-2	0.21	0.000002	183.27789999999999
sex	S3_402360033	3	402360033	426.96725600000002	2	1.1288400000000001	0.32489000000000001	2.2970000000000001E-2	0.42537000000000003	0.51480999999999999	-0.053621	1.72176	0.19055	279	8.0499999999999999E-3	0.21054	0.000002	184.77719999999999
sex	S3_403237921	3	403237921	427.34353900000002	2	0.14849000000000001	0.86207999999999996	-0.002987	6.8799999999999998E-3	0.93396999999999997	-0.020632	0.21703	0.64168000000000003	279	1.07E-3	0.21201999999999999	0.000002	187.15404000000001
sex	S3_403248830	3	403248830	429.65745299999998	2	3.1629999999999998E-2	0.96887000000000001	1.4420000000000001E-2	6.021E-2	0.80635000000000001	-0.010094	2.3460000000000002E-2	0.87838000000000005	279	0.000227	0.2122	0.000002	187.33717999999999
sex	S3_407821309	3	407821309	431.61732499999999	2	2.2381000000000002	0.10858	-0.098671	4.3668100000000001	3.755E-2	-0.090683	2.46759	0.11735	279	1.584E-2	0.20888999999999999	0.000002	182.85945000000001
sex	S3_407846909	3	407846909	434.61732499999999	2	13.47429	0.000003	-0.407630	26.54965	0.000000	-0.222670	9.8796499999999998	1.8500000000000001E-3	279	8.8330000000000006E-2	0.19349	0.000002	160.23557
sex	S3_410038193	3	410038193	435.55656099999999	2	3.56013	2.9739999999999999E-2	-0.085441	3.3678499999999998	6.7549999999999999E-2	-0.117870	5.7133000000000003	1.7500000000000002E-2	279	2.496E-2	0.20695	0.000002	179.67067
sex	S3_412725412	3	412725412	436.52839899999998	2	1.19556	0.30408000000000002	-0.078849	2.2296499999999999	0.13652	-0.025950	0.18629999999999999	0.66635	279	8.5199999999999998E-3	0.21043999999999999	0.000002	184.43924999999999
sex	S3_413531160	3	413531160	436.83365500000002	2	3.1506799999999999	4.4359999999999997E-2	0.14408000000000001	6.03918	1.46E-2	-0.085455	2.4153500000000001	0.12129	279	2.2159999999999999E-2	0.20754	0.000002	180.16290000000001
sex	S3_413863734	3	413863734	438.00573400000002	2	0.11332	0.89290999999999998	-0.020376	0.19883000000000001	0.65600999999999998	-0.004063	5.6699999999999997E-3	0.94003000000000003	279	0.000814	0.21207999999999999	0.000002	186.99055000000001
sex	S3_414181599	3	414181599	441.00573400000002	2	2.189E-2	0.97835000000000005	2.0699999999999998E-3	1.41E-3	0.97011999999999998	1.248E-2	4.3650000000000001E-2	0.83465999999999996	279	0.000157	0.21221999999999999	0.000002	185.95312000000001
sex	S3_414219457	3	414219457	442.68071300000003	2	12.82531	0.000005	-0.130970	13.58081	0.000275	8.5089999999999999E-2	3.27183	7.1559999999999999E-2	279	8.4440000000000001E-2	0.19431999999999999	0.000002	162.75407000000001
sex	S3_414867991	3	414867991	442.95868999999999	2	0.39529999999999998	0.67386000000000001	2.196E-2	0.20135	0.65398000000000001	-0.046962	0.74848000000000003	0.38771	278	2.8400000000000001E-3	0.21189	0.000002	186.18807000000001
sex	S3_415123578	3	415123578	445.95868999999999	2	0.76368999999999998	0.46692	-0.053399	1.42882	0.23297999999999999	2.93E-2	0.39349000000000001	0.53098999999999996	279	5.4599999999999996E-3	0.21109	0.000002	185.43860000000001
sex	S3_415478669	3	415478669	446.90602000000001	2	2.21956	0.11058	5.5750000000000001E-2	2.9741200000000001	8.5720000000000005E-2	3.2890000000000003E-2	0.65110000000000001	0.42041000000000001	279	1.5709999999999998E-2	0.20891000000000001	0.000002	182.82877999999999
sex	S3_415953792	3	415953792	447.02815500000003	2	0.93798999999999999	0.39265	2.4549999999999999E-2	0.15653	0.69267999999999996	7.9659999999999995E-2	1.66893	0.19747000000000001	279	6.7000000000000002E-3	0.21082999999999999	0.000002	184.92395999999999
sex	S3_416114306	3	416114306	450.02815500000003	2	7.7789999999999998E-2	0.92518	-0.016716	7.0080000000000003E-2	0.79142000000000001	8.9899999999999997E-3	1.9689999999999999E-2	0.88851000000000002	279	0.000559	0.21213000000000001	0.000002	187.05449999999999
sex	S3_416293954	3	416293954	453.02815500000003	2	2.2983899999999999	0.10233	-0.071275	4.4649599999999996	3.5490000000000001E-2	-0.039423	0.85318000000000005	0.35646	279	1.626E-2	0.20880000000000001	0.000002	182.72810999999999
sex	S3_416389922	3	416389922	456.02815500000003	2	19.297820000000002	0.000000	0.22091	10.92506	1.07E-3	7.2080000000000005E-2	1.03426	0.31003999999999998	279	0.12186	0.18637000000000001	0.000002	150.73821000000001
sex	S3_416479892	3	416479892	456.54288100000002	2	0.92754999999999999	0.39673999999999998	8.5680000000000006E-2	1.3923000000000001	0.23902999999999999	-0.028180	0.13908999999999999	0.70947000000000005	279	6.6299999999999996E-3	0.21084	0.000002	184.88073
sex	S3_416788568	3	416788568	456.591296	2	1.8335399999999999	0.16177	8.022E-2	1.07379	0.30098999999999998	0.13822000000000001	3.4206099999999999	6.5449999999999994E-2	279	1.3010000000000001E-2	0.20949000000000001	0.000002	183.1771
sex	S3_416791316	3	416791316	456.59583600000002	2	5.7580299999999998	3.5500000000000002E-3	-0.119430	10.99583	1.0300000000000001E-3	1.251E-2	0.11756999999999999	0.73194000000000004	279	3.9759999999999997E-2	0.20380999999999999	0.000002	175.84603999999999
sex	S3_416866673	3	416866673	456.63665700000001	2	0.24104999999999999	0.78595999999999999	-0.018220	0.16034999999999999	0.68915000000000004	1.7440000000000001E-2	0.11906	0.73031000000000001	279	1.73E-3	0.21188000000000001	0.000002	186.42918
sex	S3_417053048	3	417053048	456.78284000000002	2	1.5525500000000001	0.21354000000000001	-0.023893	0.23679	0.62692000000000003	7.1010000000000004E-2	1.9576	0.16289000000000001	279	1.1039999999999999E-2	0.2099	0.000002	183.67811
sex	S3_417091217	3	417091217	456.84758399999998	2	14.149749999999999	0.000001	0.13735	11.956049999999999	0.000630	7.8359999999999999E-2	2.53532	0.11246	279	9.2350000000000002E-2	0.19264000000000001	0.000002	160.40727000000001
sex	S3_417139874	3	417139874	456.90712200000002	2	0.75785999999999998	0.46962999999999999	5.0569999999999997E-2	1.5009300000000001	0.22156000000000001	-0.001595	0.000922	0.9758	279	5.4200000000000003E-3	0.21110000000000001	0.000002	185.22808000000001
sex	S3_417457928	3	417457928	457.62637899999999	2	4.462E-2	0.95637000000000005	-0.009092	3.44E-2	0.85299999999999998	-0.014446	8.0750000000000002E-2	0.77649999999999997	279	0.000321	0.21218000000000001	0.000002	186.61993000000001
sex	S3_417647285	3	417647285	457.73607700000002	2	2.57538	7.7939999999999995E-2	-0.066617	4.3430600000000004	3.807E-2	-0.016178	0.16535	0.68459000000000003	279	1.8180000000000002E-2	0.20838999999999999	0.000002	182.30683999999999
sex	S3_417718694	3	417718694	457.82003900000001	2	0.75343000000000004	0.47171000000000002	-0.024276	0.5333	0.46583999999999998	-0.030452	0.46178999999999998	0.49735000000000001	279	5.3899999999999998E-3	0.21110000000000001	0.000002	185.75810999999999
sex	S3_417950600	3	417950600	458.21347700000001	2	0.47964000000000001	0.61951999999999996	3.2579999999999998E-2	0.29554999999999998	0.58711999999999998	5.527E-2	0.95918999999999999	0.32823999999999998	279	3.4399999999999999E-3	0.21152000000000001	0.000002	185.74600000000001
sex	S3_417964295	3	417964295	458.280641	2	2.4500000000000001E-2	0.9758	1.6900000000000001E-3	1.7600000000000001E-3	0.96657999999999999	9.6200000000000001E-3	4.0050000000000002E-2	0.84152000000000005	279	0.000176	0.21221000000000001	0.000002	186.87303
sex	S3_419224652	3	419224652	458.50338799999997	2	1.9130000000000001E-2	0.98104999999999998	1.2099999999999999E-3	0.000985	0.97497999999999996	-0.008588	3.8109999999999998E-2	0.84536	279	0.000138	0.21221999999999999	0.000002	186.91496000000001
sex	S3_419379369	3	419379369	458.58454899999998	2	0.84804999999999997	0.42935000000000001	-0.002161	3.1900000000000001E-3	0.95499999999999996	5.951E-2	1.6390899999999999	0.20152	279	6.0600000000000003E-3	0.21096000000000001	0.000002	185.23412999999999
sex	S3_419408481	3	419408481	458.609757	2	0.19098999999999999	0.82625000000000004	2.1260000000000001E-2	0.26014999999999999	0.61041999999999996	-0.025361	0.26388	0.60787000000000002	279	1.3699999999999999E-3	0.21196000000000001	0.000002	186.68132
sex	S3_419729337	3	419729337	458.65219999999999	2	1.66459	0.19114999999999999	-0.061928	3.2686600000000001	7.17E-2	1.06E-3	0.000743	0.97826999999999997	279	1.183E-2	0.20974000000000001	0.000002	183.78742
sex	S3_419889605	3	419889605	458.755404	2	0.83660999999999996	0.43425999999999998	7.3150000000000007E-2	1.4837499999999999	0.22422	-0.067751	1.2769200000000001	0.25945000000000001	279	5.9800000000000001E-3	0.21098	0.000002	185.32236
sex	S3_420411780	3	420411780	458.80340200000001	2	0.91157999999999995	0.40309	-0.054824	1.5003599999999999	0.22165000000000001	-0.054225	1.1669400000000001	0.28097	279	6.5100000000000002E-3	0.21087	0.000002	185.28109000000001
sex	S3_420432845	3	420432845	458.81391300000001	2	7.7410000000000007E-2	0.92552999999999996	-0.016770	0.10205	0.74961999999999995	-0.019828	0.13785	0.71070999999999995	279	0.000556	0.21213000000000001	0.000002	186.72756999999999
sex	S3_420617298	3	420617298	458.89882899999998	2	8.9120000000000005E-2	0.91476000000000002	-0.011548	4.8840000000000001E-2	0.82525999999999999	7.1599999999999997E-3	1.5480000000000001E-2	0.90108999999999995	279	0.000641	0.21210999999999999	0.000002	186.95077000000001
sex	S3_420876722	3	420876722	459.03987899999998	2	0.15389	0.85743999999999998	1.1730000000000001E-2	0.13547999999999999	0.71309999999999996	1.389E-2	0.11166	0.73851999999999995	279	1.1100000000000001E-3	0.21201	0.000002	186.97403
sex	S3_421084879	3	421084879	459.10011300000002	2	0.10432	0.90097000000000005	-0.015493	0.14385000000000001	0.70477000000000001	2.1800000000000001E-3	2.0300000000000001E-3	0.96408000000000005	279	0.000750	0.21209	0.000002	186.97289000000001
sex	S4_8546433	4	8546433	0	2	0.46788999999999997	0.62682000000000004	4.6089999999999999E-2	0.92323999999999995	0.33745999999999998	6.8500000000000002E-3	1.504E-2	0.90247999999999995	279	3.3500000000000001E-3	0.21154000000000001	0.000002	185.76919000000001
sex	S4_8845582	4	8845582	3	2	0.18085000000000001	0.83465999999999996	1.804E-2	0.12776999999999999	0.72102999999999995	-0.025685	0.17699000000000001	0.67430000000000001	279	1.2999999999999999E-3	0.21196999999999999	0.000002	185.93966
sex	S4_11732338	4	11732338	5	2	0.66864999999999997	0.51322000000000001	3.8159999999999999E-2	1.22661	0.26901999999999998	4.3600000000000002E-3	1.009E-2	0.92005999999999999	279	4.79E-3	0.21123	0.000002	185.98240000000001
sex	S4_11734055	4	11734055	5.616358	2	0.29992000000000002	0.74112	2.5309999999999999E-2	0.13600999999999999	0.71255999999999997	-0.006690	8.6199999999999992E-3	0.92608000000000001	279	2.15E-3	0.21179000000000001	0.000002	186.69649000000001
sex	S4_14866580	4	14866580	7.616358	2	0.68957000000000002	0.50265000000000004	-0.006843	3.2320000000000002E-2	0.85745000000000005	-0.051847	1.2856399999999999	0.25783	279	4.9300000000000004E-3	0.2112	0.000002	185.96754000000001
sex	S4_15304437	4	15304437	7.659503	2	0.67305999999999999	0.51097999999999999	-0.002675	3.5100000000000001E-3	0.95279999999999998	-0.053493	0.98843000000000003	0.32099	279	4.8199999999999996E-3	0.21123	0.000002	185.70115000000001
sex	S4_16323029	4	16323029	8.4272500000000008	2	0.75319999999999998	0.47182000000000002	4.1529999999999997E-2	1.5046299999999999	0.221	0.000403	0.000110	0.99165000000000003	279	5.3899999999999998E-3	0.21110999999999999	0.000002	185.84736000000001
sex	S4_16675754	4	16675754	10.479906	2	1.2044999999999999	0.3014	3.737E-2	1.01118	0.3155	6.6430000000000003E-2	2.3208199999999999	0.12878999999999999	279	8.5900000000000004E-3	0.21043000000000001	0.000002	184.99880999999999
sex	S4_16719773	4	16719773	13.346584999999999	2	0.38403999999999999	0.68147000000000002	3.5049999999999998E-2	0.44366	0.50590999999999997	-0.003879	4.6699999999999997E-3	0.94559000000000004	279	2.7499999999999998E-3	0.21165999999999999	0.000002	186.30722
sex	S4_16806770	4	16806770	13.744755	2	0.46355000000000002	0.62953999999999999	-0.049078	0.41624	0.51936000000000004	1.0710000000000001E-2	1.7389999999999999E-2	0.89519000000000004	274	3.3800000000000002E-3	0.21249999999999999	0.000002	185.69067999999999
sex	S4_17128585	4	17128585	14.069222999999999	2	0.37392999999999998	0.68837000000000004	2.392E-2	0.45557999999999998	0.50026000000000004	2.1180000000000001E-2	0.20202000000000001	0.65344000000000002	279	2.6800000000000001E-3	0.21168000000000001	0.000002	186.19927999999999
sex	S4_17433318	4	17433318	16.401081999999999	2	0.13086	0.87739999999999996	1.3180000000000001E-2	0.11694	0.73263999999999996	-0.010673	5.0900000000000001E-2	0.82167000000000001	279	0.000940	0.21204999999999999	0.000002	186.83614
sex	S4_17682768	4	17682768	19.401081999999999	2	0.25996999999999998	0.77125999999999995	-0.023664	0.21189	0.64564999999999995	-0.041571	0.51807000000000003	0.47227000000000002	279	1.8699999999999999E-3	0.21185000000000001	0.000002	187.07839000000001
sex	S4_18220823	4	18220823	19.806632	2	1.77973	0.1706	5.457E-2	1.84127	0.1759	-0.052544	1.1823300000000001	0.27782000000000001	279	1.264E-2	0.20957000000000001	0.000002	183.24752000000001
sex	S4_20991322	4	20991322	21.806632	2	1.9961800000000001	0.13780000000000001	-0.008901	4.5690000000000001E-2	0.83089000000000002	-0.095278	3.9091200000000002	4.9009999999999998E-2	279	1.4149999999999999E-2	0.20924000000000001	0.000002	182.88390999999999
sex	S4_21170330	4	21170330	22.412787000000002	2	0.96204000000000001	0.38338	-0.021816	0.31386999999999998	0.57577	5.1769999999999997E-2	1.4401299999999999	0.23114000000000001	279	6.8700000000000002E-3	0.21079000000000001	0.000002	185.1994
sex	S4_21709361	4	21709361	22.819072999999999	2	0.25653999999999999	0.77390999999999999	-0.004942	9.92E-3	0.92073000000000005	-0.034173	0.40024999999999999	0.52747999999999995	279	1.8400000000000001E-3	0.21185999999999999	0.000002	186.23641000000001
sex	S4_21715078	4	21715078	24.525316	2	0.66966000000000003	0.51271	-0.021053	0.22081999999999999	0.63878999999999997	4.7039999999999998E-2	0.94574000000000003	0.33165	279	4.79E-3	0.21123	0.000002	184.85685000000001
sex	S4_21819773	4	21819773	24.828772000000001	2	0.79534000000000005	0.45245000000000002	-0.038370	1.3121100000000001	0.253	-0.005211	1.5959999999999998E-2	0.89956999999999998	279	5.6899999999999997E-3	0.21104000000000001	0.000002	185.74136999999999
sex	S4_21947167	4	21947167	25.903658	2	1.0092099999999999	0.36584	4.1419999999999998E-2	0.98233000000000004	0.32249	-0.033448	0.72823000000000004	0.39418999999999998	279	7.2100000000000003E-3	0.21071999999999999	0.000002	184.75521000000001
sex	S4_22520263	4	22520263	26.298203999999998	2	1.66706	0.19067999999999999	-0.032795	0.49	0.48451	8.0140000000000003E-2	2.2315999999999998	0.13635	279	1.1849999999999999E-2	0.20973	0.000002	183.46198000000001
sex	S4_22848759	4	22848759	29.298203999999998	2	0.44470999999999999	0.64146000000000003	1.976E-2	0.29047000000000001	0.59035000000000004	-0.022688	0.30264000000000002	0.58267999999999998	278	3.2000000000000002E-3	0.21229999999999999	0.000002	187.56539000000001
sex	S4_23523724	4	23523724	29.806947999999998	2	0.61460999999999999	0.54157999999999995	4.6050000000000001E-2	1.1712800000000001	0.28008	2.4639999999999999E-2	0.23619999999999999	0.62734999999999996	279	4.4000000000000003E-3	0.21131	0.000002	185.72051999999999
sex	S4_23781872	4	23781872	31.20223	2	0.25131999999999999	0.77795000000000003	-0.005111	1.491E-2	0.90290000000000004	-0.025191	0.29930000000000001	0.58475999999999995	278	1.81E-3	0.21254000000000001	0.000002	188.25103999999999
sex	S4_24271915	4	24271915	32.686656999999997	2	0.16197	0.85055000000000003	2.077E-2	0.18556	0.66696999999999995	1.566E-2	8.233E-2	0.77437999999999996	279	1.16E-3	0.21199999999999999	0.000002	185.84595999999999
sex	S4_24487219	4	24487219	35.686656999999997	2	0.1057	0.89973000000000003	-0.005054	2.649E-2	0.87082000000000004	-0.016701	0.19725000000000001	0.65729000000000004	279	0.000760	0.21209	0.000002	187.32192000000001
sex	S4_26820235	4	26820235	37.445129000000001	2	0.54622999999999999	0.57974999999999999	-0.001165	0.000594	0.98057000000000005	-0.040523	0.58284000000000002	0.44585000000000002	279	3.9100000000000003E-3	0.21142	0.000002	186.18869000000001
sex	S4_27087663	4	27087663	39.821646000000001	2	2.1248399999999998	0.12139	6.5900000000000004E-3	2.1170000000000001E-2	0.88441999999999998	0.10811999999999999	3.9102700000000001	4.8980000000000003E-2	279	1.5049999999999999E-2	0.20905000000000001	0.000002	183.19879
sex	S4_31163463	4	31163463	41.821646000000001	2	0.11505	0.89136000000000004	2.4109999999999999E-2	0.21812999999999999	0.64083000000000001	2.2610000000000002E-2	0.15296000000000001	0.69601999999999997	279	0.000827	0.21207000000000001	0.000002	187.04015000000001
sex	S4_31357435	4	31357435	44.821646000000001	2	0.62495000000000001	0.53603999999999996	3.8780000000000002E-2	0.52907000000000004	0.46761000000000003	-0.052287	0.81013000000000002	0.36886000000000002	279	4.47E-3	0.21129999999999999	0.000002	184.98818
sex	S4_31795950	4	31795950	45.296802999999997	2	1.84101	0.16059000000000001	2.9059999999999999E-2	0.55679000000000001	0.45618999999999998	7.2270000000000001E-2	1.9312499999999999	0.16572999999999999	279	1.307E-2	0.20946999999999999	0.000002	183.44001
sex	S4_32788143	4	32788143	46.044651999999999	2	0.78437999999999997	0.45740999999999998	8.2699999999999996E-3	3.9809999999999998E-2	0.84199999999999997	6.1120000000000001E-2	1.2761	0.2596	279	5.6100000000000004E-3	0.21106	0.000002	185.61243999999999
sex	S4_32876577	4	32876577	47.635171999999997	2	1.07674	0.34212999999999999	3.3999999999999998E-3	2.6700000000000001E-3	0.95879000000000003	-0.089374	1.99766	0.15866	278	7.7000000000000002E-3	0.21128	0.000002	185.16471999999999
sex	S4_34472768	4	34472768	48.811259	2	7.9009999999999997E-2	0.92405000000000004	-0.001782	1.64E-3	0.96767999999999998	2.068E-2	0.15043999999999999	0.69840999999999998	279	0.000568	0.21213000000000001	0.000002	186.22492
sex	S4_34480769	4	34480769	48.836511000000002	2	0.40088000000000001	0.67012000000000005	3.8330000000000003E-2	0.75114999999999998	0.38685999999999998	-0.014587	7.9530000000000003E-2	0.77814000000000005	279	2.8700000000000002E-3	0.21163999999999999	0.000002	185.78290000000001
sex	S4_35080377	4	35080377	49.288455999999996	2	1.1894400000000001	0.30593999999999999	-0.065049	1.9755199999999999	0.16098000000000001	4.4209999999999999E-2	0.76900999999999997	0.38128000000000001	279	8.4799999999999997E-3	0.21045	0.000002	184.21422000000001
sex	S4_35163222	4	35163222	49.351140000000001	2	3.19218	4.2590000000000003E-2	-0.003217	5.64E-3	0.94020000000000004	0.12586	5.5171700000000001	1.9529999999999999E-2	279	2.2440000000000002E-2	0.20748	0.000002	180.64927
sex	S4_35713409	4	35713409	49.373216999999997	2	0.70323999999999998	0.49586000000000002	3.6720000000000003E-2	0.69213999999999998	0.40615000000000001	4.7750000000000001E-2	0.79891000000000001	0.37219000000000002	279	5.0299999999999997E-3	0.21118000000000001	0.000002	185.17975000000001
sex	S4_35825820	4	35825820	49.456218999999997	2	0.68718999999999997	0.50383999999999995	-0.007206	2.1440000000000001E-2	0.88370000000000004	-0.062880	1.31629	0.25224999999999997	279	4.9199999999999999E-3	0.21121000000000001	0.000002	184.75541999999999
sex	S4_35947938	4	35947938	49.747455000000002	2	0.21328	0.80806	1.6660000000000001E-2	6.2289999999999998E-2	0.80310000000000004	-0.043470	0.35449000000000003	0.55206999999999995	279	1.5299999999999999E-3	0.21192	0.000002	186.6062
sex	S4_37901041	4	37901041	51.023522999999997	2	1.36067	0.25819999999999999	2.0619999999999999E-2	0.24947	0.61783999999999994	-0.057501	1.3992800000000001	0.23785999999999999	277	9.7199999999999995E-3	0.21035000000000001	0.000002	181.85608999999999
sex	S4_38124363	4	38124363	54.023522999999997	2	0.62717999999999996	0.53485000000000005	3.397E-2	0.51600999999999997	0.47315000000000002	4.573E-2	0.81752000000000002	0.36669000000000002	279	4.4900000000000001E-3	0.21129999999999999	0.000002	185.20650000000001
sex	S4_38623152	4	38623152	54.111671000000001	2	2.4049999999999998E-2	0.97624	-0.004649	3.7799999999999999E-3	0.95101000000000002	-0.015381	4.6429999999999999E-2	0.82955000000000001	279	0.000173	0.21221000000000001	0.000002	185.93952999999999
sex	S4_39966554	4	39966554	55.124237999999998	2	8.0341699999999996	0.000405	0.15010999999999999	15.24818	0.000118	-0.014883	0.11309	0.73690999999999995	279	5.4620000000000002E-2	0.20065	0.000002	171.26348999999999
sex	S4_40370167	4	40370167	58.065094999999999	2	0.28989999999999999	0.74856999999999996	-0.034483	0.55808000000000002	0.45567000000000002	-0.008686	2.6210000000000001E-2	0.87151000000000001	279	2.0799999999999998E-3	0.21181	0.000002	185.72721000000001
sex	S4_41478564	4	41478564	58.900531000000001	2	0.38862000000000002	0.67835999999999996	2.9929999999999998E-2	0.30342999999999998	0.58218000000000003	-0.055286	0.77473000000000003	0.37952000000000002	279	2.7899999999999999E-3	0.21165999999999999	0.000002	186.25752
sex	S4_41523677	4	41523677	61.900531000000001	2	0.22642999999999999	0.79752000000000001	-0.027517	0.27933000000000002	0.59755999999999998	-0.017442	0.11573	0.73397000000000001	279	1.6299999999999999E-3	0.21190000000000001	0.000002	185.95133000000001
sex	S4_42179636	4	42179636	62.394948999999997	2	0.16943	0.84423000000000004	-0.026909	0.30879000000000001	0.57887	1.1310000000000001E-2	4.4830000000000002E-2	0.83248	279	1.2199999999999999E-3	0.21199000000000001	0.000002	186.15484000000001
sex	S4_42257711	4	42257711	65.126177999999996	2	0.20734	0.81286999999999998	3.2070000000000001E-2	0.41300999999999999	0.52097000000000004	2.3859999999999999E-2	0.16066	0.68886000000000003	279	1.49E-3	0.21193000000000001	0.000002	187.0026
sex	S4_43183053	4	43183053	65.823639	2	0.52041000000000004	0.59486000000000006	-0.058072	1.0384100000000001	0.30908000000000002	-0.013660	4.5190000000000001E-2	0.83181000000000005	279	3.7299999999999998E-3	0.21146000000000001	0.000002	184.78263999999999
sex	S4_43240110	4	43240110	68.823639	2	0.64298999999999995	0.52649999999999997	-0.062999	0.99668000000000001	0.31897999999999999	-0.026759	0.22141	0.63834000000000002	279	4.5999999999999999E-3	0.21127000000000001	0.000002	184.61768000000001
sex	S4_44617145	4	44617145	69.861555999999993	2	2.4526400000000002	8.7929999999999994E-2	-0.077755	3.45391	6.4159999999999995E-2	-0.072585	2.3841999999999999	0.12371	279	1.7330000000000002E-2	0.20857000000000001	0.000002	182.01830000000001
sex	S4_44697256	4	44697256	71.735725000000002	2	0.55869999999999997	0.57259000000000004	3.2570000000000002E-2	0.40806999999999999	0.52347999999999995	-0.044449	0.68528999999999995	0.40848000000000001	279	4.0000000000000001E-3	0.2114	0.000002	185.18883
sex	S4_47443438	4	47443438	73.735725000000002	2	0.41757	0.65905999999999998	-0.043045	0.49406	0.48270999999999997	-0.054651	0.74692000000000003	0.38819999999999999	279	2.99E-3	0.21160999999999999	0.000002	185.87558000000001
sex	S4_47582213	4	47582213	75.144942	2	0.88163000000000002	0.41526000000000002	-0.041316	0.85946	0.35469000000000001	4.6980000000000001E-2	0.79061000000000003	0.37468000000000001	279	6.3E-3	0.21090999999999999	0.000002	184.67404999999999
sex	S4_48666668	4	48666668	75.610022999999998	2	0.13289000000000001	0.87561999999999995	-0.019173	0.12827	0.72050000000000003	1.6760000000000001E-2	0.10939	0.74109000000000003	279	0.000955	0.21204999999999999	0.000002	185.92043000000001
sex	S4_48767664	4	48767664	75.835581000000005	2	0.12116	0.88593999999999995	-0.015502	0.11298	0.73702999999999996	1.6250000000000001E-2	0.10119	0.75065000000000004	277	0.000876	0.21299000000000001	0.000002	185.37253999999999
sex	S4_49053575	4	49053575	75.965675000000005	2	1.26136	0.28488000000000002	-0.033079	0.38669999999999999	0.53454999999999997	5.2170000000000001E-2	0.75600000000000001	0.38533000000000001	279	8.9899999999999997E-3	0.21034	0.000002	184.47111000000001
sex	S4_49123811	4	49123811	75.985725000000002	2	1.0115499999999999	0.36498999999999998	-0.003649	7.2300000000000003E-3	0.93228999999999995	6.7739999999999995E-2	1.6729700000000001	0.19694	279	7.2199999999999999E-3	0.21071999999999999	0.000002	184.98643999999999
sex	S4_50271478	4	50271478	76.644150999999994	2	1.5613699999999999	0.21168000000000001	6.6710000000000005E-2	3.0158299999999998	8.3559999999999995E-2	2.3859999999999999E-2	0.28952	0.59096000000000004	279	1.11E-2	0.20988999999999999	0.000002	183.72953000000001
sex	S4_52828317	4	52828317	78.571325999999999	2	0.20157	0.81755999999999995	2.1899999999999999E-2	0.21189	0.64564999999999995	3.3459999999999997E-2	0.35403000000000001	0.55232999999999999	278	1.4499999999999999E-3	0.21271000000000001	0.000002	187.45824999999999
sex	S4_52899073	4	52899073	81.571325999999999	2	0.36203000000000002	0.69659000000000004	-0.020008	0.37147000000000002	0.54269999999999996	-0.018677	0.20821999999999999	0.64853000000000005	278	2.5999999999999999E-3	0.21237	0.000002	187.96865
sex	S4_53009262	4	53009262	82.819265000000001	2	9.6409999999999996E-2	0.90812000000000004	1.9290000000000002E-2	0.11534	0.73440000000000005	-0.013392	4.8180000000000001E-2	0.82642000000000004	279	0.000693	0.21210000000000001	0.000002	185.88036
sex	S4_54059317	4	54059317	83.610726999999997	2	8.8359999999999994E-2	0.91546000000000005	-0.026669	8.7150000000000005E-2	0.76805000000000001	3.8249999999999999E-2	0.16242000000000001	0.68725000000000003	279	0.000635	0.21210999999999999	0.000002	185.52914000000001
sex	S4_54088519	4	54088519	85.706971999999993	2	0.62461999999999995	0.53620999999999996	-0.076508	1.23584	0.26723999999999998	6.4119999999999996E-2	0.79844999999999999	0.37232999999999999	279	4.47E-3	0.21129999999999999	0.000002	186.17384999999999
sex	S4_54243447	4	54243447	87.262287000000001	2	0.36899999999999999	0.69176000000000004	2.9610000000000001E-2	0.36029	0.54883000000000004	2.1919999999999999E-2	0.17519999999999999	0.67586000000000002	279	2.65E-3	0.21168999999999999	0.000002	185.52180000000001
sex	S4_54399941	4	54399941	87.716149000000001	2	3.4369999999999998E-2	0.96621999999999997	1.086E-2	3.8890000000000001E-2	0.84379999999999999	1.2330000000000001E-2	4.2880000000000001E-2	0.83611000000000002	279	0.000247	0.2122	0.000002	186.13471999999999
sex	S4_55210540	4	55210540	88.307795999999996	2	1.1133599999999999	0.32990999999999998	7.3529999999999998E-2	2.0172300000000001	0.15664	-0.012876	4.6260000000000003E-2	0.82986000000000004	279	7.9399999999999991E-3	0.21056	0.000002	184.53283999999999
sex	S4_56402529	4	56402529	88.912118000000007	2	1.4659999999999999E-2	0.98545000000000005	4.79E-3	1.333E-2	0.90817999999999999	7.8899999999999994E-3	2.6370000000000001E-2	0.87111000000000005	279	0.000105	0.21223	0.000002	187.11201
sex	S4_57321619	4	57321619	89.393288999999996	2	0.49092000000000002	0.61258999999999997	6.7239999999999994E-2	0.92530999999999997	0.33692	1.304E-2	3.1870000000000002E-2	0.85843999999999998	279	3.5200000000000001E-3	0.21149999999999999	0.000002	185.464
sex	S4_57496555	4	57496555	90.164759000000004	2	0.60518000000000005	0.54669999999999996	3.6139999999999999E-2	0.44996000000000003	0.50290999999999997	4.156E-2	0.50085000000000002	0.47971999999999998	279	4.3299999999999996E-3	0.21132999999999999	0.000002	185.11179000000001
sex	S4_58698662	4	58698662	91.070826999999994	2	0.35392000000000001	0.70225000000000004	-0.022974	0.26845000000000002	0.60479000000000005	-0.032481	0.39588000000000001	0.52973999999999999	278	2.5400000000000002E-3	0.21210000000000001	0.000002	186.23607000000001
sex	S4_58705330	4	58705330	91.157769999999999	2	0.56491000000000002	0.56906000000000001	4.2880000000000001E-2	1.0944799999999999	0.29638999999999999	-0.008660	2.8379999999999999E-2	0.86633000000000004	278	4.0499999999999998E-3	0.21178	0.000002	185.99412000000001
sex	S4_59291568	4	59291568	91.599637000000001	2	2.0293399999999999	0.13336000000000001	9.6759999999999999E-2	3.93594	4.8250000000000001E-2	4.8300000000000003E-2	0.82555000000000001	0.36435000000000001	279	1.438E-2	0.2092	0.000002	182.24520000000001
sex	S4_59340541	4	59340541	91.675237999999993	2	3.5599999999999998E-3	0.99644999999999995	-0.003321	4.3899999999999998E-3	0.94723000000000002	2.6900000000000001E-3	2.82E-3	0.95765999999999996	279	0.000026	0.21224000000000001	0.000002	186.33515
sex	S4_62624866	4	62624866	93.675237999999993	2	1.04054	0.35463	3.2129999999999999E-2	0.80991999999999997	0.36892000000000003	-0.052544	1.3481799999999999	0.24659	279	7.43E-3	0.21067	0.000002	184.74297999999999
sex	S4_62624878	4	62624878	93.822007999999997	2	1.2383599999999999	0.29144999999999999	5.3830000000000003E-2	2.40211	0.12231	-0.012115	7.1639999999999995E-2	0.78917000000000004	279	8.8299999999999993E-3	0.21037	0.000002	184.82819000000001
sex	S4_63300796	4	63300796	94.331469999999996	2	0.15808	0.85385999999999995	-0.028264	0.30748999999999999	0.57967000000000002	1.043E-2	3.5950000000000003E-2	0.84975999999999996	279	1.14E-3	0.21201	0.000002	186.21858
sex	S4_63364396	4	63364396	94.440102999999993	2	0.77978000000000003	0.45950999999999997	4.9520000000000002E-2	1.3697699999999999	0.24285000000000001	4.3439999999999999E-2	0.63336000000000003	0.42680000000000001	279	5.5799999999999999E-3	0.21107000000000001	0.000002	185.4442
sex	S4_69369828	4	69369828	96.440102999999993	2	0.27639000000000002	0.75873000000000002	-0.009895	3.2230000000000002E-2	0.85765000000000002	-0.033666	0.36797000000000002	0.54461000000000004	279	1.98E-3	0.21182999999999999	0.000002	185.86421999999999
sex	S4_69888553	4	69888553	96.830943000000005	2	0.18060000000000001	0.83487	-0.022888	0.19206999999999999	0.66154000000000002	-0.023855	0.20831	0.64844999999999997	279	1.2999999999999999E-3	0.21196999999999999	0.000002	185.83824000000001
sex	S4_70178808	4	70178808	99.290291999999994	2	0.43242999999999998	0.64937	3.8589999999999999E-2	0.23105000000000001	0.63112000000000001	7.0720000000000005E-2	0.75922000000000001	0.38431999999999999	279	3.0999999999999999E-3	0.21159	0.000002	185.91139999999999
sex	S4_74115947	4	74115947	101.29029199999999	2	0.69876000000000005	0.49807000000000001	-0.026333	0.38207999999999998	0.53700000000000003	-0.057706	1.39713	0.23821000000000001	279	5.0000000000000001E-3	0.21118999999999999	0.000002	185.98525000000001
sex	S4_74412411	4	74412411	103.59872	2	0.14302000000000001	0.86680000000000001	-0.004627	5.2199999999999998E-3	0.94245999999999996	3.7749999999999999E-2	0.28591	0.59328000000000003	279	1.0300000000000001E-3	0.21203	0.000002	185.36861999999999
sex	S4_75942515	4	75942515	104.75201	2	1.5324	0.21784000000000001	5.7099999999999998E-3	2.308E-2	0.87934999999999997	-0.075610	2.8347500000000001	9.3369999999999995E-2	279	1.09E-2	0.20993000000000001	0.000002	183.99193
sex	S4_76339481	4	76339481	106.228149	2	0.21323	0.80810000000000004	-0.002846	4.5300000000000002E-3	0.94640000000000002	-0.030212	0.39833000000000002	0.52847	279	1.5299999999999999E-3	0.21192	0.000002	186.70267000000001
sex	S4_76543095	4	76543095	108.451596	2	1.25648	0.28627000000000002	-0.047231	0.39768999999999999	0.52880000000000005	9.1490000000000002E-2	1.56406	0.21212	279	8.9499999999999996E-3	0.21035000000000001	0.000002	183.03746000000001
sex	S4_77227887	4	77227887	108.967747	2	0.83191000000000004	0.43630000000000002	-0.023921	0.21356	0.64434999999999998	-0.069727	1.64588	0.20058999999999999	279	5.9500000000000004E-3	0.21099000000000001	0.000002	184.66173000000001
sex	S4_77522081	4	77522081	111.967747	2	0.39734000000000003	0.67249000000000003	3.7229999999999999E-2	0.51132999999999995	0.47516999999999998	-0.002743	2.0500000000000002E-3	0.96389999999999998	279	2.8500000000000001E-3	0.21163999999999999	0.000002	186.64989
sex	S4_77807369	4	77807369	114.417137	2	0.17419999999999999	0.84021999999999997	-0.000184	0.000007	0.99794000000000005	-0.033419	0.32129999999999997	0.57128999999999996	279	1.25E-3	0.21198	0.000002	185.22057000000001
sex	S4_78678491	4	78678491	115.073731	2	0.2286	0.79579999999999995	1.9599999999999999E-2	0.1113	0.73892000000000002	-0.034641	0.42397000000000001	0.51549999999999996	279	1.64E-3	0.21190000000000001	0.000002	185.51468
sex	S4_79885929	4	79885929	115.76727700000001	2	0.16533	0.84770000000000001	-0.033982	0.22228999999999999	0.63766999999999996	-0.015069	6.7460000000000006E-2	0.79527000000000003	279	1.1900000000000001E-3	0.21199999999999999	0.000002	185.28083000000001
sex	S4_81007732	4	81007732	116.7443	2	2.11375	0.12272	7.6579999999999995E-2	3.8346200000000001	5.1200000000000002E-2	-0.034104	0.57733000000000001	0.44800000000000001	279	1.4970000000000001E-2	0.20907000000000001	0.000002	182.71062000000001
sex	S4_81919678	4	81919678	117.431664	2	0.41132999999999997	0.66317000000000004	-0.022798	0.18134	0.67054999999999998	4.403E-2	0.69767999999999997	0.40427999999999997	279	2.9499999999999999E-3	0.21162	0.000002	185.44935000000001
sex	S4_84778250	4	84778250	119.431664	2	0.3483	0.70620000000000005	1.2760000000000001E-2	3.8920000000000003E-2	0.84375999999999995	-0.044617	0.66395000000000004	0.41587000000000002	279	2.5000000000000001E-3	0.21171999999999999	0.000002	185.22218000000001
sex	S4_89189490	4	89189490	121.431664	2	1.6580000000000001E-2	0.98355999999999999	5.4999999999999997E-3	4.0600000000000002E-3	0.94925999999999999	1.4449999999999999E-2	2.9659999999999999E-2	0.86338999999999999	279	0.000119	0.21221999999999999	0.000002	186.35527999999999
sex	S4_89344636	4	89344636	122.47784799999999	2	0.39796999999999999	0.67206999999999995	4.0309999999999999E-2	0.79376000000000002	0.37374000000000002	4.5799999999999999E-3	8.3899999999999999E-3	0.92708999999999997	279	2.8500000000000001E-3	0.21163999999999999	0.000002	185.76917
sex	S4_89806946	4	89806946	123.565753	2	0.93411	0.39416000000000001	2.878E-2	0.39884999999999998	0.5282	3.9969999999999999E-2	0.52373000000000003	0.46987000000000001	279	6.6699999999999997E-3	0.21082999999999999	0.000002	185.58009999999999
sex	S4_92587888	4	92587888	125.565753	2	2.02257	0.13425999999999999	-0.083229	2.2970999999999999	0.13075000000000001	1.234E-2	3.9469999999999998E-2	0.84267000000000003	279	1.434E-2	0.20921000000000001	0.000002	182.97748999999999
sex	S4_92714562	4	92714562	128.565753	2	0.27995999999999999	0.75602000000000003	0.000776	0.000246	0.98750000000000004	-0.031151	0.31052000000000002	0.57781000000000005	279	2.0100000000000001E-3	0.21182000000000001	0.000002	186.56333000000001
sex	S4_93475930	4	93475930	129.139622	2	0.79725999999999997	0.45158999999999999	-0.016823	0.12465	0.72431000000000001	-0.061449	1.5250699999999999	0.21790000000000001	279	5.7000000000000002E-3	0.21104000000000001	0.000002	184.86102
sex	S4_93847320	4	93847320	130.37391600000001	2	0.82992999999999995	0.43715999999999999	3.805E-2	1.29843	0.25547999999999998	-0.018459	0.18282000000000001	0.66929000000000005	279	5.9300000000000004E-3	0.21099000000000001	0.000002	185.55318
sex	S4_94695596	4	94695596	131.01329000000001	2	0.70325000000000004	0.49585000000000001	7.5999999999999998E-2	1.39442	0.23866999999999999	1.005E-2	2.4309999999999998E-2	0.87622	279	5.0299999999999997E-3	0.21118000000000001	0.000002	184.7722
sex	S4_94934449	4	94934449	131.91479200000001	2	0.58120000000000005	0.55989999999999995	1.4959999999999999E-2	6.0879999999999997E-2	0.80528999999999995	4.9910000000000003E-2	0.82416	0.36475000000000002	279	4.1599999999999996E-3	0.21137	0.000002	185.05345
sex	S4_95273888	4	95273888	132.075132	2	0.76156999999999997	0.46790999999999999	-0.021269	0.23265	0.62994000000000006	-0.052862	1.17991	0.27832000000000001	279	5.45E-3	0.21109	0.000002	185.06236000000001
sex	S4_95530432	4	95530432	132.45355900000001	2	0.31573000000000001	0.72951999999999995	3.0439999999999998E-2	0.62168000000000001	0.43109999999999998	1.3599999999999999E-2	8.5089999999999999E-2	0.77073000000000003	279	2.2699999999999999E-3	0.21177000000000001	0.000002	186.85717
sex	S4_95676017	4	95676017	132.487098	2	0.30601	0.73663000000000001	-0.050930	0.59458999999999995	0.44130999999999998	1.3509999999999999E-2	5.6660000000000002E-2	0.81203000000000003	278	2.2000000000000001E-3	0.21218000000000001	0.000002	185.55906999999999
sex	S4_95676253	4	95676253	132.517527	2	1.3245899999999999	0.26757999999999998	1.9949999999999999E-2	0.20744000000000001	0.64912999999999998	-0.078769	2.2097600000000002	0.13827	279	9.4400000000000005E-3	0.21024999999999999	0.000002	184.00895
sex	S4_95984594	4	95984594	132.66896299999999	2	1.76641	0.17287	8.7800000000000003E-2	3.3728600000000002	6.7349999999999993E-2	2.9299999999999999E-3	2.8900000000000002E-3	0.95716999999999997	278	1.255E-2	0.20996999999999999	0.000002	183.16882000000001
sex	S4_97729159	4	97729159	133.98390000000001	2	0.51493	0.59811000000000003	-0.041290	0.58274000000000004	0.44589000000000001	2.7529999999999999E-2	0.23641999999999999	0.62719000000000003	279	3.6900000000000001E-3	0.21146999999999999	0.000002	186.11921000000001
sex	S4_97947382	4	97947382	134.399111	2	2.002E-2	0.98018000000000005	-0.005832	1.8010000000000002E-2	0.89334000000000002	6.0499999999999998E-3	1.6590000000000001E-2	0.89761999999999997	279	0.000144	0.21221999999999999	0.000002	186.65900999999999
sex	S4_98087796	4	98087796	134.43651299999999	2	6.5049999999999997E-2	0.93703000000000003	-0.023561	0.12305000000000001	0.72602	-0.003338	2.3400000000000001E-3	0.96142000000000005	279	0.000468	0.21215000000000001	0.000002	185.59511000000001
sex	S4_98189657	4	98189657	134.715903	2	0.82274999999999998	0.44029000000000001	4.0480000000000002E-2	0.34422000000000003	0.55788000000000004	-0.049459	0.70582999999999996	0.40155000000000002	279	5.8799999999999998E-3	0.21099999999999999	0.000002	184.40424999999999
sex	S4_98245363	4	98245363	134.799823	2	0.40910000000000002	0.66464999999999996	1.099E-2	4.1209999999999997E-2	0.83928000000000003	-0.038402	0.38529999999999998	0.53529000000000004	277	2.9499999999999999E-3	0.21276	0.000002	185.29191
sex	S4_99234344	4	99234344	136.562375	2	1.4790000000000001	0.22964999999999999	-0.018087	0.14505000000000001	0.7036	8.0240000000000006E-2	1.9888600000000001	0.15958	279	1.052E-2	0.21001	0.000002	184.14305999999999
sex	S4_99251905	4	99251905	136.817824	2	0.22889999999999999	0.79556000000000004	1.7729999999999999E-2	0.12124	0.72796000000000005	-0.031741	0.34072000000000002	0.55989	279	1.64E-3	0.21190000000000001	0.000002	185.85461000000001
sex	S4_99252033	4	99252033	136.98373100000001	2	0.10877000000000001	0.89698	-0.023947	0.21332000000000001	0.64454	-0.011100	3.9260000000000003E-2	0.84309000000000001	278	0.000783	0.21284	0.000002	187.43186
sex	S4_99305122	4	99305122	138.490937	2	16.08765	0.000000	-0.118800	11.737579999999999	0.000705	-0.154600	16.00507	0.000081	279	0.10369	0.19023000000000001	0.000002	156.65153000000001
sex	S4_99458515	4	99458515	141.490937	2	0.59231999999999996	0.55374000000000001	-0.058472	1.0266500000000001	0.31183	-0.053606	0.68096000000000001	0.40995999999999999	279	4.2399999999999998E-3	0.21135000000000001	0.000002	185.56621000000001
sex	S4_100852032	4	100852032	142.54127800000001	2	0.58662000000000003	0.55689	6.123E-2	1.08517	0.29844999999999999	-0.018250	0.108	0.74268000000000001	279	4.1999999999999997E-3	0.21135999999999999	0.000002	184.75342000000001
sex	S4_101338174	4	101338174	143.46401700000001	2	0.41543000000000002	0.66047	2.1420000000000002E-2	0.17957000000000001	0.67206999999999995	2.7439999999999999E-2	0.22403000000000001	0.63636000000000004	279	2.98E-3	0.21162	0.000002	186.60694000000001
sex	S4_101369165	4	101369165	143.60060899999999	2	0.34117999999999998	0.71123000000000003	-0.037510	0.48081000000000002	0.48863000000000001	-0.032205	0.27849000000000002	0.59811000000000003	279	2.4499999999999999E-3	0.21173	0.000002	185.68391
sex	S4_101526717	4	101526717	145.84199599999999	2	0.13353000000000001	0.87505999999999995	-0.011015	0.12523999999999999	0.72369000000000006	-0.017592	0.20429	0.65163000000000004	279	0.000959	0.21204999999999999	0.000002	187.18143000000001
sex	S4_101975488	4	101975488	148.759478	2	0.11439000000000001	0.89195000000000002	-0.004492	4.3E-3	0.94777999999999996	-0.028688	0.18432999999999999	0.66800999999999999	279	0.000822	0.21207000000000001	0.000002	185.91824
sex	S4_103140410	4	103140410	149.637518	2	0.77822999999999998	0.46022000000000002	-0.011278	4.156E-2	0.83862000000000003	-0.063455	1.5212000000000001	0.21848000000000001	279	5.5700000000000003E-3	0.21107000000000001	0.000002	184.41195999999999
sex	S4_104071101	4	104071101	150.972127	2	0.10874	0.89700000000000002	-0.017174	0.14921999999999999	0.69957999999999998	1.477E-2	0.11362999999999999	0.73631000000000002	279	0.000781	0.21207999999999999	0.000002	186.71245999999999
sex	S4_104774251	4	104774251	151.50211400000001	2	0.15085999999999999	0.86004000000000003	2.2089999999999999E-2	0.17229	0.6784	4.9399999999999999E-3	6.1999999999999998E-3	0.93728999999999996	279	1.08E-3	0.21201999999999999	0.000002	187.08008000000001
sex	S4_105260815	4	105260815	154.50211400000001	2	1.13788	0.32197999999999999	6.5909999999999996E-2	1.0217799999999999	0.31297999999999998	3.7620000000000001E-2	0.32774999999999999	0.56745000000000001	279	8.1200000000000005E-3	0.21052999999999999	0.000002	184.10883999999999
sex	S4_105314977	4	105314977	156.36356799999999	2	0.13442000000000001	0.87427999999999995	2.2450000000000001E-2	0.21820999999999999	0.64078000000000002	-0.006122	1.201E-2	0.91281999999999996	279	0.000966	0.21204000000000001	0.000002	186.33304999999999
sex	S4_108712834	4	108712834	158.36356799999999	2	1.4454100000000001	0.23741000000000001	9.8400000000000001E-2	2.5812900000000001	0.10927000000000001	7.7479999999999993E-2	1.0822799999999999	0.29909000000000002	279	1.0290000000000001E-2	0.21006	0.000002	184.20057
sex	S4_109100402	4	109100402	160.28710000000001	2	3.27264	3.9370000000000002E-2	0.11305	3.6017800000000002	5.8749999999999997E-2	6.0589999999999998E-2	0.91871999999999998	0.33864	279	2.299E-2	0.20737	0.000002	179.14884000000001
sex	S4_109674502	4	109674502	160.719819	2	0.16309999999999999	0.84958999999999996	1.5520000000000001E-2	0.15334	0.69565999999999995	2.5729999999999999E-2	0.29325000000000001	0.58857999999999999	279	1.17E-3	0.21199999999999999	0.000002	186.85909000000001
sex	S4_109860347	4	109860347	161.01068599999999	2	0.47441	0.62275999999999998	-0.046873	0.84509999999999996	0.35874	2.147E-2	0.17352999999999999	0.67730999999999997	279	3.3999999999999998E-3	0.21153	0.000002	185.20497
sex	S4_111500726	4	111500726	162.17461399999999	2	5.8580500000000004	3.2200000000000002E-3	9.239E-2	6.5991299999999997	1.072E-2	-0.080250	4.2780199999999997	3.9530000000000003E-2	279	4.0419999999999998E-2	0.20366999999999999	0.000002	175.56457
sex	S4_111555651	4	111555651	162.46899999999999	2	1.9112499999999999	0.14982999999999999	-0.111960	3.7189000000000001	5.4820000000000001E-2	-0.054861	1.0677700000000001	0.30235000000000001	279	1.3559999999999999E-2	0.20937	0.000002	182.12136000000001
sex	S4_115547006	4	115547006	164.46899999999999	2	1.3509999999999999E-2	0.98658000000000001	-0.005215	1.1169999999999999E-2	0.91590000000000005	-0.007774	1.6820000000000002E-2	0.89690999999999999	279	0.000097	0.21223	0.000002	186.29404
sex	S4_115828016	4	115828016	167.46899999999999	2	2.5481099999999999	8.0060000000000006E-2	4.8500000000000001E-3	1.247E-2	0.91117999999999999	-0.098676	4.3925999999999998	3.6999999999999998E-2	279	1.7989999999999999E-2	0.20843	0.000002	181.96678
sex	S4_116223321	4	116223321	170.46899999999999	2	0.35997000000000001	0.69801999999999997	-0.041583	0.66271999999999998	0.4163	-0.018434	0.12742000000000001	0.72140000000000004	279	2.5799999999999998E-3	0.2117	0.000002	185.47089
sex	S4_116914300	4	116914300	170.989814	2	1.12296	0.32679000000000002	5.0659999999999997E-2	1.3366800000000001	0.24861	6.7000000000000004E-2	1.53481	0.21643999999999999	279	8.0099999999999998E-3	0.21054999999999999	0.000002	184.81889000000001
sex	S4_117075857	4	117075857	171.74088499999999	2	6.6600000000000006E-2	0.93557999999999997	-0.020801	0.12720000000000001	0.72162999999999999	6.4400000000000004E-3	1.17E-2	0.91393999999999997	279	0.000479	0.21215000000000001	0.000002	186.22951
sex	S4_117367567	4	117367567	172.160652	2	0.43212	0.64956999999999998	-0.044317	0.85697000000000001	0.35538999999999998	2.8889999999999999E-2	0.25142999999999999	0.61646999999999996	279	3.0999999999999999E-3	0.21159	0.000002	186.04024999999999
sex	S4_117611875	4	117611875	172.260718	2	3.89899	2.138E-2	-0.167590	6.2209300000000001	1.321E-2	0.15223	5.13903	2.4160000000000001E-2	279	2.7269999999999999E-2	0.20646	0.000002	178.25081
sex	S4_117687228	4	117687228	172.422415	2	0.38635999999999998	0.67988999999999999	8.7200000000000003E-3	5.6259999999999998E-2	0.81269000000000002	-0.036341	0.76993999999999996	0.38099	279	2.7699999999999999E-3	0.21165999999999999	0.000002	186.46541999999999
sex	S4_119503555	4	119503555	173.79144099999999	2	0.28598000000000001	0.75149999999999995	9.2499999999999995E-3	7.1379999999999999E-2	0.78954000000000002	-0.024962	0.39639000000000002	0.52947999999999995	279	2.0500000000000002E-3	0.21181	0.000002	186.80719999999999
sex	S4_119665106	4	119665106	176.53727900000001	2	0.50034999999999996	0.60685999999999996	-0.010071	8.4140000000000006E-2	0.77198	-0.043817	0.97560999999999998	0.32413999999999998	279	3.5899999999999999E-3	0.21149000000000001	0.000002	186.42945
sex	S4_120959858	4	120959858	177.51317700000001	2	0.39644000000000001	0.67308999999999997	-0.030219	0.78015000000000001	0.37785999999999997	-0.003952	1.0359999999999999E-2	0.91898999999999997	279	2.8400000000000001E-3	0.21165	0.000002	186.50932
sex	S4_121043241	4	121043241	178.44909100000001	2	0.28863	0.74951000000000001	-0.024730	0.26296000000000003	0.60850000000000004	-0.026750	0.29665000000000002	0.58643000000000001	279	2.0699999999999998E-3	0.21181	0.000002	185.82879
sex	S4_121287215	4	121287215	179.70814200000001	2	0.64993000000000001	0.52288000000000001	4.1090000000000002E-2	1.2748200000000001	0.25984000000000002	-0.008136	3.8519999999999999E-2	0.84455000000000002	279	4.6499999999999996E-3	0.21126	0.000002	185.89760000000001
sex	S4_121299347	4	121299347	180.24178000000001	2	7.9399999999999991E-3	0.99209000000000003	-0.002360	1.5100000000000001E-3	0.96899000000000002	6.1799999999999997E-3	9.5099999999999994E-3	0.9224	279	0.000057	0.21224000000000001	0.000002	187.09956
sex	S4_121547052	4	121547052	182.746557	2	0.37729000000000001	0.68606999999999996	1.197E-2	6.9180000000000005E-2	0.79273000000000005	4.199E-2	0.69125999999999999	0.40644999999999998	279	2.7100000000000002E-3	0.21167	0.000002	185.60794000000001
sex	S4_121855013	4	121855013	182.946099	2	6.3439999999999996E-2	0.93855	-0.017617	0.12024	0.72904000000000002	-0.003419	4.2399999999999998E-3	0.94811000000000001	279	0.000456	0.21215000000000001	0.000002	186.07990000000001
sex	S4_122022489	4	122022489	185.38024300000001	2	5.6279999999999997E-2	0.94528000000000001	3.5400000000000002E-3	7.6400000000000001E-3	0.93040999999999996	1.511E-2	0.10829	0.74234999999999995	278	0.000406	0.21285000000000001	0.000002	187.83183
sex	S4_122363065	4	122363065	188.38024300000001	2	0.53313999999999995	0.58735999999999999	2.2380000000000001E-2	0.27051999999999998	0.60340000000000005	3.1419999999999997E-2	0.31169999999999998	0.57708999999999999	279	3.82E-3	0.21143999999999999	0.000002	186.38097999999999
sex	S4_122812573	4	122812573	191.38024300000001	2	0.11014	0.89573999999999998	-0.022714	0.13589000000000001	0.71267999999999998	2.776E-2	0.17988000000000001	0.67181000000000002	279	0.000791	0.21207999999999999	0.000002	186.05382
sex	S4_123348064	4	123348064	191.783861	2	0.68357999999999997	0.50565000000000004	-0.060615	0.63380000000000003	0.42664999999999997	-0.035063	0.31518000000000002	0.57496999999999998	279	4.8900000000000002E-3	0.21121000000000001	0.000002	184.36989
sex	S4_124189253	4	124189253	192.29877999999999	2	0.77629999999999999	0.46110000000000001	-0.046690	0.57798000000000005	0.44774999999999998	5.3030000000000001E-2	0.86104000000000003	0.35425000000000001	279	5.5500000000000002E-3	0.21107000000000001	0.000002	184.37611000000001
sex	S4_124574109	4	124574109	192.49006600000001	2	4.2779999999999999E-2	0.95811999999999997	1.8489999999999999E-2	6.1719999999999997E-2	0.80398000000000003	-0.022109	8.5470000000000004E-2	0.77022999999999997	279	0.000308	0.21218000000000001	0.000002	186.63338999999999
sex	S4_125031597	4	125031597	194.34002899999999	2	0.61048999999999998	0.54381000000000002	-0.054170	1.1498900000000001	0.28450999999999999	8.94E-3	2.2919999999999999E-2	0.87977000000000005	278	4.3800000000000002E-3	0.21204000000000001	0.000002	186.15969999999999
sex	S4_125229545	4	125229545	195.74658500000001	2	1.02092	0.36160999999999999	7.4880000000000002E-2	1.5304199999999999	0.21709000000000001	-0.027884	0.26589000000000002	0.60650999999999999	279	7.2899999999999996E-3	0.2107	0.000002	184.06556
sex	S4_125688628	4	125688628	196.20219	2	0.23494000000000001	0.79078000000000004	-0.024439	0.34321000000000002	0.55845999999999996	3.3009999999999998E-2	0.40788000000000002	0.52356999999999998	279	1.6900000000000001E-3	0.21189	0.000002	187.07078999999999
sex	S4_126748342	4	126748342	196.463336	2	2.6745899999999998	7.0709999999999995E-2	4.734E-2	1.4297200000000001	0.23283000000000001	6.2729999999999994E-2	1.7659499999999999	0.18497	279	1.8870000000000001E-2	0.20824000000000001	0.000002	181.70379
sex	S4_126969381	4	126969381	196.839292	2	0.74709000000000003	0.47469	2.8039999999999999E-2	0.11863	0.73077999999999999	-0.071508	1.3597900000000001	0.24457000000000001	279	5.3400000000000001E-3	0.21110999999999999	0.000002	183.86962
sex	S4_127174017	4	127174017	197.57024200000001	2	0.35248000000000002	0.70326	-0.039060	0.57077999999999995	0.45058999999999999	-0.017697	9.9250000000000005E-2	0.75297000000000003	279	2.5300000000000001E-3	0.21171000000000001	0.000002	186.79328000000001
sex	S4_127290314	4	127290314	197.969988	2	3.77678	2.4080000000000001E-2	3.5100000000000001E-3	5.9199999999999999E-3	0.93872999999999995	0.12598999999999999	6.7903900000000004	9.6600000000000002E-3	279	2.6440000000000002E-2	0.20663000000000001	0.000002	179.39923999999999
sex	S4_128040312	4	128040312	198.53528600000001	2	1.1752899999999999	0.31025999999999998	-0.028067	0.37916	0.53856000000000004	6.5619999999999998E-2	1.8011900000000001	0.18065999999999999	279	8.3800000000000003E-3	0.21046999999999999	0.000002	184.19373999999999
sex	S4_128485539	4	128485539	198.58831499999999	2	0.23024	0.79449000000000003	-0.031460	0.40905000000000002	0.52298	2.2499999999999999E-2	0.17665	0.67459999999999998	279	1.65E-3	0.21190000000000001	0.000002	186.04984999999999
sex	S4_132172095	4	132172095	200.48682500000001	2	0.12906000000000001	0.87897999999999998	-0.024721	9.6490000000000006E-2	0.75631999999999999	-0.023982	0.14299000000000001	0.70560999999999996	279	0.000927	0.21204999999999999	0.000002	185.20488
sex	S4_132485629	4	132485629	202.91172299999999	2	1.0351600000000001	0.35654000000000002	-0.066765	1.6462000000000001	0.20054	-0.007909	2.35E-2	0.87829000000000002	279	7.3899999999999999E-3	0.21068000000000001	0.000002	184.32886999999999
sex	S4_132570890	4	132570890	202.96698799999999	2	0.62995000000000001	0.53337999999999997	3.8190000000000002E-2	0.63734999999999997	0.42535000000000001	4.3319999999999997E-2	0.75624000000000002	0.38525999999999999	279	4.5100000000000001E-3	0.21129000000000001	0.000002	185.09180000000001
sex	S4_136943642	4	136943642	204.96698799999999	2	0.28076000000000001	0.75541999999999998	-0.034547	0.55613999999999997	0.45645000000000002	-0.018874	0.12058000000000001	0.72867000000000004	279	2.0100000000000001E-3	0.21182000000000001	0.000002	186.44370000000001
sex	S4_137141518	4	137141518	207.08840499999999	2	0.33296999999999999	0.71708000000000005	-0.008031	1.8030000000000001E-2	0.89327999999999996	4.138E-2	0.52268999999999999	0.4703	279	2.3900000000000002E-3	0.21174000000000001	0.000002	185.16096999999999
sex	S4_137278695	4	137278695	207.189908	2	0.86789000000000005	0.42097000000000001	-0.080708	1.73217	0.18922	6.7210000000000006E-2	0.99253000000000002	0.31999	279	6.1999999999999998E-3	0.21093000000000001	0.000002	185.70545000000001
sex	S4_137347433	4	137347433	208.16708499999999	2	0.15644	0.85526000000000002	-0.017023	0.23569999999999999	0.62770999999999999	-0.015674	0.12323000000000001	0.72582000000000002	279	1.1199999999999999E-3	0.21201	0.000002	186.45273
sex	S4_138003522	4	138003522	208.66160099999999	2	1.3583099999999999	0.25879999999999997	8.1269999999999995E-2	2.7071900000000002	0.10102999999999999	6.7499999999999999E-3	1.704E-2	0.89622999999999997	279	9.6699999999999998E-3	0.2102	0.000002	183.62405999999999
sex	S4_138863487	4	138863487	208.76056399999999	2	1.59677	0.2044	9.4699999999999993E-3	6.9500000000000006E-2	0.79227000000000003	-0.073321	3.15889	7.6609999999999998E-2	279	1.1350000000000001E-2	0.20984	0.000002	183.99638999999999
sex	S4_139232646	4	139232646	209.96914000000001	2	1.7995699999999999	0.1673	-0.002772	3.3999999999999998E-3	0.95357999999999998	8.8120000000000004E-2	2.5436700000000001	0.11187999999999999	278	1.281E-2	0.21017	0.000002	184.53231
sex	S4_139371939	4	139371939	210.124605	2	1.26485	0.28389999999999999	8.7440000000000004E-2	2.52962	0.11286	7.4249999999999997E-2	1.4690000000000001	0.22653000000000001	279	9.0100000000000006E-3	0.21034	0.000002	185.04897
sex	S4_139645820	4	139645820	212.330738	2	0.88893999999999995	0.41225000000000001	-0.083923	1.6525000000000001	0.19969000000000001	-0.006856	9.9699999999999997E-3	0.92052	279	6.3499999999999997E-3	0.2109	0.000002	184.46929
sex	S4_139700560	4	139700560	214.650497	2	0.23810000000000001	0.78829000000000005	-0.011757	6.9809999999999997E-2	0.79181000000000001	-0.033779	0.44874999999999998	0.50348999999999999	279	1.7099999999999999E-3	0.21189	0.000002	185.93172000000001
sex	S4_140100009	4	140100009	215.25564700000001	2	0.45739999999999997	0.63339999999999996	-0.021676	0.38786999999999999	0.53393000000000002	-0.038094	0.64670000000000005	0.42198000000000002	279	3.2799999999999999E-3	0.21154999999999999	0.000002	186.00434999999999
sex	S4_140254109	4	140254109	218.25564700000001	2	6.1339999999999999E-2	0.94052000000000002	1.1820000000000001E-2	9.5810000000000006E-2	0.75716000000000006	-0.009221	3.7810000000000003E-2	0.84597	273	0.000447	0.21409	0.000002	186.1069
sex	S4_140493831	4	140493831	219.97942599999999	2	0.52122000000000002	0.59438000000000002	-0.010226	4.6769999999999999E-2	0.82894999999999996	-0.056323	1.03813	0.30914000000000003	279	3.7299999999999998E-3	0.21146000000000001	0.000002	185.72916000000001
sex	S4_140860713	4	140860713	221.91710800000001	2	0.19547	0.82255999999999996	1.6449999999999999E-2	8.3860000000000004E-2	0.77234999999999998	3.6769999999999997E-2	0.33028999999999997	0.56596000000000002	279	1.4E-3	0.21195	0.000002	186.91926000000001
sex	S4_141165475	4	141165475	224.91710800000001	2	0.28154000000000001	0.75483999999999996	-0.057138	0.50827999999999995	0.47648000000000001	-0.030288	0.13714999999999999	0.71140999999999999	279	2.0200000000000001E-3	0.21182000000000001	0.000002	186.04483999999999
sex	S4_141936822	4	141936822	225.49849800000001	2	0.70394000000000001	0.49551000000000001	-0.001152	0.000606	0.98038000000000003	0.06	1.40784	0.23643	279	5.0400000000000002E-3	0.21118000000000001	0.000002	184.99943999999999
sex	S4_142210966	4	142210966	225.607979	2	0.54037000000000002	0.58313999999999999	3.7150000000000002E-2	0.54039999999999999	0.46289000000000002	-0.044886	0.77934000000000003	0.37811	279	3.8700000000000002E-3	0.21143000000000001	0.000002	185.41179
sex	S4_143009884	4	143009884	226.21015	2	0.35315000000000002	0.70279000000000003	2.7890000000000002E-2	0.64968000000000004	0.42092000000000002	1.366E-2	0.11360000000000001	0.73633000000000004	278	2.5400000000000002E-3	0.21235999999999999	0.000002	187.53552999999999
sex	S4_143151565	4	143151565	229.21015	2	8.3589999999999998E-2	0.91983000000000004	4.6699999999999997E-3	1.8329999999999999E-2	0.89239999999999997	-0.017085	0.16714999999999999	0.68296999999999997	279	0.000601	0.21212	0.000002	187.07805999999999
sex	S4_144376759	4	144376759	230.13362000000001	2	0.28231000000000001	0.75426000000000004	-0.027735	0.22366	0.63663999999999998	1.281E-2	4.2259999999999999E-2	0.83726999999999996	279	2.0300000000000001E-3	0.21182000000000001	0.000002	186.02098000000001
sex	S4_144839014	4	144839014	232.49394699999999	2	2.5704400000000001	7.8320000000000001E-2	-0.042615	1.1359999999999999	0.28742000000000001	-0.105060	5.1330999999999998	2.4240000000000001E-2	279	1.8149999999999999E-2	0.2084	0.000002	182.07341
sex	S4_146593693	4	146593693	233.816507	2	0.31509999999999999	0.72997999999999996	4.1270000000000001E-2	0.63007000000000002	0.42801	-0.002256	1.92E-3	0.96506000000000003	279	2.2599999999999999E-3	0.21177000000000001	0.000002	185.57346000000001
sex	S4_150339133	4	150339133	235.816507	2	1.31E-3	0.99868999999999997	0.000585	0.000345	0.98519000000000001	-0.001993	2.3900000000000002E-3	0.96101000000000003	279	0.000009	0.21224999999999999	0.000002	187.17417
sex	S4_150394746	4	150394746	236.885874	2	0.51793999999999996	0.59631999999999996	-0.031459	0.31861	0.57289999999999996	2.8910000000000002E-2	0.23255999999999999	0.63000999999999996	279	3.7100000000000002E-3	0.21146000000000001	0.000002	186.22900000000001
sex	S4_150464918	4	150464918	238.17111	2	0.32077	0.72585999999999995	-0.011780	4.4389999999999999E-2	0.83328000000000002	3.8830000000000003E-2	0.55332999999999999	0.45759	279	2.3E-3	0.21176	0.000002	185.55590000000001
sex	S4_156291387	4	156291387	240.17111	2	0.26445000000000002	0.76781999999999995	5.7709999999999997E-2	0.51798999999999995	0.47231000000000001	-0.005288	7.6499999999999997E-3	0.93039000000000005	279	1.9E-3	0.21185000000000001	0.000002	184.86790999999999
sex	S4_158161480	4	158161480	241.50560100000001	2	0.83914	0.43317	3.0640000000000001E-2	0.39101999999999998	0.53227999999999998	4.0079999999999998E-2	0.49711	0.48136000000000001	279	6.0000000000000001E-3	0.21098	0.000002	185.76261
sex	S4_158171120	4	158171120	243.072169	2	0.84974000000000005	0.42863000000000001	7.4709999999999999E-2	1.39842	0.23799999999999999	-0.017864	8.6209999999999995E-2	0.76927000000000001	279	6.0699999999999999E-3	0.21096000000000001	0.000002	184.78720000000001
sex	S4_158958814	4	158958814	243.568161	2	0.32433000000000001	0.72328999999999999	3.9300000000000003E-3	2.66E-3	0.95887	-0.052893	0.50078999999999996	0.47975000000000001	279	2.33E-3	0.21176	0.000002	185.27295000000001
sex	S4_159061665	4	159061665	244.53583	2	0.42193999999999998	0.65619000000000005	5.5469999999999998E-2	0.72526000000000002	0.39516000000000001	1.6299999999999999E-3	0.000791	0.97758	277	3.0400000000000002E-3	0.21296999999999999	0.000002	185.55629999999999
sex	S4_159789472	4	159789472	245.08419799999999	2	1.1461699999999999	0.31935000000000002	4.6559999999999997E-2	1.6445700000000001	0.20077	-0.050957	1.4892000000000001	0.22337000000000001	279	8.1700000000000002E-3	0.21051	0.000002	185.21641
sex	S4_159854732	4	159854732	246.52406199999999	2	0.35848999999999998	0.69904999999999995	-0.039515	0.71345000000000003	0.39903	-0.010902	4.8340000000000001E-2	0.82615000000000005	279	2.5699999999999998E-3	0.2117	0.000002	185.65832
sex	S4_160117499	4	160117499	248.13759999999999	2	0.52820999999999996	0.59025000000000005	-0.047837	1.03644	0.30953999999999998	-0.023133	0.16669999999999999	0.68337999999999999	278	3.8E-3	0.21217	0.000002	186.69791000000001
sex	S4_161893055	4	161893055	249.47589600000001	2	0.84721999999999997	0.42973	5.5030000000000003E-2	1.6307799999999999	0.20268	-0.016584	0.13084000000000001	0.71784000000000003	274	6.1599999999999997E-3	0.21271999999999999	0.000002	185.46773999999999
sex	S4_161965090	4	161965090	249.557751	2	0.47298000000000001	0.62365000000000004	6.0319999999999999E-2	0.93859999999999999	0.33349000000000001	5.1999999999999998E-3	9.2200000000000008E-3	0.92359000000000002	277	3.4099999999999998E-3	0.2122	0.000002	184.38244
sex	S4_162056944	4	162056944	250.83360999999999	2	0.29081000000000001	0.74789000000000005	-0.009460	4.5150000000000003E-2	0.83189000000000002	-0.035095	0.47563	0.49098999999999998	279	2.0899999999999998E-3	0.21181	0.000002	186.93170000000001
sex	S4_162653435	4	162653435	251.28320500000001	2	0.58172000000000001	0.55962000000000001	1.6760000000000001E-2	0.15526999999999999	0.69384999999999997	5.7020000000000001E-2	1.1508499999999999	0.2843	279	4.1700000000000001E-3	0.21135999999999999	0.000002	185.255
sex	S4_162999106	4	162999106	253.10512900000001	2	9.3140000000000001E-2	0.91108999999999996	-0.001799	0.000492	0.98231000000000002	-0.026388	0.18514	0.66732999999999998	279	0.000669	0.21210999999999999	0.000002	185.23181
sex	S4_163148247	4	163148247	254.12632099999999	2	1.04182	0.35417999999999999	-0.016695	9.3719999999999998E-2	0.75973000000000002	7.9439999999999997E-2	1.9853400000000001	0.15995000000000001	279	7.4400000000000004E-3	0.21067	0.000002	184.24062000000001
sex	S4_163350216	4	163350216	254.183144	2	6.3790500000000003	1.9599999999999999E-3	-0.107700	6.1615000000000002	1.3650000000000001E-2	2.998E-2	0.32990999999999998	0.56618000000000002	279	4.3860000000000003E-2	0.20294000000000001	0.000002	174.77056999999999
sex	S4_163982165	4	163982165	254.65946500000001	2	0.29432000000000003	0.74526999999999999	-0.000654	0.000137	0.99068000000000001	-0.044472	0.58828999999999998	0.44373000000000001	279	2.1099999999999999E-3	0.21179999999999999	0.000002	185.67462
sex	S4_164038533	4	164038533	254.68211500000001	2	0.41433999999999999	0.66119000000000006	-0.061528	0.74453999999999998	0.38895999999999997	2.7150000000000001E-2	0.20946000000000001	0.64754999999999996	279	2.97E-3	0.21162	0.000002	184.92819
sex	S4_164194551	4	164194551	254.84352200000001	2	0.27555000000000002	0.75936999999999999	2.2849999999999999E-2	0.36986999999999998	0.54357	4.5100000000000001E-3	9.5700000000000004E-3	0.92215000000000003	279	1.98E-3	0.21182999999999999	0.000002	186.72481999999999
sex	S4_164946160	4	164946160	255.34496300000001	2	1.08361	0.33979999999999999	3.7060000000000003E-2	1.01641	0.31424999999999997	-0.041290	1.00908	0.316	279	7.7299999999999999E-3	0.21060999999999999	0.000002	185.14479
sex	S4_165050644	4	165050644	256.190361	2	0.51254	0.59953999999999996	-0.031847	0.52958000000000005	0.46739999999999998	-0.010166	4.199E-2	0.83777999999999997	279	3.6700000000000001E-3	0.21146999999999999	0.000002	186.07660000000001
sex	S4_165253542	4	165253542	259.190361	2	0.15332000000000001	0.85792999999999997	-0.023350	0.17907000000000001	0.67249999999999999	-0.031399	0.23734	0.62651999999999997	278	1.1000000000000001E-3	0.21240999999999999	0.000002	186.62849
sex	S4_165720029	4	165720029	260.25718000000001	2	0.17821000000000001	0.83686000000000005	-0.004759	7.5199999999999998E-3	0.93096999999999996	3.2349999999999997E-2	0.35641	0.55098999999999998	279	1.2800000000000001E-3	0.21198	0.000002	185.64462
sex	S4_166350350	4	166350350	263.25718000000001	2	0.92252000000000001	0.39872999999999997	-0.041982	0.62853999999999999	0.42857000000000001	8.3519999999999997E-2	1.8293999999999999	0.17730000000000001	279	6.5900000000000004E-3	0.21085000000000001	0.000002	185.10604000000001
sex	S4_166549487	4	166549487	266.22531600000002	2	0.27904000000000001	0.75671999999999995	2.7949999999999999E-2	0.44900000000000001	0.50336000000000003	-0.017061	0.11699	0.73258000000000001	279	2E-3	0.21182000000000001	0.000002	186.11091999999999
sex	S4_166676660	4	166676660	266.49829599999998	2	0.18659999999999999	0.82987999999999995	-0.004128	7.26E-3	0.93215999999999999	3.1539999999999999E-2	0.36901	0.54403999999999997	279	1.34E-3	0.21196000000000001	0.000002	186.15656999999999
sex	S4_167166676	4	167166676	268.67085600000001	2	0.25766	0.77303999999999995	2.8500000000000001E-2	0.45063999999999999	0.50258999999999998	2.7830000000000001E-2	0.34649000000000002	0.55659000000000003	278	1.8600000000000001E-3	0.21254000000000001	0.000002	187.72898000000001
[truncated: 2,988 more rows]
