# Supplementary material for: An improved assembly of the “Cascade” hop (Humulus lupulus) genome uncovers signatures of molecular evolution and refines time of divergence estimates for the Cannabaceae family
Source: Hortic Res. 2022 Dec 7;10(2):uhac281. doi: 10.1093/hr/uhac281 (PMC9930403; doi:10.1093/hr/uhac281)
Supplement: Web_Material_uhac281 [file web_material_uhac281.zip › SupplementaryTable17.txt]

############### Parameters ###############
# MATCH_SCORE: 50
# MATCH_SIZE: 5
# GAP_PENALTY: -1
# OVERLAP_WINDOW: 5
# E_VALUE: 1e-05
# MAX GAPS: 25
############### Statistics ###############
# Number of collinear genes: 25090, Percentage: 49.18
# Number of all genes: 51016
##########################################
## Alignment 0: score=437.0 e_value=6.9e-20 N=10 csNC_044370.1&csNC_044370.1 plus
  0-  0:	XP_030485978.1	XP_030486287.1	 2e-176
  0-  1:	XP_030486421.1	XP_030483890.1	 7e-115
  0-  2:	XP_030485989.1	XP_030486477.1	 2e-114
  0-  3:	XP_030486014.1	XP_030486297.1	 9e-158
  0-  4:	XP_030486036.1	XP_030486306.1	      0
  0-  5:	XP_030486027.1	XP_030486327.1	  4e-58
  0-  6:	XP_030486033.1	XP_030486330.1	  1e-90
  0-  7:	XP_030486038.1	XP_030486340.1	      0
  0-  8:	XP_030486041.1	XP_030490967.1	  2e-57
  0-  9:	XP_030486042.1	XP_030486346.1	 7e-128
## Alignment 1: score=646.0 e_value=2.2e-28 N=13 csNC_044370.1&csNC_044370.1 minus
  1-  0:	XP_030486329.1	XP_030489917.1	 2e-133
  1-  1:	XP_030486318.1	XP_030486347.1	      0
  1-  2:	XP_030486310.1	XP_030486407.1	      0
  1-  3:	XP_030486319.1	XP_030486346.1	      0
  1-  4:	XP_030486326.1	XP_030486345.1	 2e-178
  1-  5:	XP_030486327.1	XP_030490967.1	 5e-147
  1-  6:	XP_030486335.1	XP_030481985.1	  2e-52
  1-  7:	XP_030486333.1	XP_030486344.1	 3e-125
  1-  8:	XP_030486321.1	XP_030486342.1	 4e-179
  1-  9:	XP_030486305.1	XP_030486340.1	      0
  1- 10:	XP_030486323.1	XP_030485708.1	 3e-153
  1- 11:	XP_030486308.1	XP_030486338.1	      0
  1- 12:	XP_030486337.1	XP_030486336.1	  5e-84
## Alignment 2: score=587.0 e_value=1.4e-30 N=13 csNC_044370.1&csNC_044370.1 minus
  2-  0:	XP_030484007.1	XP_030498577.1	  5e-42
  2-  1:	XP_030485747.1	XP_030498503.1	      0
  2-  2:	XP_030484566.1	XP_030498417.1	  3e-05
  2-  3:	XP_030484901.1	XP_030498369.1	 3e-170
  2-  4:	XP_030493072.1	XP_030509293.1	  8e-20
  2-  5:	XP_030485858.1	XP_030509268.1	  9e-21
  2-  6:	XP_030485776.1	XP_030498334.1	      0
  2-  7:	XP_030485790.1	XP_030498311.1	  7e-89
  2-  8:	XP_030485846.1	XP_030498234.1	 4e-173
  2-  9:	XP_030485930.1	XP_030498159.1	 8e-153
  2- 10:	XP_030485942.1	XP_030498154.1	      0
  2- 11:	XP_030485972.1	XP_030498146.1	  1e-27
  2- 12:	XP_030486005.1	XP_030498120.1	      0
## Alignment 3: score=449.0 e_value=2.5e-17 N=9 csNC_044370.1&csNC_044370.1 minus
  3-  0:	XP_030486463.1	XP_030486501.1	 3e-146
  3-  1:	XP_030486459.1	XP_030486498.1	      0
  3-  2:	XP_030486659.1	XP_030486930.1	      0
  3-  3:	XP_030485759.1	XP_030485745.1	 7e-145
  3-  4:	XP_030485724.1	XP_030486494.1	  1e-73
  3-  5:	XP_030486473.1	XP_030486493.1	      0
  3-  6:	XP_030499517.1	XP_030499582.1	 2e-158
  3-  7:	XP_030486474.1	XP_030486492.1	 3e-108
  3-  8:	XP_030499528.1	XP_030499570.1	      0
## Alignment 4: score=250.0 e_value=2.6e-11 N=6 csNC_044370.1&csNC_044370.1 minus
  4-  0:	XP_030490752.1	XP_030497967.1	  5e-61
  4-  1:	XP_030486384.1	XP_030497932.1	  2e-41
  4-  2:	XP_030485754.1	XP_030508880.1	  1e-38
  4-  3:	XP_030486449.1	XP_030497852.1	 9e-111
  4-  4:	XP_030486659.1	XP_030497818.1	      0
  4-  5:	XP_030485759.1	XP_030497807.1	  2e-07
## Alignment 5: score=753.0 e_value=1.2e-44 N=17 csNC_044370.1&csNC_044371.1 minus
  5-  0:	XP_030489358.1	XP_030490821.1	  1e-42
  5-  1:	XP_030489399.1	XP_030490805.1	 2e-151
  5-  2:	XP_030485755.1	XP_030490260.1	  7e-57
  5-  3:	XP_030502824.1	XP_030487751.1	  5e-70
  5-  4:	XP_030489788.1	XP_030490753.1	 5e-160
  5-  5:	XP_030489928.1	XP_030491320.1	  1e-31
  5-  6:	XP_030489959.1	XP_030490718.1	 6e-117
  5-  7:	XP_030490012.1	XP_030490716.1	 3e-171
  5-  8:	XP_030490042.1	XP_030490880.1	  3e-58
  5-  9:	XP_030490201.1	XP_030490685.1	 1e-166
  5- 10:	XP_030490303.1	XP_030487590.1	      0
  5- 11:	XP_030490437.1	XP_030487589.1	 5e-166
  5- 12:	XP_030490447.1	XP_030490647.1	  3e-80
  5- 13:	XP_030490482.1	XP_030491303.1	      0
  5- 14:	XP_030490611.1	XP_030490620.1	  3e-98
  5- 15:	XP_030490691.1	XP_030490598.1	  1e-42
  5- 16:	XP_030490885.1	XP_030491447.1	 1e-104
## Alignment 6: score=1475.0 e_value=1e-109 N=33 csNC_044370.1&csNC_044373.1 plus
  6-  0:	XP_030483705.1	XP_030497391.1	      0
  6-  1:	XP_030483753.1	XP_030498434.1	      0
  6-  2:	XP_030479300.1	XP_030496661.1	 4e-135
  6-  3:	XP_030483768.1	XP_030499012.1	      0
  6-  4:	XP_030483798.1	XP_030499033.1	  2e-85
  6-  5:	XP_030483804.1	XP_030499014.1	 2e-110
  6-  6:	XP_030483825.1	XP_030499013.1	 6e-101
  6-  7:	XP_030483871.1	XP_030499015.1	  2e-91
  6-  8:	XP_030483953.1	XP_030498984.1	 3e-168
  6-  9:	XP_030483978.1	XP_030498968.1	 1e-117
  6- 10:	XP_030484093.1	XP_030498992.1	  2e-32
  6- 11:	XP_030484104.1	XP_030499001.1	 3e-154
  6- 12:	XP_030484114.1	XP_030499048.1	  3e-60
  6- 13:	XP_030484217.1	XP_030499019.1	 2e-136
  6- 14:	XP_030484383.1	XP_030498975.1	      0
  6- 15:	XP_030484409.1	XP_030498995.1	  1e-58
  6- 16:	XP_030484447.1	XP_030498946.1	 9e-150
  6- 17:	XP_030484474.1	XP_030498986.1	      0
  6- 18:	XP_030484581.1	XP_030498940.1	  3e-72
  6- 19:	XP_030484613.1	XP_030498512.1	      0
  6- 20:	XP_030484625.1	XP_030496417.1	  2e-11
  6- 21:	XP_030484649.1	XP_030495996.1	 2e-110
  6- 22:	XP_030486578.1	XP_030497258.1	  4e-09
  6- 23:	XP_030484659.1	XP_030499647.1	 1e-171
  6- 24:	XP_030484774.1	XP_030498421.1	  1e-21
  6- 25:	XP_030486583.1	XP_030499793.1	 2e-148
  6- 26:	XP_030484887.1	XP_030499794.1	      0
  6- 27:	XP_030484973.1	XP_030499685.1	      0
  6- 28:	XP_030485088.1	XP_030498521.1	  1e-57
  6- 29:	XP_030485106.1	XP_030498294.1	  3e-64
  6- 30:	XP_030485136.1	XP_030499178.1	  2e-24
  6- 31:	XP_030485284.1	XP_030499329.1	  2e-39
  6- 32:	XP_030485297.1	XP_030498798.1	  9e-37
## Alignment 7: score=294.0 e_value=6.4e-11 N=7 csNC_044370.1&csNC_044373.1 plus
  7-  0:	XP_030483256.1	XP_030498802.1	 1e-151
  7-  1:	XP_030483263.1	XP_030496535.1	 2e-124
  7-  2:	XP_030483319.1	XP_030500042.1	  5e-34
  7-  3:	XP_030483328.1	XP_030499713.1	      0
  7-  4:	XP_030483336.1	XP_030497326.1	  2e-19
  7-  5:	XP_030483362.1	XP_030499631.1	 4e-151
  7-  6:	XP_030483373.1	XP_030496482.1	 3e-161
## Alignment 8: score=286.0 e_value=4.6e-11 N=7 csNC_044370.1&csNC_044373.1 plus
  8-  0:	XP_030497838.1	XP_030499369.1	  4e-74
  8-  1:	XP_030492354.1	XP_030496665.1	  4e-30
  8-  2:	XP_030497879.1	XP_030497410.1	      0
  8-  3:	XP_030497967.1	XP_030498803.1	  6e-62
  8-  4:	XP_030497999.1	XP_030496958.1	      0
  8-  5:	XP_030498067.1	XP_030498538.1	 4e-103
  8-  6:	XP_030498078.1	XP_030496181.1	  5e-87
## Alignment 9: score=318.0 e_value=2.8e-10 N=7 csNC_044370.1&csNC_044373.1 minus
  9-  0:	XP_030486582.1	XP_030496574.1	  5e-23
  9-  1:	XP_030488687.1	XP_030496131.1	  2e-89
  9-  2:	XP_030485772.1	XP_030499527.1	  8e-72
  9-  3:	XP_030486609.1	XP_030496541.1	      0
  9-  4:	XP_030486612.1	XP_030499082.1	  2e-71
  9-  5:	XP_030491020.1	XP_030496691.1	 1e-134
  9-  6:	XP_030486626.1	XP_030496295.1	      0
## Alignment 10: score=358.0 e_value=1.9e-13 N=8 csNC_044370.1&csNC_044375.1 plus
 10-  0:	XP_030494807.1	XP_030504314.1	 1e-135
 10-  1:	XP_030500599.1	XP_030503265.1	 2e-139
 10-  2:	XP_030495164.1	XP_030503495.1	      0
 10-  3:	XP_030489492.1	XP_030505479.1	 5e-124
 10-  4:	XP_030495591.1	XP_030504084.1	      0
 10-  5:	XP_030497944.1	XP_030504222.1	      0
 10-  6:	XP_030499216.1	XP_030504594.1	  8e-08
 10-  7:	XP_030499477.1	XP_030504450.1	      0
## Alignment 11: score=410.0 e_value=3.3e-20 N=9 csNC_044370.1&csNC_044376.1 plus
 11-  0:	XP_030485702.1	XP_030508428.1	  6e-17
 11-  1:	XP_030485710.1	XP_030506854.1	  3e-42
 11-  2:	XP_030493178.1	XP_030508281.1	  3e-97
 11-  3:	XP_030487081.1	XP_030508814.1	 1e-162
 11-  4:	XP_030485730.1	XP_030507836.1	 8e-140
 11-  5:	XP_030487115.1	XP_030507057.1	      0
 11-  6:	XP_030487128.1	XP_030507176.1	      0
 11-  7:	XP_030487165.1	XP_030507609.1	 3e-117
 11-  8:	XP_030487318.1	XP_030507898.1	  3e-23
## Alignment 12: score=315.0 e_value=9.1e-12 N=7 csNC_044370.1&csNC_044376.1 plus
 12-  0:	XP_030497997.1	XP_030507991.1	  7e-29
 12-  1:	XP_030498640.1	XP_030508212.1	  1e-19
 12-  2:	XP_030501229.1	XP_030507216.1	 9e-122
 12-  3:	XP_030502148.1	XP_030507621.1	  3e-24
 12-  4:	XP_030502502.1	XP_030507092.1	 3e-166
 12-  5:	XP_030502549.1	XP_030507041.1	  1e-59
 12-  6:	XP_030502838.1	XP_030509374.1	      0
## Alignment 13: score=303.0 e_value=2.6e-10 N=7 csNC_044370.1&csNC_044376.1 minus
 13-  0:	XP_030486451.1	XP_030508259.1	  4e-39
 13-  1:	XP_030508043.1	XP_030507182.1	 8e-146
 13-  2:	XP_030491055.1	XP_030508337.1	  2e-56
 13-  3:	XP_030489111.1	XP_030509541.1	  1e-38
 13-  4:	XP_030510716.1	XP_030507076.1	  5e-32
 13-  5:	XP_030501125.1	XP_030507312.1	  9e-36
 13-  6:	XP_030501147.1	XP_030508444.1	  2e-49
## Alignment 14: score=281.0 e_value=4.9e-13 N=7 csNC_044370.1&csNC_044376.1 minus
 14-  0:	XP_030493438.1	XP_030508170.1	  2e-43
 14-  1:	XP_030487514.1	XP_030508770.1	 9e-133
 14-  2:	XP_030482260.1	XP_030508763.1	  1e-78
 14-  3:	XP_030511052.1	XP_030508769.1	 1e-168
 14-  4:	XP_030494807.1	XP_030508778.1	 1e-133
 14-  5:	XP_030496022.1	XP_030509552.1	      0
 14-  6:	XP_030496349.1	XP_030509381.1	      0
## Alignment 15: score=278.0 e_value=3.2e-09 N=6 csNC_044370.1&csNC_044376.1 minus
 15-  0:	XP_030487865.1	XP_030509516.1	      0
 15-  1:	XP_030488063.1	XP_030507174.1	 5e-123
 15-  2:	XP_030488720.1	XP_030506848.1	      0
 15-  3:	XP_030500325.1	XP_030509484.1	  6e-97
 15-  4:	XP_030491935.1	XP_030507574.1	  2e-69
 15-  5:	XP_030500394.1	XP_030508331.1	  2e-14
## Alignment 16: score=555.0 e_value=3.9e-32 N=13 csNC_044370.1&csNC_044377.1 minus
 16-  0:	XP_030484435.1	XP_030478578.1	  0.001
 16-  1:	XP_030484625.1	XP_030478702.1	  7e-09
 16-  2:	XP_030484649.1	XP_030509876.1	  4e-95
 16-  3:	XP_030484659.1	XP_030509681.1	 2e-162
 16-  4:	XP_030484684.1	XP_030477690.1	      0
 16-  5:	XP_030484774.1	XP_030510623.1	  4e-30
 16-  6:	XP_030484786.1	XP_030510538.1	      0
 16-  7:	XP_030484864.1	XP_030510141.1	  4e-76
 16-  8:	XP_030484887.1	XP_030478707.1	      0
 16-  9:	XP_030484973.1	XP_030510411.1	      0
 16- 10:	XP_030485032.1	XP_030509680.1	      0
 16- 11:	XP_030485136.1	XP_030510118.1	  6e-58
 16- 12:	XP_030485148.1	XP_030511134.1	      0
## Alignment 17: score=3789.0 e_value=0 N=79 csNC_044370.1&hl1531 plus
 17-  0:	XP_030483531.1	HUMLU_CAS0007989.t1.p1	      0
 17-  1:	XP_030483625.1	HUMLU_CAS0007992.t1.p1	      0
 17-  2:	XP_030483811.1	HUMLU_CAS0008021.t1.p1	      0
 17-  3:	XP_030484007.1	HUMLU_CAS0008026.t2.p1	  1e-55
 17-  4:	XP_030484127.1	HUMLU_CAS0008031.t1.p1	  2e-85
 17-  5:	XP_030486766.1	HUMLU_CAS0008034.t1.p1	      0
 17-  6:	XP_030485747.1	HUMLU_CAS0008038.t1.p1	      0
 17-  7:	XP_030484356.1	HUMLU_CAS0008044.t1.p1	      0
 17-  8:	XP_030484461.1	HUMLU_CAS0008045.t1.p1	 7e-179
 17-  9:	XP_030485278.1	HUMLU_CAS0008087.t1.p1	      0
 17- 10:	XP_030485441.1	HUMLU_CAS0008089.t1.p1	 4e-170
 17- 11:	XP_030487344.1	HUMLU_CAS0008090.t1.p1	 6e-150
 17- 12:	XP_030487027.1	HUMLU_CAS0008100.t1.p1	 5e-133
 17- 13:	XP_030489130.1	HUMLU_CAS0008115.t1.p1	 5e-169
 17- 14:	XP_030485776.1	HUMLU_CAS0008164.t1.p1	      0
 17- 15:	XP_030485805.1	HUMLU_CAS0008167.t1.p1	      0
 17- 16:	XP_030485827.1	HUMLU_CAS0008172.t1.p1	  5e-59
 17- 17:	XP_030485846.1	HUMLU_CAS0008185.t1.p1	      0
 17- 18:	XP_030485874.1	HUMLU_CAS0008221.t1.p1	      0
 17- 19:	XP_030485887.1	HUMLU_CAS0008229.t1.p1	      0
 17- 20:	XP_030485909.1	HUMLU_CAS0008232.t1.p1	 3e-165
 17- 21:	XP_030485899.1	HUMLU_CAS0008233.t1.p1	      0
 17- 22:	XP_030485930.1	HUMLU_CAS0008242.t1.p1	      0
 17- 23:	XP_030485942.1	HUMLU_CAS0008247.t1.p1	      0
 17- 24:	XP_030485952.1	HUMLU_CAS0008256.t1.p1	      0
 17- 25:	XP_030485972.1	HUMLU_CAS0008265.t1.p1	      0
 17- 26:	XP_030486022.1	HUMLU_CAS0008272.t1.p1	      0
 17- 27:	XP_030486005.1	HUMLU_CAS0008275.t1.p1	      0
 17- 28:	XP_030487641.1	HUMLU_CAS0008283.t3.p1	      0
 17- 29:	XP_030486057.1	HUMLU_CAS0008284.t1.p1	  5e-68
 17- 30:	XP_030486085.1	HUMLU_CAS0008286.t1.p1	      0
 17- 31:	XP_030486134.1	HUMLU_CAS0008324.t1.p1	 9e-146
 17- 32:	XP_030486145.1	HUMLU_CAS0008331.t1.p1	      0
 17- 33:	XP_030486196.1	HUMLU_CAS0008332.t1.p1	      0
 17- 34:	XP_030486203.1	HUMLU_CAS0008333.t1.p1	 5e-107
 17- 35:	XP_030486251.1	HUMLU_CAS0008334.t1.p1	      0
 17- 36:	XP_030486262.1	HUMLU_CAS0008338.t1.p1	      0
 17- 37:	XP_030486294.1	HUMLU_CAS0008341.t9.p1	      0
 17- 38:	XP_030491007.1	HUMLU_CAS0008342.t1.p1	      0
 17- 39:	XP_030486331.1	HUMLU_CAS0008345.t2.p1	  2e-98
 17- 40:	XP_030486395.1	HUMLU_CAS0008348.t1.p1	      0
 17- 41:	XP_030486411.1	HUMLU_CAS0008350.t1.p1	      0
 17- 42:	XP_030486489.1	HUMLU_CAS0008362.t1.p1	      0
 17- 43:	XP_030486511.1	HUMLU_CAS0008369.t2.p1	      0
 17- 44:	XP_030486581.1	HUMLU_CAS0008371.t1.p1	      0
 17- 45:	XP_030486607.1	HUMLU_CAS0008375.t3.p1	      0
 17- 46:	XP_030501681.1	HUMLU_CAS0008455.t1.p1	  6e-84
 17- 47:	XP_030486632.1	HUMLU_CAS0008464.t2.p1	 2e-150
 17- 48:	XP_030486633.1	HUMLU_CAS0008473.t1.p1	      0
 17- 49:	XP_030486642.1	HUMLU_CAS0008523.t1.p1	 2e-167
 17- 50:	XP_030486639.1	HUMLU_CAS0008528.t1.p1	      0
 17- 51:	XP_030486644.1	HUMLU_CAS0008533.t1.p1	      0
 17- 52:	XP_030486645.1	HUMLU_CAS0008535.t1.p1	      0
 17- 53:	XP_030486646.1	HUMLU_CAS0008546.t2.p1	      0
 17- 54:	XP_030486679.1	HUMLU_CAS0008569.t1.p1	      0
 17- 55:	XP_030488444.1	HUMLU_CAS0008573.t1.p1	      0
 17- 56:	XP_030486691.1	HUMLU_CAS0008584.t1.p1	      0
 17- 57:	XP_030486739.1	HUMLU_CAS0008603.t1.p1	  2e-76
 17- 58:	XP_030486758.1	HUMLU_CAS0008605.t1.p1	      0
 17- 59:	XP_030486787.1	HUMLU_CAS0008622.t1.p1	 6e-140
 17- 60:	XP_030486794.1	HUMLU_CAS0008623.t1.p1	      0
 17- 61:	XP_030486802.1	HUMLU_CAS0008626.t1.p1	      0
 17- 62:	XP_030486822.1	HUMLU_CAS0008630.t1.p1	 4e-176
 17- 63:	XP_030486896.1	HUMLU_CAS0008656.t1.p1	 1e-105
 17- 64:	XP_030486902.1	HUMLU_CAS0008657.t1.p1	      0
 17- 65:	XP_030486955.1	HUMLU_CAS0008668.t1.p1	      0
 17- 66:	XP_030487813.1	HUMLU_CAS0008673.t1.p1	  4e-89
 17- 67:	XP_030487000.1	HUMLU_CAS0008676.t1.p1	 1e-172
 17- 68:	XP_030487012.1	HUMLU_CAS0008680.t1.p1	      0
 17- 69:	XP_030487036.1	HUMLU_CAS0008681.t1.p1	      0
 17- 70:	XP_030485702.1	HUMLU_CAS0008691.t1.p1	  2e-54
 17- 71:	XP_030487081.1	HUMLU_CAS0008740.t1.p1	      0
 17- 72:	XP_030485730.1	HUMLU_CAS0008742.t1.p1	 1e-136
 17- 73:	XP_030487095.1	HUMLU_CAS0008743.t1.p1	      0
 17- 74:	XP_030487115.1	HUMLU_CAS0008747.t1.p1	      0
 17- 75:	XP_030487128.1	HUMLU_CAS0008752.t1.p1	      0
 17- 76:	XP_030487145.1	HUMLU_CAS0008757.t1.p1	      0
 17- 77:	XP_030487165.1	HUMLU_CAS0008759.t1.p1	  1e-79
 17- 78:	XP_030487171.1	HUMLU_CAS0008807.t1.p1	 2e-154
## Alignment 18: score=3319.0 e_value=1.3e-299 N=71 csNC_044370.1&hl1531 plus
 18-  0:	XP_030486234.1	HUMLU_CAS0006239.t1.p1	      0
 18-  1:	XP_030500518.1	HUMLU_CAS0006255.t1.p1	 1e-150
 18-  2:	XP_030486565.1	HUMLU_CAS0006294.t1.p1	 2e-100
 18-  3:	XP_030486746.1	HUMLU_CAS0006308.t1.p1	      0
 18-  4:	XP_030486240.1	HUMLU_CAS0006315.t1.p1	      0
 18-  5:	XP_030487594.1	HUMLU_CAS0006319.t1.p1	      0
 18-  6:	XP_030486243.1	HUMLU_CAS0006325.t1.p1	      0
 18-  7:	XP_030486246.1	HUMLU_CAS0006369.t2.p1	      0
 18-  8:	XP_030486248.1	HUMLU_CAS0006372.t4.p1	 3e-104
 18-  9:	XP_030486250.1	HUMLU_CAS0006380.t1.p1	 7e-120
 18- 10:	XP_030486254.1	HUMLU_CAS0006381.t1.p1	      0
 18- 11:	XP_030486257.1	HUMLU_CAS0006403.t1.p1	      0
 18- 12:	XP_030486258.1	HUMLU_CAS0006410.t1.p2	      0
 18- 13:	XP_030489090.1	HUMLU_CAS0006429.t1.p1	 1e-167
 18- 14:	XP_030486259.1	HUMLU_CAS0006434.t1.p1	      0
 18- 15:	XP_030486264.1	HUMLU_CAS0006469.t1.p1	      0
 18- 16:	XP_030487674.1	HUMLU_CAS0006470.t1.p1	 5e-133
 18- 17:	XP_030486265.1	HUMLU_CAS0006479.t1.p1	      0
 18- 18:	XP_030486267.1	HUMLU_CAS0006481.t1.p1	      0
 18- 19:	XP_030486268.1	HUMLU_CAS0006483.t1.p1	      0
 18- 20:	XP_030486371.1	HUMLU_CAS0006494.t1.p1	  2e-98
 18- 21:	XP_030486269.1	HUMLU_CAS0006496.t1.p1	      0
 18- 22:	XP_030486508.1	HUMLU_CAS0006506.t1.p1	      0
 18- 23:	XP_030486272.1	HUMLU_CAS0006528.t1.p1	      0
 18- 24:	XP_030486277.1	HUMLU_CAS0006546.t1.p1	      0
 18- 25:	XP_030486279.1	HUMLU_CAS0006557.t1.p1	 3e-159
 18- 26:	XP_030486281.1	HUMLU_CAS0006572.t1.p1	 6e-105
 18- 27:	XP_030483890.1	HUMLU_CAS0006585.t1.p1	 1e-104
 18- 28:	XP_030489905.1	HUMLU_CAS0006601.t1.p1	  3e-28
 18- 29:	XP_030489335.1	HUMLU_CAS0006622.t1.p1	  3e-42
 18- 30:	XP_030486299.1	HUMLU_CAS0006667.t1.p1	 6e-111
 18- 31:	XP_030486306.1	HUMLU_CAS0006670.t1.p1	      0
 18- 32:	XP_030486309.1	HUMLU_CAS0006680.t1.p1	      0
 18- 33:	XP_030486312.1	HUMLU_CAS0006749.t1.p1	  7e-91
 18- 34:	XP_030486314.1	HUMLU_CAS0006748.t3.p1	 8e-128
 18- 35:	XP_030486338.1	HUMLU_CAS0006785.t1.p1	      0
 18- 36:	XP_030486340.1	HUMLU_CAS0006789.t1.p1	 1e-131
 18- 37:	XP_030486342.1	HUMLU_CAS0006794.t1.p1	 3e-171
 18- 38:	XP_030486344.1	HUMLU_CAS0006796.t1.p1	 1e-103
 18- 39:	XP_030486345.1	HUMLU_CAS0006826.t1.p1	 1e-176
 18- 40:	XP_030486346.1	HUMLU_CAS0006880.t2.p1	      0
 18- 41:	XP_030486347.1	HUMLU_CAS0006917.t1.p1	      0
 18- 42:	XP_030486349.1	HUMLU_CAS0006927.t1.p1	      0
 18- 43:	XP_030486363.1	HUMLU_CAS0006958.t1.p1	 2e-125
 18- 44:	XP_030486354.1	HUMLU_CAS0007046.t1.p1	 8e-171
 18- 45:	XP_030486374.1	HUMLU_CAS0007061.t1.p1	 1e-127
 18- 46:	XP_030486379.1	HUMLU_CAS0007088.t1.p1	      0
 18- 47:	XP_030486386.1	HUMLU_CAS0007120.t1.p1	 2e-127
 18- 48:	XP_030487182.1	HUMLU_CAS0007122.t1.p1	      0
 18- 49:	XP_030486400.1	HUMLU_CAS0007138.t1.p1	      0
 18- 50:	XP_030486402.1	HUMLU_CAS0007140.t1.p1	 2e-112
 18- 51:	XP_030486424.1	HUMLU_CAS0007158.t1.p1	 1e-109
 18- 52:	XP_030499394.1	HUMLU_CAS0007159.t1.p1	      0
 18- 53:	XP_030486426.1	HUMLU_CAS0007160.t1.p1	      0
 18- 54:	XP_030486429.1	HUMLU_CAS0007162.t1.p1	  3e-70
 18- 55:	XP_030486431.1	HUMLU_CAS0007167.t1.p1	      0
 18- 56:	XP_030486434.1	HUMLU_CAS0007201.t1.p1	      0
 18- 57:	XP_030486435.1	HUMLU_CAS0007202.t1.p1	 8e-168
 18- 58:	XP_030486439.1	HUMLU_CAS0007204.t1.p1	      0
 18- 59:	XP_030486441.1	HUMLU_CAS0007221.t1.p1	 2e-176
 18- 60:	XP_030499445.1	HUMLU_CAS0007223.t1.p1	      0
 18- 61:	XP_030481405.1	HUMLU_CAS0007224.t1.p1	      0
 18- 62:	XP_030486463.1	HUMLU_CAS0007253.t1.p1	 8e-137
 18- 63:	XP_030486459.1	HUMLU_CAS0007255.t1.p1	      0
 18- 64:	XP_030486659.1	HUMLU_CAS0007265.t1.p1	      0
 18- 65:	XP_030485724.1	HUMLU_CAS0007285.t1.p1	  2e-63
 18- 66:	XP_030486474.1	HUMLU_CAS0007299.t2.p1	  4e-30
 18- 67:	XP_030486479.1	HUMLU_CAS0007364.t1.p1	      0
 18- 68:	XP_030486481.1	HUMLU_CAS0007367.t1.p1	      0
 18- 69:	XP_030486483.1	HUMLU_CAS0007369.t1.p1	      0
 18- 70:	XP_030486488.1	HUMLU_CAS0007370.t1.p1	  3e-99
## Alignment 19: score=2420.0 e_value=3.9e-204 N=51 csNC_044370.1&hl1531 plus
 19-  0:	XP_030485869.1	HUMLU_CAS0000460.t2.p2	 6e-108
 19-  1:	XP_030485892.1	HUMLU_CAS0000486.t1.p1	      0
 19-  2:	XP_030485895.1	HUMLU_CAS0000488.t1.p1	 3e-166
 19-  3:	XP_030485897.1	HUMLU_CAS0000490.t1.p1	  2e-99
 19-  4:	XP_030485891.1	HUMLU_CAS0000492.t1.p1	      0
 19-  5:	XP_030485901.1	HUMLU_CAS0000494.t1.p1	      0
 19-  6:	XP_030485902.1	HUMLU_CAS0000497.t1.p1	      0
 19-  7:	XP_030485912.1	HUMLU_CAS0000498.t1.p1	      0
 19-  8:	XP_030488114.1	HUMLU_CAS0000501.t1.p1	      0
 19-  9:	XP_030485863.1	HUMLU_CAS0000502.t1.p1	      0
 19- 10:	XP_030485916.1	HUMLU_CAS0000507.t1.p1	      0
 19- 11:	XP_030485919.1	HUMLU_CAS0000510.t1.p1	 2e-114
 19- 12:	XP_030485923.1	HUMLU_CAS0000513.t1.p1	      0
 19- 13:	XP_030486669.1	HUMLU_CAS0000515.t1.p1	 3e-125
 19- 14:	XP_030485931.1	HUMLU_CAS0000519.t1.p1	  2e-97
 19- 15:	XP_030485929.1	HUMLU_CAS0000521.t1.p1	 6e-120
 19- 16:	XP_030485935.1	HUMLU_CAS0000528.t1.p1	      0
 19- 17:	XP_030485939.1	HUMLU_CAS0000536.t1.p1	      0
 19- 18:	XP_030485940.1	HUMLU_CAS0000537.t1.p1	      0
 19- 19:	XP_030485943.1	HUMLU_CAS0000539.t1.p1	      0
 19- 20:	XP_030485945.1	HUMLU_CAS0000540.t1.p1	      0
 19- 21:	XP_030485946.1	HUMLU_CAS0000541.t1.p1	      0
 19- 22:	XP_030485948.1	HUMLU_CAS0000543.t1.p1	 6e-164
 19- 23:	XP_030485950.1	HUMLU_CAS0000545.t1.p1	      0
 19- 24:	XP_030485954.1	HUMLU_CAS0000546.t1.p1	 2e-156
 19- 25:	XP_030485962.1	HUMLU_CAS0000549.t1.p1	  5e-72
 19- 26:	XP_030485959.1	HUMLU_CAS0000555.t1.p1	      0
 19- 27:	XP_030485964.1	HUMLU_CAS0000556.t1.p1	 4e-132
 19- 28:	XP_030485978.1	HUMLU_CAS0000565.t1.p1	 1e-169
 19- 29:	XP_030486421.1	HUMLU_CAS0000567.t1.p1	      0
 19- 30:	XP_030485991.1	HUMLU_CAS0000572.t1.p1	      0
 19- 31:	XP_030485998.1	HUMLU_CAS0000578.t1.p1	      0
 19- 32:	XP_030486006.1	HUMLU_CAS0000580.t1.p1	      0
 19- 33:	XP_030486011.1	HUMLU_CAS0000582.t1.p1	 2e-136
 19- 34:	XP_030488614.1	HUMLU_CAS0000584.t1.p1	      0
 19- 35:	XP_030486016.1	HUMLU_CAS0000586.t1.p1	 8e-113
 19- 36:	XP_030486036.1	HUMLU_CAS0000587.t1.p1	      0
 19- 37:	XP_030486020.1	HUMLU_CAS0000591.t1.p1	      0
 19- 38:	XP_030486023.1	HUMLU_CAS0000594.t1.p1	      0
 19- 39:	XP_030486038.1	HUMLU_CAS0000600.t1.p1	      0
 19- 40:	XP_030488273.1	HUMLU_CAS0000603.t1.p1	      0
 19- 41:	XP_030486041.1	HUMLU_CAS0000604.t1.p1	 3e-143
 19- 42:	XP_030486052.1	HUMLU_CAS0000631.t1.p1	 7e-158
 19- 43:	XP_030486053.1	HUMLU_CAS0000642.t1.p1	  3e-54
 19- 44:	XP_030486056.1	HUMLU_CAS0000650.t1.p1	      0
 19- 45:	XP_030486063.1	HUMLU_CAS0000675.t2.p1	      0
 19- 46:	XP_030486064.1	HUMLU_CAS0000678.t1.p1	  1e-86
 19- 47:	XP_030486069.1	HUMLU_CAS0000684.t1.p1	      0
 19- 48:	XP_030486070.1	HUMLU_CAS0000687.t1.p1	 2e-166
 19- 49:	XP_030486072.1	HUMLU_CAS0000689.t1.p1	 8e-162
 19- 50:	XP_030486077.1	HUMLU_CAS0000691.t1.p1	      0
## Alignment 20: score=1780.0 e_value=1e-135 N=37 csNC_044370.1&hl1531 plus
 20-  0:	XP_030487115.1	HUMLU_CAS0009692.t1.p1	  1e-21
 20-  1:	XP_030487204.1	HUMLU_CAS0009713.t1.p1	 4e-167
 20-  2:	XP_030487221.1	HUMLU_CAS0009715.t1.p1	      0
 20-  3:	XP_030502095.1	HUMLU_CAS0009720.t1.p1	      0
 20-  4:	XP_030487243.1	HUMLU_CAS0009722.t1.p1	      0
 20-  5:	XP_030487250.1	HUMLU_CAS0009728.t1.p2	  9e-42
 20-  6:	XP_030487268.1	HUMLU_CAS0009729.t3.p1	      0
 20-  7:	XP_030487286.1	HUMLU_CAS0009732.t1.p1	      0
 20-  8:	XP_030487299.1	HUMLU_CAS0009742.t1.p1	      0
 20-  9:	XP_030487295.1	HUMLU_CAS0009743.t1.p1	      0
 20- 10:	XP_030489731.1	HUMLU_CAS0009751.t1.p1	 1e-176
 20- 11:	XP_030487318.1	HUMLU_CAS0009755.t1.p1	      0
 20- 12:	XP_030485828.1	HUMLU_CAS0009760.t1.p1	  2e-28
 20- 13:	XP_030487400.1	HUMLU_CAS0009763.t1.p1	 2e-169
 20- 14:	XP_030487416.1	HUMLU_CAS0009765.t1.p1	      0
 20- 15:	XP_030487455.1	HUMLU_CAS0009766.t1.p1	 0.0001
 20- 16:	XP_030487452.1	HUMLU_CAS0009770.t1.p1	      0
 20- 17:	XP_030487437.1	HUMLU_CAS0009771.t1.p1	 3e-161
 20- 18:	XP_030487462.1	HUMLU_CAS0009772.t1.p1	      0
 20- 19:	XP_030487489.1	HUMLU_CAS0009779.t2.p1	      0
 20- 20:	XP_030487494.1	HUMLU_CAS0009780.t1.p1	 4e-110
 20- 21:	XP_030487520.1	HUMLU_CAS0009784.t1.p1	      0
 20- 22:	XP_030487538.1	HUMLU_CAS0009786.t1.p1	      0
 20- 23:	XP_030487565.1	HUMLU_CAS0009810.t1.p1	      0
 20- 24:	XP_030487588.1	HUMLU_CAS0009829.t1.p1	  8e-51
 20- 25:	XP_030487622.1	HUMLU_CAS0009832.t1.p1	      0
 20- 26:	XP_030487636.1	HUMLU_CAS0009833.t1.p1	      0
 20- 27:	XP_030487649.1	HUMLU_CAS0009836.t1.p1	      0
 20- 28:	XP_030487657.1	HUMLU_CAS0009838.t1.p1	      0
 20- 29:	XP_030487840.1	HUMLU_CAS0009845.t2.p1	      0
 20- 30:	XP_030488379.1	HUMLU_CAS0009847.t1.p1	      0
 20- 31:	XP_030487889.1	HUMLU_CAS0009852.t2.p1	      0
 20- 32:	XP_030487928.1	HUMLU_CAS0009859.t1.p1	      0
 20- 33:	XP_030487948.1	HUMLU_CAS0009861.t1.p1	      0
 20- 34:	XP_030487959.1	HUMLU_CAS0009862.t1.p1	 4e-110
 20- 35:	XP_030487982.1	HUMLU_CAS0009863.t1.p1	      0
 20- 36:	XP_030488012.1	HUMLU_CAS0009867.t1.p1	  1e-88
## Alignment 21: score=1686.0 e_value=8.3e-126 N=35 csNC_044370.1&hl1531 plus
 21-  0:	XP_030486510.1	HUMLU_CAS0005886.t1.p1	      0
 21-  1:	XP_030486514.1	HUMLU_CAS0005893.t1.p1	      0
 21-  2:	XP_030486524.1	HUMLU_CAS0005923.t1.p1	      0
 21-  3:	XP_030486525.1	HUMLU_CAS0005933.t1.p1	      0
 21-  4:	XP_030486528.1	HUMLU_CAS0005935.t1.p1	 1e-169
 21-  5:	XP_030486529.1	HUMLU_CAS0005939.t1.p1	      0
 21-  6:	XP_030482160.1	HUMLU_CAS0005972.t1.p1	 8e-169
 21-  7:	XP_030486558.1	HUMLU_CAS0006018.t1.p1	      0
 21-  8:	XP_030486570.1	HUMLU_CAS0006024.t1.p1	 7e-180
 21-  9:	XP_030486571.1	HUMLU_CAS0006041.t1.p1	      0
 21- 10:	XP_030486573.1	HUMLU_CAS0006048.t1.p1	      0
 21- 11:	XP_030486575.1	HUMLU_CAS0006052.t1.p1	      0
 21- 12:	XP_030486576.1	HUMLU_CAS0006062.t1.p1	      0
 21- 13:	XP_030486579.1	HUMLU_CAS0006063.t1.p1	  3e-59
 21- 14:	XP_030486582.1	HUMLU_CAS0006065.t1.p1	      0
 21- 15:	XP_030488687.1	HUMLU_CAS0006066.t1.p1	      0
 21- 16:	XP_030486584.1	HUMLU_CAS0006089.t1.p1	      0
 21- 17:	XP_030486589.1	HUMLU_CAS0006093.t1.p1	 1e-132
 21- 18:	XP_030486591.1	HUMLU_CAS0006095.t1.p1	      0
 21- 19:	XP_030486592.1	HUMLU_CAS0006097.t1.p1	      0
 21- 20:	XP_030486594.1	HUMLU_CAS0006098.t1.p1	 3e-141
 21- 21:	XP_030486595.1	HUMLU_CAS0006136.t1.p1	      0
 21- 22:	XP_030486602.1	HUMLU_CAS0006145.t1.p1	      0
 21- 23:	XP_030486606.1	HUMLU_CAS0006146.t1.p1	 1e-145
 21- 24:	XP_030486608.1	HUMLU_CAS0006148.t1.p1	      0
 21- 25:	XP_030486609.1	HUMLU_CAS0006149.t1.p1	      0
 21- 26:	XP_030486611.1	HUMLU_CAS0006150.t1.p1	      0
 21- 27:	XP_030486618.1	HUMLU_CAS0006159.t2.p1	 2e-110
 21- 28:	XP_030486621.1	HUMLU_CAS0006176.t1.p1	      0
 21- 29:	XP_030486619.1	HUMLU_CAS0006177.t1.p1	      0
 21- 30:	XP_030493989.1	HUMLU_CAS0006207.t1.p1	 3e-123
 21- 31:	XP_030486626.1	HUMLU_CAS0006221.t1.p1	      0
 21- 32:	XP_030486627.1	HUMLU_CAS0006224.t1.p1	      0
 21- 33:	XP_030486630.1	HUMLU_CAS0006229.t1.p1	 9e-148
 21- 34:	XP_030489612.1	HUMLU_CAS0006231.t1.p1	 2e-170
## Alignment 22: score=1304.0 e_value=9.5e-89 N=27 csNC_044370.1&hl1531 plus
 22-  0:	XP_030486093.1	HUMLU_CAS0010083.t1.p1	  1e-80
 22-  1:	XP_030486106.1	HUMLU_CAS0010085.t1.p1	 3e-112
 22-  2:	XP_030486103.1	HUMLU_CAS0010089.t1.p1	      0
 22-  3:	XP_030486109.1	HUMLU_CAS0010090.t2.p2	 4e-158
 22-  4:	XP_030486110.1	HUMLU_CAS0010094.t1.p1	      0
 22-  5:	XP_030486112.1	HUMLU_CAS0010097.t1.p1	      0
 22-  6:	XP_030486113.1	HUMLU_CAS0010098.t1.p1	 2e-117
 22-  7:	XP_030486123.1	HUMLU_CAS0010099.t1.p1	      0
 22-  8:	XP_030485703.1	HUMLU_CAS0010107.t1.p1	 6e-161
 22-  9:	XP_030486132.1	HUMLU_CAS0010122.t1.p1	      0
 22- 10:	XP_030486135.1	HUMLU_CAS0010125.t2.p1	      0
 22- 11:	XP_030486149.1	HUMLU_CAS0010130.t1.p1	  3e-17
 22- 12:	XP_030486617.1	HUMLU_CAS0010137.t1.p1	  2e-48
 22- 13:	XP_030486164.1	HUMLU_CAS0010144.t1.p1	      0
 22- 14:	XP_030486162.1	HUMLU_CAS0010146.t1.p1	      0
 22- 15:	XP_030508542.1	HUMLU_CAS0010147.t1.p1	  5e-72
 22- 16:	XP_030486169.1	HUMLU_CAS0010155.t1.p1	      0
 22- 17:	XP_030486168.1	HUMLU_CAS0010156.t1.p1	      0
 22- 18:	XP_030486172.1	HUMLU_CAS0010158.t1.p1	      0
 22- 19:	XP_030486174.1	HUMLU_CAS0010160.t1.p1	      0
 22- 20:	XP_030486175.1	HUMLU_CAS0010162.t1.p1	      0
 22- 21:	XP_030486177.1	HUMLU_CAS0010163.t1.p1	      0
 22- 22:	XP_030486182.1	HUMLU_CAS0010167.t1.p1	 7e-168
 22- 23:	XP_030486184.1	HUMLU_CAS0010170.t2.p1	      0
 22- 24:	XP_030486183.1	HUMLU_CAS0010171.t1.p1	      0
 22- 25:	XP_030486187.1	HUMLU_CAS0010172.t1.p1	      0
 22- 26:	XP_030486188.1	HUMLU_CAS0010175.t1.p1	      0
## Alignment 23: score=930.0 e_value=1e-62 N=21 csNC_044370.1&hl1531 plus
 23-  0:	XP_030483705.1	HUMLU_CAS0000072.t1.p1	      0
 23-  1:	XP_030483953.1	HUMLU_CAS0000117.t2.p1	      0
 23-  2:	XP_030484104.1	HUMLU_CAS0000137.t1.p1	 2e-124
 23-  3:	XP_030484114.1	HUMLU_CAS0000139.t1.p1	  1e-56
 23-  4:	XP_030484217.1	HUMLU_CAS0000157.t1.p1	 5e-130
 23-  5:	XP_030484383.1	HUMLU_CAS0000169.t1.p1	      0
 23-  6:	XP_030484409.1	HUMLU_CAS0000171.t1.p1	  2e-62
 23-  7:	XP_030484447.1	HUMLU_CAS0000175.t1.p1	 3e-151
 23-  8:	XP_030484474.1	HUMLU_CAS0000180.t1.p1	      0
 23-  9:	XP_030484506.1	HUMLU_CAS0000191.t1.p1	 2e-151
 23- 10:	XP_030484581.1	HUMLU_CAS0000203.t1.p1	  3e-78
 23- 11:	XP_030484613.1	HUMLU_CAS0000209.t1.p1	      0
 23- 12:	XP_030484625.1	HUMLU_CAS0000212.t1.p1	  2e-09
 23- 13:	XP_030484649.1	HUMLU_CAS0000218.t1.p1	 2e-115
 23- 14:	XP_030486578.1	HUMLU_CAS0000221.t1.p1	  4e-06
 23- 15:	XP_030484659.1	HUMLU_CAS0000236.t2.p1	 3e-129
 23- 16:	XP_030484767.1	HUMLU_CAS0000250.t2.p1	      0
 23- 17:	XP_030486583.1	HUMLU_CAS0000273.t1.p1	 2e-135
 23- 18:	XP_030484887.1	HUMLU_CAS0000292.t1.p1	      0
 23- 19:	XP_030485021.1	HUMLU_CAS0000297.t1.p1	 5e-150
 23- 20:	XP_030485282.1	HUMLU_CAS0000348.t1.p1	  1e-87
## Alignment 24: score=770.0 e_value=2.3e-47 N=16 csNC_044370.1&hl1531 plus
 24-  0:	XP_030489067.1	HUMLU_CAS0009257.t1.p1	  3e-99
 24-  1:	XP_030486918.1	HUMLU_CAS0009268.t1.p1	 2e-159
 24-  2:	XP_030492059.1	HUMLU_CAS0009283.t1.p1	      0
 24-  3:	XP_030492279.1	HUMLU_CAS0009285.t1.p1	 4e-136
 24-  4:	XP_030492176.1	HUMLU_CAS0009286.t1.p1	      0
 24-  5:	XP_030492650.1	HUMLU_CAS0009289.t1.p1	      0
 24-  6:	XP_030492745.1	HUMLU_CAS0009293.t1.p1	      0
 24-  7:	XP_030492942.1	HUMLU_CAS0009294.t1.p1	      0
 24-  8:	XP_030487108.1	HUMLU_CAS0009304.t1.p1	      0
 24-  9:	XP_030494297.1	HUMLU_CAS0009318.t1.p1	      0
 24- 10:	XP_030494633.1	HUMLU_CAS0009319.t1.p1	 2e-110
 24- 11:	XP_030494546.1	HUMLU_CAS0009320.t1.p1	 4e-139
 24- 12:	XP_030500491.1	HUMLU_CAS0009321.t1.p1	      0
 24- 13:	XP_030494807.1	HUMLU_CAS0009334.t1.p1	  8e-91
 24- 14:	XP_030494985.1	HUMLU_CAS0009341.t1.p1	      0
 24- 15:	XP_030495040.1	HUMLU_CAS0009347.t1.p1	 3e-180
## Alignment 25: score=618.0 e_value=1.5e-38 N=14 csNC_044370.1&hl1531 plus
 25-  0:	XP_030509191.1	HUMLU_CAS0007448.t1.p1	  5e-59
 25-  1:	XP_030501078.1	HUMLU_CAS0007449.t1.p1	  9e-33
 25-  2:	XP_030509514.1	HUMLU_CAS0007451.t1.p1	 3e-113
 25-  3:	XP_030509795.1	HUMLU_CAS0007452.t1.p1	      0
 25-  4:	XP_030510716.1	HUMLU_CAS0007476.t1.p1	  1e-86
 25-  5:	XP_030510827.1	HUMLU_CAS0007495.t1.p1	 1e-101
 25-  6:	XP_030488348.1	HUMLU_CAS0007513.t1.p1	      0
 25-  7:	XP_030511154.1	HUMLU_CAS0007519.t1.p1	 3e-113
 25-  8:	XP_030478176.1	HUMLU_CAS0007525.t2.p1	      0
 25-  9:	XP_030477850.1	HUMLU_CAS0007641.t1.p1	      0
 25- 10:	XP_030480159.1	HUMLU_CAS0007666.t1.p1	 3e-138
 25- 11:	XP_030480010.1	HUMLU_CAS0007746.t4.p1	 1e-124
 25- 12:	XP_030479708.1	HUMLU_CAS0007753.t2.p1	 1e-129
 25- 13:	XP_030481125.1	HUMLU_CAS0007755.t1.p1	      0
## Alignment 26: score=531.0 e_value=8.6e-31 N=13 csNC_044370.1&hl1531 plus
 26-  0:	XP_030486281.1	HUMLU_CAS0006593.t1.p1	 6e-105
 26-  1:	XP_030486290.1	HUMLU_CAS0006628.t1.p1	      0
 26-  2:	XP_030486291.1	HUMLU_CAS0006637.t1.p1	 1e-130
 26-  3:	XP_030487672.1	HUMLU_CAS0006680.t1.p1	  3e-97
 26-  4:	XP_030486297.1	HUMLU_CAS0006685.t1.p1	      0
 26-  5:	XP_030486302.1	HUMLU_CAS0006780.t1.p1	      0
 26-  6:	XP_030486308.1	HUMLU_CAS0006785.t1.p1	      0
 26-  7:	XP_030486346.1	HUMLU_CAS0006830.t1.p1	      0
 26-  8:	XP_030486347.1	HUMLU_CAS0006870.t1.p1	      0
 26-  9:	XP_030486370.1	HUMLU_CAS0006941.t1.p1	      0
 26- 10:	XP_030486374.1	HUMLU_CAS0006958.t1.p1	 2e-128
 26- 11:	XP_030486413.1	HUMLU_CAS0006990.t1.p1	      0
 26- 12:	XP_030486419.1	HUMLU_CAS0006998.t1.p1	      0
## Alignment 27: score=485.0 e_value=6.9e-21 N=10 csNC_044370.1&hl1531 plus
 27-  0:	XP_030509191.1	HUMLU_CAS0007691.t1.p1	      0
 27-  1:	XP_030501115.1	HUMLU_CAS0007701.t1.p1	      0
 27-  2:	XP_030509410.1	HUMLU_CAS0007703.t1.p1	 2e-140
 27-  3:	XP_030509795.1	HUMLU_CAS0007721.t1.p1	  4e-83
 27-  4:	XP_030510942.1	HUMLU_CAS0007735.t1.p1	      0
 27-  5:	XP_030510827.1	HUMLU_CAS0007737.t1.p1	      0
 27-  6:	XP_030488348.1	HUMLU_CAS0007741.t1.p1	      0
 27-  7:	XP_030511154.1	HUMLU_CAS0007743.t1.p1	      0
 27-  8:	XP_030478176.1	HUMLU_CAS0007746.t4.p1	      0
 27-  9:	XP_030479804.1	HUMLU_CAS0007753.t2.p1	 6e-130
## Alignment 28: score=390.0 e_value=4.6e-16 N=8 csNC_044370.1&hl1531 plus
 28-  0:	XP_030500060.1	HUMLU_CAS0008911.t1.p1	 2e-129
 28-  1:	XP_030500199.1	HUMLU_CAS0008912.t1.p1	  5e-86
 28-  2:	XP_030501002.1	HUMLU_CAS0008925.t1.p1	      0
 28-  3:	XP_030500864.1	HUMLU_CAS0008929.t1.p1	      0
 28-  4:	XP_030501229.1	HUMLU_CAS0008936.t1.p1	      0
 28-  5:	XP_030501543.1	HUMLU_CAS0008941.t1.p1	 1e-126
 28-  6:	XP_030502052.1	HUMLU_CAS0008944.t1.p1	      0
 28-  7:	XP_030502148.1	HUMLU_CAS0008945.t1.p1	  6e-37
## Alignment 29: score=382.0 e_value=5.9e-21 N=9 csNC_044370.1&hl1531 plus
 29-  0:	XP_030485990.1	HUMLU_CAS0000577.t1.p1	      0
 29-  1:	XP_030486026.1	HUMLU_CAS0000594.t1.p1	      0
 29-  2:	XP_030486017.1	HUMLU_CAS0000600.t1.p1	      0
 29-  3:	XP_030486027.1	HUMLU_CAS0000604.t1.p1	 2e-143
 29-  4:	XP_030486059.1	HUMLU_CAS0000643.t1.p1	  4e-71
 29-  5:	XP_030486086.1	HUMLU_CAS0000684.t1.p1	      0
 29-  6:	XP_030501638.1	HUMLU_CAS0000687.t1.p1	      0
 29-  7:	XP_030486089.1	HUMLU_CAS0000689.t1.p1	 8e-162
 29-  8:	XP_030486101.1	HUMLU_CAS0000691.t1.p1	      0
## Alignment 30: score=351.0 e_value=5.7e-15 N=8 csNC_044370.1&hl1531 plus
 30-  0:	XP_030486551.1	HUMLU_CAS0001079.t1.p1	  8e-48
 30-  1:	XP_030486562.1	HUMLU_CAS0001089.t1.p1	  2e-79
 30-  2:	XP_030486571.1	HUMLU_CAS0001107.t1.p1	 5e-167
 30-  3:	XP_030486573.1	HUMLU_CAS0001109.t1.p1	      0
 30-  4:	XP_030485772.1	HUMLU_CAS0001155.t1.p1	  4e-93
 30-  5:	XP_030486609.1	HUMLU_CAS0001220.t1.p1	      0
 30-  6:	XP_030486612.1	HUMLU_CAS0001231.t1.p1	  7e-74
 30-  7:	XP_030486618.1	HUMLU_CAS0001236.t1.p1	  3e-18
## Alignment 31: score=333.0 e_value=2.1e-14 N=7 csNC_044370.1&hl1531 plus
 31-  0:	XP_030486075.1	HUMLU_CAS0010183.t1.p1	      0
 31-  1:	XP_030485344.1	HUMLU_CAS0010210.t1.p1	 5e-142
 31-  2:	XP_030486090.1	HUMLU_CAS0010212.t1.p1	      0
 31-  3:	XP_030486093.1	HUMLU_CAS0010213.t1.p1	  5e-81
 31-  4:	XP_030486098.1	HUMLU_CAS0010219.t1.p1	      0
 31-  5:	XP_030486100.1	HUMLU_CAS0010224.t1.p1	      0
 31-  6:	XP_030486102.1	HUMLU_CAS0010229.t1.p1	  3e-54
## Alignment 32: score=321.0 e_value=8.7e-12 N=7 csNC_044370.1&hl1531 plus
 32-  0:	XP_030486639.1	HUMLU_CAS0008390.t1.p1	      0
 32-  1:	XP_030486644.1	HUMLU_CAS0008395.t1.p1	      0
 32-  2:	XP_030486645.1	HUMLU_CAS0008399.t1.p1	      0
 32-  3:	XP_030486679.1	HUMLU_CAS0008442.t1.p1	      0
 32-  4:	XP_030488444.1	HUMLU_CAS0008444.t1.p1	      0
 32-  5:	XP_030486691.1	HUMLU_CAS0008449.t1.p1	      0
 32-  6:	XP_030486794.1	HUMLU_CAS0008494.t1.p2	  9e-08
## Alignment 33: score=299.0 e_value=9.3e-14 N=8 csNC_044370.1&hl1531 plus
 33-  0:	XP_030486374.1	HUMLU_CAS0001777.t1.p1	  5e-40
 33-  1:	XP_030486379.1	HUMLU_CAS0001821.t1.p1	      0
 33-  2:	XP_030485728.1	HUMLU_CAS0001867.t1.p1	 2e-168
 33-  3:	XP_030490752.1	HUMLU_CAS0001920.t1.p1	  3e-65
 33-  4:	XP_030486400.1	HUMLU_CAS0001925.t1.p1	 2e-114
 33-  5:	XP_030486413.1	HUMLU_CAS0001962.t1.p1	  3e-23
 33-  6:	XP_030486441.1	HUMLU_CAS0001991.t1.p1	 6e-123
 33-  7:	XP_030486464.1	HUMLU_CAS0002017.t1.p1	  2e-82
## Alignment 34: score=297.0 e_value=9.8e-12 N=6 csNC_044370.1&hl1531 plus
 34-  0:	XP_030482840.1	HUMLU_CAS0007373.t1.p1	      0
 34-  1:	XP_030483036.1	HUMLU_CAS0007374.t1.p1	      0
 34-  2:	XP_030483225.1	HUMLU_CAS0007380.t1.p1	      0
 34-  3:	XP_030483304.1	HUMLU_CAS0007384.t1.p1	      0
 34-  4:	XP_030483475.1	HUMLU_CAS0007390.t1.p1	  3e-78
 34-  5:	XP_030501230.1	HUMLU_CAS0007391.t1.p1	 4e-134
## Alignment 35: score=296.0 e_value=6.3e-11 N=6 csNC_044370.1&hl1531 plus
 35-  0:	XP_030492039.1	HUMLU_CAS0009431.t1.p1	      0
 35-  1:	XP_030492050.1	HUMLU_CAS0009434.t1.p1	  5e-77
 35-  2:	XP_030492078.1	HUMLU_CAS0009435.t1.p1	      0
 35-  3:	XP_030504031.1	HUMLU_CAS0009441.t1.p1	  4e-61
 35-  4:	XP_030492113.1	HUMLU_CAS0009445.t1.p1	      0
 35-  5:	XP_030492153.1	HUMLU_CAS0009447.t1.p1	      0
## Alignment 36: score=288.0 e_value=2.9e-13 N=6 csNC_044370.1&hl1531 plus
 36-  0:	XP_030492024.1	HUMLU_CAS0009528.t1.p1	 7e-141
 36-  1:	XP_030492039.1	HUMLU_CAS0009529.t1.p1	      0
 36-  2:	XP_030492050.1	HUMLU_CAS0009530.t1.p1	      0
 36-  3:	XP_030492113.1	HUMLU_CAS0009541.t1.p1	      0
 36-  4:	XP_030492153.1	HUMLU_CAS0009543.t1.p1	      0
 36-  5:	XP_030492195.1	HUMLU_CAS0009564.t1.p1	 4e-169
## Alignment 37: score=277.0 e_value=2.3e-09 N=6 csNC_044370.1&hl1531 plus
 37-  0:	XP_030507150.1	HUMLU_CAS0007808.t1.p1	      0
 37-  1:	XP_030507262.1	HUMLU_CAS0007817.t1.p1	  3e-82
 37-  2:	XP_030486451.1	HUMLU_CAS0007818.t1.p1	  2e-69
 37-  3:	XP_030485714.1	HUMLU_CAS0007827.t1.p1	  1e-65
 37-  4:	XP_030501017.1	HUMLU_CAS0007846.t1.p1	      0
 37-  5:	XP_030501078.1	HUMLU_CAS0007888.t1.p1	  6e-74
## Alignment 38: score=275.0 e_value=2.7e-11 N=7 csNC_044370.1&hl1531 plus
 38-  0:	XP_030498112.1	HUMLU_CAS0000486.t1.p1	 1e-153
 38-  1:	XP_030498159.1	HUMLU_CAS0000494.t1.p1	 2e-158
 38-  2:	XP_030498210.1	HUMLU_CAS0000502.t1.p1	      0
 38-  3:	XP_030498369.1	HUMLU_CAS0000511.t1.p1	      0
 38-  4:	XP_030498577.1	HUMLU_CAS0000513.t1.p1	  3e-27
 38-  5:	XP_030498666.1	HUMLU_CAS0000521.t1.p1	  1e-82
 38-  6:	XP_030498819.1	HUMLU_CAS0000562.t1.p1	      0
## Alignment 39: score=259.0 e_value=4e-16 N=6 csNC_044370.1&hl1531 plus
 39-  0:	XP_030486627.1	HUMLU_CAS0009865.t1.p1	  2e-12
 39-  1:	XP_030489883.1	HUMLU_CAS0009911.t1.p1	 7e-104
 39-  2:	XP_030489871.1	HUMLU_CAS0009912.t1.p1	      0
 39-  3:	XP_030508477.1	HUMLU_CAS0009913.t2.p1	      0
 39-  4:	XP_030487216.1	HUMLU_CAS0009914.t1.p1	      0
 39-  5:	XP_030485752.1	HUMLU_CAS0009958.t1.p1	      0
## Alignment 40: score=255.0 e_value=4e-12 N=7 csNC_044370.1&hl1531 plus
 40-  0:	XP_030486565.1	HUMLU_CAS0006231.t1.p1	 4e-142
 40-  1:	XP_030486746.1	HUMLU_CAS0006328.t1.p1	      0
 40-  2:	XP_030485631.1	HUMLU_CAS0006405.t1.p1	  1e-71
 40-  3:	XP_030486258.1	HUMLU_CAS0006468.t1.p1	      0
 40-  4:	XP_030487192.1	HUMLU_CAS0006579.t1.p1	      0
 40-  5:	XP_030486295.1	HUMLU_CAS0006585.t1.p1	 1e-104
 40-  6:	XP_030486312.1	HUMLU_CAS0006622.t1.p1	  5e-42
## Alignment 41: score=3798.0 e_value=0 N=79 csNC_044370.1&hl1531 minus
 41-  0:	XP_030485752.1	HUMLU_CAS0009495.t1.p1	 4e-131
 41-  1:	XP_030485852.1	HUMLU_CAS0009492.t1.p1	 3e-113
 41-  2:	XP_030486031.1	HUMLU_CAS0009491.t1.p1	      0
 41-  3:	XP_030486311.1	HUMLU_CAS0009489.t4.p1	      0
 41-  4:	XP_030486414.1	HUMLU_CAS0009485.t1.p1	      0
 41-  5:	XP_030486637.1	HUMLU_CAS0009421.t1.p1	  1e-81
 41-  6:	XP_030487040.1	HUMLU_CAS0009418.t1.p1	      0
 41-  7:	XP_030487143.1	HUMLU_CAS0009416.t1.p1	      0
 41-  8:	XP_030487316.1	HUMLU_CAS0009394.t1.p1	      0
 41-  9:	XP_030487500.1	HUMLU_CAS0009391.t1.p1	 1e-106
 41- 10:	XP_030487621.1	HUMLU_CAS0009390.t1.p1	 5e-170
 41- 11:	XP_030487762.1	HUMLU_CAS0009388.t1.p1	      0
 41- 12:	XP_030500296.1	HUMLU_CAS0009263.t1.p1	  4e-70
 41- 13:	XP_030488720.1	HUMLU_CAS0009261.t1.p1	      0
 41- 14:	XP_030488955.1	HUMLU_CAS0009258.t1.p1	      0
 41- 15:	XP_030490989.1	HUMLU_CAS0009247.t1.p1	      0
 41- 16:	XP_030491292.1	HUMLU_CAS0009243.t1.p1	      0
 41- 17:	XP_030500325.1	HUMLU_CAS0009239.t1.p1	  1e-49
 41- 18:	XP_030486918.1	HUMLU_CAS0009238.t1.p1	 2e-162
 41- 19:	XP_030491705.1	HUMLU_CAS0009231.t1.p1	      0
 41- 20:	XP_030491820.1	HUMLU_CAS0009229.t1.p1	      0
 41- 21:	XP_030491935.1	HUMLU_CAS0009227.t1.p1	      0
 41- 22:	XP_030492059.1	HUMLU_CAS0009222.t2.p1	      0
 41- 23:	XP_030492176.1	HUMLU_CAS0009220.t1.p1	 1e-180
 41- 24:	XP_030492650.1	HUMLU_CAS0009218.t1.p1	      0
 41- 25:	XP_030492745.1	HUMLU_CAS0009217.t1.p1	      0
 41- 26:	XP_030492942.1	HUMLU_CAS0009215.t1.p1	      0
 41- 27:	XP_030487108.1	HUMLU_CAS0009204.t1.p1	      0
 41- 28:	XP_030494185.1	HUMLU_CAS0009176.t1.p1	      0
 41- 29:	XP_030494297.1	HUMLU_CAS0009170.t1.p1	      0
 41- 30:	XP_030494633.1	HUMLU_CAS0009169.t1.p1	  7e-58
 41- 31:	XP_030494546.1	HUMLU_CAS0009168.t1.p1	 1e-154
 41- 32:	XP_030500491.1	HUMLU_CAS0009162.t1.p1	      0
 41- 33:	XP_030494757.1	HUMLU_CAS0009152.t1.p1	      0
 41- 34:	XP_030482260.1	HUMLU_CAS0009151.t1.p1	 2e-157
 41- 35:	XP_030511052.1	HUMLU_CAS0009141.t1.p1	      0
 41- 36:	XP_030494985.1	HUMLU_CAS0009122.t1.p1	      0
 41- 37:	XP_030495040.1	HUMLU_CAS0009112.t1.p1	 3e-180
 41- 38:	XP_030495164.1	HUMLU_CAS0009081.t1.p1	      0
 41- 39:	XP_030495265.1	HUMLU_CAS0009061.t1.p1	  1e-84
 41- 40:	XP_030495591.1	HUMLU_CAS0009047.t1.p1	      0
 41- 41:	XP_030495862.1	HUMLU_CAS0009045.t1.p1	      0
 41- 42:	XP_030496022.1	HUMLU_CAS0009042.t1.p1	      0
 41- 43:	XP_030496349.1	HUMLU_CAS0009041.t1.p1	      0
 41- 44:	XP_030496599.1	HUMLU_CAS0009040.t1.p1	      0
 41- 45:	XP_030496827.1	HUMLU_CAS0009034.t1.p1	  4e-65
 41- 46:	XP_030497366.1	HUMLU_CAS0009002.t3.p2	  8e-73
 41- 47:	XP_030497832.1	HUMLU_CAS0008996.t1.p1	      0
 41- 48:	XP_030497881.1	HUMLU_CAS0008995.t2.p1	  9e-36
 41- 49:	XP_030497997.1	HUMLU_CAS0008982.t4.p1	      0
 41- 50:	XP_030498095.1	HUMLU_CAS0008980.t1.p1	      0
 41- 51:	XP_030485725.1	HUMLU_CAS0008979.t1.p1	  1e-66
 41- 52:	XP_030498402.1	HUMLU_CAS0008978.t1.p1	      0
 41- 53:	XP_030498517.1	HUMLU_CAS0008976.t1.p1	 2e-178
 41- 54:	XP_030498286.1	HUMLU_CAS0008974.t2.p1	      0
 41- 55:	XP_030498763.1	HUMLU_CAS0008972.t1.p1	      0
 41- 56:	XP_030499216.1	HUMLU_CAS0008971.t1.p1	  1e-80
 41- 57:	XP_030486523.1	HUMLU_CAS0008967.t1.p1	  2e-99
 41- 58:	XP_030499575.1	HUMLU_CAS0008966.t1.p1	  2e-90
 41- 59:	XP_030499317.1	HUMLU_CAS0008964.t1.p1	      0
 41- 60:	XP_030499682.1	HUMLU_CAS0008963.t1.p1	      0
 41- 61:	XP_030499959.1	HUMLU_CAS0008962.t1.p1	 1e-129
 41- 62:	XP_030500060.1	HUMLU_CAS0008957.t1.p1	 2e-165
 41- 63:	XP_030500730.1	HUMLU_CAS0008950.t1.p1	      0
 41- 64:	XP_030501002.1	HUMLU_CAS0008948.t1.p1	      0
 41- 65:	XP_030501229.1	HUMLU_CAS0008904.t1.p1	      0
 41- 66:	XP_030501543.1	HUMLU_CAS0008892.t1.p2	 6e-100
 41- 67:	XP_030502052.1	HUMLU_CAS0008889.t1.p1	      0
 41- 68:	XP_030502148.1	HUMLU_CAS0008888.t1.p1	  6e-37
 41- 69:	XP_030502502.1	HUMLU_CAS0008884.t1.p1	      0
 41- 70:	XP_030502322.1	HUMLU_CAS0008883.t1.p1	 3e-110
 41- 71:	XP_030502549.1	HUMLU_CAS0008882.t1.p1	  1e-95
 41- 72:	XP_030502763.1	HUMLU_CAS0008881.t1.p1	 1e-130
 41- 73:	XP_030502838.1	HUMLU_CAS0008879.t1.p1	      0
 41- 74:	XP_030503010.1	HUMLU_CAS0008872.t1.p1	      0
 41- 75:	XP_030503238.1	HUMLU_CAS0008854.t1.p1	      0
 41- 76:	XP_030503901.1	HUMLU_CAS0008830.t1.p1	      0
 41- 77:	XP_030504333.1	HUMLU_CAS0008827.t1.p1	      0
 41- 78:	XP_030504653.1	HUMLU_CAS0008817.t2.p1	      0
## Alignment 42: score=2548.0 e_value=9e-209 N=53 csNC_044370.1&hl1531 minus
 42-  0:	XP_030485861.1	HUMLU_CAS0000475.t1.p1	      0
 42-  1:	XP_030486482.1	HUMLU_CAS0000472.t1.p1	 2e-126
 42-  2:	XP_030485865.1	HUMLU_CAS0000470.t1.p1	      0
 42-  3:	XP_030485872.1	HUMLU_CAS0000453.t1.p1	      0
 42-  4:	XP_030485878.1	HUMLU_CAS0000451.t2.p1	  2e-42
 42-  5:	XP_030485880.1	HUMLU_CAS0000449.t2.p1	  1e-57
 42-  6:	XP_030485884.1	HUMLU_CAS0000448.t1.p1	 3e-142
 42-  7:	XP_030485885.1	HUMLU_CAS0000446.t1.p1	      0
 42-  8:	XP_030485886.1	HUMLU_CAS0000445.t1.p1	      0
 42-  9:	XP_030485889.1	HUMLU_CAS0000441.t1.p1	  6e-59
 42- 10:	XP_030485892.1	HUMLU_CAS0000437.t1.p1	  1e-16
 42- 11:	XP_030485895.1	HUMLU_CAS0000436.t1.p1	      0
 42- 12:	XP_030485897.1	HUMLU_CAS0000435.t1.p1	  2e-99
 42- 13:	XP_030485901.1	HUMLU_CAS0000427.t1.p1	      0
 42- 14:	XP_030485902.1	HUMLU_CAS0000425.t1.p1	  2e-93
 42- 15:	XP_030485900.1	HUMLU_CAS0000423.t1.p1	      0
 42- 16:	XP_030485905.1	HUMLU_CAS0000422.t1.p1	      0
 42- 17:	XP_030485903.1	HUMLU_CAS0000417.t1.p1	      0
 42- 18:	XP_030485904.1	HUMLU_CAS0000409.t1.p1	      0
 42- 19:	XP_030485907.1	HUMLU_CAS0000408.t1.p1	      0
 42- 20:	XP_030485863.1	HUMLU_CAS0000406.t1.p1	 1e-137
 42- 21:	XP_030485916.1	HUMLU_CAS0000402.t1.p1	      0
 42- 22:	XP_030485919.1	HUMLU_CAS0000398.t1.p1	      0
 42- 23:	XP_030485923.1	HUMLU_CAS0000395.t1.p1	      0
 42- 24:	XP_030486669.1	HUMLU_CAS0000393.t1.p1	 7e-125
 42- 25:	XP_030485925.1	HUMLU_CAS0000390.t1.p1	 3e-133
 42- 26:	XP_030485929.1	HUMLU_CAS0000385.t1.p1	      0
 42- 27:	XP_030485934.1	HUMLU_CAS0000383.t1.p1	      0
 42- 28:	XP_030485935.1	HUMLU_CAS0000381.t1.p1	      0
 42- 29:	XP_030485939.1	HUMLU_CAS0000371.t1.p1	 3e-120
 42- 30:	XP_030485943.1	HUMLU_CAS0000369.t1.p1	      0
 42- 31:	XP_030485945.1	HUMLU_CAS0000367.t1.p1	      0
 42- 32:	XP_030485946.1	HUMLU_CAS0000366.t1.p1	      0
 42- 33:	XP_030485948.1	HUMLU_CAS0000364.t1.p1	 6e-164
 42- 34:	XP_030485950.1	HUMLU_CAS0000362.t1.p1	      0
 42- 35:	XP_030485954.1	HUMLU_CAS0000359.t1.p1	 3e-111
 42- 36:	XP_030485962.1	HUMLU_CAS0000357.t1.p1	 1e-148
 42- 37:	XP_030485958.1	HUMLU_CAS0000353.t1.p1	  7e-45
 42- 38:	XP_030485959.1	HUMLU_CAS0000352.t1.p1	      0
 42- 39:	XP_030485964.1	HUMLU_CAS0000351.t1.p1	 4e-132
 42- 40:	XP_030485978.1	HUMLU_CAS0000348.t1.p1	      0
 42- 41:	XP_030486421.1	HUMLU_CAS0000345.t1.p1	      0
 42- 42:	XP_030485991.1	HUMLU_CAS0000338.t1.p1	      0
 42- 43:	XP_030485998.1	HUMLU_CAS0000334.t1.p1	      0
 42- 44:	XP_030486006.1	HUMLU_CAS0000331.t1.p1	      0
 42- 45:	XP_030486013.1	HUMLU_CAS0000329.t2.p2	  1e-46
 42- 46:	XP_030488614.1	HUMLU_CAS0000327.t1.p1	      0
 42- 47:	XP_030486016.1	HUMLU_CAS0000326.t1.p1	 3e-112
 42- 48:	XP_030486036.1	HUMLU_CAS0000325.t1.p1	      0
 42- 49:	XP_030486038.1	HUMLU_CAS0000319.t1.p1	      0
 42- 50:	XP_030488273.1	HUMLU_CAS0000317.t1.p1	      0
 42- 51:	XP_030486041.1	HUMLU_CAS0000315.t1.p1	 3e-139
 42- 52:	XP_030486042.1	HUMLU_CAS0000306.t1.p1	      0
## Alignment 43: score=2131.0 e_value=1.1e-180 N=45 csNC_044370.1&hl1531 minus
 43-  0:	XP_030504850.1	HUMLU_CAS0007986.t1.p1	      0
 43-  1:	XP_030504759.1	HUMLU_CAS0007978.t1.p1	      0
 43-  2:	XP_030504912.1	HUMLU_CAS0007971.t1.p1	      0
 43-  3:	XP_030504968.1	HUMLU_CAS0007969.t1.p1	      0
 43-  4:	XP_030505093.1	HUMLU_CAS0007967.t1.p1	      0
 43-  5:	XP_030505231.1	HUMLU_CAS0007966.t1.p1	  4e-95
 43-  6:	XP_030505357.1	HUMLU_CAS0007963.t1.p1	      0
 43-  7:	XP_030483358.1	HUMLU_CAS0007959.t1.p1	 4e-108
 43-  8:	XP_030505463.1	HUMLU_CAS0007958.t1.p1	      0
 43-  9:	XP_030505408.1	HUMLU_CAS0007956.t1.p1	      0
 43- 10:	XP_030505515.1	HUMLU_CAS0007951.t1.p1	      0
 43- 11:	XP_030505693.1	HUMLU_CAS0007942.t1.p1	      0
 43- 12:	XP_030488247.1	HUMLU_CAS0007941.t1.p1	  3e-38
 43- 13:	XP_030506273.1	HUMLU_CAS0007924.t1.p1	      0
 43- 14:	XP_030506036.1	HUMLU_CAS0007923.t1.p1	      0
 43- 15:	XP_030486377.1	HUMLU_CAS0007917.t1.p1	      0
 43- 16:	XP_030506375.1	HUMLU_CAS0007915.t1.p1	      0
 43- 17:	XP_030506605.1	HUMLU_CAS0007909.t1.p1	 1e-109
 43- 18:	XP_030506725.1	HUMLU_CAS0007908.t1.p1	      0
 43- 19:	XP_030506895.1	HUMLU_CAS0007894.t1.p1	      0
 43- 20:	XP_030485761.1	HUMLU_CAS0007890.t1.p1	 7e-154
 43- 21:	XP_030507150.1	HUMLU_CAS0007886.t1.p1	      0
 43- 22:	XP_030486451.1	HUMLU_CAS0007877.t1.p1	  2e-69
 43- 23:	XP_030485718.1	HUMLU_CAS0007854.t1.p1	  5e-31
 43- 24:	XP_030507791.1	HUMLU_CAS0007851.t1.p1	      0
 43- 25:	XP_030508854.1	HUMLU_CAS0007796.t2.p1	      0
 43- 26:	XP_030508953.1	HUMLU_CAS0007790.t2.p1	      0
 43- 27:	XP_030509058.1	HUMLU_CAS0007786.t1.p1	      0
 43- 28:	XP_030485794.1	HUMLU_CAS0007712.t1.p1	 8e-118
 43- 29:	XP_030479299.1	HUMLU_CAS0007685.t1.p1	 6e-178
 43- 30:	XP_030477941.1	HUMLU_CAS0007683.t1.p1	      0
 43- 31:	XP_030480809.1	HUMLU_CAS0007681.t1.p1	  6e-64
 43- 32:	XP_030477850.1	HUMLU_CAS0007669.t1.p1	      0
 43- 33:	XP_030478911.1	HUMLU_CAS0007664.t1.p1	      0
 43- 34:	XP_030501147.1	HUMLU_CAS0007660.t2.p1	  6e-47
 43- 35:	XP_030480927.1	HUMLU_CAS0007657.t1.p1	  6e-64
 43- 36:	XP_030478326.1	HUMLU_CAS0007656.t1.p1	      0
 43- 37:	XP_030501197.1	HUMLU_CAS0007639.t1.p1	  2e-61
 43- 38:	XP_030478222.1	HUMLU_CAS0007637.t1.p1	      0
 43- 39:	XP_030481610.1	HUMLU_CAS0007583.t1.p1	 2e-142
 43- 40:	XP_030481881.1	HUMLU_CAS0007570.t1.p1	  2e-69
 43- 41:	XP_030485734.1	HUMLU_CAS0007567.t1.p1	 8e-102
 43- 42:	XP_030482375.1	HUMLU_CAS0007549.t5.p1	      0
 43- 43:	XP_030482840.1	HUMLU_CAS0007540.t1.p1	      0
 43- 44:	XP_030483036.1	HUMLU_CAS0007539.t1.p1	      0
## Alignment 44: score=1449.0 e_value=4.4e-106 N=30 csNC_044370.1&hl1531 minus
 44-  0:	XP_030486116.1	HUMLU_CAS0010112.t1.p1	      0
 44-  1:	XP_030486119.1	HUMLU_CAS0010107.t1.p1	 3e-159
 44-  2:	XP_030486120.1	HUMLU_CAS0010101.t1.p1	      0
 44-  3:	XP_030486122.1	HUMLU_CAS0010100.t1.p1	      0
 44-  4:	XP_030486132.1	HUMLU_CAS0010072.t1.p1	      0
 44-  5:	XP_030486135.1	HUMLU_CAS0010068.t1.p1	  5e-51
 44-  6:	XP_030486141.1	HUMLU_CAS0010065.t1.p1	  4e-98
 44-  7:	XP_030486138.1	HUMLU_CAS0010064.t1.p1	      0
 44-  8:	XP_030486160.1	HUMLU_CAS0010052.t1.p1	  1e-95
 44-  9:	XP_030486164.1	HUMLU_CAS0010050.t1.p1	      0
 44- 10:	XP_030486162.1	HUMLU_CAS0010049.t1.p1	      0
 44- 11:	XP_030508542.1	HUMLU_CAS0010047.t2.p1	 5e-162
 44- 12:	XP_030486165.1	HUMLU_CAS0010043.t1.p1	      0
 44- 13:	XP_030486166.1	HUMLU_CAS0010042.t1.p1	      0
 44- 14:	XP_030486169.1	HUMLU_CAS0010032.t1.p1	      0
 44- 15:	XP_030486168.1	HUMLU_CAS0010031.t1.p1	 5e-155
 44- 16:	XP_030486172.1	HUMLU_CAS0010028.t1.p1	      0
 44- 17:	XP_030486174.1	HUMLU_CAS0010027.t1.p1	      0
 44- 18:	XP_030486175.1	HUMLU_CAS0010025.t1.p1	      0
 44- 19:	XP_030486177.1	HUMLU_CAS0010022.t1.p1	      0
 44- 20:	XP_030486199.1	HUMLU_CAS0010019.t1.p1	      0
 44- 21:	XP_030491480.1	HUMLU_CAS0010017.t1.p1	      0
 44- 22:	XP_030486206.1	HUMLU_CAS0010016.t1.p1	      0
 44- 23:	XP_030486207.1	HUMLU_CAS0010015.t1.p1	      0
 44- 24:	XP_030486208.1	HUMLU_CAS0010013.t1.p1	 3e-144
 44- 25:	XP_030486209.1	HUMLU_CAS0010012.t1.p1	      0
 44- 26:	XP_030503756.1	HUMLU_CAS0010011.t4.p1	      0
 44- 27:	XP_030486212.1	HUMLU_CAS0010010.t1.p1	 1e-177
 44- 28:	XP_030486213.1	HUMLU_CAS0010009.t1.p1	      0
 44- 29:	XP_030486218.1	HUMLU_CAS0010007.t1.p1	      0
## Alignment 45: score=1237.0 e_value=1.8e-87 N=28 csNC_044370.1&hl1531 minus
 45-  0:	XP_030483705.1	HUMLU_CAS0001098.t1.p1	      0
 45-  1:	XP_030483753.1	HUMLU_CAS0001054.t1.p1	      0
 45-  2:	XP_030479300.1	HUMLU_CAS0001044.t1.p1	 7e-130
 45-  3:	XP_030483798.1	HUMLU_CAS0001032.t1.p1	  9e-79
 45-  4:	XP_030483804.1	HUMLU_CAS0001027.t1.p1	 4e-100
 45-  5:	XP_030483825.1	HUMLU_CAS0001026.t1.p1	  3e-89
 45-  6:	XP_030483953.1	HUMLU_CAS0001007.t1.p1	 5e-166
 45-  7:	XP_030483978.1	HUMLU_CAS0001005.t1.p1	 5e-103
 45-  8:	XP_030484104.1	HUMLU_CAS0000990.t1.p1	 2e-130
 45-  9:	XP_030484114.1	HUMLU_CAS0000988.t1.p1	  2e-56
 45- 10:	XP_030484217.1	HUMLU_CAS0000963.t1.p1	 8e-130
 45- 11:	XP_030484383.1	HUMLU_CAS0000952.t1.p1	      0
 45- 12:	XP_030484409.1	HUMLU_CAS0000949.t1.p1	  1e-28
 45- 13:	XP_030484447.1	HUMLU_CAS0000942.t1.p1	 8e-145
 45- 14:	XP_030484474.1	HUMLU_CAS0000939.t1.p1	      0
 45- 15:	XP_030484581.1	HUMLU_CAS0000920.t1.p1	  1e-78
 45- 16:	XP_030484649.1	HUMLU_CAS0000906.t1.p1	  9e-50
 45- 17:	XP_030484659.1	HUMLU_CAS0000882.t1.p1	 5e-166
 45- 18:	XP_030484767.1	HUMLU_CAS0000874.t1.p1	      0
 45- 19:	XP_030486583.1	HUMLU_CAS0000866.t4.p1	 6e-138
 45- 20:	XP_030484887.1	HUMLU_CAS0000845.t1.p1	      0
 45- 21:	XP_030485021.1	HUMLU_CAS0000843.t1.p1	 4e-154
 45- 22:	XP_030485088.1	HUMLU_CAS0000831.t1.p1	  4e-59
 45- 23:	XP_030485106.1	HUMLU_CAS0000822.t1.p1	  2e-70
 45- 24:	XP_030485136.1	HUMLU_CAS0000773.t1.p1	  9e-25
 45- 25:	XP_030485277.1	HUMLU_CAS0000743.t1.p1	  2e-53
 45- 26:	XP_030485284.1	HUMLU_CAS0000738.t1.p1	  9e-40
 45- 27:	XP_030485297.1	HUMLU_CAS0000730.t1.p1	  2e-48
## Alignment 46: score=1134.0 e_value=4.5e-68 N=23 csNC_044370.1&hl1531 minus
 46-  0:	XP_030487588.1	HUMLU_CAS0010003.t1.p1	  6e-56
 46-  1:	XP_030487622.1	HUMLU_CAS0009993.t1.p1	      0
 46-  2:	XP_030487636.1	HUMLU_CAS0009992.t1.p1	      0
 46-  3:	XP_030487657.1	HUMLU_CAS0009988.t1.p1	      0
 46-  4:	XP_030487664.1	HUMLU_CAS0009982.t1.p1	      0
 46-  5:	XP_030487702.1	HUMLU_CAS0009980.t1.p1	 3e-135
 46-  6:	XP_030487714.1	HUMLU_CAS0009962.t2.p1	 1e-106
 46-  7:	XP_030487734.1	HUMLU_CAS0009960.t5.p2	  6e-70
 46-  8:	XP_030487745.1	HUMLU_CAS0009959.t1.p1	      0
 46-  9:	XP_030487756.1	HUMLU_CAS0009958.t1.p1	      0
 46- 10:	XP_030487783.1	HUMLU_CAS0009955.t1.p1	 2e-154
 46- 11:	XP_030487772.1	HUMLU_CAS0009954.t1.p1	 3e-168
 46- 12:	XP_030487823.1	HUMLU_CAS0009952.t1.p1	      0
 46- 13:	XP_030487840.1	HUMLU_CAS0009945.t1.p1	      0
 46- 14:	XP_030488379.1	HUMLU_CAS0009944.t1.p1	      0
 46- 15:	XP_030487872.1	HUMLU_CAS0009941.t1.p1	 1e-133
 46- 16:	XP_030487881.1	HUMLU_CAS0009940.t1.p1	 2e-110
 46- 17:	XP_030487889.1	HUMLU_CAS0009933.t1.p1	      0
 46- 18:	XP_030487928.1	HUMLU_CAS0009930.t1.p1	      0
 46- 19:	XP_030487948.1	HUMLU_CAS0009927.t1.p1	      0
 46- 20:	XP_030487959.1	HUMLU_CAS0009926.t1.p1	 2e-108
 46- 21:	XP_030487982.1	HUMLU_CAS0009924.t1.p1	      0
 46- 22:	XP_030488012.1	HUMLU_CAS0009922.t1.p1	      0
## Alignment 47: score=830.0 e_value=2.9e-56 N=18 csNC_044370.1&hl1531 minus
 47-  0:	XP_030485742.1	HUMLU_CAS0006016.t1.p1	  3e-22
 47-  1:	XP_030486520.1	HUMLU_CAS0005924.t1.p1	      0
 47-  2:	XP_030486553.1	HUMLU_CAS0005847.t1.p1	  5e-88
 47-  3:	XP_030482160.1	HUMLU_CAS0005822.t1.p1	 2e-170
 47-  4:	XP_030486558.1	HUMLU_CAS0005812.t1.p1	      0
 47-  5:	XP_030486563.1	HUMLU_CAS0005801.t1.p1	      0
 47-  6:	XP_030486575.1	HUMLU_CAS0005796.t1.p1	      0
 47-  7:	XP_030486602.1	HUMLU_CAS0005773.t1.p1	 2e-126
 47-  8:	XP_030486606.1	HUMLU_CAS0005772.t1.p1	 2e-123
 47-  9:	XP_030486608.1	HUMLU_CAS0005767.t1.p1	      0
 47- 10:	XP_030486609.1	HUMLU_CAS0005766.t1.p1	      0
 47- 11:	XP_030486611.1	HUMLU_CAS0005764.t1.p1	      0
 47- 12:	XP_030486618.1	HUMLU_CAS0005757.t1.p1	  2e-42
 47- 13:	XP_030486621.1	HUMLU_CAS0005718.t1.p1	      0
 47- 14:	XP_030486619.1	HUMLU_CAS0005717.t1.p1	      0
 47- 15:	XP_030493989.1	HUMLU_CAS0005693.t1.p1	 3e-120
 47- 16:	XP_030486626.1	HUMLU_CAS0005678.t1.p1	      0
 47- 17:	XP_030486627.1	HUMLU_CAS0005673.t1.p1	      0
## Alignment 48: score=813.0 e_value=7.7e-59 N=17 csNC_044370.1&hl1531 minus
 48-  0:	XP_030486411.1	HUMLU_CAS0008516.t1.p1	      0
 48-  1:	XP_030486427.1	HUMLU_CAS0008507.t1.p1	 1e-127
 48-  2:	XP_030486420.1	HUMLU_CAS0008505.t1.p1	      0
 48-  3:	XP_030486438.1	HUMLU_CAS0008504.t1.p1	      0
 48-  4:	XP_030486478.1	HUMLU_CAS0008502.t2.p1	      0
 48-  5:	XP_030486470.1	HUMLU_CAS0008500.t1.p1	      0
 48-  6:	XP_030486489.1	HUMLU_CAS0008498.t2.p1	      0
 48-  7:	XP_030486511.1	HUMLU_CAS0008494.t1.p2	 2e-119
 48-  8:	XP_030486581.1	HUMLU_CAS0008492.t1.p1	      0
 48-  9:	XP_030486574.1	HUMLU_CAS0008491.t1.p1	      0
 48- 10:	XP_030486607.1	HUMLU_CAS0008489.t1.p1	      0
 48- 11:	XP_030486543.1	HUMLU_CAS0008486.t2.p1	 7e-133
 48- 12:	XP_030486623.1	HUMLU_CAS0008483.t1.p1	      0
 48- 13:	XP_030501681.1	HUMLU_CAS0008475.t1.p1	 2e-105
 48- 14:	XP_030486632.1	HUMLU_CAS0008474.t1.p1	      0
 48- 15:	XP_030486638.1	HUMLU_CAS0008468.t1.p1	 7e-142
 48- 16:	XP_030486794.1	HUMLU_CAS0008369.t2.p1	  2e-15
## Alignment 49: score=681.0 e_value=3.3e-45 N=15 csNC_044370.1&hl1531 minus
 49-  0:	XP_030486627.1	HUMLU_CAS0009748.t1.p1	  5e-40
 49-  1:	XP_030496669.1	HUMLU_CAS0009717.t1.p1	  6e-58
 49-  2:	XP_030486348.1	HUMLU_CAS0009665.t1.p1	  2e-80
 49-  3:	XP_030505169.1	HUMLU_CAS0009664.t1.p1	      0
 49-  4:	XP_030507411.1	HUMLU_CAS0009591.t3.p1	      0
 49-  5:	XP_030478387.1	HUMLU_CAS0009584.t1.p1	      0
 49-  6:	XP_030509105.1	HUMLU_CAS0009578.t1.p1	      0
 49-  7:	XP_030484498.1	HUMLU_CAS0009577.t1.p1	 1e-141
 49-  8:	XP_030485852.1	HUMLU_CAS0009574.t1.p1	 7e-114
 49-  9:	XP_030487040.1	HUMLU_CAS0009520.t2.p1	      0
 49- 10:	XP_030487143.1	HUMLU_CAS0009517.t1.p1	  1e-70
 49- 11:	XP_030487259.1	HUMLU_CAS0009510.t1.p2	  7e-52
 49- 12:	XP_030487316.1	HUMLU_CAS0009504.t1.p1	      0
 49- 13:	XP_030487500.1	HUMLU_CAS0009502.t1.p1	 8e-105
 49- 14:	XP_030487762.1	HUMLU_CAS0009500.t1.p1	      0
## Alignment 50: score=444.0 e_value=1.9e-20 N=10 csNC_044370.1&hl1531 minus
 50-  0:	XP_030498120.1	HUMLU_CAS0008275.t1.p1	      0
 50-  1:	XP_030498146.1	HUMLU_CAS0008265.t1.p1	  4e-18
 50-  2:	XP_030498154.1	HUMLU_CAS0008247.t1.p1	      0
 50-  3:	XP_030498159.1	HUMLU_CAS0008242.t1.p1	 3e-148
 50-  4:	XP_030498234.1	HUMLU_CAS0008185.t1.p1	      0
 50-  5:	XP_030498334.1	HUMLU_CAS0008164.t1.p1	      0
 50-  6:	XP_030485833.1	HUMLU_CAS0008090.t1.p1	 4e-124
 50-  7:	XP_030498503.1	HUMLU_CAS0008038.t1.p1	      0
 50-  8:	XP_030498577.1	HUMLU_CAS0008026.t2.p1	  1e-05
 50-  9:	XP_030498666.1	HUMLU_CAS0007986.t1.p1	      0
## Alignment 51: score=377.0 e_value=1.2e-15 N=8 csNC_044370.1&hl1531 minus
 51-  0:	XP_030486079.1	HUMLU_CAS0010229.t1.p1	  4e-54
 51-  1:	XP_030486075.1	HUMLU_CAS0010224.t1.p1	      0
 51-  2:	XP_030486080.1	HUMLU_CAS0010219.t1.p1	      0
 51-  3:	XP_030486083.1	HUMLU_CAS0010214.t1.p1	      0
 51-  4:	XP_030486106.1	HUMLU_CAS0010210.t1.p1	 4e-163
 51-  5:	XP_030486104.1	HUMLU_CAS0010208.t1.p1	      0
 51-  6:	XP_030486109.1	HUMLU_CAS0010202.t3.p2	 3e-160
 51-  7:	XP_030486110.1	HUMLU_CAS0010200.t1.p1	      0
## Alignment 52: score=346.0 e_value=9.6e-14 N=7 csNC_044370.1&hl1531 minus
 52-  0:	XP_030479488.1	HUMLU_CAS0007685.t1.p1	 9e-178
 52-  1:	XP_030478065.1	HUMLU_CAS0007683.t1.p1	      0
 52-  2:	XP_030480927.1	HUMLU_CAS0007681.t1.p1	  6e-64
 52-  3:	XP_030478326.1	HUMLU_CAS0007680.t1.p1	      0
 52-  4:	XP_030480273.1	HUMLU_CAS0007666.t1.p1	 3e-138
 52-  5:	XP_030478812.1	HUMLU_CAS0007664.t1.p1	      0
 52-  6:	XP_030501197.1	HUMLU_CAS0007660.t2.p1	  3e-45
## Alignment 53: score=338.0 e_value=4.7e-14 N=7 csNC_044370.1&hl1531 minus
 53-  0:	XP_030486318.1	HUMLU_CAS0006870.t1.p1	      0
 53-  1:	XP_030486319.1	HUMLU_CAS0006830.t1.p1	      0
 53-  2:	XP_030486326.1	HUMLU_CAS0006826.t1.p1	 1e-176
 53-  3:	XP_030486333.1	HUMLU_CAS0006796.t1.p1	 1e-103
 53-  4:	XP_030486321.1	HUMLU_CAS0006794.t1.p1	 1e-175
 53-  5:	XP_030486305.1	HUMLU_CAS0006789.t1.p1	 4e-132
 53-  6:	XP_030486307.1	HUMLU_CAS0006787.t1.p1	      0
## Alignment 54: score=276.0 e_value=1e-11 N=6 csNC_044370.1&hl1531 minus
 54-  0:	XP_030485775.1	HUMLU_CAS0000427.t1.p1	      0
 54-  1:	XP_030485912.1	HUMLU_CAS0000423.t1.p1	      0
 54-  2:	XP_030488114.1	HUMLU_CAS0000422.t1.p1	      0
 54-  3:	XP_030485913.1	HUMLU_CAS0000409.t1.p1	      0
 54-  4:	XP_030485914.1	HUMLU_CAS0000408.t1.p1	      0
 54-  5:	XP_030485931.1	HUMLU_CAS0000374.t1.p1	  1e-29
## Alignment 55: score=270.0 e_value=3.8e-11 N=7 csNC_044370.1&hl1531 minus
 55-  0:	XP_030498112.1	HUMLU_CAS0000439.t1.p1	 1e-153
 55-  1:	XP_030498159.1	HUMLU_CAS0000427.t1.p1	 1e-157
 55-  2:	XP_030498210.1	HUMLU_CAS0000406.t1.p1	 4e-155
 55-  3:	XP_030498369.1	HUMLU_CAS0000397.t1.p1	      0
 55-  4:	XP_030498577.1	HUMLU_CAS0000395.t1.p1	  6e-26
 55-  5:	XP_030498666.1	HUMLU_CAS0000385.t1.p1	      0
 55-  6:	XP_030498819.1	HUMLU_CAS0000350.t1.p1	      0
## Alignment 56: score=270.0 e_value=4.1e-09 N=6 csNC_044370.1&hl1531 minus
 56-  0:	XP_030480809.1	HUMLU_CAS0007657.t1.p1	  6e-64
 56-  1:	XP_030479907.1	HUMLU_CAS0007645.t1.p1	  2e-65
 56-  2:	XP_030501147.1	HUMLU_CAS0007639.t1.p1	  1e-62
 56-  3:	XP_030478277.1	HUMLU_CAS0007637.t1.p1	      0
 56-  4:	XP_030478612.1	HUMLU_CAS0007617.t1.p1	      0
 56-  5:	XP_030480010.1	HUMLU_CAS0007525.t2.p1	 3e-124
## Alignment 57: score=261.0 e_value=4.1e-09 N=6 csNC_044370.1&hl1531 minus
 57-  0:	XP_030483256.1	HUMLU_CAS0001247.t2.p1	 8e-155
 57-  1:	XP_030483263.1	HUMLU_CAS0001206.t1.p1	 3e-105
 57-  2:	XP_030483319.1	HUMLU_CAS0001152.t1.p1	  1e-38
 57-  3:	XP_030483328.1	HUMLU_CAS0001149.t1.p1	      0
 57-  4:	XP_030483362.1	HUMLU_CAS0001115.t1.p1	 3e-143
 57-  5:	XP_030483373.1	HUMLU_CAS0001107.t1.p1	 5e-159
## Alignment 58: score=491.0 e_value=2.5e-21 N=10 csNC_044370.1&hl1532 plus
 58-  0:	XP_030495959.1	HUMLU_CAS0079128.t1.p1	  2e-29
 58-  1:	XP_030495961.1	HUMLU_CAS0079131.t1.p1	 1e-123
 58-  2:	XP_030495963.1	HUMLU_CAS0079137.t1.p1	 7e-168
 58-  3:	XP_030495964.1	HUMLU_CAS0079139.t1.p1	 6e-111
 58-  4:	XP_030495965.1	HUMLU_CAS0079141.t1.p1	  2e-97
 58-  5:	XP_030495968.1	HUMLU_CAS0079143.t3.p1	 7e-159
 58-  6:	XP_030506419.1	HUMLU_CAS0079147.t1.p1	 4e-130
 58-  7:	XP_030495969.1	HUMLU_CAS0079160.t1.p1	 1e-175
 58-  8:	XP_030495970.1	HUMLU_CAS0079166.t1.p1	  1e-82
 58-  9:	XP_030495971.1	HUMLU_CAS0079168.t1.p1	  1e-71
## Alignment 59: score=3122.0 e_value=1.1e-259 N=64 csNC_044370.1&hl1533 plus
 59-  0:	XP_030489348.1	HUMLU_CAS0026647.t1.p1	      0
 59-  1:	XP_030489358.1	HUMLU_CAS0026652.t2.p1	  3e-75
 59-  2:	XP_030489388.1	HUMLU_CAS0026653.t1.p1	  2e-86
 59-  3:	XP_030489377.1	HUMLU_CAS0026654.t1.p1	      0
 59-  4:	XP_030489399.1	HUMLU_CAS0026657.t1.p1	      0
 59-  5:	XP_030489435.1	HUMLU_CAS0026660.t1.p1	      0
 59-  6:	XP_030489463.1	HUMLU_CAS0026661.t1.p1	      0
 59-  7:	XP_030489503.1	HUMLU_CAS0026663.t2.p1	      0
 59-  8:	XP_030489586.1	HUMLU_CAS0026665.t1.p1	      0
 59-  9:	XP_030489599.1	HUMLU_CAS0026650.t2.p1	      0
 59- 10:	XP_030489625.1	HUMLU_CAS0026668.t1.p1	 1e-123
 59- 11:	XP_030489650.1	HUMLU_CAS0026669.t1.p1	  4e-39
 59- 12:	XP_030489669.1	HUMLU_CAS0026671.t1.p1	 9e-114
 59- 13:	XP_030489658.1	HUMLU_CAS0026672.t1.p1	      0
 59- 14:	XP_030485755.1	HUMLU_CAS0026674.t1.p1	  1e-78
 59- 15:	XP_030489719.1	HUMLU_CAS0026685.t1.p1	      0
 59- 16:	XP_030489742.1	HUMLU_CAS0026686.t1.p1	  4e-64
 59- 17:	XP_030489788.1	HUMLU_CAS0026688.t1.p1	 3e-168
 59- 18:	XP_030502839.1	HUMLU_CAS0026691.t1.p1	      0
 59- 19:	XP_030485746.1	HUMLU_CAS0026693.t1.p1	 6e-143
 59- 20:	XP_030489928.1	HUMLU_CAS0026694.t1.p1	  6e-69
 59- 21:	XP_030489941.1	HUMLU_CAS0026696.t1.p1	      0
 59- 22:	XP_030489959.1	HUMLU_CAS0026698.t1.p1	 3e-122
 59- 23:	XP_030490012.1	HUMLU_CAS0026700.t1.p1	      0
 59- 24:	XP_030502899.1	HUMLU_CAS0026702.t1.p1	  4e-42
 59- 25:	XP_030490107.1	HUMLU_CAS0026705.t1.p1	      0
 59- 26:	XP_030490095.1	HUMLU_CAS0026707.t1.p1	      0
 59- 27:	XP_030490117.1	HUMLU_CAS0026721.t1.p1	      0
 59- 28:	XP_030490252.1	HUMLU_CAS0026732.t1.p1	      0
 59- 29:	XP_030490291.1	HUMLU_CAS0026734.t1.p1	      0
 59- 30:	XP_030490303.1	HUMLU_CAS0026735.t1.p1	  9e-86
 59- 31:	XP_030490353.1	HUMLU_CAS0026742.t1.p1	      0
 59- 32:	XP_030490377.1	HUMLU_CAS0026744.t1.p1	      0
 59- 33:	XP_030490394.1	HUMLU_CAS0026750.t1.p1	 9e-171
 59- 34:	XP_030490406.1	HUMLU_CAS0026751.t1.p1	 4e-157
 59- 35:	XP_030490418.1	HUMLU_CAS0026753.t1.p1	      0
 59- 36:	XP_030490437.1	HUMLU_CAS0026754.t1.p1	      0
 59- 37:	XP_030490447.1	HUMLU_CAS0026755.t1.p1	      0
 59- 38:	XP_030490461.1	HUMLU_CAS0026756.t1.p1	      0
 59- 39:	XP_030490482.1	HUMLU_CAS0026757.t1.p1	      0
 59- 40:	XP_030490550.1	HUMLU_CAS0026758.t1.p1	 8e-148
 59- 41:	XP_030490589.1	HUMLU_CAS0026760.t1.p1	      0
 59- 42:	XP_030490611.1	HUMLU_CAS0026763.t2.p1	 9e-106
 59- 43:	XP_030490627.1	HUMLU_CAS0026764.t3.p1	      0
 59- 44:	XP_030490656.1	HUMLU_CAS0026769.t1.p1	      0
 59- 45:	XP_030490667.1	HUMLU_CAS0026771.t1.p1	      0
 59- 46:	XP_030490679.1	HUMLU_CAS0026774.t1.p1	  9e-38
 59- 47:	XP_030490717.1	HUMLU_CAS0026778.t2.p1	 3e-107
 59- 48:	XP_030490732.1	HUMLU_CAS0026782.t1.p1	      0
 59- 49:	XP_030485749.1	HUMLU_CAS0026784.t1.p1	  1e-53
 59- 50:	XP_030490783.1	HUMLU_CAS0026786.t1.p1	      0
 59- 51:	XP_030490795.1	HUMLU_CAS0026789.t1.p2	  5e-54
 59- 52:	XP_030490812.1	HUMLU_CAS0026792.t1.p1	 2e-145
 59- 53:	XP_030490865.1	HUMLU_CAS0026794.t1.p1	  2e-68
 59- 54:	XP_030490876.1	HUMLU_CAS0026796.t1.p1	 1e-168
 59- 55:	XP_030490885.1	HUMLU_CAS0026798.t1.p1	 2e-159
 59- 56:	XP_030490898.1	HUMLU_CAS0026799.t1.p1	      0
 59- 57:	XP_030490913.1	HUMLU_CAS0026800.t2.p1	      0
 59- 58:	XP_030490926.1	HUMLU_CAS0026776.t3.p1	      0
 59- 59:	XP_030490934.1	HUMLU_CAS0026803.t1.p1	 1e-123
 59- 60:	XP_030490997.1	HUMLU_CAS0026806.t1.p1	      0
 59- 61:	XP_030491034.1	HUMLU_CAS0026807.t3.p2	  9e-63
 59- 62:	XP_030491045.1	HUMLU_CAS0026808.t1.p1	 1e-154
 59- 63:	XP_030491097.1	HUMLU_CAS0026818.t3.p2	  9e-76
## Alignment 60: score=2008.0 e_value=2.3e-170 N=42 csNC_044370.1&hl1533 plus
 60-  0:	XP_030481190.1	HUMLU_CAS0022797.t1.p1	 7e-150
 60-  1:	XP_030481243.1	HUMLU_CAS0022814.t4.p1	      0
 60-  2:	XP_030481300.1	HUMLU_CAS0022821.t1.p1	      0
 60-  3:	XP_030481318.1	HUMLU_CAS0022822.t1.p1	      0
 60-  4:	XP_030481351.1	HUMLU_CAS0022824.t1.p1	      0
 60-  5:	XP_030481374.1	HUMLU_CAS0022827.t1.p1	      0
 60-  6:	XP_030478427.1	HUMLU_CAS0022833.t1.p1	  6e-44
 60-  7:	XP_030481395.1	HUMLU_CAS0022834.t1.p1	      0
 60-  8:	XP_030481404.1	HUMLU_CAS0022838.t1.p1	      0
 60-  9:	XP_030481407.1	HUMLU_CAS0022839.t1.p1	      0
 60- 10:	XP_030481408.1	HUMLU_CAS0022842.t1.p1	  2e-73
 60- 11:	XP_030481417.1	HUMLU_CAS0022846.t1.p1	      0
 60- 12:	XP_030481429.1	HUMLU_CAS0022849.t1.p1	      0
 60- 13:	XP_030481449.1	HUMLU_CAS0022851.t2.p1	      0
 60- 14:	XP_030481483.1	HUMLU_CAS0022855.t1.p1	      0
 60- 15:	XP_030481494.1	HUMLU_CAS0022857.t1.p1	      0
 60- 16:	XP_030481507.1	HUMLU_CAS0022859.t1.p1	      0
 60- 17:	XP_030481553.1	HUMLU_CAS0022860.t1.p1	 2e-170
 60- 18:	XP_030481776.1	HUMLU_CAS0022873.t1.p1	      0
 60- 19:	XP_030481810.1	HUMLU_CAS0022874.t1.p1	      0
 60- 20:	XP_030478727.1	HUMLU_CAS0022884.t1.p1	  1e-46
 60- 21:	XP_030481839.1	HUMLU_CAS0022886.t1.p1	 2e-121
 60- 22:	XP_030481850.1	HUMLU_CAS0022891.t2.p1	      0
 60- 23:	XP_030481868.1	HUMLU_CAS0022894.t1.p1	      0
 60- 24:	XP_030481889.1	HUMLU_CAS0022895.t1.p1	      0
 60- 25:	XP_030481932.1	HUMLU_CAS0022903.t1.p1	      0
 60- 26:	XP_030481939.1	HUMLU_CAS0022904.t1.p1	  3e-96
 60- 27:	XP_030481949.1	HUMLU_CAS0022906.t3.p1	      0
 60- 28:	XP_030481969.1	HUMLU_CAS0022914.t1.p1	 2e-148
 60- 29:	XP_030481988.1	HUMLU_CAS0022924.t1.p1	      0
 60- 30:	XP_030482012.1	HUMLU_CAS0022931.t1.p1	  2e-66
 60- 31:	XP_030482035.1	HUMLU_CAS0022940.t3.p1	      0
 60- 32:	XP_030482094.1	HUMLU_CAS0022964.t1.p1	      0
 60- 33:	XP_030482119.1	HUMLU_CAS0022968.t2.p2	  2e-68
 60- 34:	XP_030482137.1	HUMLU_CAS0022969.t1.p1	      0
 60- 35:	XP_030482157.1	HUMLU_CAS0022973.t1.p1	      0
 60- 36:	XP_030482184.1	HUMLU_CAS0022975.t1.p1	      0
 60- 37:	XP_030482221.1	HUMLU_CAS0022980.t1.p1	      0
 60- 38:	XP_030482232.1	HUMLU_CAS0022981.t1.p1	      0
 60- 39:	XP_030482249.1	HUMLU_CAS0022983.t1.p1	 1e-170
 60- 40:	XP_030482651.1	HUMLU_CAS0023031.t1.p2	 1e-134
 60- 41:	XP_030479052.1	HUMLU_CAS0023081.t1.p1	  1e-51
## Alignment 61: score=1653.0 e_value=1.8e-116 N=34 csNC_044370.1&hl1533 plus
 61-  0:	XP_030484910.1	HUMLU_CAS0021951.t1.p1	  4e-46
 61-  1:	XP_030484887.1	HUMLU_CAS0021954.t1.p1	      0
 61-  2:	XP_030484963.1	HUMLU_CAS0021971.t1.p1	      0
 61-  3:	XP_030484973.1	HUMLU_CAS0021973.t1.p1	      0
 61-  4:	XP_030484998.1	HUMLU_CAS0021978.t1.p1	  1e-74
 61-  5:	XP_030485021.1	HUMLU_CAS0021980.t1.p1	 4e-107
 61-  6:	XP_030485032.1	HUMLU_CAS0021991.t1.p1	      0
 61-  7:	XP_030485106.1	HUMLU_CAS0021998.t1.p1	      0
 61-  8:	XP_030485148.1	HUMLU_CAS0022000.t1.p1	      0
 61-  9:	XP_030485158.1	HUMLU_CAS0022004.t1.p1	      0
 61- 10:	XP_030485201.1	HUMLU_CAS0022017.t1.p1	  1e-93
 61- 11:	XP_030485221.1	HUMLU_CAS0022018.t2.p1	  1e-42
 61- 12:	XP_030485252.1	HUMLU_CAS0022021.t1.p1	      0
 61- 13:	XP_030485273.1	HUMLU_CAS0022022.t1.p1	      0
 61- 14:	XP_030485276.1	HUMLU_CAS0022025.t1.p1	      0
 61- 15:	XP_030485277.1	HUMLU_CAS0022027.t1.p1	      0
 61- 16:	XP_030486600.1	HUMLU_CAS0022028.t1.p1	  2e-60
 61- 17:	XP_030486601.1	HUMLU_CAS0022038.t1.p1	  6e-90
 61- 18:	XP_030485282.1	HUMLU_CAS0022039.t1.p1	      0
 61- 19:	XP_030485285.1	HUMLU_CAS0022049.t1.p1	      0
 61- 20:	XP_030485298.1	HUMLU_CAS0022052.t1.p1	      0
 61- 21:	XP_030485299.1	HUMLU_CAS0022053.t1.p1	 7e-102
 61- 22:	XP_030485308.1	HUMLU_CAS0022054.t1.p1	      0
 61- 23:	XP_030485328.1	HUMLU_CAS0022057.t1.p1	      0
 61- 24:	XP_030485353.1	HUMLU_CAS0022064.t1.p1	  3e-88
 61- 25:	XP_030485369.1	HUMLU_CAS0022066.t1.p1	 2e-154
 61- 26:	XP_030485383.1	HUMLU_CAS0022073.t1.p1	      0
 61- 27:	XP_030485418.1	HUMLU_CAS0022084.t1.p1	  5e-93
 61- 28:	XP_030485438.1	HUMLU_CAS0022097.t1.p1	      0
 61- 29:	XP_030485471.1	HUMLU_CAS0022098.t1.p1	  4e-79
 61- 30:	XP_030485459.1	HUMLU_CAS0022099.t1.p1	      0
 61- 31:	XP_030485486.1	HUMLU_CAS0022115.t1.p1	      0
 61- 32:	XP_030485546.1	HUMLU_CAS0022123.t1.p1	      0
 61- 33:	XP_030485552.1	HUMLU_CAS0022124.t2.p1	      0
## Alignment 62: score=1012.0 e_value=2.8e-65 N=21 csNC_044370.1&hl1533 plus
 62-  0:	XP_030493984.1	HUMLU_CAS0025823.t1.p1	      0
 62-  1:	XP_030494176.1	HUMLU_CAS0025831.t1.p1	  2e-53
 62-  2:	XP_030494274.1	HUMLU_CAS0025844.t1.p1	  3e-97
 62-  3:	XP_030494021.1	HUMLU_CAS0025853.t1.p1	 6e-132
 62-  4:	XP_030494059.1	HUMLU_CAS0025860.t1.p1	      0
 62-  5:	XP_030494232.1	HUMLU_CAS0025862.t1.p1	 6e-108
 62-  6:	XP_030494091.1	HUMLU_CAS0025863.t1.p1	      0
 62-  7:	XP_030494010.1	HUMLU_CAS0025864.t1.p1	      0
 62-  8:	XP_030494298.1	HUMLU_CAS0025871.t1.p1	 2e-105
 62-  9:	XP_030494210.1	HUMLU_CAS0025873.t1.p1	 3e-169
 62- 10:	XP_030494111.1	HUMLU_CAS0025875.t1.p1	      0
 62- 11:	XP_030494252.1	HUMLU_CAS0025881.t1.p1	  7e-57
 62- 12:	XP_030494165.1	HUMLU_CAS0025883.t1.p1	 2e-123
 62- 13:	XP_030494360.1	HUMLU_CAS0025892.t7.p1	      0
 62- 14:	XP_030494380.1	HUMLU_CAS0025895.t1.p1	      0
 62- 15:	XP_030485784.1	HUMLU_CAS0025896.t1.p1	      0
 62- 16:	XP_030494412.1	HUMLU_CAS0025928.t1.p1	      0
 62- 17:	XP_030494452.1	HUMLU_CAS0025935.t1.p1	 5e-154
 62- 18:	XP_030494464.1	HUMLU_CAS0025937.t1.p1	      0
 62- 19:	XP_030494517.1	HUMLU_CAS0025938.t1.p1	      0
 62- 20:	XP_030494541.1	HUMLU_CAS0025943.t1.p1	      0
## Alignment 63: score=1009.0 e_value=3.2e-78 N=21 csNC_044370.1&hl1533 plus
 63-  0:	XP_030488164.1	HUMLU_CAS0026458.t1.p1	      0
 63-  1:	XP_030488176.1	HUMLU_CAS0026481.t1.p1	      0
 63-  2:	XP_030488184.1	HUMLU_CAS0026482.t1.p1	      0
 63-  3:	XP_030488266.1	HUMLU_CAS0026484.t1.p1	      0
 63-  4:	XP_030488284.1	HUMLU_CAS0026486.t1.p1	  1e-37
 63-  5:	XP_030488313.1	HUMLU_CAS0026487.t6.p1	      0
 63-  6:	XP_030488326.1	HUMLU_CAS0026494.t1.p1	 3e-178
 63-  7:	XP_030488336.1	HUMLU_CAS0026500.t1.p1	      0
 63-  8:	XP_030488358.1	HUMLU_CAS0026501.t1.p1	      0
 63-  9:	XP_030488463.1	HUMLU_CAS0026504.t2.p2	 1e-155
 63- 10:	XP_030488475.1	HUMLU_CAS0026506.t2.p1	      0
 63- 11:	XP_030488494.1	HUMLU_CAS0026508.t1.p1	      0
 63- 12:	XP_030488588.1	HUMLU_CAS0026511.t1.p1	 2e-164
 63- 13:	XP_030488677.1	HUMLU_CAS0026521.t1.p1	      0
 63- 14:	XP_030488737.1	HUMLU_CAS0026540.t1.p1	      0
 63- 15:	XP_030489409.1	HUMLU_CAS0026541.t1.p1	 3e-156
 63- 16:	XP_030488794.1	HUMLU_CAS0026542.t1.p1	      0
 63- 17:	XP_030488758.1	HUMLU_CAS0026543.t2.p1	 2e-154
 63- 18:	XP_030488806.1	HUMLU_CAS0026544.t1.p1	      0
 63- 19:	XP_030488818.1	HUMLU_CAS0026545.t2.p1	      0
 63- 20:	XP_030488914.1	HUMLU_CAS0026571.t1.p1	  4e-28
## Alignment 64: score=876.0 e_value=7.5e-51 N=18 csNC_044370.1&hl1533 plus
 64-  0:	XP_030506587.1	HUMLU_CAS0023065.t1.p1	 4e-142
 64-  1:	XP_030506636.1	HUMLU_CAS0023074.t1.p1	      0
 64-  2:	XP_030507028.1	HUMLU_CAS0023083.t1.p1	 1e-165
 64-  3:	XP_030507007.1	HUMLU_CAS0023084.t1.p1	      0
 64-  4:	XP_030507116.1	HUMLU_CAS0023090.t1.p1	      0
 64-  5:	XP_030507181.1	HUMLU_CAS0023093.t1.p1	      0
 64-  6:	XP_030507230.1	HUMLU_CAS0023094.t4.p1	      0
 64-  7:	XP_030485910.1	HUMLU_CAS0023095.t1.p1	  1e-47
 64-  8:	XP_030507415.1	HUMLU_CAS0023096.t1.p1	  2e-83
 64-  9:	XP_030507667.1	HUMLU_CAS0023101.t1.p1	      0
 64- 10:	XP_030507970.1	HUMLU_CAS0023106.t1.p1	 3e-175
 64- 11:	XP_030508012.1	HUMLU_CAS0023109.t1.p1	      0
 64- 12:	XP_030508387.1	HUMLU_CAS0023118.t1.p1	 1e-144
 64- 13:	XP_030508500.1	HUMLU_CAS0023119.t1.p1	 4e-117
 64- 14:	XP_030508707.1	HUMLU_CAS0023120.t1.p1	      0
 64- 15:	XP_030508924.1	HUMLU_CAS0023128.t1.p1	      0
 64- 16:	XP_030508926.1	HUMLU_CAS0023129.t1.p1	 7e-104
 64- 17:	XP_030508952.1	HUMLU_CAS0023133.t1.p1	  2e-46
## Alignment 65: score=776.0 e_value=3.2e-41 N=16 csNC_044370.1&hl1533 plus
 65-  0:	XP_030506587.1	HUMLU_CAS0022182.t1.p1	      0
 65-  1:	XP_030506636.1	HUMLU_CAS0022190.t1.p1	      0
 65-  2:	XP_030507028.1	HUMLU_CAS0022197.t1.p1	 1e-165
 65-  3:	XP_030507007.1	HUMLU_CAS0022201.t1.p1	  3e-99
 65-  4:	XP_030507116.1	HUMLU_CAS0022202.t1.p1	      0
 65-  5:	XP_030507170.1	HUMLU_CAS0022206.t1.p1	  7e-72
 65-  6:	XP_030507181.1	HUMLU_CAS0022207.t1.p1	      0
 65-  7:	XP_030485910.1	HUMLU_CAS0022210.t1.p1	  8e-23
 65-  8:	XP_030507415.1	HUMLU_CAS0022212.t1.p1	  6e-29
 65-  9:	XP_030507667.1	HUMLU_CAS0022216.t1.p1	      0
 65- 10:	XP_030507890.1	HUMLU_CAS0022219.t1.p1	 3e-121
 65- 11:	XP_030508012.1	HUMLU_CAS0022225.t1.p1	  2e-81
 65- 12:	XP_030508387.1	HUMLU_CAS0022235.t1.p1	 3e-153
 65- 13:	XP_030508500.1	HUMLU_CAS0022236.t1.p1	 4e-116
 65- 14:	XP_030508707.1	HUMLU_CAS0022237.t1.p1	      0
 65- 15:	XP_030508952.1	HUMLU_CAS0022245.t1.p1	 8e-125
## Alignment 66: score=765.0 e_value=7.8e-47 N=16 csNC_044370.1&hl1533 plus
 66-  0:	XP_030482969.1	HUMLU_CAS0021808.t1.p1	 1e-134
 66-  1:	XP_030483233.1	HUMLU_CAS0021861.t1.p1	 7e-140
 66-  2:	XP_030483239.1	HUMLU_CAS0021862.t1.p1	 3e-173
 66-  3:	XP_030483244.1	HUMLU_CAS0021864.t1.p1	      0
 66-  4:	XP_030483249.1	HUMLU_CAS0021871.t1.p1	      0
 66-  5:	XP_030483256.1	HUMLU_CAS0021873.t1.p1	      0
 66-  6:	XP_030483263.1	HUMLU_CAS0021876.t1.p1	      0
 66-  7:	XP_030483282.1	HUMLU_CAS0021881.t1.p1	  2e-13
 66-  8:	XP_030483299.1	HUMLU_CAS0021884.t1.p1	      0
 66-  9:	XP_030483306.1	HUMLU_CAS0021885.t1.p1	      0
 66- 10:	XP_030483310.1	HUMLU_CAS0021887.t1.p1	      0
 66- 11:	XP_030483319.1	HUMLU_CAS0021888.t1.p1	  2e-67
 66- 12:	XP_030483328.1	HUMLU_CAS0021891.t1.p1	      0
 66- 13:	XP_030483336.1	HUMLU_CAS0021892.t1.p1	      0
 66- 14:	XP_030483345.1	HUMLU_CAS0021893.t1.p1	      0
 66- 15:	XP_030483362.1	HUMLU_CAS0021900.t1.p1	 3e-172
## Alignment 67: score=756.0 e_value=1.7e-49 N=16 csNC_044370.1&hl1533 plus
 67-  0:	XP_030492441.1	HUMLU_CAS0026294.t2.p1	  5e-76
 67-  1:	XP_030492367.1	HUMLU_CAS0026319.t1.p1	      0
 67-  2:	XP_030492342.1	HUMLU_CAS0026321.t1.p1	      0
 67-  3:	XP_030492472.1	HUMLU_CAS0026322.t1.p1	  1e-89
 67-  4:	XP_030492479.1	HUMLU_CAS0026331.t1.p1	  2e-67
 67-  5:	XP_030492355.1	HUMLU_CAS0026332.t1.p1	 1e-128
 67-  6:	XP_030492276.1	HUMLU_CAS0026353.t1.p1	      0
 67-  7:	XP_030492287.1	HUMLU_CAS0026357.t1.p1	      0
 67-  8:	XP_030492462.1	HUMLU_CAS0026358.t1.p1	 3e-176
 67-  9:	XP_030492321.1	HUMLU_CAS0026360.t1.p1	 8e-167
 67- 10:	XP_030492525.1	HUMLU_CAS0026366.t1.p1	      0
 67- 11:	XP_030492535.1	HUMLU_CAS0026368.t1.p1	      0
 67- 12:	XP_030492574.1	HUMLU_CAS0026370.t1.p1	  2e-96
 67- 13:	XP_030492597.1	HUMLU_CAS0026378.t1.p1	      0
 67- 14:	XP_030492608.1	HUMLU_CAS0026379.t1.p1	      0
 67- 15:	XP_030492658.1	HUMLU_CAS0026390.t1.p1	      0
## Alignment 68: score=695.0 e_value=2.8e-35 N=14 csNC_044370.1&hl1533 plus
 68-  0:	XP_030483705.1	HUMLU_CAS0021909.t2.p1	  7e-27
 68-  1:	XP_030483710.1	HUMLU_CAS0021912.t1.p1	      0
 68-  2:	XP_030483732.1	HUMLU_CAS0021915.t1.p1	 2e-114
 68-  3:	XP_030479300.1	HUMLU_CAS0021919.t1.p1	      0
 68-  4:	XP_030483798.1	HUMLU_CAS0021924.t1.p1	 2e-120
 68-  5:	XP_030483804.1	HUMLU_CAS0021925.t1.p1	 8e-135
 68-  6:	XP_030483812.1	HUMLU_CAS0021927.t3.p1	      0
 68-  7:	XP_030483816.1	HUMLU_CAS0021929.t1.p1	 9e-161
 68-  8:	XP_030483821.1	HUMLU_CAS0021930.t2.p1	      0
 68-  9:	XP_030483825.1	HUMLU_CAS0021932.t1.p1	      0
 68- 10:	XP_030483837.1	HUMLU_CAS0021933.t1.p1	 8e-152
 68- 11:	XP_030483842.1	HUMLU_CAS0021935.t1.p1	      0
 68- 12:	XP_030483861.1	HUMLU_CAS0021936.t1.p1	 3e-120
 68- 13:	XP_030483871.1	HUMLU_CAS0021937.t1.p1	      0
## Alignment 69: score=554.0 e_value=2.7e-29 N=12 csNC_044370.1&hl1533 plus
 69-  0:	XP_030499201.1	HUMLU_CAS0025239.t1.p1	      0
 69-  1:	XP_030499235.1	HUMLU_CAS0025246.t2.p1	      0
 69-  2:	XP_030499245.1	HUMLU_CAS0025268.t2.p1	 8e-144
 69-  3:	XP_030499281.1	HUMLU_CAS0025276.t2.p1	 2e-126
 69-  4:	XP_030500085.1	HUMLU_CAS0025278.t1.p1	 3e-143
 69-  5:	XP_030500337.1	HUMLU_CAS0025280.t1.p1	 7e-133
 69-  6:	XP_030502364.1	HUMLU_CAS0025283.t1.p1	      0
 69-  7:	XP_030502459.1	HUMLU_CAS0025289.t1.p1	 9e-110
 69-  8:	XP_030502590.1	HUMLU_CAS0025291.t2.p1	 4e-177
 69-  9:	XP_030505012.1	HUMLU_CAS0025292.t1.p1	      0
 69- 10:	XP_030505110.1	HUMLU_CAS0025320.t1.p1	  2e-79
 69- 11:	XP_030505475.1	HUMLU_CAS0025329.t1.p1	 2e-144
## Alignment 70: score=547.0 e_value=2.4e-43 N=12 csNC_044370.1&hl1533 plus
 70-  0:	XP_030497843.1	HUMLU_CAS0021634.t1.p1	  9e-65
 70-  1:	XP_030497913.1	HUMLU_CAS0021681.t1.p1	  6e-34
 70-  2:	XP_030498101.1	HUMLU_CAS0021720.t4.p1	 6e-164
 70-  3:	XP_030498105.1	HUMLU_CAS0021723.t1.p1	      0
 70-  4:	XP_030498112.1	HUMLU_CAS0021725.t1.p1	 8e-164
 70-  5:	XP_030498132.1	HUMLU_CAS0021729.t2.p1	      0
 70-  6:	XP_030498146.1	HUMLU_CAS0021736.t1.p1	 5e-145
 70-  7:	XP_030498154.1	HUMLU_CAS0021737.t1.p1	      0
 70-  8:	XP_030498159.1	HUMLU_CAS0021739.t1.p1	      0
 70-  9:	XP_030498167.1	HUMLU_CAS0021740.t1.p1	      0
 70- 10:	XP_030498187.1	HUMLU_CAS0021744.t2.p1	      0
 70- 11:	XP_030498210.1	HUMLU_CAS0021750.t1.p1	      0
## Alignment 71: score=464.0 e_value=2.6e-26 N=11 csNC_044370.1&hl1533 plus
 71-  0:	XP_030497753.1	HUMLU_CAS0024325.t1.p1	      0
 71-  1:	XP_030497766.1	HUMLU_CAS0024336.t1.p1	      0
 71-  2:	XP_030497818.1	HUMLU_CAS0024340.t1.p1	 4e-110
 71-  3:	XP_030497843.1	HUMLU_CAS0024349.t1.p1	      0
 71-  4:	XP_030497852.1	HUMLU_CAS0024351.t1.p1	 3e-143
 71-  5:	XP_030497879.1	HUMLU_CAS0024376.t1.p1	      0
 71-  6:	XP_030497932.1	HUMLU_CAS0024418.t1.p1	 3e-113
 71-  7:	XP_030497967.1	HUMLU_CAS0024420.t1.p1	 5e-143
 71-  8:	XP_030497975.1	HUMLU_CAS0024423.t1.p1	 5e-150
 71-  9:	XP_030498154.1	HUMLU_CAS0024441.t1.p1	  2e-30
 71- 10:	XP_030498352.1	HUMLU_CAS0024456.t1.p1	  2e-19
## Alignment 72: score=450.0 e_value=2.1e-22 N=10 csNC_044370.1&hl1533 plus
 72-  0:	XP_030509661.1	HUMLU_CAS0024460.t1.p1	  2e-25
 72-  1:	XP_030511026.1	HUMLU_CAS0024483.t1.p1	  2e-70
 72-  2:	XP_030511240.1	HUMLU_CAS0024582.t1.p1	      0
 72-  3:	XP_030478082.1	HUMLU_CAS0024591.t1.p1	      0
 72-  4:	XP_030478129.1	HUMLU_CAS0024592.t1.p1	      0
 72-  5:	XP_030478362.1	HUMLU_CAS0024615.t1.p1	      0
 72-  6:	XP_030478494.1	HUMLU_CAS0024625.t1.p1	      0
 72-  7:	XP_030478579.1	HUMLU_CAS0024626.t1.p1	 4e-156
 72-  8:	XP_030478930.1	HUMLU_CAS0024648.t1.p1	 7e-139
 72-  9:	XP_030478971.1	HUMLU_CAS0024659.t1.p1	 1e-104
## Alignment 73: score=433.0 e_value=1.5e-21 N=9 csNC_044370.1&hl1533 plus
 73-  0:	XP_030480088.1	HUMLU_CAS0025505.t1.p1	      0
 73-  1:	XP_030480106.1	HUMLU_CAS0025507.t1.p1	      0
 73-  2:	XP_030480118.1	HUMLU_CAS0025509.t1.p1	 7e-162
 73-  3:	XP_030480142.1	HUMLU_CAS0025510.t2.p1	 4e-160
 73-  4:	XP_030480129.1	HUMLU_CAS0025511.t1.p1	      0
 73-  5:	XP_030480153.1	HUMLU_CAS0025516.t1.p1	 6e-167
 73-  6:	XP_030480190.1	HUMLU_CAS0025523.t1.p1	      0
 73-  7:	XP_030480176.1	HUMLU_CAS0025543.t1.p1	      0
 73-  8:	XP_030477961.1	HUMLU_CAS0025560.t1.p1	      0
## Alignment 74: score=431.0 e_value=7.1e-18 N=9 csNC_044370.1&hl1533 plus
 74-  0:	XP_030485639.1	HUMLU_CAS0024817.t1.p1	      0
 74-  1:	XP_030485641.1	HUMLU_CAS0024820.t1.p1	      0
 74-  2:	XP_030479711.1	HUMLU_CAS0024822.t2.p1	 7e-178
 74-  3:	XP_030485642.1	HUMLU_CAS0024826.t1.p1	 7e-163
 74-  4:	XP_030485653.1	HUMLU_CAS0024837.t1.p1	 6e-158
 74-  5:	XP_030485654.1	HUMLU_CAS0024840.t1.p1	      0
 74-  6:	XP_030485662.1	HUMLU_CAS0024850.t1.p1	      0
 74-  7:	XP_030485665.1	HUMLU_CAS0024857.t1.p1	      0
 74-  8:	XP_030485677.1	HUMLU_CAS0024858.t1.p1	  1e-58
## Alignment 75: score=396.0 e_value=7e-15 N=8 csNC_044370.1&hl1533 plus
 75-  0:	XP_030510320.1	HUMLU_CAS0023871.t1.p1	 4e-129
 75-  1:	XP_030503375.1	HUMLU_CAS0023875.t1.p1	      0
 75-  2:	XP_030503606.1	HUMLU_CAS0023880.t1.p1	  1e-70
 75-  3:	XP_030503594.1	HUMLU_CAS0023881.t1.p1	      0
 75-  4:	XP_030503934.1	HUMLU_CAS0023882.t1.p1	      0
 75-  5:	XP_030504052.1	HUMLU_CAS0023885.t1.p1	      0
 75-  6:	XP_030504313.1	HUMLU_CAS0023889.t1.p1	      0
 75-  7:	XP_030510372.1	HUMLU_CAS0023890.t1.p1	 5e-159
## Alignment 76: score=360.0 e_value=1.1e-19 N=8 csNC_044370.1&hl1533 plus
 76-  0:	XP_030488737.1	HUMLU_CAS0025920.t1.p1	  3e-11
 76-  1:	XP_030488924.1	HUMLU_CAS0025958.t1.p1	      0
 76-  2:	XP_030488958.1	HUMLU_CAS0025993.t1.p1	      0
 76-  3:	XP_030489028.1	HUMLU_CAS0026001.t1.p1	      0
 76-  4:	XP_030489141.1	HUMLU_CAS0026003.t1.p1	      0
 76-  5:	XP_030485788.1	HUMLU_CAS0026010.t1.p1	 5e-104
 76-  6:	XP_030489158.1	HUMLU_CAS0026011.t1.p1	      0
 76-  7:	XP_030485740.1	HUMLU_CAS0026042.t1.p1	  2e-83
## Alignment 77: score=351.0 e_value=3.2e-18 N=8 csNC_044370.1&hl1533 plus
 77-  0:	XP_030492964.1	HUMLU_CAS0026222.t1.p1	      0
 77-  1:	XP_030493109.1	HUMLU_CAS0026227.t1.p1	 4e-145
 77-  2:	XP_030493267.1	HUMLU_CAS0026246.t1.p1	      0
 77-  3:	XP_030493284.1	HUMLU_CAS0026248.t1.p1	      0
 77-  4:	XP_030493299.1	HUMLU_CAS0026249.t1.p1	      0
 77-  5:	XP_030493308.1	HUMLU_CAS0026250.t1.p1	      0
 77-  6:	XP_030493430.1	HUMLU_CAS0026266.t1.p1	 3e-160
 77-  7:	XP_030504568.1	HUMLU_CAS0026309.t1.p1	  2e-06
## Alignment 78: score=349.0 e_value=6.8e-19 N=9 csNC_044370.1&hl1533 plus
 78-  0:	XP_030506328.1	HUMLU_CAS0024109.t1.p1	  4e-34
 78-  1:	XP_030495964.1	HUMLU_CAS0024159.t1.p1	  2e-38
 78-  2:	XP_030496129.1	HUMLU_CAS0024164.t1.p1	      0
 78-  3:	XP_030496137.1	HUMLU_CAS0024199.t1.p1	      0
 78-  4:	XP_030496357.1	HUMLU_CAS0024214.t1.p1	 8e-180
 78-  5:	XP_030496675.1	HUMLU_CAS0024234.t1.p1	      0
 78-  6:	XP_030497005.1	HUMLU_CAS0024258.t1.p1	 5e-114
 78-  7:	XP_030497019.1	HUMLU_CAS0024273.t1.p1	 8e-132
 78-  8:	XP_030497094.1	HUMLU_CAS0024310.t1.p1	      0
## Alignment 79: score=343.0 e_value=8.9e-15 N=7 csNC_044370.1&hl1533 plus
 79-  0:	XP_030493539.1	HUMLU_CAS0026447.t3.p1	      0
 79-  1:	XP_030493576.1	HUMLU_CAS0026449.t2.p1	 4e-179
 79-  2:	XP_030493630.1	HUMLU_CAS0026451.t1.p1	      0
 79-  3:	XP_030493660.1	HUMLU_CAS0026452.t1.p1	      0
 79-  4:	XP_030485779.1	HUMLU_CAS0026453.t1.p1	  7e-63
 79-  5:	XP_030493676.1	HUMLU_CAS0026455.t1.p1	      0
 79-  6:	XP_030493719.1	HUMLU_CAS0026479.t1.p1	      0
## Alignment 80: score=335.0 e_value=5.5e-12 N=7 csNC_044370.1&hl1533 plus
 80-  0:	XP_030497477.1	HUMLU_CAS0026120.t1.p1	 2e-153
 80-  1:	XP_030497505.1	HUMLU_CAS0026126.t1.p1	 7e-105
 80-  2:	XP_030497567.1	HUMLU_CAS0026129.t1.p1	      0
 80-  3:	XP_030508319.1	HUMLU_CAS0026135.t1.p1	  2e-50
 80-  4:	XP_030497585.1	HUMLU_CAS0026136.t1.p1	 2e-142
 80-  5:	XP_030497593.1	HUMLU_CAS0026137.t1.p1	      0
 80-  6:	XP_030508420.1	HUMLU_CAS0026142.t1.p1	  2e-96
## Alignment 81: score=334.0 e_value=2.2e-20 N=8 csNC_044370.1&hl1533 plus
 81-  0:	XP_030483244.1	HUMLU_CAS0022487.t1.p1	 4e-171
 81-  1:	XP_030483397.1	HUMLU_CAS0022512.t2.p1	      0
 81-  2:	XP_030483629.1	HUMLU_CAS0022546.t2.p1	 7e-180
 81-  3:	XP_030483633.1	HUMLU_CAS0022548.t1.p1	      0
 81-  4:	XP_030479267.1	HUMLU_CAS0022549.t1.p1	  3e-93
 81-  5:	XP_030483668.1	HUMLU_CAS0022551.t1.p1	      0
 81-  6:	XP_030483694.1	HUMLU_CAS0022593.t1.p1	      0
 81-  7:	XP_030483710.1	HUMLU_CAS0022597.t1.p1	  4e-34
## Alignment 82: score=332.0 e_value=3.4e-11 N=7 csNC_044370.1&hl1533 plus
 82-  0:	XP_030483514.1	HUMLU_CAS0021617.t1.p1	      0
 82-  1:	XP_030483564.1	HUMLU_CAS0021630.t1.p1	 3e-117
 82-  2:	XP_030483570.1	HUMLU_CAS0021634.t1.p1	      0
 82-  3:	XP_030483577.1	HUMLU_CAS0021639.t1.p1	 5e-171
 82-  4:	XP_030483597.1	HUMLU_CAS0021653.t1.p1	      0
 82-  5:	XP_030483623.1	HUMLU_CAS0021656.t2.p2	 2e-132
 82-  6:	XP_030483661.1	HUMLU_CAS0021689.t1.p1	  7e-15
## Alignment 83: score=331.0 e_value=1.4e-13 N=7 csNC_044370.1&hl1533 plus
 83-  0:	XP_030488924.1	HUMLU_CAS0026090.t1.p1	      0
 83-  1:	XP_030488958.1	HUMLU_CAS0026107.t1.p1	      0
 83-  2:	XP_030489028.1	HUMLU_CAS0026114.t1.p1	      0
 83-  3:	XP_030489141.1	HUMLU_CAS0026116.t1.p1	      0
 83-  4:	XP_030485788.1	HUMLU_CAS0026117.t1.p1	 2e-124
 83-  5:	XP_030489158.1	HUMLU_CAS0026118.t1.p1	      0
 83-  6:	XP_030485740.1	HUMLU_CAS0026135.t1.p1	  1e-82
## Alignment 84: score=320.0 e_value=7.2e-16 N=7 csNC_044370.1&hl1533 plus
 84-  0:	XP_030486422.1	HUMLU_CAS0022125.t1.p1	 3e-163
 84-  1:	XP_030482073.1	HUMLU_CAS0022126.t1.p1	      0
 84-  2:	XP_030482184.1	HUMLU_CAS0022128.t1.p1	      0
 84-  3:	XP_030482221.1	HUMLU_CAS0022131.t1.p1	      0
 84-  4:	XP_030482242.1	HUMLU_CAS0022133.t1.p1	 6e-103
 84-  5:	XP_030482249.1	HUMLU_CAS0022135.t1.p1	 3e-121
 84-  6:	XP_030482674.1	HUMLU_CAS0022163.t1.p1	      0
## Alignment 85: score=298.0 e_value=9.9e-10 N=6 csNC_044370.1&hl1533 plus
 85-  0:	XP_030480985.1	HUMLU_CAS0023803.t2.p1	 7e-114
 85-  1:	XP_030481016.1	HUMLU_CAS0023806.t1.p1	  5e-76
 85-  2:	XP_030481028.1	HUMLU_CAS0023807.t1.p1	  6e-65
 85-  3:	XP_030481038.1	HUMLU_CAS0023809.t1.p1	      0
 85-  4:	XP_030481057.1	HUMLU_CAS0023810.t1.p1	      0
 85-  5:	XP_030478281.1	HUMLU_CAS0023811.t1.p1	      0
## Alignment 86: score=291.0 e_value=4.6e-09 N=6 csNC_044370.1&hl1533 plus
 86-  0:	XP_030497271.1	HUMLU_CAS0026179.t1.p1	 3e-153
 86-  1:	XP_030497334.1	HUMLU_CAS0026183.t1.p1	      0
 86-  2:	XP_030497390.1	HUMLU_CAS0026186.t1.p1	      0
 86-  3:	XP_030497401.1	HUMLU_CAS0026189.t1.p1	  5e-60
 86-  4:	XP_030488128.1	HUMLU_CAS0026190.t1.p1	      0
 86-  5:	XP_030497414.1	HUMLU_CAS0026191.t1.p1	 9e-142
## Alignment 87: score=290.0 e_value=1e-08 N=6 csNC_044370.1&hl1533 plus
 87-  0:	XP_030482269.1	HUMLU_CAS0022727.t1.p1	  2e-81
 87-  1:	XP_030482391.1	HUMLU_CAS0022736.t1.p1	      0
 87-  2:	XP_030482409.1	HUMLU_CAS0022739.t1.p1	  1e-41
 87-  3:	XP_030482423.1	HUMLU_CAS0022743.t1.p1	 2e-163
 87-  4:	XP_030482476.1	HUMLU_CAS0022753.t1.p1	      0
 87-  5:	XP_030482518.1	HUMLU_CAS0022764.t1.p1	      0
## Alignment 88: score=256.0 e_value=1.7e-09 N=6 csNC_044370.1&hl1533 plus
 88-  0:	XP_030477907.1	HUMLU_CAS0024042.t1.p1	  1e-22
 88-  1:	XP_030480222.1	HUMLU_CAS0024096.t1.p1	      0
 88-  2:	XP_030480551.1	HUMLU_CAS0024106.t1.p1	 1e-118
 88-  3:	XP_030480617.1	HUMLU_CAS0024110.t1.p1	  7e-76
 88-  4:	XP_030480642.1	HUMLU_CAS0024121.t1.p1	      0
 88-  5:	XP_030478078.1	HUMLU_CAS0024129.t1.p1	 7e-133
## Alignment 89: score=4972.0 e_value=0 N=102 csNC_044370.1&hl1533 minus
 89-  0:	XP_030483705.1	HUMLU_CAS0023662.t1.p1	      0
 89-  1:	XP_030483715.1	HUMLU_CAS0023654.t1.p1	 1e-129
 89-  2:	XP_030483710.1	HUMLU_CAS0023653.t1.p1	      0
 89-  3:	XP_030483732.1	HUMLU_CAS0023648.t1.p1	 4e-114
 89-  4:	XP_030483753.1	HUMLU_CAS0023645.t1.p1	 7e-176
 89-  5:	XP_030479300.1	HUMLU_CAS0023642.t1.p1	      0
 89-  6:	XP_030483768.1	HUMLU_CAS0023641.t1.p1	      0
 89-  7:	XP_030483825.1	HUMLU_CAS0023639.t1.p1	      0
 89-  8:	XP_030483837.1	HUMLU_CAS0023638.t1.p1	 8e-152
 89-  9:	XP_030483842.1	HUMLU_CAS0023636.t1.p1	      0
 89- 10:	XP_030483861.1	HUMLU_CAS0023635.t1.p1	 8e-122
 89- 11:	XP_030483871.1	HUMLU_CAS0023633.t1.p1	      0
 89- 12:	XP_030486552.1	HUMLU_CAS0023630.t1.p1	      0
 89- 13:	XP_030483929.1	HUMLU_CAS0023629.t1.p1	      0
 89- 14:	XP_030483941.1	HUMLU_CAS0023628.t1.p1	 2e-171
 89- 15:	XP_030483953.1	HUMLU_CAS0023623.t1.p1	      0
 89- 16:	XP_030483966.1	HUMLU_CAS0023622.t1.p1	      0
 89- 17:	XP_030483978.1	HUMLU_CAS0023621.t1.p1	      0
 89- 18:	XP_030484008.1	HUMLU_CAS0023620.t1.p1	      0
 89- 19:	XP_030484030.1	HUMLU_CAS0023618.t1.p1	      0
 89- 20:	XP_030484070.1	HUMLU_CAS0023610.t1.p1	 7e-126
 89- 21:	XP_030484083.1	HUMLU_CAS0023609.t1.p1	      0
 89- 22:	XP_030484114.1	HUMLU_CAS0023602.t1.p1	 9e-109
 89- 23:	XP_030484128.1	HUMLU_CAS0023600.t1.p1	 6e-161
 89- 24:	XP_030484140.1	HUMLU_CAS0023596.t1.p1	      0
 89- 25:	XP_030484161.1	HUMLU_CAS0023594.t1.p1	      0
 89- 26:	XP_030484198.1	HUMLU_CAS0023593.t1.p1	      0
 89- 27:	XP_030484217.1	HUMLU_CAS0023590.t1.p1	      0
 89- 28:	XP_030484252.1	HUMLU_CAS0023589.t3.p1	 6e-166
 89- 29:	XP_030484263.1	HUMLU_CAS0023579.t1.p1	  7e-14
 89- 30:	XP_030484273.1	HUMLU_CAS0023576.t1.p1	      0
 89- 31:	XP_030484292.1	HUMLU_CAS0023574.t1.p1	      0
 89- 32:	XP_030484324.1	HUMLU_CAS0023571.t2.p1	 1e-130
 89- 33:	XP_030484336.1	HUMLU_CAS0023569.t3.p1	      0
 89- 34:	XP_030484362.1	HUMLU_CAS0023567.t1.p1	      0
 89- 35:	XP_030484373.1	HUMLU_CAS0023561.t1.p1	      0
 89- 36:	XP_030484383.1	HUMLU_CAS0023559.t1.p1	      0
 89- 37:	XP_030484409.1	HUMLU_CAS0023554.t1.p1	 2e-158
 89- 38:	XP_030479436.1	HUMLU_CAS0023552.t1.p1	 6e-122
 89- 39:	XP_030484447.1	HUMLU_CAS0023533.t1.p1	      0
 89- 40:	XP_030486568.1	HUMLU_CAS0023532.t1.p1	 3e-136
 89- 41:	XP_030484484.1	HUMLU_CAS0023530.t1.p1	  1e-62
 89- 42:	XP_030484506.1	HUMLU_CAS0023525.t1.p1	      0
 89- 43:	XP_030484562.1	HUMLU_CAS0023518.t1.p1	      0
 89- 44:	XP_030484572.1	HUMLU_CAS0023517.t1.p1	      0
 89- 45:	XP_030484581.1	HUMLU_CAS0023516.t1.p1	      0
 89- 46:	XP_030484594.1	HUMLU_CAS0023511.t1.p1	      0
 89- 47:	XP_030484625.1	HUMLU_CAS0023508.t1.p1	 2e-127
 89- 48:	XP_030484649.1	HUMLU_CAS0023501.t1.p1	      0
 89- 49:	XP_030486578.1	HUMLU_CAS0023497.t1.p1	  4e-67
 89- 50:	XP_030484684.1	HUMLU_CAS0023458.t2.p1	 5e-136
 89- 51:	XP_030484719.1	HUMLU_CAS0023457.t1.p1	      0
 89- 52:	XP_030484738.1	HUMLU_CAS0023451.t1.p1	 4e-127
 89- 53:	XP_030484755.1	HUMLU_CAS0023442.t1.p1	  5e-45
 89- 54:	XP_030484767.1	HUMLU_CAS0023431.t1.p1	      0
 89- 55:	XP_030484774.1	HUMLU_CAS0023422.t1.p1	  1e-43
 89- 56:	XP_030484786.1	HUMLU_CAS0023412.t1.p1	      0
 89- 57:	XP_030484843.1	HUMLU_CAS0023406.t1.p1	      0
 89- 58:	XP_030484864.1	HUMLU_CAS0023405.t1.p1	      0
 89- 59:	XP_030484853.1	HUMLU_CAS0023404.t1.p1	      0
 89- 60:	XP_030484876.1	HUMLU_CAS0023396.t1.p1	 9e-152
 89- 61:	XP_030484887.1	HUMLU_CAS0023379.t1.p1	      0
 89- 62:	XP_030484942.1	HUMLU_CAS0023372.t1.p1	 2e-152
 89- 63:	XP_030484963.1	HUMLU_CAS0023371.t1.p1	      0
 89- 64:	XP_030484973.1	HUMLU_CAS0023369.t1.p1	      0
 89- 65:	XP_030484998.1	HUMLU_CAS0023364.t1.p1	      0
 89- 66:	XP_030485021.1	HUMLU_CAS0023363.t1.p1	      0
 89- 67:	XP_030485032.1	HUMLU_CAS0023355.t1.p1	      0
 89- 68:	XP_030485088.1	HUMLU_CAS0023353.t1.p1	 1e-141
 89- 69:	XP_030485106.1	HUMLU_CAS0023346.t1.p1	      0
 89- 70:	XP_030485148.1	HUMLU_CAS0023341.t1.p1	      0
 89- 71:	XP_030485158.1	HUMLU_CAS0023336.t1.p1	      0
 89- 72:	XP_030485169.1	HUMLU_CAS0023320.t1.p1	      0
 89- 73:	XP_030485201.1	HUMLU_CAS0023317.t1.p1	  1e-93
 89- 74:	XP_030485221.1	HUMLU_CAS0023316.t1.p1	  6e-59
 89- 75:	XP_030485252.1	HUMLU_CAS0023314.t1.p1	      0
 89- 76:	XP_030485273.1	HUMLU_CAS0023313.t1.p1	      0
 89- 77:	XP_030485274.1	HUMLU_CAS0023311.t1.p1	      0
 89- 78:	XP_030485276.1	HUMLU_CAS0023307.t1.p1	      0
 89- 79:	XP_030485277.1	HUMLU_CAS0023305.t1.p1	      0
 89- 80:	XP_030486600.1	HUMLU_CAS0023304.t1.p1	  2e-61
 89- 81:	XP_030485280.1	HUMLU_CAS0023293.t1.p1	      0
 89- 82:	XP_030485282.1	HUMLU_CAS0023288.t1.p1	      0
 89- 83:	XP_030485285.1	HUMLU_CAS0023280.t1.p1	      0
 89- 84:	XP_030485287.1	HUMLU_CAS0023277.t1.p1	 2e-157
 89- 85:	XP_030485288.1	HUMLU_CAS0023275.t1.p1	  9e-83
 89- 86:	XP_030485289.1	HUMLU_CAS0023274.t1.p1	 2e-172
 89- 87:	XP_030485294.1	HUMLU_CAS0023270.t1.p1	      0
 89- 88:	XP_030485298.1	HUMLU_CAS0023266.t1.p1	      0
 89- 89:	XP_030485299.1	HUMLU_CAS0023265.t1.p1	 7e-102
 89- 90:	XP_030485308.1	HUMLU_CAS0023263.t1.p1	      0
 89- 91:	XP_030485328.1	HUMLU_CAS0023257.t1.p1	      0
 89- 92:	XP_030485335.1	HUMLU_CAS0023251.t2.p1	  3e-73
 89- 93:	XP_030485359.1	HUMLU_CAS0023249.t1.p1	      0
 89- 94:	XP_030485369.1	HUMLU_CAS0023242.t1.p1	      0
 89- 95:	XP_030485418.1	HUMLU_CAS0023233.t1.p1	  5e-93
 89- 96:	XP_030485438.1	HUMLU_CAS0023230.t1.p1	      0
 89- 97:	XP_030485471.1	HUMLU_CAS0023229.t1.p1	  7e-80
 89- 98:	XP_030485459.1	HUMLU_CAS0023225.t1.p1	      0
 89- 99:	XP_030485479.1	HUMLU_CAS0023219.t1.p1	      0
 89-100:	XP_030485486.1	HUMLU_CAS0023214.t3.p1	      0
 89-101:	XP_030485546.1	HUMLU_CAS0023210.t1.p1	      0
## Alignment 90: score=1459.0 e_value=2e-103 N=30 csNC_044370.1&hl1533 minus
 90-  0:	XP_030491136.1	HUMLU_CAS0026635.t1.p1	 6e-179
 90-  1:	XP_030491147.1	HUMLU_CAS0026634.t1.p1	      0
 90-  2:	XP_030491202.1	HUMLU_CAS0026633.t1.p1	      0
 90-  3:	XP_030491214.1	HUMLU_CAS0026630.t1.p1	      0
 90-  4:	XP_030503354.1	HUMLU_CAS0026621.t1.p1	  1e-85
 90-  5:	XP_030491319.1	HUMLU_CAS0026607.t1.p1	      0
 90-  6:	XP_030491371.1	HUMLU_CAS0026606.t1.p1	  1e-87
 90-  7:	XP_030491383.1	HUMLU_CAS0026605.t1.p1	      0
 90-  8:	XP_030491393.1	HUMLU_CAS0026598.t1.p1	  1e-41
 90-  9:	XP_030491403.1	HUMLU_CAS0026597.t1.p1	      0
 90- 10:	XP_030491415.1	HUMLU_CAS0026596.t1.p1	      0
 90- 11:	XP_030491427.1	HUMLU_CAS0026594.t1.p1	      0
 90- 12:	XP_030491498.1	HUMLU_CAS0026588.t1.p1	      0
 90- 13:	XP_030491574.1	HUMLU_CAS0026582.t1.p1	      0
 90- 14:	XP_030491601.1	HUMLU_CAS0026577.t1.p1	      0
 90- 15:	XP_030491613.1	HUMLU_CAS0026576.t1.p1	  1e-98
 90- 16:	XP_030485709.1	HUMLU_CAS0026575.t1.p1	  1e-86
 90- 17:	XP_030491624.1	HUMLU_CAS0026573.t1.p1	      0
 90- 18:	XP_030491637.1	HUMLU_CAS0026572.t1.p1	      0
 90- 19:	XP_030491649.1	HUMLU_CAS0026571.t1.p1	      0
 90- 20:	XP_030491689.1	HUMLU_CAS0026569.t1.p1	      0
 90- 21:	XP_030491718.1	HUMLU_CAS0026568.t1.p1	 1e-123
 90- 22:	XP_030491763.1	HUMLU_CAS0026567.t1.p1	      0
 90- 23:	XP_030491794.1	HUMLU_CAS0026566.t2.p1	      0
 90- 24:	XP_030491821.1	HUMLU_CAS0026564.t1.p1	      0
 90- 25:	XP_030485840.1	HUMLU_CAS0026563.t1.p1	  5e-56
 90- 26:	XP_030491977.1	HUMLU_CAS0026562.t2.p1	      0
 90- 27:	XP_030491958.1	HUMLU_CAS0026561.t1.p1	      0
 90- 28:	XP_030492004.1	HUMLU_CAS0026560.t1.p1	      0
 90- 29:	XP_030491992.1	HUMLU_CAS0026558.t1.p1	      0
## Alignment 91: score=1216.0 e_value=1.2e-74 N=25 csNC_044370.1&hl1533 minus
 91-  0:	XP_030498252.1	HUMLU_CAS0022328.t1.p1	      0
 91-  1:	XP_030498263.1	HUMLU_CAS0022327.t1.p1	 7e-166
 91-  2:	XP_030498276.1	HUMLU_CAS0022324.t1.p1	      0
 91-  3:	XP_030498311.1	HUMLU_CAS0022315.t1.p1	      0
 91-  4:	XP_030498323.1	HUMLU_CAS0022312.t1.p1	      0
 91-  5:	XP_030498352.1	HUMLU_CAS0022305.t1.p1	      0
 91-  6:	XP_030498369.1	HUMLU_CAS0022302.t1.p1	 2e-141
 91-  7:	XP_030498382.1	HUMLU_CAS0022301.t1.p1	  9e-35
 91-  8:	XP_030498407.1	HUMLU_CAS0022298.t1.p1	      0
 91-  9:	XP_030498417.1	HUMLU_CAS0022297.t1.p1	  5e-36
 91- 10:	XP_030498467.1	HUMLU_CAS0022295.t1.p1	      0
 91- 11:	XP_030498514.1	HUMLU_CAS0022291.t1.p1	      0
 91- 12:	XP_030498536.1	HUMLU_CAS0022286.t1.p1	 6e-123
 91- 13:	XP_030498564.1	HUMLU_CAS0022285.t1.p1	      0
 91- 14:	XP_030498588.1	HUMLU_CAS0022282.t1.p1	 8e-136
 91- 15:	XP_030498599.1	HUMLU_CAS0022280.t1.p1	      0
 91- 16:	XP_030498612.1	HUMLU_CAS0022278.t1.p1	 2e-159
 91- 17:	XP_030498666.1	HUMLU_CAS0022275.t1.p1	      0
 91- 18:	XP_030485838.1	HUMLU_CAS0022272.t1.p1	  8e-20
 91- 19:	XP_030498752.1	HUMLU_CAS0022270.t1.p1	 9e-125
 91- 20:	XP_030498799.1	HUMLU_CAS0022265.t1.p1	  6e-48
 91- 21:	XP_030498830.1	HUMLU_CAS0022254.t1.p1	 4e-138
 91- 22:	XP_030498855.1	HUMLU_CAS0022251.t1.p1	      0
 91- 23:	XP_030498881.1	HUMLU_CAS0022249.t1.p1	      0
 91- 24:	XP_030498891.1	HUMLU_CAS0022245.t1.p1	 2e-143
## Alignment 92: score=1161.0 e_value=1.5e-91 N=25 csNC_044370.1&hl1533 minus
 92-  0:	XP_030480651.1	HUMLU_CAS0022501.t1.p1	  2e-58
 92-  1:	XP_030478097.1	HUMLU_CAS0022499.t1.p1	  8e-50
 92-  2:	XP_030480726.1	HUMLU_CAS0022497.t1.p1	      0
 92-  3:	XP_030480753.1	HUMLU_CAS0022491.t1.p1	      0
 92-  4:	XP_030480773.1	HUMLU_CAS0022489.t1.p1	      0
 92-  5:	XP_030480902.1	HUMLU_CAS0022487.t1.p1	      0
 92-  6:	XP_030480939.1	HUMLU_CAS0022484.t1.p1	      0
 92-  7:	XP_030478246.1	HUMLU_CAS0022481.t1.p1	      0
 92-  8:	XP_030480962.1	HUMLU_CAS0022447.t1.p1	      0
 92-  9:	XP_030481210.1	HUMLU_CAS0022400.t1.p1	      0
 92- 10:	XP_030481374.1	HUMLU_CAS0022391.t1.p1	      0
 92- 11:	XP_030481395.1	HUMLU_CAS0022386.t2.p1	  2e-62
 92- 12:	XP_030481404.1	HUMLU_CAS0022381.t2.p1	      0
 92- 13:	XP_030481407.1	HUMLU_CAS0022378.t1.p1	 3e-164
 92- 14:	XP_030481408.1	HUMLU_CAS0022377.t1.p1	      0
 92- 15:	XP_030481417.1	HUMLU_CAS0022373.t1.p1	      0
 92- 16:	XP_030481449.1	HUMLU_CAS0022368.t1.p1	      0
 92- 17:	XP_030481483.1	HUMLU_CAS0022366.t1.p1	      0
 92- 18:	XP_030481494.1	HUMLU_CAS0022365.t1.p1	      0
 92- 19:	XP_030481507.1	HUMLU_CAS0022362.t1.p1	 3e-102
 92- 20:	XP_030481553.1	HUMLU_CAS0022361.t1.p1	 3e-170
 92- 21:	XP_030481700.1	HUMLU_CAS0022356.t1.p1	      0
 92- 22:	XP_030481729.1	HUMLU_CAS0022354.t1.p1	 6e-117
 92- 23:	XP_030478727.1	HUMLU_CAS0022348.t1.p1	  4e-46
 92- 24:	XP_030481850.1	HUMLU_CAS0022346.t1.p1	      0
## Alignment 93: score=1117.0 e_value=9.2e-71 N=23 csNC_044370.1&hl1533 minus
 93-  0:	XP_030498252.1	HUMLU_CAS0023200.t1.p1	      0
 93-  1:	XP_030498276.1	HUMLU_CAS0023196.t1.p1	      0
 93-  2:	XP_030498287.1	HUMLU_CAS0023194.t1.p1	      0
 93-  3:	XP_030498334.1	HUMLU_CAS0023185.t1.p1	      0
 93-  4:	XP_030498323.1	HUMLU_CAS0023184.t1.p1	 2e-154
 93-  5:	XP_030498352.1	HUMLU_CAS0023180.t1.p1	      0
 93-  6:	XP_030498369.1	HUMLU_CAS0023179.t1.p1	      0
 93-  7:	XP_030498382.1	HUMLU_CAS0023178.t1.p1	  9e-35
 93-  8:	XP_030498394.1	HUMLU_CAS0023177.t1.p1	      0
 93-  9:	XP_030498407.1	HUMLU_CAS0023175.t1.p1	      0
 93- 10:	XP_030498417.1	HUMLU_CAS0023174.t1.p1	  4e-36
 93- 11:	XP_030498467.1	HUMLU_CAS0023173.t1.p1	      0
 93- 12:	XP_030498493.1	HUMLU_CAS0023171.t1.p1	 2e-106
 93- 13:	XP_030498503.1	HUMLU_CAS0023168.t1.p1	      0
 93- 14:	XP_030498514.1	HUMLU_CAS0023167.t2.p2	      0
 93- 15:	XP_030498536.1	HUMLU_CAS0023163.t1.p1	      0
 93- 16:	XP_030498564.1	HUMLU_CAS0023162.t1.p1	      0
 93- 17:	XP_030485838.1	HUMLU_CAS0023158.t1.p1	  3e-17
 93- 18:	XP_030498752.1	HUMLU_CAS0023150.t1.p1	 6e-169
 93- 19:	XP_030498799.1	HUMLU_CAS0023147.t1.p1	  1e-43
 93- 20:	XP_030498830.1	HUMLU_CAS0023138.t1.p1	      0
 93- 21:	XP_030498881.1	HUMLU_CAS0023135.t1.p1	      0
 93- 22:	XP_030498891.1	HUMLU_CAS0023133.t1.p1	  1e-50
## Alignment 94: score=1006.0 e_value=2.4e-71 N=21 csNC_044370.1&hl1533 minus
 94-  0:	XP_030494753.1	HUMLU_CAS0025796.t1.p1	 5e-116
 94-  1:	XP_030494867.1	HUMLU_CAS0025749.t1.p1	      0
 94-  2:	XP_030494876.1	HUMLU_CAS0025747.t1.p1	 2e-175
 94-  3:	XP_030494880.1	HUMLU_CAS0025737.t1.p1	      0
 94-  4:	XP_030494893.1	HUMLU_CAS0025735.t1.p1	      0
 94-  5:	XP_030494930.1	HUMLU_CAS0025727.t1.p1	  9e-87
 94-  6:	XP_030494945.1	HUMLU_CAS0025726.t1.p1	      0
 94-  7:	XP_030494949.1	HUMLU_CAS0025725.t1.p1	      0
 94-  8:	XP_030494973.1	HUMLU_CAS0025720.t1.p1	  7e-71
 94-  9:	XP_030494978.1	HUMLU_CAS0025714.t1.p1	 1e-137
 94- 10:	XP_030494993.1	HUMLU_CAS0025712.t1.p1	 3e-159
 94- 11:	XP_030495038.1	HUMLU_CAS0025709.t1.p1	  1e-92
 94- 12:	XP_030495042.1	HUMLU_CAS0025708.t2.p1	      0
 94- 13:	XP_030495073.1	HUMLU_CAS0025701.t11.p1	      0
 94- 14:	XP_030495087.1	HUMLU_CAS0025704.t1.p1	      0
 94- 15:	XP_030495081.1	HUMLU_CAS0025703.t1.p1	      0
 94- 16:	XP_030495092.1	HUMLU_CAS0025700.t2.p1	 2e-147
 94- 17:	XP_030495107.1	HUMLU_CAS0025694.t1.p1	      0
 94- 18:	XP_030495118.1	HUMLU_CAS0025686.t1.p1	      0
 94- 19:	XP_030495127.1	HUMLU_CAS0025683.t1.p1	      0
 94- 20:	XP_030495133.1	HUMLU_CAS0025681.t1.p1	      0
## Alignment 95: score=857.0 e_value=7.8e-55 N=18 csNC_044370.1&hl1533 minus
 95-  0:	XP_030482969.1	HUMLU_CAS0023768.t1.p1	 1e-136
 95-  1:	XP_030483233.1	HUMLU_CAS0023725.t1.p1	 6e-128
 95-  2:	XP_030483244.1	HUMLU_CAS0023718.t1.p1	      0
 95-  3:	XP_030483249.1	HUMLU_CAS0023712.t1.p1	      0
 95-  4:	XP_030483256.1	HUMLU_CAS0023710.t1.p1	      0
 95-  5:	XP_030483263.1	HUMLU_CAS0023705.t1.p1	      0
 95-  6:	XP_030483268.1	HUMLU_CAS0023704.t1.p1	      0
 95-  7:	XP_030483275.1	HUMLU_CAS0023702.t1.p1	      0
 95-  8:	XP_030483282.1	HUMLU_CAS0023691.t1.p1	      0
 95-  9:	XP_030483299.1	HUMLU_CAS0023690.t1.p1	      0
 95- 10:	XP_030483306.1	HUMLU_CAS0023688.t1.p1	      0
 95- 11:	XP_030483310.1	HUMLU_CAS0023686.t1.p1	      0
 95- 12:	XP_030483319.1	HUMLU_CAS0023685.t1.p1	  1e-74
 95- 13:	XP_030483328.1	HUMLU_CAS0023681.t1.p1	      0
 95- 14:	XP_030483336.1	HUMLU_CAS0023678.t1.p1	  2e-08
 95- 15:	XP_030483362.1	HUMLU_CAS0023667.t1.p1	  9e-32
 95- 16:	XP_030483366.1	HUMLU_CAS0023664.t1.p1	      0
 95- 17:	XP_030483373.1	HUMLU_CAS0023663.t1.p1	      0
## Alignment 96: score=732.0 e_value=1.5e-50 N=16 csNC_044370.1&hl1533 minus
 96-  0:	XP_030492808.1	HUMLU_CAS0026315.t1.p1	      0
 96-  1:	XP_030504289.1	HUMLU_CAS0026313.t3.p1	      0
 96-  2:	XP_030492825.1	HUMLU_CAS0026310.t2.p1	      0
 96-  3:	XP_030492939.1	HUMLU_CAS0026306.t1.p1	      0
 96-  4:	XP_030493011.1	HUMLU_CAS0026304.t1.p1	      0
 96-  5:	XP_030493020.1	HUMLU_CAS0026303.t1.p1	  3e-90
 96-  6:	XP_030493060.1	HUMLU_CAS0026300.t1.p1	 2e-142
 96-  7:	XP_030493084.1	HUMLU_CAS0026298.t1.p1	      0
 96-  8:	XP_030493109.1	HUMLU_CAS0026282.t1.p1	 5e-141
 96-  9:	XP_030493120.1	HUMLU_CAS0026281.t1.p1	 3e-130
 96- 10:	XP_030493166.1	HUMLU_CAS0026278.t1.p1	      0
 96- 11:	XP_030493198.1	HUMLU_CAS0026268.t1.p1	      0
 96- 12:	XP_030493413.1	HUMLU_CAS0026218.t1.p1	 3e-129
 96- 13:	XP_030504740.1	HUMLU_CAS0026166.t1.p1	      0
 96- 14:	XP_030493753.1	HUMLU_CAS0026160.t1.p1	      0
 96- 15:	XP_030493778.1	HUMLU_CAS0026151.t1.p1	      0
## Alignment 97: score=690.0 e_value=5.2e-34 N=14 csNC_044370.1&hl1533 minus
 97-  0:	XP_030496420.1	HUMLU_CAS0026444.t1.p1	      0
 97-  1:	XP_030496434.1	HUMLU_CAS0026442.t1.p1	      0
 97-  2:	XP_030496479.1	HUMLU_CAS0026441.t1.p1	 5e-167
 97-  3:	XP_030496486.1	HUMLU_CAS0026440.t1.p1	      0
 97-  4:	XP_030496497.1	HUMLU_CAS0026435.t1.p1	  4e-70
 97-  5:	XP_030496505.1	HUMLU_CAS0026434.t2.p2	  7e-67
 97-  6:	XP_030496518.1	HUMLU_CAS0026431.t1.p1	  7e-56
 97-  7:	XP_030496526.1	HUMLU_CAS0026430.t1.p1	 1e-110
 97-  8:	XP_030496533.1	HUMLU_CAS0026426.t1.p1	      0
 97-  9:	XP_030496545.1	HUMLU_CAS0026425.t1.p1	 1e-146
 97- 10:	XP_030496577.1	HUMLU_CAS0026424.t1.p1	      0
 97- 11:	XP_030496556.1	HUMLU_CAS0026420.t1.p1	      0
 97- 12:	XP_030496686.1	HUMLU_CAS0026417.t1.p1	 3e-119
 97- 13:	XP_030496697.1	HUMLU_CAS0026415.t1.p1	      0
## Alignment 98: score=660.0 e_value=4.6e-36 N=14 csNC_044370.1&hl1533 minus
 98-  0:	XP_030485639.1	HUMLU_CAS0025190.t1.p1	      0
 98-  1:	XP_030485641.1	HUMLU_CAS0025187.t1.p1	      0
 98-  2:	XP_030485642.1	HUMLU_CAS0025184.t1.p1	 3e-164
 98-  3:	XP_030485650.1	HUMLU_CAS0025181.t1.p1	 1e-123
 98-  4:	XP_030485653.1	HUMLU_CAS0025165.t1.p1	 1e-159
 98-  5:	XP_030485654.1	HUMLU_CAS0025141.t2.p1	      0
 98-  6:	XP_030485662.1	HUMLU_CAS0025140.t1.p1	      0
 98-  7:	XP_030485665.1	HUMLU_CAS0025132.t1.p1	      0
 98-  8:	XP_030485666.1	HUMLU_CAS0025131.t3.p1	 2e-110
 98-  9:	XP_030486624.1	HUMLU_CAS0025130.t1.p1	  3e-34
 98- 10:	XP_030485668.1	HUMLU_CAS0025128.t1.p1	      0
 98- 11:	XP_030485671.1	HUMLU_CAS0025119.t1.p1	      0
 98- 12:	XP_030485674.1	HUMLU_CAS0025082.t1.p1	      0
 98- 13:	XP_030485682.1	HUMLU_CAS0025078.t1.p1	      0
## Alignment 99: score=551.0 e_value=1.9e-31 N=12 csNC_044370.1&hl1533 minus
 99-  0:	XP_030497746.1	HUMLU_CAS0021213.t1.p1	  5e-36
 99-  1:	XP_030497753.1	HUMLU_CAS0021207.t1.p1	      0
 99-  2:	XP_030497766.1	HUMLU_CAS0021202.t1.p1	      0
 99-  3:	XP_030497843.1	HUMLU_CAS0021192.t1.p1	 4e-103
 99-  4:	XP_030497848.1	HUMLU_CAS0021183.t1.p1	      0
 99-  5:	XP_030497852.1	HUMLU_CAS0021181.t1.p1	 3e-143
 99-  6:	XP_030497886.1	HUMLU_CAS0021178.t1.p1	      0
 99-  7:	XP_030497913.1	HUMLU_CAS0021174.t1.p1	      0
 99-  8:	XP_030497940.1	HUMLU_CAS0021171.t1.p1	 1e-126
 99-  9:	XP_030508976.1	HUMLU_CAS0021167.t2.p1	  9e-41
 99- 10:	XP_030497975.1	HUMLU_CAS0021145.t1.p1	 4e-141
 99- 11:	XP_030497988.1	HUMLU_CAS0021117.t1.p1	 3e-139
## Alignment 100: score=520.0 e_value=2e-28 N=11 csNC_044370.1&hl1533 minus
100-  0:	XP_030477907.1	HUMLU_CAS0024042.t1.p1	  1e-22
100-  1:	XP_030479981.1	HUMLU_CAS0024036.t3.p1	  2e-52
100-  2:	XP_030480293.1	HUMLU_CAS0024035.t1.p1	      0
100-  3:	XP_030486201.1	HUMLU_CAS0024027.t1.p1	  3e-65
100-  4:	XP_030480318.1	HUMLU_CAS0024023.t1.p1	 3e-156
100-  5:	XP_030480345.1	HUMLU_CAS0024020.t3.p1	 1e-110
100-  6:	XP_030480374.1	HUMLU_CAS0024018.t1.p1	      0
100-  7:	XP_030480385.1	HUMLU_CAS0024016.t1.p1	      0
100-  8:	XP_030480422.1	HUMLU_CAS0024014.t1.p1	  5e-51
100-  9:	XP_030480444.1	HUMLU_CAS0024013.t1.p1	  2e-95
100- 10:	XP_030480465.1	HUMLU_CAS0024010.t1.p1	  7e-65
## Alignment 101: score=442.0 e_value=3.4e-17 N=9 csNC_044370.1&hl1533 minus
101-  0:	XP_030498120.1	HUMLU_CAS0023859.t1.p1	      0
101-  1:	XP_030498132.1	HUMLU_CAS0023854.t1.p1	      0
101-  2:	XP_030498146.1	HUMLU_CAS0023851.t1.p1	 2e-147
101-  3:	XP_030498154.1	HUMLU_CAS0023850.t1.p1	      0
101-  4:	XP_030498159.1	HUMLU_CAS0023849.t1.p1	      0
101-  5:	XP_030498167.1	HUMLU_CAS0023848.t2.p1	      0
101-  6:	XP_030498178.1	HUMLU_CAS0023847.t1.p1	  2e-73
101-  7:	XP_030498187.1	HUMLU_CAS0023845.t3.p1	      0
101-  8:	XP_030498210.1	HUMLU_CAS0023840.t1.p1	      0
## Alignment 102: score=433.0 e_value=1.6e-21 N=9 csNC_044370.1&hl1533 minus
102-  0:	XP_030496887.1	HUMLU_CAS0021305.t2.p1	      0
102-  1:	XP_030496924.1	HUMLU_CAS0021299.t1.p1	      0
102-  2:	XP_030507151.1	HUMLU_CAS0021298.t1.p1	      0
102-  3:	XP_030496991.1	HUMLU_CAS0021271.t1.p1	      0
102-  4:	XP_030497019.1	HUMLU_CAS0021267.t1.p1	 5e-132
102-  5:	XP_030497060.1	HUMLU_CAS0021263.t1.p1	      0
102-  6:	XP_030497072.1	HUMLU_CAS0021256.t1.p1	 1e-134
102-  7:	XP_030497084.1	HUMLU_CAS0021251.t1.p1	      0
102-  8:	XP_030497127.1	HUMLU_CAS0021250.t1.p1	      0
## Alignment 103: score=429.0 e_value=1.2e-21 N=9 csNC_044370.1&hl1533 minus
103-  0:	XP_030482674.1	HUMLU_CAS0023014.t1.p1	      0
103-  1:	XP_030482698.1	HUMLU_CAS0023013.t1.p1	      0
103-  2:	XP_030482736.1	HUMLU_CAS0023004.t2.p1	  5e-52
103-  3:	XP_030482763.1	HUMLU_CAS0023003.t1.p1	 3e-179
103-  4:	XP_030482777.1	HUMLU_CAS0022996.t1.p1	  3e-30
103-  5:	XP_030482789.1	HUMLU_CAS0022995.t1.p1	  2e-60
103-  6:	XP_030482813.1	HUMLU_CAS0022992.t1.p1	 4e-105
103-  7:	XP_030482825.1	HUMLU_CAS0022991.t1.p1	      0
103-  8:	XP_030483053.1	HUMLU_CAS0022944.t2.p1	  4e-95
## Alignment 104: score=412.0 e_value=4.2e-22 N=9 csNC_044370.1&hl1533 minus
104-  0:	XP_030495789.1	HUMLU_CAS0023943.t1.p1	 1e-138
104-  1:	XP_030495821.1	HUMLU_CAS0023940.t1.p1	      0
104-  2:	XP_030495844.1	HUMLU_CAS0023939.t1.p1	      0
104-  3:	XP_030495875.1	HUMLU_CAS0023935.t1.p1	      0
104-  4:	XP_030495866.1	HUMLU_CAS0023924.t1.p1	      0
104-  5:	XP_030495903.1	HUMLU_CAS0023918.t1.p1	      0
104-  6:	XP_030495927.1	HUMLU_CAS0023916.t1.p1	      0
104-  7:	XP_030495968.1	HUMLU_CAS0023900.t1.p1	      0
104-  8:	XP_030495982.1	HUMLU_CAS0023867.t1.p1	 2e-114
## Alignment 105: score=394.0 e_value=2e-15 N=8 csNC_044370.1&hl1533 minus
105-  0:	XP_030484506.1	HUMLU_CAS0023477.t1.p1	      0
105-  1:	XP_030484562.1	HUMLU_CAS0023473.t1.p1	      0
105-  2:	XP_030484572.1	HUMLU_CAS0023471.t1.p1	 2e-127
105-  3:	XP_030484581.1	HUMLU_CAS0023470.t1.p1	      0
105-  4:	XP_030484613.1	HUMLU_CAS0023467.t1.p1	      0
105-  5:	XP_030484594.1	HUMLU_CAS0023466.t1.p1	      0
105-  6:	XP_030484625.1	HUMLU_CAS0023463.t1.p1	 2e-126
105-  7:	XP_030484649.1	HUMLU_CAS0023461.t1.p1	  6e-67
## Alignment 106: score=386.0 e_value=2e-19 N=8 csNC_044370.1&hl1533 minus
106-  0:	XP_030480222.1	HUMLU_CAS0021561.t1.p1	      0
106-  1:	XP_030480293.1	HUMLU_CAS0021509.t1.p1	      0
106-  2:	XP_030486201.1	HUMLU_CAS0021508.t1.p1	  3e-65
106-  3:	XP_030480306.1	HUMLU_CAS0021502.t1.p1	  2e-51
106-  4:	XP_030480345.1	HUMLU_CAS0021501.t2.p1	 2e-109
106-  5:	XP_030480374.1	HUMLU_CAS0021499.t1.p1	      0
106-  6:	XP_030480385.1	HUMLU_CAS0021497.t5.p1	      0
106-  7:	XP_030480422.1	HUMLU_CAS0021496.t1.p1	  4e-51
## Alignment 107: score=381.0 e_value=2e-15 N=8 csNC_044370.1&hl1533 minus
107-  0:	XP_030480651.1	HUMLU_CAS0022701.t1.p1	  2e-58
107-  1:	XP_030478097.1	HUMLU_CAS0022700.t1.p1	 2e-102
107-  2:	XP_030480726.1	HUMLU_CAS0022699.t1.p1	 8e-124
107-  3:	XP_030480736.1	HUMLU_CAS0022697.t1.p1	      0
107-  4:	XP_030480753.1	HUMLU_CAS0022693.t1.p1	      0
107-  5:	XP_030480773.1	HUMLU_CAS0022688.t1.p1	      0
107-  6:	XP_030480939.1	HUMLU_CAS0022683.t1.p1	      0
107-  7:	XP_030478246.1	HUMLU_CAS0022678.t1.p1	      0
## Alignment 108: score=340.0 e_value=9.6e-11 N=7 csNC_044370.1&hl1533 minus
108-  0:	XP_030485619.1	HUMLU_CAS0024998.t1.p1	      0
108-  1:	XP_030485623.1	HUMLU_CAS0024995.t3.p1	      0
108-  2:	XP_030485624.1	HUMLU_CAS0024990.t1.p1	      0
108-  3:	XP_030485625.1	HUMLU_CAS0024989.t1.p1	  4e-88
108-  4:	XP_030485629.1	HUMLU_CAS0024964.t1.p1	      0
108-  5:	XP_030485633.1	HUMLU_CAS0024959.t1.p1	 6e-146
108-  6:	XP_030485640.1	HUMLU_CAS0024954.t1.p1	      0
## Alignment 109: score=320.0 e_value=6.3e-14 N=7 csNC_044370.1&hl1533 minus
109-  0:	XP_030483451.1	HUMLU_CAS0024036.t3.p1	 3e-179
109-  1:	XP_030483488.1	HUMLU_CAS0024008.t1.p1	 8e-100
109-  2:	XP_030483514.1	HUMLU_CAS0024005.t1.p1	      0
109-  3:	XP_030483528.1	HUMLU_CAS0024003.t1.p1	      0
109-  4:	XP_030483570.1	HUMLU_CAS0023989.t1.p1	      0
109-  5:	XP_030483597.1	HUMLU_CAS0023962.t1.p1	      0
109-  6:	XP_030483661.1	HUMLU_CAS0023928.t1.p1	  2e-34
## Alignment 110: score=318.0 e_value=1.5e-14 N=7 csNC_044370.1&hl1533 minus
110-  0:	XP_030495260.1	HUMLU_CAS0024464.t3.p1	 2e-173
110-  1:	XP_030495274.1	HUMLU_CAS0024460.t1.p1	      0
110-  2:	XP_030495343.1	HUMLU_CAS0024458.t2.p1	 3e-147
110-  3:	XP_030495360.1	HUMLU_CAS0024457.t1.p1	  6e-92
110-  4:	XP_030495405.1	HUMLU_CAS0024406.t1.p1	      0
110-  5:	XP_030495421.1	HUMLU_CAS0024404.t1.p1	      0
110-  6:	XP_030495505.1	HUMLU_CAS0024380.t1.p1	  1e-41
## Alignment 111: score=317.0 e_value=5.8e-14 N=7 csNC_044370.1&hl1533 minus
111-  0:	XP_030495260.1	HUMLU_CAS0021400.t3.p1	 1e-170
111-  1:	XP_030495274.1	HUMLU_CAS0021398.t1.p1	      0
111-  2:	XP_030495280.1	HUMLU_CAS0021397.t1.p1	  2e-74
111-  3:	XP_030495286.1	HUMLU_CAS0021373.t1.p1	 8e-133
111-  4:	XP_030495469.1	HUMLU_CAS0021357.t1.p1	      0
111-  5:	XP_030495505.1	HUMLU_CAS0021355.t1.p1	      0
111-  6:	XP_030495524.1	HUMLU_CAS0021337.t1.p1	      0
## Alignment 112: score=301.0 e_value=5.6e-14 N=7 csNC_044370.1&hl1533 minus
112-  0:	XP_030494867.1	HUMLU_CAS0025776.t1.p1	      0
112-  1:	XP_030494880.1	HUMLU_CAS0025764.t2.p1	      0
112-  2:	XP_030494893.1	HUMLU_CAS0025762.t1.p1	      0
112-  3:	XP_030494930.1	HUMLU_CAS0025756.t1.p1	  8e-86
112-  4:	XP_030494945.1	HUMLU_CAS0025755.t1.p1	      0
112-  5:	XP_030495031.1	HUMLU_CAS0025707.t1.p1	 1e-129
112-  6:	XP_030495133.1	HUMLU_CAS0025665.t1.p1	      0
## Alignment 113: score=285.0 e_value=1.8e-11 N=6 csNC_044370.1&hl1533 minus
113-  0:	XP_030493812.1	HUMLU_CAS0025839.t1.p1	 2e-172
113-  1:	XP_030493963.1	HUMLU_CAS0025825.t1.p1	      0
113-  2:	XP_030494274.1	HUMLU_CAS0025809.t1.p1	  2e-61
113-  3:	XP_030494048.1	HUMLU_CAS0025805.t1.p1	      0
113-  4:	XP_030494021.1	HUMLU_CAS0025803.t1.p1	      0
113-  5:	XP_030494243.1	HUMLU_CAS0025800.t1.p1	 4e-139
## Alignment 114: score=273.0 e_value=2.6e-14 N=6 csNC_044370.1&hl1533 minus
114-  0:	XP_030480985.1	HUMLU_CAS0021782.t2.p1	 4e-111
114-  1:	XP_030481028.1	HUMLU_CAS0021779.t1.p1	  6e-65
114-  2:	XP_030481038.1	HUMLU_CAS0021777.t1.p1	      0
114-  3:	XP_030481057.1	HUMLU_CAS0021776.t1.p1	      0
114-  4:	XP_030478281.1	HUMLU_CAS0021775.t3.p1	      0
114-  5:	XP_030481122.1	HUMLU_CAS0021727.t1.p1	  4e-18
## Alignment 115: score=271.0 e_value=5e-12 N=6 csNC_044370.1&hl1533 minus
115-  0:	XP_030497873.1	HUMLU_CAS0024428.t1.p1	      0
115-  1:	XP_030497999.1	HUMLU_CAS0024389.t1.p1	      0
115-  2:	XP_030498067.1	HUMLU_CAS0024369.t2.p1	      0
115-  3:	XP_030498078.1	HUMLU_CAS0024359.t1.p1	  6e-53
115-  4:	XP_030498080.1	HUMLU_CAS0024354.t1.p1	      0
115-  5:	XP_030498090.1	HUMLU_CAS0024353.t2.p1	  8e-64
## Alignment 116: score=314.0 e_value=9.7e-15 N=8 csNC_044370.1&hl172 plus
116-  0:	XP_030481850.1	HUMLU_CAS0041674.t1.p1	 3e-148
116-  1:	XP_030481932.1	HUMLU_CAS0041738.t1.p1	      0
116-  2:	XP_030481939.1	HUMLU_CAS0041739.t1.p1	  7e-11
116-  3:	XP_030481969.1	HUMLU_CAS0041764.t1.p1	      0
116-  4:	XP_030481999.1	HUMLU_CAS0041790.t1.p1	      0
116-  5:	XP_030482054.1	HUMLU_CAS0041836.t2.p1	      0
116-  6:	XP_030482044.1	HUMLU_CAS0041868.t1.p1	      0
116-  7:	XP_030482065.1	HUMLU_CAS0041891.t1.p1	      0
## Alignment 117: score=281.0 e_value=3.4e-08 N=6 csNC_044370.1&hl21 minus
117-  0:	XP_030483531.1	HUMLU_CAS0076828.t1.p1	      0
117-  1:	XP_030483625.1	HUMLU_CAS0076818.t1.p1	      0
117-  2:	XP_030483693.1	HUMLU_CAS0076717.t1.p1	  1e-48
117-  3:	XP_030483811.1	HUMLU_CAS0076694.t1.p1	      0
117-  4:	XP_030484007.1	HUMLU_CAS0076675.t1.p1	      0
117-  5:	XP_030486766.1	HUMLU_CAS0076658.t1.p1	      0
## Alignment 118: score=441.0 e_value=3e-21 N=10 csNC_044370.1&hl49 plus
118-  0:	XP_030489788.1	HUMLU_CAS0064493.t1.p1	 4e-159
118-  1:	XP_030502839.1	HUMLU_CAS0064497.t1.p1	      0
118-  2:	XP_030489928.1	HUMLU_CAS0064501.t1.p1	  3e-22
118-  3:	XP_030502899.1	HUMLU_CAS0064508.t1.p1	  2e-88
118-  4:	XP_030490201.1	HUMLU_CAS0064527.t1.p1	 7e-156
118-  5:	XP_030490252.1	HUMLU_CAS0064529.t1.p1	      0
118-  6:	XP_030490303.1	HUMLU_CAS0064533.t1.p1	 7e-142
118-  7:	XP_030490377.1	HUMLU_CAS0064546.t1.p1	      0
118-  8:	XP_030490550.1	HUMLU_CAS0064561.t1.p1	  3e-75
118-  9:	XP_030490717.1	HUMLU_CAS0064605.t1.p1	  2e-11
## Alignment 119: score=502.0 e_value=6e-27 N=12 csNC_044370.1&hl49 minus
119-  0:	XP_030489358.1	HUMLU_CAS0061659.t1.p1	  2e-45
119-  1:	XP_030489399.1	HUMLU_CAS0061643.t1.p1	 2e-157
119-  2:	XP_030502824.1	HUMLU_CAS0061620.t1.p1	  2e-72
119-  3:	XP_030489788.1	HUMLU_CAS0061598.t1.p1	 2e-160
119-  4:	XP_030490081.1	HUMLU_CAS0061585.t1.p1	  2e-69
119-  5:	XP_030490201.1	HUMLU_CAS0061572.t1.p1	 5e-149
119-  6:	XP_030490303.1	HUMLU_CAS0061571.t1.p1	      0
119-  7:	XP_030490377.1	HUMLU_CAS0061567.t1.p1	  1e-69
119-  8:	XP_030490447.1	HUMLU_CAS0061551.t1.p1	  1e-94
119-  9:	XP_030490493.1	HUMLU_CAS0061534.t1.p1	      0
119- 10:	XP_030490691.1	HUMLU_CAS0061522.t1.p1	  2e-39
119- 11:	XP_030490997.1	HUMLU_CAS0061492.t1.p1	      0
## Alignment 120: score=449.0 e_value=3e-23 N=10 csNC_044370.1&hl49 minus
120-  0:	XP_030489399.1	HUMLU_CAS0060480.t1.p1	 8e-155
120-  1:	XP_030485755.1	HUMLU_CAS0060445.t1.p1	  8e-61
120-  2:	XP_030502824.1	HUMLU_CAS0060444.t1.p1	  1e-72
120-  3:	XP_030489788.1	HUMLU_CAS0060426.t1.p1	 2e-160
120-  4:	XP_030489928.1	HUMLU_CAS0060421.t1.p1	  3e-15
120-  5:	XP_030490042.1	HUMLU_CAS0060412.t1.p1	  3e-69
120-  6:	XP_030490201.1	HUMLU_CAS0060386.t1.p1	 2e-162
120-  7:	XP_030490303.1	HUMLU_CAS0060384.t1.p1	 2e-158
120-  8:	XP_030490353.1	HUMLU_CAS0060383.t1.p1	  3e-40
120-  9:	XP_030490377.1	HUMLU_CAS0060380.t1.p2	  1e-25
## Alignment 121: score=332.0 e_value=9.9e-12 N=7 csNC_044370.1&hl73 plus
121-  0:	XP_030485702.1	HUMLU_CAS0057693.t1.p1	  2e-18
121-  1:	XP_030493178.1	HUMLU_CAS0057704.t1.p2	  4e-57
121-  2:	XP_030487081.1	HUMLU_CAS0057720.t1.p1	 5e-157
121-  3:	XP_030485730.1	HUMLU_CAS0057721.t2.p1	 2e-139
121-  4:	XP_030487115.1	HUMLU_CAS0057728.t1.p1	      0
121-  5:	XP_030487128.1	HUMLU_CAS0057739.t1.p1	      0
121-  6:	XP_030487165.1	HUMLU_CAS0057754.t1.p1	 2e-114
## Alignment 122: score=303.0 e_value=8.9e-14 N=7 csNC_044370.1&hl73 plus
122-  0:	XP_030497832.1	HUMLU_CAS0057560.t1.p1	  3e-27
122-  1:	XP_030497997.1	HUMLU_CAS0057590.t2.p1	  3e-17
122-  2:	XP_030501229.1	HUMLU_CAS0057649.t1.p1	 6e-118
122-  3:	XP_030502148.1	HUMLU_CAS0057663.t1.p1	  1e-24
122-  4:	XP_030502502.1	HUMLU_CAS0057671.t1.p1	      0
122-  5:	XP_030502549.1	HUMLU_CAS0057672.t1.p1	  4e-62
122-  6:	XP_030502838.1	HUMLU_CAS0057680.t1.p1	 1e-169
## Alignment 123: score=382.0 e_value=9.7e-18 N=9 csNC_044370.1&hl73 minus
123-  0:	XP_030486203.1	HUMLU_CAS0058161.t1.p1	  9e-61
123-  1:	XP_030486251.1	HUMLU_CAS0058157.t1.p1	 6e-167
123-  2:	XP_030486478.1	HUMLU_CAS0058118.t1.p1	  2e-36
123-  3:	XP_030486511.1	HUMLU_CAS0058096.t1.p1	      0
123-  4:	XP_030486634.1	HUMLU_CAS0058063.t1.p1	 2e-116
123-  5:	XP_030486638.1	HUMLU_CAS0058060.t1.p1	 2e-111
123-  6:	XP_030486645.1	HUMLU_CAS0057996.t1.p1	      0
123-  7:	XP_030486750.1	HUMLU_CAS0057975.t3.p2	  6e-49
123-  8:	XP_030486794.1	HUMLU_CAS0057967.t1.p1	      0
## Alignment 124: score=399.0 e_value=2.6e-20 N=9 csNC_044370.1&hl77 plus
124-  0:	XP_030486057.1	HUMLU_CAS0047897.t1.p1	  3e-65
124-  1:	XP_030486134.1	HUMLU_CAS0047898.t1.p1	      0
124-  2:	XP_030486251.1	HUMLU_CAS0047903.t1.p1	 2e-146
124-  3:	XP_030486262.1	HUMLU_CAS0047904.t1.p1	      0
124-  4:	XP_030486294.1	HUMLU_CAS0047912.t1.p1	 6e-141
124-  5:	XP_030486395.1	HUMLU_CAS0047920.t1.p1	      0
124-  6:	XP_030486590.1	HUMLU_CAS0047936.t2.p1	 7e-176
124-  7:	XP_030486691.1	HUMLU_CAS0047986.t1.p1	      0
124-  8:	XP_030486787.1	HUMLU_CAS0047987.t1.p1	  3e-44
## Alignment 125: score=377.0 e_value=1.7e-14 N=8 csNC_044370.1&hl77 plus
125-  0:	XP_030486057.1	HUMLU_CAS0046221.t1.p1	  3e-65
125-  1:	XP_030486134.1	HUMLU_CAS0046223.t1.p1	  2e-91
125-  2:	XP_030486203.1	HUMLU_CAS0046230.t1.p1	  1e-49
125-  3:	XP_030486251.1	HUMLU_CAS0046233.t2.p1	 4e-148
125-  4:	XP_030486262.1	HUMLU_CAS0046237.t1.p1	      0
125-  5:	XP_030486294.1	HUMLU_CAS0046242.t2.p1	  6e-97
125-  6:	XP_030486395.1	HUMLU_CAS0046251.t1.p1	      0
125-  7:	XP_030486590.1	HUMLU_CAS0046263.t2.p1	 8e-175
## Alignment 126: score=302.0 e_value=2e-11 N=7 csNC_044370.1&hl77 minus
126-  0:	XP_030511052.1	HUMLU_CAS0049628.t1.p1	      0
126-  1:	XP_030494807.1	HUMLU_CAS0049618.t1.p1	 1e-135
126-  2:	XP_030495164.1	HUMLU_CAS0049572.t1.p1	      0
126-  3:	XP_030489492.1	HUMLU_CAS0049555.t1.p1	 1e-131
126-  4:	XP_030495591.1	HUMLU_CAS0049548.t1.p1	 7e-131
126-  5:	XP_030497944.1	HUMLU_CAS0049521.t1.p1	      0
126-  6:	XP_030499477.1	HUMLU_CAS0049480.t1.p1	      0
## Alignment 127: score=349.0 e_value=2.1e-11 N=7 csNC_044371.1&csNC_044371.1 plus
127-  0:	XP_030489810.1	XP_030488919.1	 4e-176
127-  1:	XP_030489809.1	XP_030488920.1	      0
127-  2:	XP_030488917.1	XP_030486660.1	      0
127-  3:	XP_030488918.1	XP_030486661.1	      0
127-  4:	XP_030489549.1	XP_030489393.1	      0
127-  5:	XP_030489710.1	XP_030489828.1	      0
127-  6:	XP_030487274.1	XP_030486730.1	      0
## Alignment 128: score=490.0 e_value=1.8e-20 N=10 csNC_044371.1&csNC_044371.1 minus
128-  0:	XP_030489115.1	XP_030489014.1	      0
128-  1:	XP_030490963.1	XP_030489037.1	      0
128-  2:	XP_030488883.1	XP_030489069.1	 2e-141
128-  3:	XP_030488870.1	XP_030489057.1	      0
128-  4:	XP_030492378.1	XP_030489105.1	  2e-70
128-  5:	XP_030491894.1	XP_030489018.1	      0
128-  6:	XP_030486741.1	XP_030489033.1	      0
128-  7:	XP_030492173.1	XP_030489031.1	      0
128-  8:	XP_030492194.1	XP_030489004.1	      0
128-  9:	XP_030487272.1	XP_030489092.1	  7e-82
## Alignment 129: score=344.0 e_value=4.5e-15 N=8 csNC_044371.1&csNC_044371.1 minus
129-  0:	XP_030488355.1	XP_030488490.1	 5e-147
129-  1:	XP_030488129.1	XP_030488410.1	      0
129-  2:	XP_030488670.1	XP_030488453.1	  9e-81
129-  3:	XP_030486810.1	XP_030488553.1	 0.0004
129-  4:	XP_030486819.1	XP_030488398.1	      0
129-  5:	XP_030488707.1	XP_030491796.1	      0
129-  6:	XP_030488299.1	XP_030491780.1	 2e-131
129-  7:	XP_030490016.1	XP_030491774.1	 2e-142
## Alignment 130: score=275.0 e_value=8e-09 N=6 csNC_044371.1&csNC_044372.1 minus
130-  0:	XP_030489345.1	XP_030493737.1	      0
130-  1:	XP_030487174.1	XP_030492491.1	      0
130-  2:	XP_030489365.1	XP_030493592.1	      0
130-  3:	XP_030489362.1	XP_030494962.1	      0
130-  4:	XP_030489367.1	XP_030492845.1	  4e-29
130-  5:	XP_030489376.1	XP_030495608.1	 2e-100
## Alignment 131: score=291.0 e_value=1.6e-08 N=6 csNC_044371.1&csNC_044374.1 plus
131-  0:	XP_030491227.1	XP_030500743.1	 2e-136
131-  1:	XP_030489230.1	XP_030500762.1	  3e-43
131-  2:	XP_030489232.1	XP_030500763.1	  4e-26
131-  3:	XP_030489990.1	XP_030500760.1	 4e-151
131-  4:	XP_030489350.1	XP_030500775.1	 2e-109
131-  5:	XP_030487916.1	XP_030500759.1	  6e-35
## Alignment 132: score=295.0 e_value=6.5e-08 N=6 csNC_044371.1&csNC_044374.1 minus
132-  0:	XP_030489806.1	XP_030501079.1	      0
132-  1:	XP_030489807.1	XP_030501708.1	      0
132-  2:	XP_030490594.1	XP_030502976.1	  2e-84
132-  3:	XP_030490400.1	XP_030501250.1	  4e-69
132-  4:	XP_030489813.1	XP_030502448.1	 5e-144
132-  5:	XP_030488099.1	XP_030500256.1	      0
## Alignment 133: score=391.0 e_value=1.9e-19 N=9 csNC_044371.1&csNC_044375.1 plus
133-  0:	XP_030490019.1	XP_030503736.1	  1e-48
133-  1:	XP_030490020.1	XP_030503740.1	  7e-16
133-  2:	XP_030490014.1	XP_030503232.1	      0
133-  3:	XP_030490463.1	XP_030504558.1	 3e-136
133-  4:	XP_030489696.1	XP_030503641.1	      0
133-  5:	XP_030488222.1	XP_030504351.1	 4e-149
133-  6:	XP_030491075.1	XP_030504602.1	 2e-128
133-  7:	XP_030492155.1	XP_030504809.1	      0
133-  8:	XP_030490575.1	XP_030504152.1	      0
## Alignment 134: score=268.0 e_value=3.1e-09 N=6 csNC_044371.1&csNC_044375.1 minus
134-  0:	XP_030488120.1	XP_030506062.1	 3e-144
134-  1:	XP_030490468.1	XP_030505964.1	 1e-112
134-  2:	XP_030488302.1	XP_030506505.1	  7e-71
134-  3:	XP_030492435.1	XP_030503487.1	  5e-70
134-  4:	XP_030489259.1	XP_030503417.1	      0
134-  5:	XP_030488761.1	XP_030503144.1	 1e-154
## Alignment 135: score=648.0 e_value=6.4e-39 N=15 csNC_044371.1&csNC_044377.1 plus
135-  0:	XP_030490975.1	XP_030510105.1	      0
135-  1:	XP_030486733.1	XP_030509610.1	      0
135-  2:	XP_030490986.1	XP_030509818.1	 1e-146
135-  3:	XP_030490999.1	XP_030510929.1	      0
135-  4:	XP_030491237.1	XP_030510664.1	      0
135-  5:	XP_030491008.1	XP_030478936.1	      0
135-  6:	XP_030491013.1	XP_030510843.1	      0
135-  7:	XP_030491012.1	XP_030509648.1	  6e-80
135-  8:	XP_030491018.1	XP_030477807.1	      0
135-  9:	XP_030490617.1	XP_030510023.1	  3e-56
135- 10:	XP_030487623.1	XP_030478705.1	  1e-94
135- 11:	XP_030487624.1	XP_030510556.1	 3e-121
135- 12:	XP_030490489.1	XP_030477675.1	  2e-05
135- 13:	XP_030491061.1	XP_030510282.1	 2e-175
135- 14:	XP_030487769.1	XP_030510884.1	 6e-109
## Alignment 136: score=310.0 e_value=1.5e-14 N=8 csNC_044371.1&csNC_044378.1 plus
136-  0:	XP_030491075.1	XP_030479201.1	 8e-101
136-  1:	XP_030490835.1	XP_030480673.1	      0
136-  2:	XP_030486866.1	XP_030479041.1	  1e-91
136-  3:	XP_030486869.1	XP_030479053.1	  6e-40
136-  4:	XP_030491482.1	XP_030481303.1	 1e-127
136-  5:	XP_030491105.1	XP_030481398.1	 5e-117
136-  6:	XP_030489934.1	XP_030480105.1	 1e-127
136-  7:	XP_030489182.1	XP_030479904.1	      0
## Alignment 137: score=321.0 e_value=6.6e-13 N=7 csNC_044371.1&csNC_044378.1 minus
137-  0:	XP_030486857.1	XP_030479060.1	  3e-13
137-  1:	XP_030488813.1	XP_030480605.1	 1e-177
137-  2:	XP_030492155.1	XP_030481296.1	      0
137-  3:	XP_030492307.1	XP_030479620.1	      0
137-  4:	XP_030486862.1	XP_030479581.1	  4e-96
137-  5:	XP_030490576.1	XP_030479045.1	 9e-133
137-  6:	XP_030490835.1	XP_030480673.1	      0
## Alignment 138: score=523.0 e_value=2.2e-33 N=12 csNC_044371.1&csNC_044379.1 plus
138-  0:	XP_030487995.1	XP_030483873.1	      0
138-  1:	XP_030491589.1	XP_030484877.1	      0
138-  2:	XP_030491616.1	XP_030484721.1	  4e-81
138-  3:	XP_030491618.1	XP_030482994.1	      0
138-  4:	XP_030492309.1	XP_030484949.1	 7e-108
138-  5:	XP_030491622.1	XP_030483676.1	 4e-115
138-  6:	XP_030491623.1	XP_030482117.1	  5e-83
138-  7:	XP_030491650.1	XP_030482115.1	      0
138-  8:	XP_030491687.1	XP_030482008.1	 6e-175
138-  9:	XP_030487796.1	XP_030484940.1	      0
138- 10:	XP_030492336.1	XP_030482405.1	      0
138- 11:	XP_030491754.1	XP_030483691.1	  1e-08
## Alignment 139: score=313.0 e_value=4.8e-14 N=7 csNC_044371.1&csNC_044379.1 plus
139-  0:	XP_030491507.1	XP_030482742.1	      0
139-  1:	XP_030486795.1	XP_030484201.1	  4e-23
139-  2:	XP_030491534.1	XP_030483164.1	  1e-77
139-  3:	XP_030490929.1	XP_030481857.1	  2e-52
139-  4:	XP_030487728.1	XP_030481608.1	  2e-77
139-  5:	XP_030492122.1	XP_030481733.1	      0
139-  6:	XP_030491584.1	XP_030482230.1	 8e-123
## Alignment 140: score=544.0 e_value=1.2e-25 N=11 csNC_044371.1&hl101 plus
140-  0:	XP_030489098.1	HUMLU_CAS0078327.t1.p1	  6e-46
140-  1:	XP_030489064.1	HUMLU_CAS0078330.t1.p1	 6e-176
140-  2:	XP_030489051.1	HUMLU_CAS0078334.t1.p1	      0
140-  3:	XP_030489081.1	HUMLU_CAS0078336.t1.p1	 5e-151
140-  4:	XP_030489093.1	HUMLU_CAS0078338.t1.p1	 1e-155
140-  5:	XP_030489084.1	HUMLU_CAS0078344.t1.p1	  1e-97
140-  6:	XP_030489035.1	HUMLU_CAS0078355.t1.p1	      0
140-  7:	XP_030489079.1	HUMLU_CAS0078362.t1.p1	 4e-141
140-  8:	XP_030491588.1	HUMLU_CAS0078373.t1.p1	      0
140-  9:	XP_030487804.1	HUMLU_CAS0078378.t1.p1	      0
140- 10:	XP_030489123.1	HUMLU_CAS0078384.t1.p1	      0
## Alignment 141: score=542.0 e_value=6.8e-26 N=11 csNC_044371.1&hl108 plus
141-  0:	XP_030490840.1	HUMLU_CAS0080817.t1.p1	 2e-142
141-  1:	XP_030490841.1	HUMLU_CAS0080821.t1.p1	      0
141-  2:	XP_030490842.1	HUMLU_CAS0080822.t1.p1	      0
141-  3:	XP_030487604.1	HUMLU_CAS0080824.t1.p1	      0
141-  4:	XP_030491365.1	HUMLU_CAS0080826.t1.p1	      0
141-  5:	XP_030487322.1	HUMLU_CAS0080828.t1.p1	      0
141-  6:	XP_030490870.1	HUMLU_CAS0080831.t1.p1	      0
141-  7:	XP_030490844.1	HUMLU_CAS0080832.t1.p1	      0
141-  8:	XP_030490845.1	HUMLU_CAS0080851.t1.p1	      0
141-  9:	XP_030490851.1	HUMLU_CAS0080853.t1.p1	      0
141- 10:	XP_030490847.1	HUMLU_CAS0080879.t1.p1	  3e-68
## Alignment 142: score=397.0 e_value=6.9e-15 N=8 csNC_044371.1&hl124 plus
142-  0:	XP_030487727.1	HUMLU_CAS0081619.t1.p1	 5e-140
142-  1:	XP_030490953.1	HUMLU_CAS0081621.t1.p1	      0
142-  2:	XP_030489569.1	HUMLU_CAS0081623.t1.p1	  3e-58
142-  3:	XP_030489570.1	HUMLU_CAS0081625.t1.p1	      0
142-  4:	XP_030489575.1	HUMLU_CAS0081630.t1.p1	      0
142-  5:	XP_030487992.1	HUMLU_CAS0081636.t1.p1	  5e-39
142-  6:	XP_030489578.1	HUMLU_CAS0081637.t1.p1	      0
142-  7:	XP_030489579.1	HUMLU_CAS0081643.t1.p1	  3e-60
## Alignment 143: score=278.0 e_value=4.2e-08 N=6 csNC_044371.1&hl13 plus
143-  0:	XP_030488424.1	HUMLU_CAS0077816.t1.p1	      0
143-  1:	XP_030488485.1	HUMLU_CAS0077824.t1.p1	      0
143-  2:	XP_030488491.1	HUMLU_CAS0077852.t1.p1	  2e-78
143-  3:	XP_030488486.1	HUMLU_CAS0077869.t1.p1	  2e-55
143-  4:	XP_030488489.1	HUMLU_CAS0077890.t1.p1	  6e-33
143-  5:	XP_030488381.1	HUMLU_CAS0077909.t1.p1	      0
## Alignment 144: score=485.0 e_value=5.5e-23 N=10 csNC_044371.1&hl144 minus
144-  0:	XP_030490981.1	HUMLU_CAS0078085.t1.p1	 4e-168
144-  1:	XP_030487405.1	HUMLU_CAS0078081.t1.p1	      0
144-  2:	XP_030487973.1	HUMLU_CAS0078071.t1.p1	 1e-146
144-  3:	XP_030488186.1	HUMLU_CAS0078067.t1.p1	      0
144-  4:	XP_030488945.1	HUMLU_CAS0078049.t1.p1	      0
144-  5:	XP_030488707.1	HUMLU_CAS0078047.t1.p1	  3e-70
144-  6:	XP_030490528.1	HUMLU_CAS0078030.t1.p1	 1e-153
144-  7:	XP_030487968.1	HUMLU_CAS0078028.t1.p1	      0
144-  8:	XP_030487971.1	HUMLU_CAS0078025.t1.p1	 1e-177
144-  9:	XP_030488299.1	HUMLU_CAS0078022.t1.p1	      0
## Alignment 145: score=553.0 e_value=2e-31 N=13 csNC_044371.1&hl1533 minus
145-  0:	XP_030491447.1	HUMLU_CAS0026798.t1.p1	  1e-97
145-  1:	XP_030490620.1	HUMLU_CAS0026763.t2.p1	  9e-88
145-  2:	XP_030491303.1	HUMLU_CAS0026757.t1.p1	      0
145-  3:	XP_030490647.1	HUMLU_CAS0026755.t1.p1	  9e-79
145-  4:	XP_030487589.1	HUMLU_CAS0026754.t1.p1	 4e-151
145-  5:	XP_030487590.1	HUMLU_CAS0026735.t1.p1	  5e-24
145-  6:	XP_030490716.1	HUMLU_CAS0026700.t1.p1	 4e-166
145-  7:	XP_030490718.1	HUMLU_CAS0026698.t1.p1	 1e-111
145-  8:	XP_030491320.1	HUMLU_CAS0026694.t1.p1	  2e-35
145-  9:	XP_030490753.1	HUMLU_CAS0026688.t1.p1	 2e-159
145- 10:	XP_030490260.1	HUMLU_CAS0026674.t1.p1	  2e-60
145- 11:	XP_030490805.1	HUMLU_CAS0026657.t1.p1	 4e-148
145- 12:	XP_030490821.1	HUMLU_CAS0026652.t2.p1	  5e-43
## Alignment 146: score=267.0 e_value=1.1e-08 N=6 csNC_044371.1&hl1533 minus
146-  0:	XP_030488443.1	HUMLU_CAS0023809.t1.p1	      0
146-  1:	XP_030488528.1	HUMLU_CAS0023803.t2.p1	  4e-47
146-  2:	XP_030488397.1	HUMLU_CAS0023795.t1.p1	  6e-77
146-  3:	XP_030488419.1	HUMLU_CAS0023784.t1.p1	      0
146-  4:	XP_030491817.1	HUMLU_CAS0023780.t1.p1	  4e-88
146-  5:	XP_030487696.1	HUMLU_CAS0023778.t1.p1	      0
## Alignment 147: score=268.0 e_value=3.1e-11 N=6 csNC_044371.1&hl172 minus
147-  0:	XP_030491831.1	HUMLU_CAS0041805.t1.p1	      0
147-  1:	XP_030491832.1	HUMLU_CAS0041784.t1.p2	 1e-104
147-  2:	XP_030491839.1	HUMLU_CAS0041766.t1.p1	      0
147-  3:	XP_030486662.1	HUMLU_CAS0041745.t1.p1	  3e-29
147-  4:	XP_030491842.1	HUMLU_CAS0041744.t1.p1	      0
147-  5:	XP_030488142.1	HUMLU_CAS0041739.t1.p1	  1e-10
## Alignment 148: score=641.0 e_value=7.7e-32 N=13 csNC_044371.1&hl174 minus
148-  0:	XP_030488563.1	HUMLU_CAS0078866.t1.p1	      0
148-  1:	XP_030488571.1	HUMLU_CAS0078865.t1.p2	  4e-74
148-  2:	XP_030486774.1	HUMLU_CAS0078862.t1.p1	 1e-143
148-  3:	XP_030488581.1	HUMLU_CAS0078860.t1.p1	      0
148-  4:	XP_030488583.1	HUMLU_CAS0078857.t1.p1	      0
148-  5:	XP_030487920.1	HUMLU_CAS0078856.t1.p1	 2e-177
148-  6:	XP_030487579.1	HUMLU_CAS0078855.t1.p1	  5e-67
148-  7:	XP_030487331.1	HUMLU_CAS0078854.t1.p1	  8e-43
148-  8:	XP_030490397.1	HUMLU_CAS0078848.t1.p1	  3e-82
148-  9:	XP_030488586.1	HUMLU_CAS0078838.t1.p1	      0
148- 10:	XP_030492273.1	HUMLU_CAS0078826.t1.p1	 8e-172
148- 11:	XP_030487333.1	HUMLU_CAS0078824.t1.p1	  4e-63
148- 12:	XP_030488209.1	HUMLU_CAS0078818.t1.p1	      0
## Alignment 149: score=253.0 e_value=3.4e-09 N=6 csNC_044371.1&hl191 minus
149-  0:	XP_030491615.1	HUMLU_CAS0072454.t1.p1	 4e-126
149-  1:	XP_030489680.1	HUMLU_CAS0072450.t1.p1	 2e-128
149-  2:	XP_030489703.1	HUMLU_CAS0072412.t1.p1	  9e-54
149-  3:	XP_030489717.1	HUMLU_CAS0072395.t1.p1	 3e-108
149-  4:	XP_030491323.1	HUMLU_CAS0072298.t1.p1	      0
149-  5:	XP_030489726.1	HUMLU_CAS0072292.t1.p1	  6e-54
## Alignment 150: score=295.0 e_value=8.7e-09 N=6 csNC_044371.1&hl220 minus
150-  0:	XP_030491539.1	HUMLU_CAS0078252.t1.p1	 1e-114
150-  1:	XP_030492243.1	HUMLU_CAS0078241.t1.p1	  1e-57
150-  2:	XP_030490546.1	HUMLU_CAS0078238.t1.p1	      0
150-  3:	XP_030488275.1	HUMLU_CAS0078236.t1.p1	  5e-73
150-  4:	XP_030488250.1	HUMLU_CAS0078227.t1.p1	      0
150-  5:	XP_030487886.1	HUMLU_CAS0078226.t1.p1	      0
## Alignment 151: score=316.0 e_value=9.1e-11 N=7 csNC_044371.1&hl24 plus
151-  0:	XP_030491141.1	HUMLU_CAS0035585.t2.p1	 6e-113
151-  1:	XP_030490125.1	HUMLU_CAS0035601.t1.p1	  5e-73
151-  2:	XP_030491483.1	HUMLU_CAS0035611.t1.p1	 3e-122
151-  3:	XP_030490187.1	HUMLU_CAS0035623.t1.p1	  1e-23
151-  4:	XP_030490190.1	HUMLU_CAS0035630.t1.p1	      0
151-  5:	XP_030492438.1	HUMLU_CAS0035640.t1.p1	      0
151-  6:	XP_030490197.1	HUMLU_CAS0035647.t1.p1	  1e-69
## Alignment 152: score=261.0 e_value=1.2e-11 N=6 csNC_044371.1&hl24 plus
152-  0:	XP_030491251.1	HUMLU_CAS0035971.t1.p1	  3e-79
152-  1:	XP_030488880.1	HUMLU_CAS0035974.t1.p1	 2e-144
152-  2:	XP_030488913.1	HUMLU_CAS0035978.t1.p1	      0
152-  3:	XP_030488769.1	HUMLU_CAS0035979.t1.p1	 2e-176
152-  4:	XP_030488775.1	HUMLU_CAS0035981.t1.p1	      0
152-  5:	XP_030488817.1	HUMLU_CAS0036011.t1.p1	      0
## Alignment 153: score=253.0 e_value=3.2e-10 N=6 csNC_044371.1&hl24 plus
153-  0:	XP_030490594.1	HUMLU_CAS0036639.t1.p1	  2e-83
153-  1:	XP_030490400.1	HUMLU_CAS0036641.t1.p1	  3e-50
153-  2:	XP_030488099.1	HUMLU_CAS0036645.t1.p1	      0
153-  3:	XP_030489822.1	HUMLU_CAS0036659.t1.p1	  3e-74
153-  4:	XP_030489839.1	HUMLU_CAS0036666.t5.p1	      0
153-  5:	XP_030487921.1	HUMLU_CAS0036687.t2.p1	 4e-111
## Alignment 154: score=560.0 e_value=2e-32 N=13 csNC_044371.1&hl24 minus
154-  0:	XP_030489884.1	HUMLU_CAS0037039.t1.p1	  9e-25
154-  1:	XP_030489929.1	HUMLU_CAS0037015.t2.p1	      0
154-  2:	XP_030489927.1	HUMLU_CAS0037010.t1.p1	      0
154-  3:	XP_030489935.1	HUMLU_CAS0036992.t1.p1	      0
154-  4:	XP_030489968.1	HUMLU_CAS0036976.t1.p1	  2e-38
154-  5:	XP_030489982.1	HUMLU_CAS0036975.t1.p1	  1e-64
154-  6:	XP_030490001.1	HUMLU_CAS0036932.t1.p1	 5e-138
154-  7:	XP_030490006.1	HUMLU_CAS0036926.t1.p1	      0
154-  8:	XP_030490007.1	HUMLU_CAS0036925.t1.p1	      0
154-  9:	XP_030490031.1	HUMLU_CAS0036920.t1.p1	  2e-29
154- 10:	XP_030490268.1	HUMLU_CAS0036915.t1.p1	  6e-89
154- 11:	XP_030490059.1	HUMLU_CAS0036868.t1.p1	      0
154- 12:	XP_030490064.1	HUMLU_CAS0036862.t1.p1	  2e-61
## Alignment 155: score=447.0 e_value=4.9e-23 N=10 csNC_044371.1&hl24 minus
155-  0:	XP_030490120.1	HUMLU_CAS0038807.t1.p1	      0
155-  1:	XP_030490147.1	HUMLU_CAS0038770.t1.p1	      0
155-  2:	XP_030491483.1	HUMLU_CAS0038765.t1.p1	 4e-121
155-  3:	XP_030491084.1	HUMLU_CAS0038764.t1.p1	  3e-94
155-  4:	XP_030490168.1	HUMLU_CAS0038747.t1.p1	  2e-88
155-  5:	XP_030490197.1	HUMLU_CAS0038710.t1.p1	  1e-62
155-  6:	XP_030490579.1	HUMLU_CAS0038705.t1.p1	  9e-69
155-  7:	XP_030490279.1	HUMLU_CAS0038700.t1.p1	 3e-153
155-  8:	XP_030487507.1	HUMLU_CAS0038687.t1.p1	  2e-73
155-  9:	XP_030492349.1	HUMLU_CAS0038681.t1.p1	  6e-84
## Alignment 156: score=381.0 e_value=4.4e-19 N=9 csNC_044371.1&hl24 minus
156-  0:	XP_030489927.1	HUMLU_CAS0035821.t1.p1	      0
156-  1:	XP_030490001.1	HUMLU_CAS0035768.t1.p1	      0
156-  2:	XP_030490006.1	HUMLU_CAS0035761.t1.p1	      0
156-  3:	XP_030490007.1	HUMLU_CAS0035760.t1.p1	      0
156-  4:	XP_030490031.1	HUMLU_CAS0035754.t1.p1	  6e-30
156-  5:	XP_030490059.1	HUMLU_CAS0035723.t1.p1	 1e-118
156-  6:	XP_030490064.1	HUMLU_CAS0035715.t1.p1	  6e-60
156-  7:	XP_030490051.1	HUMLU_CAS0035707.t1.p1	      0
156-  8:	XP_030490067.1	HUMLU_CAS0035657.t1.p1	  3e-46
## Alignment 157: score=361.0 e_value=2.6e-15 N=8 csNC_044371.1&hl24 minus
157-  0:	XP_030491141.1	HUMLU_CAS0036786.t2.p1	 1e-112
157-  1:	XP_030487561.1	HUMLU_CAS0036776.t1.p1	 4e-146
157-  2:	XP_030490187.1	HUMLU_CAS0036748.t1.p1	  1e-22
157-  3:	XP_030490190.1	HUMLU_CAS0036746.t1.p1	      0
157-  4:	XP_030492438.1	HUMLU_CAS0036736.t4.p1	      0
157-  5:	XP_030490197.1	HUMLU_CAS0036729.t1.p1	  1e-69
157-  6:	XP_030492439.1	HUMLU_CAS0036726.t1.p1	 2e-113
157-  7:	XP_030490816.1	HUMLU_CAS0036703.t1.p1	 6e-115
## Alignment 158: score=307.0 e_value=7.2e-16 N=8 csNC_044371.1&hl24 minus
158-  0:	XP_030489918.1	HUMLU_CAS0039048.t2.p1	  7e-31
158-  1:	XP_030489922.1	HUMLU_CAS0039045.t1.p1	  4e-61
158-  2:	XP_030489927.1	HUMLU_CAS0039044.t1.p1	      0
158-  3:	XP_030491304.1	HUMLU_CAS0039024.t1.p1	      0
158-  4:	XP_030487544.1	HUMLU_CAS0038977.t1.p1	      0
158-  5:	XP_030490011.1	HUMLU_CAS0038934.t1.p1	 6e-147
158-  6:	XP_030490044.1	HUMLU_CAS0038928.t1.p1	      0
158-  7:	XP_030490067.1	HUMLU_CAS0038866.t1.p1	  1e-45
## Alignment 159: score=289.0 e_value=7.5e-13 N=7 csNC_044371.1&hl38 plus
159-  0:	XP_030490168.1	HUMLU_CAS0074667.t1.p1	  2e-36
159-  1:	XP_030490579.1	HUMLU_CAS0074687.t1.p1	  5e-33
159-  2:	XP_030490279.1	HUMLU_CAS0074701.t1.p1	 3e-154
159-  3:	XP_030487367.1	HUMLU_CAS0074719.t1.p1	  1e-58
159-  4:	XP_030487507.1	HUMLU_CAS0074802.t1.p1	      0
159-  5:	XP_030488022.1	HUMLU_CAS0074837.t1.p2	  4e-16
159-  6:	XP_030490271.1	HUMLU_CAS0074855.t1.p1	  8e-74
## Alignment 160: score=442.0 e_value=7.9e-17 N=9 csNC_044371.1&hl39 minus
160-  0:	XP_030488393.1	HUMLU_CAS0079052.t1.p1	      0
160-  1:	XP_030488466.1	HUMLU_CAS0079050.t1.p1	 2e-180
160-  2:	XP_030488417.1	HUMLU_CAS0079048.t1.p1	      0
160-  3:	XP_030488535.1	HUMLU_CAS0079044.t1.p1	  8e-18
160-  4:	XP_030488452.1	HUMLU_CAS0079034.t1.p1	 5e-140
160-  5:	XP_030488534.1	HUMLU_CAS0079033.t1.p1	  7e-57
160-  6:	XP_030488495.1	HUMLU_CAS0079028.t1.p1	 6e-165
160-  7:	XP_030488515.1	HUMLU_CAS0079022.t1.p1	  6e-84
160-  8:	XP_030488458.1	HUMLU_CAS0079020.t1.p1	      0
## Alignment 161: score=8501.0 e_value=0 N=175 csNC_044371.1&hl49 plus
161-  0:	XP_030490549.1	HUMLU_CAS0061493.t1.p1	 5e-121
161-  1:	XP_030490551.1	HUMLU_CAS0061495.t1.p1	 8e-122
161-  2:	XP_030490556.1	HUMLU_CAS0061501.t1.p1	      0
161-  3:	XP_030490562.1	HUMLU_CAS0061503.t1.p1	  7e-88
161-  4:	XP_030487744.1	HUMLU_CAS0061505.t1.p1	      0
161-  5:	XP_030490671.1	HUMLU_CAS0061509.t1.p1	  3e-85
161-  6:	XP_030490571.1	HUMLU_CAS0061510.t1.p1	      0
161-  7:	XP_030490582.1	HUMLU_CAS0061512.t1.p1	      0
161-  8:	XP_030490583.1	HUMLU_CAS0061515.t1.p1	      0
161-  9:	XP_030490585.1	HUMLU_CAS0061516.t1.p1	      0
161- 10:	XP_030490590.1	HUMLU_CAS0061517.t1.p1	      0
161- 11:	XP_030490593.1	HUMLU_CAS0061519.t1.p1	      0
161- 12:	XP_030490596.1	HUMLU_CAS0061520.t1.p1	      0
161- 13:	XP_030490598.1	HUMLU_CAS0061522.t1.p1	 2e-129
161- 14:	XP_030492372.1	HUMLU_CAS0061524.t2.p1	      0
161- 15:	XP_030490612.1	HUMLU_CAS0061526.t1.p1	      0
161- 16:	XP_030491303.1	HUMLU_CAS0061534.t1.p1	      0
161- 17:	XP_030490633.1	HUMLU_CAS0061536.t2.p1	      0
161- 18:	XP_030490650.1	HUMLU_CAS0061538.t1.p1	  5e-74
161- 19:	XP_030490638.1	HUMLU_CAS0061543.t2.p1	      0
161- 20:	XP_030490647.1	HUMLU_CAS0061551.t1.p1	      0
161- 21:	XP_030490664.1	HUMLU_CAS0061562.t2.p1	      0
161- 22:	XP_030490666.1	HUMLU_CAS0061564.t1.p1	      0
161- 23:	XP_030490675.1	HUMLU_CAS0061568.t2.p1	      0
161- 24:	XP_030491372.1	HUMLU_CAS0061569.t1.p1	  2e-98
161- 25:	XP_030487590.1	HUMLU_CAS0061571.t1.p1	      0
161- 26:	XP_030490685.1	HUMLU_CAS0061572.t1.p1	      0
161- 27:	XP_030490690.1	HUMLU_CAS0061574.t1.p1	      0
161- 28:	XP_030490699.1	HUMLU_CAS0061578.t1.p1	      0
161- 29:	XP_030490880.1	HUMLU_CAS0061585.t1.p1	      0
161- 30:	XP_030490715.1	HUMLU_CAS0061586.t1.p1	 1e-174
161- 31:	XP_030490725.1	HUMLU_CAS0061587.t1.p1	      0
161- 32:	XP_030490736.1	HUMLU_CAS0061591.t1.p1	      0
161- 33:	XP_030490737.1	HUMLU_CAS0061592.t1.p1	      0
161- 34:	XP_030490742.1	HUMLU_CAS0061594.t1.p1	      0
161- 35:	XP_030490750.1	HUMLU_CAS0061597.t1.p1	      0
161- 36:	XP_030490753.1	HUMLU_CAS0061598.t1.p1	 5e-176
161- 37:	XP_030492361.1	HUMLU_CAS0061601.t1.p1	      0
161- 38:	XP_030490757.1	HUMLU_CAS0061602.t1.p1	  1e-69
161- 39:	XP_030487751.1	HUMLU_CAS0061620.t1.p1	 5e-153
161- 40:	XP_030490786.1	HUMLU_CAS0061624.t1.p1	  1e-24
161- 41:	XP_030492323.1	HUMLU_CAS0061627.t1.p1	 4e-131
161- 42:	XP_030487595.1	HUMLU_CAS0061628.t1.p1	      0
161- 43:	XP_030490793.1	HUMLU_CAS0061631.t1.p1	      0
161- 44:	XP_030490797.1	HUMLU_CAS0061639.t1.p1	      0
161- 45:	XP_030490802.1	HUMLU_CAS0061641.t1.p1	      0
161- 46:	XP_030490805.1	HUMLU_CAS0061643.t1.p1	      0
161- 47:	XP_030490803.1	HUMLU_CAS0061645.t1.p1	      0
161- 48:	XP_030490813.1	HUMLU_CAS0061648.t1.p1	      0
161- 49:	XP_030490818.1	HUMLU_CAS0061651.t1.p1	      0
161- 50:	XP_030490821.1	HUMLU_CAS0061659.t1.p1	 1e-109
161- 51:	XP_030490822.1	HUMLU_CAS0061663.t1.p1	      0
161- 52:	XP_030491167.1	HUMLU_CAS0061668.t1.p1	  6e-40
161- 53:	XP_030490834.1	HUMLU_CAS0061669.t1.p1	      0
161- 54:	XP_030491056.1	HUMLU_CAS0061673.t1.p1	      0
161- 55:	XP_030490840.1	HUMLU_CAS0061677.t1.p1	  3e-70
161- 56:	XP_030490842.1	HUMLU_CAS0061679.t1.p1	      0
161- 57:	XP_030487604.1	HUMLU_CAS0061681.t1.p1	      0
161- 58:	XP_030491365.1	HUMLU_CAS0061682.t1.p1	      0
161- 59:	XP_030490870.1	HUMLU_CAS0061685.t1.p1	      0
161- 60:	XP_030490844.1	HUMLU_CAS0061686.t1.p1	      0
161- 61:	XP_030490845.1	HUMLU_CAS0061691.t1.p1	      0
161- 62:	XP_030490851.1	HUMLU_CAS0061695.t1.p1	      0
161- 63:	XP_030490854.1	HUMLU_CAS0061707.t1.p1	      0
161- 64:	XP_030490857.1	HUMLU_CAS0061708.t1.p1	 1e-162
161- 65:	XP_030490859.1	HUMLU_CAS0061709.t1.p1	      0
161- 66:	XP_030487605.1	HUMLU_CAS0061711.t1.p1	      0
161- 67:	XP_030490863.1	HUMLU_CAS0061712.t1.p1	      0
161- 68:	XP_030490864.1	HUMLU_CAS0061715.t1.p1	      0
161- 69:	XP_030490867.1	HUMLU_CAS0061716.t2.p1	  4e-54
161- 70:	XP_030490872.1	HUMLU_CAS0061717.t2.p1	 5e-117
161- 71:	XP_030492436.1	HUMLU_CAS0061718.t1.p1	 8e-162
161- 72:	XP_030488013.1	HUMLU_CAS0061720.t1.p1	  4e-76
161- 73:	XP_030487941.1	HUMLU_CAS0061721.t1.p1	  9e-84
161- 74:	XP_030490877.1	HUMLU_CAS0061722.t2.p1	      0
161- 75:	XP_030490882.1	HUMLU_CAS0061724.t1.p1	      0
161- 76:	XP_030488195.1	HUMLU_CAS0061726.t1.p1	      0
161- 77:	XP_030490888.1	HUMLU_CAS0061727.t3.p1	 6e-133
161- 78:	XP_030491611.1	HUMLU_CAS0061728.t1.p1	 4e-157
161- 79:	XP_030487541.1	HUMLU_CAS0061731.t1.p1	 2e-117
161- 80:	XP_030490901.1	HUMLU_CAS0061737.t1.p1	      0
161- 81:	XP_030490909.1	HUMLU_CAS0061740.t1.p1	      0
161- 82:	XP_030486749.1	HUMLU_CAS0061753.t1.p1	  2e-79
161- 83:	XP_030490912.1	HUMLU_CAS0061760.t1.p1	      0
161- 84:	XP_030490914.1	HUMLU_CAS0061764.t1.p1	      0
161- 85:	XP_030490919.1	HUMLU_CAS0061767.t1.p1	  3e-93
161- 86:	XP_030490921.1	HUMLU_CAS0061769.t1.p1	      0
161- 87:	XP_030490920.1	HUMLU_CAS0061770.t1.p1	      0
161- 88:	XP_030490922.1	HUMLU_CAS0061773.t1.p1	 1e-163
161- 89:	XP_030490930.1	HUMLU_CAS0061775.t1.p1	      0
161- 90:	XP_030490932.1	HUMLU_CAS0061776.t1.p1	 2e-157
161- 91:	XP_030490938.1	HUMLU_CAS0061777.t1.p1	  2e-81
161- 92:	XP_030492338.1	HUMLU_CAS0061778.t1.p1	 1e-138
161- 93:	XP_030490939.1	HUMLU_CAS0061779.t2.p1	      0
161- 94:	XP_030490948.1	HUMLU_CAS0061780.t1.p1	      0
161- 95:	XP_030490952.1	HUMLU_CAS0061783.t1.p1	      0
161- 96:	XP_030490951.1	HUMLU_CAS0061784.t1.p1	      0
161- 97:	XP_030490949.1	HUMLU_CAS0061786.t1.p1	      0
161- 98:	XP_030490950.1	HUMLU_CAS0061788.t1.p1	      0
161- 99:	XP_030490954.1	HUMLU_CAS0061790.t1.p1	      0
161-100:	XP_030488125.1	HUMLU_CAS0061793.t1.p1	 5e-108
161-101:	XP_030490961.1	HUMLU_CAS0061794.t1.p1	      0
161-102:	XP_030487617.1	HUMLU_CAS0061795.t1.p1	      0
161-103:	XP_030490960.1	HUMLU_CAS0061817.t1.p1	      0
161-104:	XP_030487618.1	HUMLU_CAS0061819.t1.p1	 7e-101
161-105:	XP_030490970.1	HUMLU_CAS0061820.t1.p1	      0
161-106:	XP_030490972.1	HUMLU_CAS0061823.t1.p1	      0
161-107:	XP_030490975.1	HUMLU_CAS0061825.t1.p1	      0
161-108:	XP_030490977.1	HUMLU_CAS0061827.t1.p1	 2e-145
161-109:	XP_030492233.1	HUMLU_CAS0061828.t1.p1	      0
161-110:	XP_030486733.1	HUMLU_CAS0061829.t1.p1	      0
161-111:	XP_030491004.1	HUMLU_CAS0061831.t1.p1	      0
161-112:	XP_030491629.1	HUMLU_CAS0061832.t1.p1	      0
161-113:	XP_030491809.1	HUMLU_CAS0061835.t1.p2	  2e-97
161-114:	XP_030490986.1	HUMLU_CAS0061836.t1.p1	 2e-164
161-115:	XP_030490988.1	HUMLU_CAS0061837.t2.p1	      0
161-116:	XP_030490996.1	HUMLU_CAS0061838.t1.p1	      0
161-117:	XP_030490998.1	HUMLU_CAS0061840.t1.p1	      0
161-118:	XP_030490999.1	HUMLU_CAS0061843.t2.p1	      0
161-119:	XP_030491000.1	HUMLU_CAS0061844.t4.p1	      0
161-120:	XP_030491237.1	HUMLU_CAS0061845.t4.p1	      0
161-121:	XP_030491008.1	HUMLU_CAS0061847.t1.p1	      0
161-122:	XP_030491013.1	HUMLU_CAS0061850.t1.p1	      0
161-123:	XP_030491018.1	HUMLU_CAS0061852.t1.p1	 6e-113
161-124:	XP_030491604.1	HUMLU_CAS0061868.t1.p1	      0
161-125:	XP_030491046.1	HUMLU_CAS0061916.t1.p1	 0.0005
161-126:	XP_030491052.1	HUMLU_CAS0061942.t1.p1	 4e-169
161-127:	XP_030491049.1	HUMLU_CAS0061943.t1.p1	      0
161-128:	XP_030491060.1	HUMLU_CAS0061932.t3.p1	  9e-58
161-129:	XP_030491059.1	HUMLU_CAS0061947.t1.p1	  4e-70
161-130:	XP_030491058.1	HUMLU_CAS0061948.t1.p1	 2e-129
161-131:	XP_030491061.1	HUMLU_CAS0061950.t1.p1	      0
161-132:	XP_030491066.1	HUMLU_CAS0061951.t1.p1	      0
161-133:	XP_030487769.1	HUMLU_CAS0061952.t1.p1	      0
161-134:	XP_030491072.1	HUMLU_CAS0061953.t1.p1	      0
161-135:	XP_030487626.1	HUMLU_CAS0061957.t1.p1	      0
161-136:	XP_030491083.1	HUMLU_CAS0061967.t1.p1	  9e-67
161-137:	XP_030491087.1	HUMLU_CAS0061968.t1.p1	      0
161-138:	XP_030491094.1	HUMLU_CAS0061969.t1.p1	 6e-180
161-139:	XP_030491098.1	HUMLU_CAS0061972.t1.p1	      0
161-140:	XP_030491116.1	HUMLU_CAS0061974.t1.p1	  4e-75
161-141:	XP_030491110.1	HUMLU_CAS0061975.t1.p1	 1e-162
161-142:	XP_030491743.1	HUMLU_CAS0061978.t1.p2	  8e-47
161-143:	XP_030491119.1	HUMLU_CAS0061980.t2.p1	      0
161-144:	XP_030491120.1	HUMLU_CAS0061983.t1.p1	      0
161-145:	XP_030491121.1	HUMLU_CAS0061984.t1.p1	      0
161-146:	XP_030491122.1	HUMLU_CAS0061985.t1.p1	      0
161-147:	XP_030491133.1	HUMLU_CAS0062004.t1.p1	  4e-65
161-148:	XP_030491134.1	HUMLU_CAS0062016.t1.p1	  1e-62
161-149:	XP_030491137.1	HUMLU_CAS0062028.t1.p1	      0
161-150:	XP_030491138.1	HUMLU_CAS0062032.t1.p1	      0
161-151:	XP_030491144.1	HUMLU_CAS0062036.t1.p1	      0
161-152:	XP_030491146.1	HUMLU_CAS0062039.t1.p1	      0
161-153:	XP_030491148.1	HUMLU_CAS0062040.t1.p1	      0
161-154:	XP_030491155.1	HUMLU_CAS0062041.t1.p1	  8e-56
161-155:	XP_030491154.1	HUMLU_CAS0062042.t1.p1	  2e-50
161-156:	XP_030491163.1	HUMLU_CAS0062043.t1.p1	      0
161-157:	XP_030491168.1	HUMLU_CAS0062045.t1.p1	  9e-38
161-158:	XP_030491174.1	HUMLU_CAS0062047.t1.p1	      0
161-159:	XP_030491175.1	HUMLU_CAS0062048.t1.p1	      0
161-160:	XP_030491179.1	HUMLU_CAS0062049.t3.p1	 6e-118
161-161:	XP_030491182.1	HUMLU_CAS0062051.t2.p1	 2e-107
161-162:	XP_030491184.1	HUMLU_CAS0062096.t1.p1	      0
161-163:	XP_030490417.1	HUMLU_CAS0062097.t1.p1	 1e-158
161-164:	XP_030492061.1	HUMLU_CAS0062099.t1.p1	  1e-77
161-165:	XP_030491189.1	HUMLU_CAS0062100.t1.p1	 9e-162
161-166:	XP_030491607.1	HUMLU_CAS0062104.t2.p1	      0
161-167:	XP_030491200.1	HUMLU_CAS0062110.t1.p1	  3e-94
161-168:	XP_030491193.1	HUMLU_CAS0062127.t1.p1	      0
161-169:	XP_030491207.1	HUMLU_CAS0062130.t1.p1	  1e-47
161-170:	XP_030491206.1	HUMLU_CAS0062133.t1.p1	      0
161-171:	XP_030491209.1	HUMLU_CAS0062116.t2.p1	      0
161-172:	XP_030491211.1	HUMLU_CAS0062134.t1.p1	  1e-39
161-173:	XP_030492382.1	HUMLU_CAS0062140.t1.p1	 1e-112
161-174:	XP_030491225.1	HUMLU_CAS0062153.t1.p1	 5e-178
## Alignment 162: score=4603.0 e_value=0 N=95 csNC_044371.1&hl49 plus
162-  0:	XP_030488512.1	HUMLU_CAS0062738.t1.p1	  3e-21
162-  1:	XP_030488395.1	HUMLU_CAS0062743.t1.p1	      0
162-  2:	XP_030488528.1	HUMLU_CAS0062746.t3.p1	  3e-87
162-  3:	XP_030488436.1	HUMLU_CAS0062748.t1.p1	  3e-92
162-  4:	XP_030488446.1	HUMLU_CAS0062749.t1.p1	 3e-174
162-  5:	XP_030488544.1	HUMLU_CAS0062750.t1.p1	  1e-39
162-  6:	XP_030488513.1	HUMLU_CAS0062753.t1.p1	 8e-126
162-  7:	XP_030488487.1	HUMLU_CAS0062755.t2.p2	  5e-56
162-  8:	XP_030488492.1	HUMLU_CAS0062756.t3.p1	 4e-154
162-  9:	XP_030488419.1	HUMLU_CAS0062760.t1.p1	      0
162- 10:	XP_030488497.1	HUMLU_CAS0062763.t1.p1	 1e-150
162- 11:	XP_030488376.1	HUMLU_CAS0062765.t1.p1	      0
162- 12:	XP_030488465.1	HUMLU_CAS0062768.t1.p1	      0
162- 13:	XP_030488157.1	HUMLU_CAS0062771.t1.p1	      0
162- 14:	XP_030491810.1	HUMLU_CAS0062772.t2.p1	 4e-123
162- 15:	XP_030491813.1	HUMLU_CAS0062773.t1.p1	      0
162- 16:	XP_030491814.1	HUMLU_CAS0062774.t1.p1	  3e-51
162- 17:	XP_030491815.1	HUMLU_CAS0062775.t1.p1	      0
162- 18:	XP_030491817.1	HUMLU_CAS0062776.t1.p1	      0
162- 19:	XP_030491816.1	HUMLU_CAS0062778.t1.p1	      0
162- 20:	XP_030491819.1	HUMLU_CAS0062779.t1.p1	      0
162- 21:	XP_030487696.1	HUMLU_CAS0062780.t1.p1	      0
162- 22:	XP_030491823.1	HUMLU_CAS0062785.t2.p1	      0
162- 23:	XP_030491830.1	HUMLU_CAS0062793.t1.p1	      0
162- 24:	XP_030491834.1	HUMLU_CAS0062802.t1.p1	 2e-120
162- 25:	XP_030491833.1	HUMLU_CAS0062803.t1.p1	      0
162- 26:	XP_030489909.1	HUMLU_CAS0062804.t1.p1	  1e-91
162- 27:	XP_030491839.1	HUMLU_CAS0062810.t1.p1	      0
162- 28:	XP_030491837.1	HUMLU_CAS0062811.t1.p1	      0
162- 29:	XP_030491841.1	HUMLU_CAS0062813.t1.p1	  4e-22
162- 30:	XP_030491842.1	HUMLU_CAS0062818.t1.p1	 3e-179
162- 31:	XP_030491844.1	HUMLU_CAS0062821.t1.p1	      0
162- 32:	XP_030491854.1	HUMLU_CAS0062826.t1.p1	      0
162- 33:	XP_030492288.1	HUMLU_CAS0062832.t1.p1	 9e-167
162- 34:	XP_030491857.1	HUMLU_CAS0062836.t2.p1	      0
162- 35:	XP_030491858.1	HUMLU_CAS0062838.t1.p1	 2e-139
162- 36:	XP_030491861.1	HUMLU_CAS0062841.t1.p1	 2e-103
162- 37:	XP_030491869.1	HUMLU_CAS0062843.t1.p1	 1e-154
162- 38:	XP_030491872.1	HUMLU_CAS0062844.t1.p1	  1e-70
162- 39:	XP_030491870.1	HUMLU_CAS0062845.t1.p1	 4e-180
162- 40:	XP_030491878.1	HUMLU_CAS0062854.t1.p1	  1e-90
162- 41:	XP_030491881.1	HUMLU_CAS0062856.t1.p1	  2e-83
162- 42:	XP_030491884.1	HUMLU_CAS0062859.t1.p1	 3e-130
162- 43:	XP_030491882.1	HUMLU_CAS0062860.t3.p1	      0
162- 44:	XP_030491891.1	HUMLU_CAS0062879.t1.p1	      0
162- 45:	XP_030491897.1	HUMLU_CAS0062884.t2.p1	      0
162- 46:	XP_030491904.1	HUMLU_CAS0062886.t2.p1	      0
162- 47:	XP_030491912.1	HUMLU_CAS0062887.t1.p1	      0
162- 48:	XP_030487698.1	HUMLU_CAS0062890.t1.p1	 6e-127
162- 49:	XP_030491919.1	HUMLU_CAS0062898.t1.p1	      0
162- 50:	XP_030491927.1	HUMLU_CAS0062899.t1.p1	  8e-78
162- 51:	XP_030491937.1	HUMLU_CAS0062901.t1.p1	      0
162- 52:	XP_030491933.1	HUMLU_CAS0062903.t2.p1	      0
162- 53:	XP_030491938.1	HUMLU_CAS0062905.t1.p1	      0
162- 54:	XP_030491945.1	HUMLU_CAS0062919.t1.p1	      0
162- 55:	XP_030491953.1	HUMLU_CAS0062927.t2.p1	 9e-108
162- 56:	XP_030491952.1	HUMLU_CAS0062928.t1.p1	      0
162- 57:	XP_030491964.1	HUMLU_CAS0062930.t1.p1	      0
162- 58:	XP_030487364.1	HUMLU_CAS0062937.t1.p1	      0
162- 59:	XP_030491973.1	HUMLU_CAS0062939.t2.p1	 2e-100
162- 60:	XP_030487708.1	HUMLU_CAS0062943.t1.p1	      0
162- 61:	XP_030492000.1	HUMLU_CAS0062950.t1.p1	 3e-155
162- 62:	XP_030492005.1	HUMLU_CAS0062972.t1.p1	 6e-138
162- 63:	XP_030492003.1	HUMLU_CAS0062956.t2.p1	 5e-121
162- 64:	XP_030492038.1	HUMLU_CAS0062990.t1.p1	  2e-64
162- 65:	XP_030492019.1	HUMLU_CAS0062991.t1.p1	      0
162- 66:	XP_030492014.1	HUMLU_CAS0063006.t1.p1	  1e-82
162- 67:	XP_030492045.1	HUMLU_CAS0063015.t1.p2	  9e-44
162- 68:	XP_030492044.1	HUMLU_CAS0063018.t1.p1	 3e-105
162- 69:	XP_030486772.1	HUMLU_CAS0063021.t1.p1	  8e-91
162- 70:	XP_030492052.1	HUMLU_CAS0063022.t1.p1	  1e-96
162- 71:	XP_030492055.1	HUMLU_CAS0063026.t1.p1	      0
162- 72:	XP_030492056.1	HUMLU_CAS0063031.t1.p1	      0
162- 73:	XP_030492062.1	HUMLU_CAS0063032.t1.p1	      0
162- 74:	XP_030492065.1	HUMLU_CAS0063034.t1.p1	      0
162- 75:	XP_030492071.1	HUMLU_CAS0063035.t2.p1	 2e-177
162- 76:	XP_030492067.1	HUMLU_CAS0063036.t1.p1	      0
162- 77:	XP_030492068.1	HUMLU_CAS0063037.t1.p1	      0
162- 78:	XP_030492073.1	HUMLU_CAS0063039.t1.p2	  2e-86
162- 79:	XP_030488004.1	HUMLU_CAS0063041.t1.p1	  8e-72
162- 80:	XP_030492080.1	HUMLU_CAS0063048.t1.p1	      0
162- 81:	XP_030492081.1	HUMLU_CAS0063051.t1.p1	      0
162- 82:	XP_030492084.1	HUMLU_CAS0063053.t1.p1	  3e-09
162- 83:	XP_030492088.1	HUMLU_CAS0063056.t1.p1	      0
162- 84:	XP_030487340.1	HUMLU_CAS0063058.t1.p1	      0
162- 85:	XP_030492090.1	HUMLU_CAS0063061.t1.p1	      0
162- 86:	XP_030492092.1	HUMLU_CAS0063063.t1.p1	 1e-144
162- 87:	XP_030492093.1	HUMLU_CAS0063066.t1.p1	      0
162- 88:	XP_030492108.1	HUMLU_CAS0063076.t1.p1	      0
162- 89:	XP_030492109.1	HUMLU_CAS0063079.t1.p1	      0
162- 90:	XP_030492110.1	HUMLU_CAS0063080.t1.p1	 5e-108
162- 91:	XP_030492112.1	HUMLU_CAS0063081.t1.p1	      0
162- 92:	XP_030492118.1	HUMLU_CAS0063088.t1.p1	 2e-131
162- 93:	XP_030492117.1	HUMLU_CAS0063089.t1.p1	      0
162- 94:	XP_030492130.1	HUMLU_CAS0063090.t1.p2	 4e-136
## Alignment 163: score=4250.0 e_value=0 N=87 csNC_044371.1&hl49 plus
163-  0:	XP_030491570.1	HUMLU_CAS0062141.t1.p1	 3e-175
163-  1:	XP_030486781.1	HUMLU_CAS0062162.t1.p1	 5e-162
163-  2:	XP_030487675.1	HUMLU_CAS0062163.t2.p1	      0
163-  3:	XP_030491583.1	HUMLU_CAS0062166.t2.p1	      0
163-  4:	XP_030491584.1	HUMLU_CAS0062167.t1.p1	      0
163-  5:	XP_030491585.1	HUMLU_CAS0062170.t1.p1	      0
163-  6:	XP_030491586.1	HUMLU_CAS0062172.t1.p1	 3e-111
163-  7:	XP_030487995.1	HUMLU_CAS0062173.t1.p1	      0
163-  8:	XP_030491589.1	HUMLU_CAS0062174.t1.p1	  3e-51
163-  9:	XP_030491591.1	HUMLU_CAS0062177.t1.p1	      0
163- 10:	XP_030491597.1	HUMLU_CAS0062178.t1.p1	      0
163- 11:	XP_030491598.1	HUMLU_CAS0062180.t1.p1	      0
163- 12:	XP_030492191.1	HUMLU_CAS0062181.t1.p1	      0
163- 13:	XP_030492246.1	HUMLU_CAS0062204.t1.p1	      0
163- 14:	XP_030491616.1	HUMLU_CAS0062206.t1.p1	      0
163- 15:	XP_030491618.1	HUMLU_CAS0062210.t1.p1	      0
163- 16:	XP_030492309.1	HUMLU_CAS0062212.t1.p1	      0
163- 17:	XP_030491622.1	HUMLU_CAS0062214.t1.p1	 9e-158
163- 18:	XP_030491623.1	HUMLU_CAS0062215.t1.p1	 1e-129
163- 19:	XP_030491626.1	HUMLU_CAS0062217.t1.p1	 1e-110
163- 20:	XP_030491635.1	HUMLU_CAS0062224.t1.p1	      0
163- 21:	XP_030491640.1	HUMLU_CAS0062227.t2.p1	  2e-51
163- 22:	XP_030491638.1	HUMLU_CAS0062226.t1.p1	      0
163- 23:	XP_030487680.1	HUMLU_CAS0062228.t1.p1	  2e-35
163- 24:	XP_030491650.1	HUMLU_CAS0062229.t1.p1	      0
163- 25:	XP_030491653.1	HUMLU_CAS0062231.t1.p1	      0
163- 26:	XP_030491654.1	HUMLU_CAS0062233.t1.p1	      0
163- 27:	XP_030487681.1	HUMLU_CAS0062230.t2.p1	 8e-147
163- 28:	XP_030491657.1	HUMLU_CAS0062245.t1.p1	      0
163- 29:	XP_030491672.1	HUMLU_CAS0062246.t2.p1	      0
163- 30:	XP_030491674.1	HUMLU_CAS0062247.t1.p1	      0
163- 31:	XP_030491677.1	HUMLU_CAS0062249.t2.p2	  2e-90
163- 32:	XP_030491679.1	HUMLU_CAS0062252.t2.p1	 5e-132
163- 33:	XP_030491687.1	HUMLU_CAS0062300.t1.p1	      0
163- 34:	XP_030487796.1	HUMLU_CAS0062301.t1.p1	      0
163- 35:	XP_030491690.1	HUMLU_CAS0062305.t1.p1	      0
163- 36:	XP_030487685.1	HUMLU_CAS0062307.t1.p1	 2e-128
163- 37:	XP_030491702.1	HUMLU_CAS0062309.t1.p1	  2e-77
163- 38:	XP_030491700.1	HUMLU_CAS0062310.t1.p1	      0
163- 39:	XP_030492293.1	HUMLU_CAS0062311.t1.p1	 2e-173
163- 40:	XP_030491708.1	HUMLU_CAS0062312.t1.p1	  2e-85
163- 41:	XP_030491709.1	HUMLU_CAS0062315.t1.p1	 7e-167
163- 42:	XP_030491711.1	HUMLU_CAS0062316.t1.p1	 3e-107
163- 43:	XP_030491715.1	HUMLU_CAS0062317.t1.p1	      0
163- 44:	XP_030491716.1	HUMLU_CAS0062319.t1.p1	      0
163- 45:	XP_030491719.1	HUMLU_CAS0062322.t2.p1	      0
163- 46:	XP_030492223.1	HUMLU_CAS0062326.t2.p1	 5e-170
163- 47:	XP_030491728.1	HUMLU_CAS0062332.t2.p1	      0
163- 48:	XP_030487687.1	HUMLU_CAS0062338.t1.p1	      0
163- 49:	XP_030492336.1	HUMLU_CAS0062351.t1.p1	      0
163- 50:	XP_030486732.1	HUMLU_CAS0062354.t2.p1	  2e-93
163- 51:	XP_030491746.1	HUMLU_CAS0062355.t1.p1	      0
163- 52:	XP_030491747.1	HUMLU_CAS0062358.t4.p1	      0
163- 53:	XP_030491749.1	HUMLU_CAS0062359.t3.p1	      0
163- 54:	XP_030491754.1	HUMLU_CAS0062366.t1.p1	      0
163- 55:	XP_030491759.1	HUMLU_CAS0062373.t1.p1	 5e-157
163- 56:	XP_030491762.1	HUMLU_CAS0062374.t1.p1	      0
163- 57:	XP_030491765.1	HUMLU_CAS0062375.t1.p1	      0
163- 58:	XP_030487125.1	HUMLU_CAS0062376.t1.p1	 3e-115
163- 59:	XP_030487513.1	HUMLU_CAS0062377.t1.p1	      0
163- 60:	XP_030491768.1	HUMLU_CAS0062379.t1.p1	      0
163- 61:	XP_030491769.1	HUMLU_CAS0062380.t1.p1	      0
163- 62:	XP_030491784.1	HUMLU_CAS0062384.t1.p1	  1e-58
163- 63:	XP_030491778.1	HUMLU_CAS0062396.t1.p1	 1e-144
163- 64:	XP_030491775.1	HUMLU_CAS0062398.t2.p1	      0
163- 65:	XP_030491793.1	HUMLU_CAS0062406.t1.p1	 3e-153
163- 66:	XP_030491796.1	HUMLU_CAS0062408.t1.p1	      0
163- 67:	XP_030491797.1	HUMLU_CAS0062409.t1.p1	      0
163- 68:	XP_030491799.1	HUMLU_CAS0062410.t1.p1	      0
163- 69:	XP_030491805.1	HUMLU_CAS0062411.t1.p1	      0
163- 70:	XP_030491804.1	HUMLU_CAS0062412.t1.p1	      0
163- 71:	XP_030488398.1	HUMLU_CAS0062416.t1.p1	  9e-81
163- 72:	XP_030488455.1	HUMLU_CAS0062418.t1.p1	      0
163- 73:	XP_030488509.1	HUMLU_CAS0062419.t1.p1	 3e-150
163- 74:	XP_030488476.1	HUMLU_CAS0062420.t2.p1	 4e-123
163- 75:	XP_030488401.1	HUMLU_CAS0062421.t1.p1	      0
163- 76:	XP_030488553.1	HUMLU_CAS0062424.t1.p1	  1e-57
163- 77:	XP_030488387.1	HUMLU_CAS0062425.t1.p1	      0
163- 78:	XP_030488394.1	HUMLU_CAS0062428.t1.p1	      0
163- 79:	XP_030488453.1	HUMLU_CAS0062431.t1.p1	      0
163- 80:	XP_030488454.1	HUMLU_CAS0062432.t1.p1	      0
163- 81:	XP_030488403.1	HUMLU_CAS0062436.t1.p1	      0
163- 82:	XP_030488522.1	HUMLU_CAS0062439.t1.p1	  1e-92
163- 83:	XP_030488474.1	HUMLU_CAS0062441.t1.p1	      0
163- 84:	XP_030488541.1	HUMLU_CAS0062442.t1.p1	  2e-93
163- 85:	XP_030488410.1	HUMLU_CAS0062443.t1.p1	      0
163- 86:	XP_030488391.1	HUMLU_CAS0062458.t1.p1	      0
## Alignment 164: score=3409.0 e_value=5.1e-297 N=71 csNC_044371.1&hl49 plus
164-  0:	XP_030491762.1	HUMLU_CAS0062474.t1.p1	 5e-174
164-  1:	XP_030491765.1	HUMLU_CAS0062475.t1.p1	      0
164-  2:	XP_030487125.1	HUMLU_CAS0062476.t1.p1	  2e-08
164-  3:	XP_030487513.1	HUMLU_CAS0062478.t1.p1	      0
164-  4:	XP_030491768.1	HUMLU_CAS0062479.t1.p1	  2e-44
164-  5:	XP_030491784.1	HUMLU_CAS0062486.t1.p1	  1e-58
164-  6:	XP_030491770.1	HUMLU_CAS0062488.t1.p1	      0
164-  7:	XP_030491785.1	HUMLU_CAS0062490.t1.p1	  4e-58
164-  8:	XP_030491778.1	HUMLU_CAS0062493.t1.p1	  2e-69
164-  9:	XP_030491780.1	HUMLU_CAS0062495.t1.p1	 1e-174
164- 10:	XP_030491791.1	HUMLU_CAS0062497.t1.p1	 1e-141
164- 11:	XP_030488394.1	HUMLU_CAS0062501.t1.p1	      0
164- 12:	XP_030488454.1	HUMLU_CAS0062504.t1.p1	      0
164- 13:	XP_030488403.1	HUMLU_CAS0062508.t1.p1	  3e-47
164- 14:	XP_030488522.1	HUMLU_CAS0062517.t1.p1	  6e-94
164- 15:	XP_030488474.1	HUMLU_CAS0062518.t1.p1	      0
164- 16:	XP_030488541.1	HUMLU_CAS0062519.t1.p1	  5e-94
164- 17:	XP_030488490.1	HUMLU_CAS0062523.t4.p1	      0
164- 18:	XP_030488464.1	HUMLU_CAS0062533.t1.p1	      0
164- 19:	XP_030488381.1	HUMLU_CAS0062539.t1.p1	      0
164- 20:	XP_030488384.1	HUMLU_CAS0062544.t2.p1	      0
164- 21:	XP_030488402.1	HUMLU_CAS0062548.t1.p1	      0
164- 22:	XP_030488435.1	HUMLU_CAS0062549.t1.p1	      0
164- 23:	XP_030488422.1	HUMLU_CAS0062550.t1.p1	      0
164- 24:	XP_030488480.1	HUMLU_CAS0062555.t1.p1	 9e-110
164- 25:	XP_030488411.1	HUMLU_CAS0062561.t1.p1	      0
164- 26:	XP_030488412.1	HUMLU_CAS0062564.t1.p1	      0
164- 27:	XP_030488409.1	HUMLU_CAS0062572.t1.p1	 5e-146
164- 28:	XP_030488459.1	HUMLU_CAS0062575.t1.p1	      0
164- 29:	XP_030488423.1	HUMLU_CAS0062576.t1.p1	      0
164- 30:	XP_030488527.1	HUMLU_CAS0062577.t1.p1	  6e-67
164- 31:	XP_030488500.1	HUMLU_CAS0062578.t1.p1	      0
164- 32:	XP_030488393.1	HUMLU_CAS0062580.t1.p1	      0
164- 33:	XP_030488466.1	HUMLU_CAS0062582.t1.p1	      0
164- 34:	XP_030488417.1	HUMLU_CAS0062583.t1.p1	      0
164- 35:	XP_030488535.1	HUMLU_CAS0062584.t1.p1	  2e-67
164- 36:	XP_030488495.1	HUMLU_CAS0062590.t1.p1	 2e-169
164- 37:	XP_030488546.1	HUMLU_CAS0062602.t1.p1	  2e-60
164- 38:	XP_030488438.1	HUMLU_CAS0062605.t1.p1	  2e-28
164- 39:	XP_030488498.1	HUMLU_CAS0062607.t1.p1	      0
164- 40:	XP_030488443.1	HUMLU_CAS0062625.t1.p1	      0
164- 41:	XP_030488395.1	HUMLU_CAS0062629.t1.p1	      0
164- 42:	XP_030488545.1	HUMLU_CAS0062632.t1.p1	  3e-51
164- 43:	XP_030488528.1	HUMLU_CAS0062633.t3.p1	  2e-46
164- 44:	XP_030488397.1	HUMLU_CAS0062637.t1.p1	      0
164- 45:	XP_030488446.1	HUMLU_CAS0062640.t1.p1	      0
164- 46:	XP_030488513.1	HUMLU_CAS0062642.t1.p1	 6e-124
164- 47:	XP_030488487.1	HUMLU_CAS0062643.t1.p1	 1e-169
164- 48:	XP_030488492.1	HUMLU_CAS0062645.t1.p1	      0
164- 49:	XP_030488456.1	HUMLU_CAS0062647.t1.p1	      0
164- 50:	XP_030488419.1	HUMLU_CAS0062650.t1.p1	      0
164- 51:	XP_030488157.1	HUMLU_CAS0062655.t1.p1	      0
164- 52:	XP_030491810.1	HUMLU_CAS0062656.t2.p1	 4e-159
164- 53:	XP_030491814.1	HUMLU_CAS0062658.t1.p1	  6e-51
164- 54:	XP_030491815.1	HUMLU_CAS0062660.t1.p1	      0
164- 55:	XP_030487696.1	HUMLU_CAS0062670.t1.p1	      0
164- 56:	XP_030491831.1	HUMLU_CAS0062685.t2.p1	      0
164- 57:	XP_030491834.1	HUMLU_CAS0062695.t1.p1	 4e-121
164- 58:	XP_030491833.1	HUMLU_CAS0062696.t1.p1	      0
164- 59:	XP_030489909.1	HUMLU_CAS0062697.t1.p1	  8e-93
164- 60:	XP_030487925.1	HUMLU_CAS0062701.t1.p2	 0.0001
164- 61:	XP_030491839.1	HUMLU_CAS0062704.t1.p1	      0
164- 62:	XP_030491837.1	HUMLU_CAS0062705.t1.p1	 4e-109
164- 63:	XP_030491841.1	HUMLU_CAS0062708.t1.p1	      0
164- 64:	XP_030486662.1	HUMLU_CAS0062710.t1.p1	 8e-112
164- 65:	XP_030491842.1	HUMLU_CAS0062711.t1.p1	      0
164- 66:	XP_030491844.1	HUMLU_CAS0062713.t1.p1	      0
164- 67:	XP_030491852.1	HUMLU_CAS0062718.t1.p1	 5e-102
164- 68:	XP_030491854.1	HUMLU_CAS0062732.t1.p1	      0
164- 69:	XP_030492288.1	HUMLU_CAS0062735.t1.p1	      0
164- 70:	XP_030488036.1	HUMLU_CAS0062738.t1.p1	  2e-90
## Alignment 165: score=2701.0 e_value=6.5e-231 N=56 csNC_044371.1&hl49 plus
165-  0:	XP_030489613.1	HUMLU_CAS0063705.t1.p1	 3e-141
165-  1:	XP_030489617.1	HUMLU_CAS0063709.t1.p1	      0
165-  2:	XP_030489618.1	HUMLU_CAS0063711.t1.p1	  3e-82
165-  3:	XP_030489620.1	HUMLU_CAS0063713.t1.p1	      0
165-  4:	XP_030489621.1	HUMLU_CAS0063714.t1.p1	      0
165-  5:	XP_030487832.1	HUMLU_CAS0063716.t1.p2	  9e-82
165-  6:	XP_030490661.1	HUMLU_CAS0063718.t1.p2	  2e-55
165-  7:	XP_030489622.1	HUMLU_CAS0063724.t1.p1	      0
165-  8:	XP_030489649.1	HUMLU_CAS0063729.t1.p1	      0
165-  9:	XP_030489655.1	HUMLU_CAS0063734.t1.p1	 2e-177
165- 10:	XP_030489656.1	HUMLU_CAS0063735.t1.p1	      0
165- 11:	XP_030489657.1	HUMLU_CAS0063736.t1.p1	      0
165- 12:	XP_030489659.1	HUMLU_CAS0063727.t4.p1	      0
165- 13:	XP_030491615.1	HUMLU_CAS0063737.t1.p1	      0
165- 14:	XP_030489666.1	HUMLU_CAS0063750.t1.p1	  2e-96
165- 15:	XP_030489671.1	HUMLU_CAS0063752.t4.p1	      0
165- 16:	XP_030489703.1	HUMLU_CAS0063755.t2.p1	  1e-83
165- 17:	XP_030489705.1	HUMLU_CAS0063756.t1.p1	      0
165- 18:	XP_030489714.1	HUMLU_CAS0063765.t1.p1	      0
165- 19:	XP_030489718.1	HUMLU_CAS0063775.t1.p1	      0
165- 20:	XP_030492175.1	HUMLU_CAS0063777.t1.p1	      0
165- 21:	XP_030489782.1	HUMLU_CAS0063779.t1.p1	 7e-130
165- 22:	XP_030489786.1	HUMLU_CAS0063780.t1.p1	  3e-98
165- 23:	XP_030489789.1	HUMLU_CAS0063781.t1.p1	      0
165- 24:	XP_030489793.1	HUMLU_CAS0063784.t1.p1	      0
165- 25:	XP_030489798.1	HUMLU_CAS0063785.t1.p1	  1e-72
165- 26:	XP_030489803.1	HUMLU_CAS0063786.t1.p1	      0
165- 27:	XP_030489806.1	HUMLU_CAS0063788.t1.p1	      0
165- 28:	XP_030489807.1	HUMLU_CAS0063790.t1.p1	      0
165- 29:	XP_030490400.1	HUMLU_CAS0063793.t1.p1	 2e-178
165- 30:	XP_030489813.1	HUMLU_CAS0063794.t1.p1	      0
165- 31:	XP_030489815.1	HUMLU_CAS0063797.t1.p1	 8e-110
165- 32:	XP_030488099.1	HUMLU_CAS0063802.t1.p1	      0
165- 33:	XP_030489816.1	HUMLU_CAS0063804.t1.p1	      0
165- 34:	XP_030489818.1	HUMLU_CAS0063807.t1.p1	      0
165- 35:	XP_030489820.1	HUMLU_CAS0063808.t1.p1	 2e-155
165- 36:	XP_030490036.1	HUMLU_CAS0063810.t1.p1	 6e-159
165- 37:	XP_030489822.1	HUMLU_CAS0063814.t1.p1	 1e-178
165- 38:	XP_030492296.1	HUMLU_CAS0063815.t1.p1	      0
165- 39:	XP_030489824.1	HUMLU_CAS0063816.t1.p1	  6e-90
165- 40:	XP_030489825.1	HUMLU_CAS0063820.t1.p1	  4e-60
165- 41:	XP_030492256.1	HUMLU_CAS0063823.t1.p1	 2e-150
165- 42:	XP_030486842.1	HUMLU_CAS0063824.t1.p1	      0
165- 43:	XP_030489831.1	HUMLU_CAS0063825.t2.p1	      0
165- 44:	XP_030486957.1	HUMLU_CAS0063828.t3.p1	  3e-75
165- 45:	XP_030489837.1	HUMLU_CAS0063829.t1.p1	      0
165- 46:	XP_030489838.1	HUMLU_CAS0063831.t1.p1	 5e-105
165- 47:	XP_030489839.1	HUMLU_CAS0063833.t1.p1	      0
165- 48:	XP_030489842.1	HUMLU_CAS0063834.t1.p1	      0
165- 49:	XP_030487539.1	HUMLU_CAS0063836.t1.p1	 4e-144
165- 50:	XP_030489846.1	HUMLU_CAS0063841.t1.p1	 2e-108
165- 51:	XP_030489845.1	HUMLU_CAS0063842.t2.p1	 2e-147
165- 52:	XP_030489850.1	HUMLU_CAS0063843.t3.p1	      0
165- 53:	XP_030489852.1	HUMLU_CAS0063864.t1.p1	      0
165- 54:	XP_030489864.1	HUMLU_CAS0063865.t1.p1	      0
165- 55:	XP_030492369.1	HUMLU_CAS0063897.t1.p1	 0.0001
## Alignment 166: score=2335.0 e_value=5.2e-191 N=48 csNC_044371.1&hl49 plus
166-  0:	XP_030489745.1	HUMLU_CAS0067547.t1.p1	      0
166-  1:	XP_030491006.1	HUMLU_CAS0067548.t1.p1	 5e-118
166-  2:	XP_030488120.1	HUMLU_CAS0067549.t1.p1	 5e-169
166-  3:	XP_030490468.1	HUMLU_CAS0067553.t1.p1	      0
166-  4:	XP_030490586.1	HUMLU_CAS0067558.t1.p1	 3e-127
166-  5:	XP_030490170.1	HUMLU_CAS0067567.t1.p1	 2e-121
166-  6:	XP_030486740.1	HUMLU_CAS0067568.t1.p1	      0
166-  7:	XP_030488671.1	HUMLU_CAS0067574.t1.p1	      0
166-  8:	XP_030488672.1	HUMLU_CAS0067575.t1.p1	      0
166-  9:	XP_030488655.1	HUMLU_CAS0067577.t1.p1	      0
166- 10:	XP_030491366.1	HUMLU_CAS0067585.t3.p1	 7e-149
166- 11:	XP_030491153.1	HUMLU_CAS0067597.t2.p1	  7e-77
166- 12:	XP_030488229.1	HUMLU_CAS0067598.t1.p1	      0
166- 13:	XP_030488231.1	HUMLU_CAS0067599.t1.p1	  3e-53
166- 14:	XP_030488621.1	HUMLU_CAS0067600.t2.p1	      0
166- 15:	XP_030489346.1	HUMLU_CAS0067603.t1.p1	      0
166- 16:	XP_030488564.1	HUMLU_CAS0067604.t1.p1	      0
166- 17:	XP_030488302.1	HUMLU_CAS0067606.t1.p1	      0
166- 18:	XP_030492435.1	HUMLU_CAS0067607.t1.p1	 8e-179
166- 19:	XP_030487902.1	HUMLU_CAS0067610.t1.p1	      0
166- 20:	XP_030489259.1	HUMLU_CAS0067611.t1.p1	      0
166- 21:	XP_030488759.1	HUMLU_CAS0067613.t1.p1	 1e-129
166- 22:	XP_030488761.1	HUMLU_CAS0067614.t1.p1	 4e-163
166- 23:	XP_030488760.1	HUMLU_CAS0067615.t1.p1	      0
166- 24:	XP_030486921.1	HUMLU_CAS0067625.t2.p1	      0
166- 25:	XP_030486920.1	HUMLU_CAS0067626.t4.p1	 6e-153
166- 26:	XP_030488047.1	HUMLU_CAS0067633.t1.p1	      0
166- 27:	XP_030488038.1	HUMLU_CAS0067634.t2.p1	      0
166- 28:	XP_030488041.1	HUMLU_CAS0067639.t1.p1	      0
166- 29:	XP_030491524.1	HUMLU_CAS0067641.t1.p1	 2e-142
166- 30:	XP_030492170.1	HUMLU_CAS0067643.t1.p1	  5e-51
166- 31:	XP_030490005.1	HUMLU_CAS0067655.t1.p1	 1e-179
166- 32:	XP_030487822.1	HUMLU_CAS0067656.t1.p1	      0
166- 33:	XP_030492146.1	HUMLU_CAS0067657.t1.p1	 3e-180
166- 34:	XP_030489486.1	HUMLU_CAS0067658.t1.p1	  2e-83
166- 35:	XP_030488640.1	HUMLU_CAS0067659.t1.p1	      0
166- 36:	XP_030489338.1	HUMLU_CAS0067661.t1.p1	      0
166- 37:	XP_030488652.1	HUMLU_CAS0067668.t1.p1	 2e-169
166- 38:	XP_030488651.1	HUMLU_CAS0067669.t1.p1	      0
166- 39:	XP_030492444.1	HUMLU_CAS0067671.t1.p1	 2e-172
166- 40:	XP_030489177.1	HUMLU_CAS0067678.t1.p1	 1e-169
166- 41:	XP_030490487.1	HUMLU_CAS0067685.t1.p1	 1e-145
166- 42:	XP_030492440.1	HUMLU_CAS0067695.t1.p1	  3e-52
166- 43:	XP_030488884.1	HUMLU_CAS0067703.t1.p1	 1e-104
166- 44:	XP_030490293.1	HUMLU_CAS0067704.t1.p1	  4e-69
166- 45:	XP_030489761.1	HUMLU_CAS0067710.t1.p1	      0
166- 46:	XP_030491223.1	HUMLU_CAS0067712.t1.p1	      0
166- 47:	XP_030491430.1	HUMLU_CAS0067713.t1.p1	      0
## Alignment 167: score=2057.0 e_value=4.9e-188 N=44 csNC_044371.1&hl49 plus
167-  0:	XP_030486726.1	HUMLU_CAS0065334.t1.p1	      0
167-  1:	XP_030489735.1	HUMLU_CAS0065335.t1.p1	 4e-137
167-  2:	XP_030489827.1	HUMLU_CAS0065341.t1.p1	      0
167-  3:	XP_030488732.1	HUMLU_CAS0065347.t1.p1	      0
167-  4:	XP_030488746.1	HUMLU_CAS0065351.t1.p1	 2e-127
167-  5:	XP_030491003.1	HUMLU_CAS0065353.t1.p1	      0
167-  6:	XP_030487371.1	HUMLU_CAS0065356.t1.p1	      0
167-  7:	XP_030491412.1	HUMLU_CAS0065358.t1.p1	      0
167-  8:	XP_030488749.1	HUMLU_CAS0065362.t1.p1	 7e-180
167-  9:	XP_030488913.1	HUMLU_CAS0065366.t1.p1	      0
167- 10:	XP_030488769.1	HUMLU_CAS0065367.t1.p1	      0
167- 11:	XP_030489146.1	HUMLU_CAS0065370.t1.p1	      0
167- 12:	XP_030488775.1	HUMLU_CAS0065412.t2.p1	  8e-61
167- 13:	XP_030492154.1	HUMLU_CAS0065457.t1.p1	      0
167- 14:	XP_030489835.1	HUMLU_CAS0065478.t1.p1	      0
167- 15:	XP_030488825.1	HUMLU_CAS0065479.t1.p1	 1e-125
167- 16:	XP_030487717.1	HUMLU_CAS0065481.t1.p2	      0
167- 17:	XP_030487398.1	HUMLU_CAS0065484.t1.p1	      0
167- 18:	XP_030487704.1	HUMLU_CAS0065485.t1.p1	  9e-85
167- 19:	XP_030488829.1	HUMLU_CAS0065486.t1.p1	      0
167- 20:	XP_030488830.1	HUMLU_CAS0065488.t1.p1	      0
167- 21:	XP_030488847.1	HUMLU_CAS0065490.t1.p1	      0
167- 22:	XP_030489906.1	HUMLU_CAS0065494.t1.p1	      0
167- 23:	XP_030488850.1	HUMLU_CAS0065495.t1.p1	      0
167- 24:	XP_030488855.1	HUMLU_CAS0065497.t1.p1	 6e-124
167- 25:	XP_030489919.1	HUMLU_CAS0065500.t1.p1	      0
167- 26:	XP_030489115.1	HUMLU_CAS0065529.t1.p1	 9e-123
167- 27:	XP_030490963.1	HUMLU_CAS0065536.t1.p1	      0
167- 28:	XP_030488883.1	HUMLU_CAS0065537.t1.p1	 7e-128
167- 29:	XP_030488870.1	HUMLU_CAS0065539.t1.p1	      0
167- 30:	XP_030492378.1	HUMLU_CAS0065545.t2.p1	  8e-73
167- 31:	XP_030491894.1	HUMLU_CAS0065547.t1.p1	      0
167- 32:	XP_030489885.1	HUMLU_CAS0065548.t1.p1	      0
167- 33:	XP_030492173.1	HUMLU_CAS0065552.t1.p1	      0
167- 34:	XP_030492194.1	HUMLU_CAS0065554.t1.p1	      0
167- 35:	XP_030487272.1	HUMLU_CAS0065559.t1.p1	  2e-83
167- 36:	XP_030488927.1	HUMLU_CAS0065584.t2.p1	      0
167- 37:	XP_030488930.1	HUMLU_CAS0065586.t1.p1	      0
167- 38:	XP_030488934.1	HUMLU_CAS0065592.t1.p1	      0
167- 39:	XP_030488937.1	HUMLU_CAS0065594.t1.p1	 5e-124
167- 40:	XP_030488932.1	HUMLU_CAS0065596.t1.p1	      0
167- 41:	XP_030488936.1	HUMLU_CAS0065600.t1.p1	      0
167- 42:	XP_030492306.1	HUMLU_CAS0065603.t1.p1	      0
167- 43:	XP_030489873.1	HUMLU_CAS0065604.t1.p1	      0
## Alignment 168: score=1738.0 e_value=5.5e-127 N=36 csNC_044371.1&hl49 plus
168-  0:	XP_030490273.1	HUMLU_CAS0060691.t1.p1	      0
168-  1:	XP_030490272.1	HUMLU_CAS0060692.t1.p1	      0
168-  2:	XP_030487738.1	HUMLU_CAS0060694.t1.p1	      0
168-  3:	XP_030490295.1	HUMLU_CAS0060695.t1.p1	  1e-67
168-  4:	XP_030490287.1	HUMLU_CAS0060696.t4.p1	      0
168-  5:	XP_030490289.1	HUMLU_CAS0060702.t1.p1	      0
168-  6:	XP_030490300.1	HUMLU_CAS0060705.t1.p1	 2e-118
168-  7:	XP_030490305.1	HUMLU_CAS0060706.t1.p1	      0
168-  8:	XP_030487802.1	HUMLU_CAS0060707.t3.p1	  6e-56
168-  9:	XP_030490371.1	HUMLU_CAS0060709.t1.p1	      0
168- 10:	XP_030492134.1	HUMLU_CAS0060712.t1.p1	 1e-131
168- 11:	XP_030490927.1	HUMLU_CAS0060713.t1.p1	      0
168- 12:	XP_030490381.1	HUMLU_CAS0060714.t1.p1	      0
168- 13:	XP_030490411.1	HUMLU_CAS0060715.t1.p1	      0
168- 14:	XP_030491632.1	HUMLU_CAS0060720.t2.p1	  9e-81
168- 15:	XP_030487780.1	HUMLU_CAS0060726.t1.p1	 1e-157
168- 16:	XP_030490425.1	HUMLU_CAS0060727.t1.p1	 3e-168
168- 17:	XP_030490423.1	HUMLU_CAS0060729.t1.p1	      0
168- 18:	XP_030490435.1	HUMLU_CAS0060730.t1.p1	 8e-159
168- 19:	XP_030490436.1	HUMLU_CAS0060731.t1.p1	  2e-61
168- 20:	XP_030490428.1	HUMLU_CAS0060732.t1.p1	      0
168- 21:	XP_030490438.1	HUMLU_CAS0060736.t1.p1	      0
168- 22:	XP_030487570.1	HUMLU_CAS0060764.t1.p1	      0
168- 23:	XP_030490445.1	HUMLU_CAS0060780.t1.p1	      0
168- 24:	XP_030491385.1	HUMLU_CAS0060784.t3.p1	  9e-89
168- 25:	XP_030490473.1	HUMLU_CAS0060786.t1.p1	      0
168- 26:	XP_030490474.1	HUMLU_CAS0060787.t1.p1	 3e-170
168- 27:	XP_030490496.1	HUMLU_CAS0060792.t1.p1	      0
168- 28:	XP_030491901.1	HUMLU_CAS0060794.t1.p1	 3e-137
168- 29:	XP_030490499.1	HUMLU_CAS0060796.t1.p1	 1e-133
168- 30:	XP_030490500.1	HUMLU_CAS0060800.t1.p1	      0
168- 31:	XP_030490503.1	HUMLU_CAS0060801.t1.p1	 3e-143
168- 32:	XP_030490506.1	HUMLU_CAS0060803.t1.p1	      0
168- 33:	XP_030490515.1	HUMLU_CAS0060807.t1.p1	      0
168- 34:	XP_030490517.1	HUMLU_CAS0060808.t1.p1	  1e-72
168- 35:	XP_030490519.1	HUMLU_CAS0060809.t1.p1	      0
## Alignment 169: score=1611.0 e_value=2.6e-114 N=33 csNC_044371.1&hl49 plus
169-  0:	XP_030491387.1	HUMLU_CAS0061378.t1.p1	      0
169-  1:	XP_030491388.1	HUMLU_CAS0061383.t1.p1	      0
169-  2:	XP_030491398.1	HUMLU_CAS0061391.t1.p1	      0
169-  3:	XP_030491397.1	HUMLU_CAS0061393.t2.p2	  4e-88
169-  4:	XP_030491401.1	HUMLU_CAS0061397.t1.p1	      0
169-  5:	XP_030491410.1	HUMLU_CAS0061400.t1.p1	      0
169-  6:	XP_030491414.1	HUMLU_CAS0061401.t1.p1	      0
169-  7:	XP_030487990.1	HUMLU_CAS0061407.t1.p1	      0
169-  8:	XP_030491416.1	HUMLU_CAS0061409.t1.p1	 3e-147
169-  9:	XP_030491417.1	HUMLU_CAS0061410.t1.p1	  3e-50
169- 10:	XP_030491421.1	HUMLU_CAS0061412.t1.p1	  3e-93
169- 11:	XP_030487933.1	HUMLU_CAS0061414.t1.p1	 9e-122
169- 12:	XP_030491424.1	HUMLU_CAS0061416.t1.p1	      0
169- 13:	XP_030491428.1	HUMLU_CAS0061417.t3.p1	      0
169- 14:	XP_030491438.1	HUMLU_CAS0061418.t1.p1	      0
169- 15:	XP_030491437.1	HUMLU_CAS0061420.t1.p1	 1e-143
169- 16:	XP_030487212.1	HUMLU_CAS0061439.t1.p1	  1e-43
169- 17:	XP_030491454.1	HUMLU_CAS0061449.t1.p1	      0
169- 18:	XP_030487658.1	HUMLU_CAS0061455.t1.p1	 2e-132
169- 19:	XP_030487531.1	HUMLU_CAS0061458.t1.p1	 3e-157
169- 20:	XP_030491459.1	HUMLU_CAS0061461.t1.p1	      0
169- 21:	XP_030491462.1	HUMLU_CAS0061462.t1.p1	      0
169- 22:	XP_030491463.1	HUMLU_CAS0061463.t1.p1	      0
169- 23:	XP_030491489.1	HUMLU_CAS0061474.t1.p1	 1e-129
169- 24:	XP_030491491.1	HUMLU_CAS0061475.t1.p1	      0
169- 25:	XP_030491492.1	HUMLU_CAS0061476.t1.p1	 4e-128
169- 26:	XP_030491494.1	HUMLU_CAS0061477.t1.p1	 2e-104
169- 27:	XP_030491496.1	HUMLU_CAS0061478.t1.p1	      0
169- 28:	XP_030491501.1	HUMLU_CAS0061479.t1.p1	 8e-141
169- 29:	XP_030491499.1	HUMLU_CAS0061480.t1.p1	      0
169- 30:	XP_030491502.1	HUMLU_CAS0061482.t1.p1	      0
169- 31:	XP_030491503.1	HUMLU_CAS0061485.t1.p1	      0
169- 32:	XP_030488007.1	HUMLU_CAS0061486.t1.p1	      0
## Alignment 170: score=1570.0 e_value=2.9e-105 N=32 csNC_044371.1&hl49 plus
170-  0:	XP_030491961.1	HUMLU_CAS0060372.t1.p1	  1e-77
170-  1:	XP_030492190.1	HUMLU_CAS0060373.t1.p1	 2e-121
170-  2:	XP_030490664.1	HUMLU_CAS0060374.t3.p1	      0
170-  3:	XP_030490666.1	HUMLU_CAS0060377.t1.p1	      0
170-  4:	XP_030490675.1	HUMLU_CAS0060381.t4.p1	      0
170-  5:	XP_030491372.1	HUMLU_CAS0060382.t1.p1	  2e-98
170-  6:	XP_030487590.1	HUMLU_CAS0060384.t1.p1	      0
170-  7:	XP_030490685.1	HUMLU_CAS0060386.t1.p1	      0
170-  8:	XP_030490690.1	HUMLU_CAS0060390.t3.p1	      0
170-  9:	XP_030490699.1	HUMLU_CAS0060399.t1.p1	      0
170- 10:	XP_030490880.1	HUMLU_CAS0060405.t1.p1	 3e-127
170- 11:	XP_030490715.1	HUMLU_CAS0060414.t1.p1	 2e-173
170- 12:	XP_030490723.1	HUMLU_CAS0060415.t2.p1	      0
170- 13:	XP_030490725.1	HUMLU_CAS0060416.t1.p1	      0
170- 14:	XP_030490737.1	HUMLU_CAS0060417.t1.p1	      0
170- 15:	XP_030491320.1	HUMLU_CAS0060421.t1.p1	 1e-102
170- 16:	XP_030486687.1	HUMLU_CAS0060424.t1.p1	 2e-103
170- 17:	XP_030490750.1	HUMLU_CAS0060425.t1.p1	      0
170- 18:	XP_030490753.1	HUMLU_CAS0060426.t1.p1	 5e-176
170- 19:	XP_030492361.1	HUMLU_CAS0060430.t1.p1	      0
170- 20:	XP_030490757.1	HUMLU_CAS0060431.t1.p1	  1e-68
170- 21:	XP_030487751.1	HUMLU_CAS0060444.t1.p1	 1e-149
170- 22:	XP_030490260.1	HUMLU_CAS0060445.t1.p1	  2e-86
170- 23:	XP_030487810.1	HUMLU_CAS0060447.t1.p1	 7e-143
170- 24:	XP_030492323.1	HUMLU_CAS0060450.t1.p1	 2e-130
170- 25:	XP_030487595.1	HUMLU_CAS0060451.t1.p1	      0
170- 26:	XP_030490796.1	HUMLU_CAS0060454.t1.p1	      0
170- 27:	XP_030490797.1	HUMLU_CAS0060472.t1.p1	      0
170- 28:	XP_030490802.1	HUMLU_CAS0060476.t1.p1	      0
170- 29:	XP_030490805.1	HUMLU_CAS0060480.t1.p1	      0
170- 30:	XP_030490803.1	HUMLU_CAS0060483.t1.p1	      0
170- 31:	XP_030490813.1	HUMLU_CAS0060486.t1.p1	      0
## Alignment 171: score=1568.0 e_value=8.8e-114 N=33 csNC_044371.1&hl49 plus
171-  0:	XP_030491235.1	HUMLU_CAS0060961.t1.p1	  2e-42
171-  1:	XP_030491236.1	HUMLU_CAS0060967.t1.p1	  8e-89
171-  2:	XP_030487633.1	HUMLU_CAS0060980.t1.p1	  7e-52
171-  3:	XP_030491255.1	HUMLU_CAS0060981.t1.p1	      0
171-  4:	XP_030491253.1	HUMLU_CAS0060989.t1.p1	  1e-80
171-  5:	XP_030491261.1	HUMLU_CAS0061020.t1.p1	      0
171-  6:	XP_030492189.1	HUMLU_CAS0061021.t1.p1	      0
171-  7:	XP_030492133.1	HUMLU_CAS0061022.t1.p1	      0
171-  8:	XP_030489868.1	HUMLU_CAS0061023.t1.p1	 6e-112
171-  9:	XP_030491294.1	HUMLU_CAS0061024.t1.p1	 2e-128
171- 10:	XP_030491298.1	HUMLU_CAS0061030.t1.p1	 2e-129
171- 11:	XP_030491280.1	HUMLU_CAS0061050.t1.p1	      0
171- 12:	XP_030491291.1	HUMLU_CAS0061058.t2.p1	      0
171- 13:	XP_030491301.1	HUMLU_CAS0061062.t1.p1	  3e-46
171- 14:	XP_030491310.1	HUMLU_CAS0061064.t1.p1	  2e-49
171- 15:	XP_030491307.1	HUMLU_CAS0061072.t2.p2	 5e-139
171- 16:	XP_030491681.1	HUMLU_CAS0061087.t1.p1	      0
171- 17:	XP_030491317.1	HUMLU_CAS0061103.t1.p1	 5e-117
171- 18:	XP_030491325.1	HUMLU_CAS0061109.t2.p1	      0
171- 19:	XP_030491336.1	HUMLU_CAS0061110.t1.p1	      0
171- 20:	XP_030491335.1	HUMLU_CAS0061112.t1.p1	      0
171- 21:	XP_030491340.1	HUMLU_CAS0061114.t2.p1	      0
171- 22:	XP_030491346.1	HUMLU_CAS0061117.t1.p1	 2e-130
171- 23:	XP_030491349.1	HUMLU_CAS0061120.t1.p1	      0
171- 24:	XP_030491353.1	HUMLU_CAS0061126.t1.p1	      0
171- 25:	XP_030487797.1	HUMLU_CAS0061127.t1.p1	  5e-65
171- 26:	XP_030488020.1	HUMLU_CAS0061128.t2.p1	      0
171- 27:	XP_030487275.1	HUMLU_CAS0061129.t1.p1	 1e-103
171- 28:	XP_030487637.1	HUMLU_CAS0061133.t1.p1	      0
171- 29:	XP_030487097.1	HUMLU_CAS0061136.t1.p1	  3e-49
171- 30:	XP_030487548.1	HUMLU_CAS0061138.t1.p1	      0
171- 31:	XP_030491373.1	HUMLU_CAS0061140.t1.p1	      0
171- 32:	XP_030488078.1	HUMLU_CAS0061144.t1.p1	 2e-106
## Alignment 172: score=1331.0 e_value=3.5e-89 N=27 csNC_044371.1&hl49 plus
172-  0:	XP_030490094.1	HUMLU_CAS0063320.t1.p1	      0
172-  1:	XP_030490443.1	HUMLU_CAS0063328.t1.p1	 4e-148
172-  2:	XP_030491529.1	HUMLU_CAS0063329.t1.p1	      0
172-  3:	XP_030490230.1	HUMLU_CAS0063330.t1.p1	      0
172-  4:	XP_030491243.1	HUMLU_CAS0063331.t1.p1	  2e-65
172-  5:	XP_030490106.1	HUMLU_CAS0063333.t1.p1	      0
172-  6:	XP_030488111.1	HUMLU_CAS0063334.t1.p1	  3e-65
172-  7:	XP_030491141.1	HUMLU_CAS0063338.t1.p1	      0
172-  8:	XP_030490118.1	HUMLU_CAS0063339.t1.p1	      0
172-  9:	XP_030490120.1	HUMLU_CAS0063341.t1.p1	      0
172- 10:	XP_030491084.1	HUMLU_CAS0063347.t1.p1	      0
172- 11:	XP_030490152.1	HUMLU_CAS0063348.t1.p1	 2e-160
172- 12:	XP_030490163.1	HUMLU_CAS0063350.t1.p1	      0
172- 13:	XP_030490168.1	HUMLU_CAS0063352.t1.p1	 1e-144
172- 14:	XP_030487562.1	HUMLU_CAS0063353.t1.p1	  3e-94
172- 15:	XP_030490179.1	HUMLU_CAS0063354.t1.p1	 9e-141
172- 16:	XP_030491188.1	HUMLU_CAS0063356.t1.p1	  3e-60
172- 17:	XP_030486820.1	HUMLU_CAS0063357.t1.p1	      0
172- 18:	XP_030490186.1	HUMLU_CAS0063358.t1.p1	  6e-93
172- 19:	XP_030491829.1	HUMLU_CAS0063360.t1.p1	      0
172- 20:	XP_030490187.1	HUMLU_CAS0063362.t1.p1	  4e-55
172- 21:	XP_030490190.1	HUMLU_CAS0063364.t1.p1	      0
172- 22:	XP_030492438.1	HUMLU_CAS0063368.t1.p1	      0
172- 23:	XP_030490192.1	HUMLU_CAS0063369.t1.p1	      0
172- 24:	XP_030490554.1	HUMLU_CAS0063371.t1.p1	      0
172- 25:	XP_030490197.1	HUMLU_CAS0063373.t1.p1	 5e-150
172- 26:	XP_030491123.1	HUMLU_CAS0063374.t1.p1	 9e-146
## Alignment 173: score=1096.0 e_value=5e-77 N=23 csNC_044371.1&hl49 plus
173-  0:	XP_030492430.1	HUMLU_CAS0064103.t1.p1	      0
173-  1:	XP_030489633.1	HUMLU_CAS0064104.t1.p1	      0
173-  2:	XP_030487188.1	HUMLU_CAS0064105.t1.p1	 6e-157
173-  3:	XP_030491277.1	HUMLU_CAS0064106.t1.p1	 2e-119
173-  4:	XP_030488316.1	HUMLU_CAS0064109.t2.p1	      0
173-  5:	XP_030489179.1	HUMLU_CAS0064111.t1.p1	  1e-91
173-  6:	XP_030487684.1	HUMLU_CAS0064112.t1.p1	  5e-68
173-  7:	XP_030488267.1	HUMLU_CAS0064113.t1.p1	      0
173-  8:	XP_030488355.1	HUMLU_CAS0064121.t1.p1	      0
173-  9:	XP_030486717.1	HUMLU_CAS0064122.t1.p1	      0
173- 10:	XP_030486806.1	HUMLU_CAS0064125.t1.p1	      0
173- 11:	XP_030488165.1	HUMLU_CAS0064127.t1.p1	      0
173- 12:	XP_030488630.1	HUMLU_CAS0064139.t1.p1	      0
173- 13:	XP_030486819.1	HUMLU_CAS0064149.t1.p1	      0
173- 14:	XP_030487973.1	HUMLU_CAS0064159.t1.p1	 7e-165
173- 15:	XP_030488186.1	HUMLU_CAS0064161.t1.p1	      0
173- 16:	XP_030488945.1	HUMLU_CAS0064166.t1.p1	      0
173- 17:	XP_030488707.1	HUMLU_CAS0064169.t1.p1	      0
173- 18:	XP_030490528.1	HUMLU_CAS0064175.t1.p1	 7e-154
173- 19:	XP_030487968.1	HUMLU_CAS0064176.t1.p1	      0
173- 20:	XP_030487971.1	HUMLU_CAS0064179.t1.p1	 1e-177
173- 21:	XP_030488299.1	HUMLU_CAS0064182.t1.p1	 5e-132
173- 22:	XP_030490016.1	HUMLU_CAS0064190.t1.p1	 2e-137
## Alignment 174: score=1090.0 e_value=1.5e-93 N=24 csNC_044371.1&hl49 plus
174-  0:	XP_030491232.1	HUMLU_CAS0068375.t1.p1	  3e-77
174-  1:	XP_030489716.1	HUMLU_CAS0068381.t1.p1	  1e-70
174-  2:	XP_030491673.1	HUMLU_CAS0068385.t1.p1	      0
174-  3:	XP_030489407.1	HUMLU_CAS0068391.t1.p1	 2e-166
174-  4:	XP_030488310.1	HUMLU_CAS0068439.t1.p1	 3e-141
174-  5:	XP_030488309.1	HUMLU_CAS0068440.t1.p1	      0
174-  6:	XP_030492386.1	HUMLU_CAS0068441.t2.p1	      0
174-  7:	XP_030492205.1	HUMLU_CAS0068454.t1.p1	  6e-91
174-  8:	XP_030489161.1	HUMLU_CAS0068455.t5.p1	  4e-85
174-  9:	XP_030489160.1	HUMLU_CAS0068456.t1.p1	  5e-99
174- 10:	XP_030487932.1	HUMLU_CAS0068463.t1.p1	      0
174- 11:	XP_030488748.1	HUMLU_CAS0068504.t1.p1	      0
174- 12:	XP_030491453.1	HUMLU_CAS0068505.t1.p1	      0
174- 13:	XP_030488858.1	HUMLU_CAS0068512.t1.p1	      0
174- 14:	XP_030489206.1	HUMLU_CAS0068568.t1.p1	 1e-177
174- 15:	XP_030487105.1	HUMLU_CAS0068667.t1.p1	 1e-139
174- 16:	XP_030487106.1	HUMLU_CAS0068668.t1.p1	 2e-100
174- 17:	XP_030487289.1	HUMLU_CAS0068673.t1.p1	      0
174- 18:	XP_030489848.1	HUMLU_CAS0068678.t1.p1	 7e-152
174- 19:	XP_030489847.1	HUMLU_CAS0068679.t1.p1	      0
174- 20:	XP_030491032.1	HUMLU_CAS0068696.t1.p1	      0
174- 21:	XP_030490442.1	HUMLU_CAS0068698.t1.p1	 2e-144
174- 22:	XP_030488768.1	HUMLU_CAS0068726.t1.p1	      0
174- 23:	XP_030486953.1	HUMLU_CAS0068738.t1.p1	      0
## Alignment 175: score=1010.0 e_value=5.2e-69 N=22 csNC_044371.1&hl49 plus
175-  0:	XP_030487626.1	HUMLU_CAS0061989.t1.p1	      0
175-  1:	XP_030491110.1	HUMLU_CAS0061990.t1.p1	 5e-164
175-  2:	XP_030491743.1	HUMLU_CAS0061991.t1.p1	      0
175-  3:	XP_030491121.1	HUMLU_CAS0061999.t1.p1	      0
175-  4:	XP_030492335.1	HUMLU_CAS0062024.t1.p1	  2e-83
175-  5:	XP_030491133.1	HUMLU_CAS0062052.t1.p1	 2e-127
175-  6:	XP_030491137.1	HUMLU_CAS0062067.t1.p1	      0
175-  7:	XP_030491138.1	HUMLU_CAS0062069.t1.p1	      0
175-  8:	XP_030491144.1	HUMLU_CAS0062076.t1.p1	      0
175-  9:	XP_030491146.1	HUMLU_CAS0062079.t1.p1	      0
175- 10:	XP_030491148.1	HUMLU_CAS0062081.t1.p1	 3e-117
175- 11:	XP_030491155.1	HUMLU_CAS0062087.t1.p1	  2e-91
175- 12:	XP_030491154.1	HUMLU_CAS0062088.t1.p1	 4e-156
175- 13:	XP_030491174.1	HUMLU_CAS0062091.t1.p1	      0
175- 14:	XP_030491175.1	HUMLU_CAS0062092.t1.p1	      0
175- 15:	XP_030491179.1	HUMLU_CAS0062093.t1.p1	 2e-152
175- 16:	XP_030491193.1	HUMLU_CAS0062111.t1.p1	      0
175- 17:	XP_030491207.1	HUMLU_CAS0062113.t1.p1	  3e-60
175- 18:	XP_030491206.1	HUMLU_CAS0062115.t1.p1	      0
175- 19:	XP_030491211.1	HUMLU_CAS0062117.t1.p1	      0
175- 20:	XP_030492329.1	HUMLU_CAS0062140.t1.p1	 1e-112
175- 21:	XP_030491228.1	HUMLU_CAS0062141.t1.p1	      0
## Alignment 176: score=913.0 e_value=3.7e-76 N=20 csNC_044371.1&hl49 plus
176-  0:	XP_030488881.1	HUMLU_CAS0065267.t2.p1	      0
176-  1:	XP_030488908.1	HUMLU_CAS0065325.t1.p1	      0
176-  2:	XP_030489134.1	HUMLU_CAS0065374.t1.p1	  6e-51
176-  3:	XP_030491080.1	HUMLU_CAS0065383.t1.p1	  1e-45
176-  4:	XP_030492317.1	HUMLU_CAS0065384.t1.p1	      0
176-  5:	XP_030490235.1	HUMLU_CAS0065387.t1.p1	      0
176-  6:	XP_030490563.1	HUMLU_CAS0065391.t3.p2	  2e-60
176-  7:	XP_030488960.1	HUMLU_CAS0065394.t1.p1	      0
176-  8:	XP_030488959.1	HUMLU_CAS0065397.t1.p1	      0
176-  9:	XP_030488957.1	HUMLU_CAS0065400.t1.p1	      0
176- 10:	XP_030492315.1	HUMLU_CAS0065401.t1.p1	      0
176- 11:	XP_030488962.1	HUMLU_CAS0065407.t1.p1	      0
176- 12:	XP_030487874.1	HUMLU_CAS0065409.t1.p1	  3e-90
176- 13:	XP_030488963.1	HUMLU_CAS0065412.t2.p1	      0
176- 14:	XP_030488966.1	HUMLU_CAS0065415.t1.p1	      0
176- 15:	XP_030487867.1	HUMLU_CAS0065423.t1.p1	  4e-84
176- 16:	XP_030489020.1	HUMLU_CAS0065443.t1.p1	      0
176- 17:	XP_030489036.1	HUMLU_CAS0065446.t1.p1	      0
176- 18:	XP_030489029.1	HUMLU_CAS0065445.t1.p1	      0
176- 19:	XP_030489074.1	HUMLU_CAS0065451.t1.p1	 2e-177
## Alignment 177: score=890.0 e_value=7.2e-62 N=19 csNC_044371.1&hl49 plus
177-  0:	XP_030490016.1	HUMLU_CAS0068105.t1.p1	      0
177-  1:	XP_030490021.1	HUMLU_CAS0068110.t1.p2	  1e-62
177-  2:	XP_030490014.1	HUMLU_CAS0068117.t1.p1	      0
177-  3:	XP_030492198.1	HUMLU_CAS0068186.t1.p1	      0
177-  4:	XP_030488912.1	HUMLU_CAS0068200.t1.p1	      0
177-  5:	XP_030488951.1	HUMLU_CAS0068223.t1.p1	      0
177-  6:	XP_030488954.1	HUMLU_CAS0068225.t1.p1	      0
177-  7:	XP_030488222.1	HUMLU_CAS0068228.t1.p1	      0
177-  8:	XP_030491075.1	HUMLU_CAS0068230.t2.p1	      0
177-  9:	XP_030488109.1	HUMLU_CAS0068238.t1.p1	  8e-93
177- 10:	XP_030488813.1	HUMLU_CAS0068239.t1.p1	      0
177- 11:	XP_030491527.1	HUMLU_CAS0068242.t1.p1	      0
177- 12:	XP_030488904.1	HUMLU_CAS0068248.t1.p1	 7e-107
177- 13:	XP_030492155.1	HUMLU_CAS0068271.t3.p1	      0
177- 14:	XP_030490575.1	HUMLU_CAS0068280.t1.p1	  1e-86
177- 15:	XP_030486690.1	HUMLU_CAS0068293.t1.p1	      0
177- 16:	XP_030489638.1	HUMLU_CAS0068297.t2.p1	 4e-143
177- 17:	XP_030491274.1	HUMLU_CAS0068298.t1.p1	  5e-44
177- 18:	XP_030489665.1	HUMLU_CAS0068299.t1.p1	  3e-51
## Alignment 178: score=874.0 e_value=5.1e-52 N=18 csNC_044371.1&hl49 plus
178-  0:	XP_030491172.1	HUMLU_CAS0065811.t5.p1	  5e-48
178-  1:	XP_030488363.1	HUMLU_CAS0065826.t1.p1	      0
178-  2:	XP_030488563.1	HUMLU_CAS0065828.t1.p1	      0
178-  3:	XP_030488571.1	HUMLU_CAS0065829.t1.p1	      0
178-  4:	XP_030488581.1	HUMLU_CAS0065832.t1.p1	      0
178-  5:	XP_030488583.1	HUMLU_CAS0065833.t1.p1	      0
178-  6:	XP_030487920.1	HUMLU_CAS0065834.t1.p1	      0
178-  7:	XP_030487579.1	HUMLU_CAS0065835.t1.p1	  2e-67
178-  8:	XP_030487330.1	HUMLU_CAS0065836.t1.p1	  8e-53
178-  9:	XP_030490397.1	HUMLU_CAS0065837.t1.p1	  1e-93
178- 10:	XP_030488586.1	HUMLU_CAS0065838.t1.p1	      0
178- 11:	XP_030492273.1	HUMLU_CAS0065839.t1.p1	 9e-172
178- 12:	XP_030488209.1	HUMLU_CAS0065840.t1.p1	  2e-37
178- 13:	XP_030489482.1	HUMLU_CAS0065849.t1.p1	 1e-147
178- 14:	XP_030488592.1	HUMLU_CAS0065857.t1.p1	      0
178- 15:	XP_030488594.1	HUMLU_CAS0065860.t1.p1	      0
178- 16:	XP_030489653.1	HUMLU_CAS0065867.t1.p1	      0
178- 17:	XP_030492345.1	HUMLU_CAS0065877.t1.p1	 2e-110
## Alignment 179: score=835.0 e_value=2.2e-44 N=17 csNC_044371.1&hl49 plus
179-  0:	XP_030492439.1	HUMLU_CAS0063104.t1.p1	      0
179-  1:	XP_030490602.1	HUMLU_CAS0063107.t1.p1	      0
179-  2:	XP_030490199.1	HUMLU_CAS0063108.t1.p1	      0
179-  3:	XP_030490579.1	HUMLU_CAS0063113.t1.p1	 2e-139
179-  4:	XP_030490205.1	HUMLU_CAS0063121.t3.p2	      0
179-  5:	XP_030487507.1	HUMLU_CAS0063122.t1.p1	 4e-145
179-  6:	XP_030490816.1	HUMLU_CAS0063123.t1.p2	  3e-55
179-  7:	XP_030490206.1	HUMLU_CAS0063127.t1.p1	 3e-109
179-  8:	XP_030490484.1	HUMLU_CAS0063130.t1.p1	  2e-84
179-  9:	XP_030490221.1	HUMLU_CAS0063135.t1.p1	  3e-71
179- 10:	XP_030490220.1	HUMLU_CAS0063138.t1.p1	      0
179- 11:	XP_030490222.1	HUMLU_CAS0063144.t1.p1	      0
179- 12:	XP_030490236.1	HUMLU_CAS0063152.t1.p1	  2e-38
179- 13:	XP_030490244.1	HUMLU_CAS0063157.t1.p1	      0
179- 14:	XP_030490250.1	HUMLU_CAS0063158.t1.p1	      0
179- 15:	XP_030490261.1	HUMLU_CAS0063160.t1.p1	      0
179- 16:	XP_030490264.1	HUMLU_CAS0063161.t1.p1	 1e-154
## Alignment 180: score=819.0 e_value=1.8e-57 N=18 csNC_044371.1&hl49 plus
180-  0:	XP_030487732.1	HUMLU_CAS0064807.t1.p1	  2e-98
180-  1:	XP_030490751.1	HUMLU_CAS0064808.t1.p1	      0
180-  2:	XP_030491132.1	HUMLU_CAS0064813.t1.p1	 5e-124
180-  3:	XP_030488624.1	HUMLU_CAS0064829.t1.p1	      0
180-  4:	XP_030491010.1	HUMLU_CAS0064873.t1.p1	      0
180-  5:	XP_030488681.1	HUMLU_CAS0064879.t1.p1	      0
180-  6:	XP_030490754.1	HUMLU_CAS0064887.t1.p1	 6e-162
180-  7:	XP_030488772.1	HUMLU_CAS0064890.t1.p1	      0
180-  8:	XP_030489513.1	HUMLU_CAS0064891.t1.p1	      0
180-  9:	XP_030487805.1	HUMLU_CAS0064900.t1.p1	      0
180- 10:	XP_030490488.1	HUMLU_CAS0064901.t1.p1	      0
180- 11:	XP_030487357.1	HUMLU_CAS0064904.t1.p1	  6e-96
180- 12:	XP_030491576.1	HUMLU_CAS0064905.t1.p1	      0
180- 13:	XP_030488695.1	HUMLU_CAS0064909.t1.p1	      0
180- 14:	XP_030488706.1	HUMLU_CAS0064911.t1.p1	      0
180- 15:	XP_030488705.1	HUMLU_CAS0064914.t1.p1	      0
180- 16:	XP_030488715.1	HUMLU_CAS0064923.t1.p1	  9e-92
180- 17:	XP_030490897.1	HUMLU_CAS0064942.t1.p1	 6e-174
## Alignment 181: score=766.0 e_value=2.8e-46 N=16 csNC_044371.1&hl49 plus
181-  0:	XP_030487184.1	HUMLU_CAS0064920.t1.p1	  3e-80
181-  1:	XP_030490890.1	HUMLU_CAS0064922.t1.p1	 6e-172
181-  2:	XP_030488763.1	HUMLU_CAS0064923.t1.p1	  5e-54
181-  3:	XP_030488762.1	HUMLU_CAS0064924.t1.p1	  1e-88
181-  4:	XP_030489630.1	HUMLU_CAS0064925.t1.p1	      0
181-  5:	XP_030487313.1	HUMLU_CAS0064929.t1.p1	      0
181-  6:	XP_030487821.1	HUMLU_CAS0064931.t1.p1	      0
181-  7:	XP_030489469.1	HUMLU_CAS0064950.t1.p1	  4e-98
181-  8:	XP_030487126.1	HUMLU_CAS0064951.t1.p1	 6e-126
181-  9:	XP_030490730.1	HUMLU_CAS0064952.t1.p1	  3e-92
181- 10:	XP_030487132.1	HUMLU_CAS0064960.t1.p1	 1e-105
181- 11:	XP_030488029.1	HUMLU_CAS0064972.t1.p1	 7e-133
181- 12:	XP_030486882.1	HUMLU_CAS0064975.t1.p2	  3e-30
181- 13:	XP_030489153.1	HUMLU_CAS0064983.t1.p1	 1e-157
181- 14:	XP_030488353.1	HUMLU_CAS0064984.t1.p1	      0
181- 15:	XP_030487755.1	HUMLU_CAS0064990.t1.p1	      0
## Alignment 182: score=750.0 e_value=1e-46 N=16 csNC_044371.1&hl49 plus
182-  0:	XP_030486726.1	HUMLU_CAS0065235.t1.p1	      0
182-  1:	XP_030489735.1	HUMLU_CAS0065237.t1.p1	      0
182-  2:	XP_030489827.1	HUMLU_CAS0065244.t1.p1	      0
182-  3:	XP_030488732.1	HUMLU_CAS0065248.t1.p1	      0
182-  4:	XP_030491003.1	HUMLU_CAS0065258.t1.p1	 5e-137
182-  5:	XP_030487371.1	HUMLU_CAS0065259.t2.p2	  1e-37
182-  6:	XP_030491412.1	HUMLU_CAS0065260.t1.p1	      0
182-  7:	XP_030486667.1	HUMLU_CAS0065263.t1.p1	      0
182-  8:	XP_030488749.1	HUMLU_CAS0065267.t2.p1	      0
182-  9:	XP_030488913.1	HUMLU_CAS0065276.t1.p1	      0
182- 10:	XP_030488769.1	HUMLU_CAS0065277.t1.p1	      0
182- 11:	XP_030489146.1	HUMLU_CAS0065280.t1.p1	      0
182- 12:	XP_030488775.1	HUMLU_CAS0065284.t1.p1	      0
182- 13:	XP_030488792.1	HUMLU_CAS0065333.t1.p1	      0
182- 14:	XP_030489972.1	HUMLU_CAS0065334.t1.p1	      0
182- 15:	XP_030488014.1	HUMLU_CAS0065335.t1.p1	 3e-138
## Alignment 183: score=739.0 e_value=1.5e-39 N=15 csNC_044371.1&hl49 plus
183-  0:	XP_030487442.1	HUMLU_CAS0065644.t1.p1	      0
183-  1:	XP_030489024.1	HUMLU_CAS0065646.t1.p1	  9e-92
183-  2:	XP_030489099.1	HUMLU_CAS0065648.t1.p1	  7e-84
183-  3:	XP_030489025.1	HUMLU_CAS0065653.t1.p1	      0
183-  4:	XP_030489092.1	HUMLU_CAS0065654.t1.p1	 1e-147
183-  5:	XP_030489087.1	HUMLU_CAS0065655.t1.p1	  9e-84
183-  6:	XP_030489004.1	HUMLU_CAS0065664.t1.p1	      0
183-  7:	XP_030489031.1	HUMLU_CAS0065668.t1.p1	      0
183-  8:	XP_030489033.1	HUMLU_CAS0065672.t1.p1	      0
183-  9:	XP_030489018.1	HUMLU_CAS0065674.t1.p1	      0
183- 10:	XP_030489057.1	HUMLU_CAS0065684.t1.p1	      0
183- 11:	XP_030489076.1	HUMLU_CAS0065685.t1.p1	 2e-152
183- 12:	XP_030489069.1	HUMLU_CAS0065686.t2.p1	 2e-124
183- 13:	XP_030489037.1	HUMLU_CAS0065687.t1.p1	 1e-165
183- 14:	XP_030489014.1	HUMLU_CAS0065689.t1.p1	      0
## Alignment 184: score=726.0 e_value=3.7e-38 N=15 csNC_044371.1&hl49 plus
184-  0:	XP_030489191.1	HUMLU_CAS0063897.t1.p1	 2e-164
184-  1:	XP_030489462.1	HUMLU_CAS0063899.t1.p1	      0
184-  2:	XP_030490495.1	HUMLU_CAS0063900.t1.p1	      0
184-  3:	XP_030489212.1	HUMLU_CAS0063903.t1.p1	      0
184-  4:	XP_030489778.1	HUMLU_CAS0063914.t1.p1	      0
184-  5:	XP_030491227.1	HUMLU_CAS0063916.t1.p1	      0
184-  6:	XP_030489227.1	HUMLU_CAS0063917.t1.p1	      0
184-  7:	XP_030489231.1	HUMLU_CAS0063938.t1.p1	  2e-84
184-  8:	XP_030489232.1	HUMLU_CAS0063943.t1.p1	      0
184-  9:	XP_030489990.1	HUMLU_CAS0063945.t1.p1	      0
184- 10:	XP_030489901.1	HUMLU_CAS0063947.t1.p1	 3e-141
184- 11:	XP_030489350.1	HUMLU_CAS0063948.t1.p1	 2e-109
184- 12:	XP_030487916.1	HUMLU_CAS0063951.t1.p1	      0
184- 13:	XP_030489239.1	HUMLU_CAS0063952.t1.p1	      0
184- 14:	XP_030489251.1	HUMLU_CAS0063960.t2.p1	      0
## Alignment 185: score=723.0 e_value=2.5e-36 N=15 csNC_044371.1&hl49 plus
185-  0:	XP_030491507.1	HUMLU_CAS0061163.t1.p1	  7e-72
185-  1:	XP_030491517.1	HUMLU_CAS0061169.t1.p1	      0
185-  2:	XP_030487665.1	HUMLU_CAS0061187.t1.p1	  6e-39
185-  3:	XP_030490392.1	HUMLU_CAS0061200.t1.p1	  3e-71
185-  4:	XP_030491534.1	HUMLU_CAS0061202.t1.p1	 1e-143
185-  5:	XP_030491535.1	HUMLU_CAS0061203.t1.p1	      0
185-  6:	XP_030491536.1	HUMLU_CAS0061204.t1.p1	 2e-135
185-  7:	XP_030487670.1	HUMLU_CAS0061205.t2.p1	 1e-177
185-  8:	XP_030491544.1	HUMLU_CAS0061209.t1.p1	      0
185-  9:	XP_030487728.1	HUMLU_CAS0061214.t1.p1	      0
185- 10:	XP_030491552.1	HUMLU_CAS0061215.t1.p1	      0
185- 11:	XP_030492122.1	HUMLU_CAS0061217.t1.p1	      0
185- 12:	XP_030491558.1	HUMLU_CAS0061220.t1.p1	      0
185- 13:	XP_030491561.1	HUMLU_CAS0061223.t1.p1	 1e-166
185- 14:	XP_030491562.1	HUMLU_CAS0061225.t2.p1	 5e-158
## Alignment 186: score=684.0 e_value=2.7e-41 N=16 csNC_044371.1&hl49 plus
186-  0:	XP_030492252.1	HUMLU_CAS0064215.t1.p1	  5e-58
186-  1:	XP_030491336.1	HUMLU_CAS0064221.t1.p1	  9e-80
186-  2:	XP_030487275.1	HUMLU_CAS0064255.t1.p1	  8e-43
186-  3:	XP_030492236.1	HUMLU_CAS0064268.t1.p1	  4e-42
186-  4:	XP_030491388.1	HUMLU_CAS0064278.t1.p1	      0
186-  5:	XP_030489744.1	HUMLU_CAS0064289.t1.p1	  9e-45
186-  6:	XP_030491414.1	HUMLU_CAS0064323.t1.p1	      0
186-  7:	XP_030487990.1	HUMLU_CAS0064328.t1.p1	 1e-120
186-  8:	XP_030491417.1	HUMLU_CAS0064336.t1.p1	  3e-30
186-  9:	XP_030491421.1	HUMLU_CAS0064341.t1.p1	  2e-61
186- 10:	XP_030491423.1	HUMLU_CAS0064351.t1.p1	  6e-79
186- 11:	XP_030491438.1	HUMLU_CAS0064362.t1.p1	      0
186- 12:	XP_030488015.1	HUMLU_CAS0064409.t1.p1	 3e-111
186- 13:	XP_030491457.1	HUMLU_CAS0064412.t1.p1	 1e-108
186- 14:	XP_030491463.1	HUMLU_CAS0064415.t1.p1	 8e-132
186- 15:	XP_030488007.1	HUMLU_CAS0064446.t2.p1	  3e-78
## Alignment 187: score=660.0 e_value=1.7e-39 N=14 csNC_044371.1&hl49 plus
187-  0:	XP_030491481.1	HUMLU_CAS0067873.t1.p1	      0
187-  1:	XP_030488632.1	HUMLU_CAS0067900.t2.p1	  4e-30
187-  2:	XP_030489706.1	HUMLU_CAS0067908.t1.p1	 6e-133
187-  3:	XP_030489400.1	HUMLU_CAS0067910.t1.p1	  2e-75
187-  4:	XP_030489944.1	HUMLU_CAS0067915.t1.p1	 3e-106
187-  5:	XP_030491105.1	HUMLU_CAS0067919.t3.p1	 4e-162
187-  6:	XP_030488810.1	HUMLU_CAS0067926.t1.p1	      0
187-  7:	XP_030488811.1	HUMLU_CAS0067927.t1.p1	      0
187-  8:	XP_030489934.1	HUMLU_CAS0067936.t1.p1	 7e-141
187-  9:	XP_030489540.1	HUMLU_CAS0067946.t1.p2	 2e-104
187- 10:	XP_030491959.1	HUMLU_CAS0067951.t1.p1	      0
187- 11:	XP_030486897.1	HUMLU_CAS0067953.t1.p1	  2e-96
187- 12:	XP_030489572.1	HUMLU_CAS0067959.t1.p1	      0
187- 13:	XP_030492231.1	HUMLU_CAS0067962.t1.p1	      0
## Alignment 188: score=654.0 e_value=6.2e-39 N=14 csNC_044371.1&hl49 plus
188-  0:	XP_030486933.1	HUMLU_CAS0063580.t1.p1	  2e-88
188-  1:	XP_030489743.1	HUMLU_CAS0063585.t2.p1	  7e-18
188-  2:	XP_030489754.1	HUMLU_CAS0063607.t1.p1	 3e-124
188-  3:	XP_030489756.1	HUMLU_CAS0063622.t1.p1	      0
188-  4:	XP_030489763.1	HUMLU_CAS0063685.t1.p1	      0
188-  5:	XP_030489764.1	HUMLU_CAS0063687.t1.p1	  3e-83
188-  6:	XP_030489766.1	HUMLU_CAS0063690.t1.p1	      0
188-  7:	XP_030489770.1	HUMLU_CAS0063692.t1.p1	      0
188-  8:	XP_030489775.1	HUMLU_CAS0063695.t1.p1	      0
188-  9:	XP_030492175.1	HUMLU_CAS0063697.t1.p1	 1e-118
188- 10:	XP_030489782.1	HUMLU_CAS0063698.t1.p1	      0
188- 11:	XP_030489786.1	HUMLU_CAS0063699.t1.p1	  7e-99
188- 12:	XP_030489789.1	HUMLU_CAS0063700.t1.p1	      0
188- 13:	XP_030489793.1	HUMLU_CAS0063703.t1.p1	 1e-108
## Alignment 189: score=577.0 e_value=6.9e-40 N=13 csNC_044371.1&hl49 plus
189-  0:	XP_030489134.1	HUMLU_CAS0065284.t1.p1	  6e-51
189-  1:	XP_030491080.1	HUMLU_CAS0065295.t1.p1	  8e-45
189-  2:	XP_030492317.1	HUMLU_CAS0065296.t1.p1	      0
189-  3:	XP_030490563.1	HUMLU_CAS0065305.t2.p1	      0
189-  4:	XP_030488960.1	HUMLU_CAS0065312.t1.p1	      0
189-  5:	XP_030488959.1	HUMLU_CAS0065313.t1.p1	      0
189-  6:	XP_030488957.1	HUMLU_CAS0065315.t1.p1	      0
189-  7:	XP_030492315.1	HUMLU_CAS0065317.t1.p1	      0
189-  8:	XP_030488962.1	HUMLU_CAS0065321.t1.p1	      0
189-  9:	XP_030487874.1	HUMLU_CAS0065322.t1.p1	  6e-95
189- 10:	XP_030488963.1	HUMLU_CAS0065374.t1.p1	  7e-50
189- 11:	XP_030489427.1	HUMLU_CAS0065387.t1.p1	      0
189- 12:	XP_030487867.1	HUMLU_CAS0065439.t2.p1	  4e-82
## Alignment 190: score=573.0 e_value=2.3e-35 N=12 csNC_044371.1&hl49 plus
190-  0:	XP_030489663.1	HUMLU_CAS0065092.t1.p1	      0
190-  1:	XP_030492254.1	HUMLU_CAS0065100.t1.p1	  3e-73
190-  2:	XP_030487339.1	HUMLU_CAS0065108.t2.p1	  1e-85
190-  3:	XP_030491879.1	HUMLU_CAS0065119.t1.p1	 2e-141
190-  4:	XP_030490839.1	HUMLU_CAS0065112.t1.p1	 2e-169
190-  5:	XP_030488741.1	HUMLU_CAS0065121.t1.p1	      0
190-  6:	XP_030488674.1	HUMLU_CAS0065122.t1.p1	      0
190-  7:	XP_030488673.1	HUMLU_CAS0065124.t1.p1	      0
190-  8:	XP_030488675.1	HUMLU_CAS0065128.t1.p1	 9e-165
190-  9:	XP_030490592.1	HUMLU_CAS0065131.t1.p1	  2e-73
190- 10:	XP_030489426.1	HUMLU_CAS0065132.t1.p1	  2e-81
190- 11:	XP_030489422.1	HUMLU_CAS0065133.t2.p1	      0
## Alignment 191: score=573.0 e_value=1.7e-35 N=12 csNC_044371.1&hl49 plus
191-  0:	XP_030489986.1	HUMLU_CAS0064785.t3.p1	 3e-168
191-  1:	XP_030489987.1	HUMLU_CAS0064787.t1.p1	 7e-146
191-  2:	XP_030488865.1	HUMLU_CAS0064789.t1.p1	      0
191-  3:	XP_030489380.1	HUMLU_CAS0064791.t1.p1	      0
191-  4:	XP_030488297.1	HUMLU_CAS0064794.t1.p1	      0
191-  5:	XP_030488295.1	HUMLU_CAS0064795.t1.p1	      0
191-  6:	XP_030487190.1	HUMLU_CAS0064801.t1.p1	  2e-84
191-  7:	XP_030488617.1	HUMLU_CAS0064804.t1.p1	      0
191-  8:	XP_030489787.1	HUMLU_CAS0064805.t1.p1	 3e-112
191-  9:	XP_030491374.1	HUMLU_CAS0064835.t1.p1	      0
191- 10:	XP_030491241.1	HUMLU_CAS0064838.t1.p1	 3e-163
191- 11:	XP_030492409.1	HUMLU_CAS0064839.t3.p1	      0
## Alignment 192: score=547.0 e_value=3e-24 N=11 csNC_044371.1&hl49 plus
192-  0:	XP_030490956.1	HUMLU_CAS0063645.t2.p1	  1e-89
192-  1:	XP_030489866.1	HUMLU_CAS0063646.t1.p1	      0
192-  2:	XP_030489872.1	HUMLU_CAS0063648.t1.p1	      0
192-  3:	XP_030489875.1	HUMLU_CAS0063649.t1.p1	      0
192-  4:	XP_030489878.1	HUMLU_CAS0063650.t1.p1	      0
192-  5:	XP_030492350.1	HUMLU_CAS0063657.t1.p1	 3e-140
192-  6:	XP_030490728.1	HUMLU_CAS0063661.t1.p1	      0
192-  7:	XP_030490978.1	HUMLU_CAS0063664.t1.p1	      0
192-  8:	XP_030489882.1	HUMLU_CAS0063665.t1.p1	      0
192-  9:	XP_030489884.1	HUMLU_CAS0063666.t1.p1	 4e-168
192- 10:	XP_030489887.1	HUMLU_CAS0063667.t1.p1	      0
## Alignment 193: score=524.0 e_value=2.7e-30 N=11 csNC_044371.1&hl49 plus
193-  0:	XP_030486707.1	HUMLU_CAS0064995.t1.p1	 4e-103
193-  1:	XP_030492316.1	HUMLU_CAS0064997.t1.p1	  4e-89
193-  2:	XP_030488226.1	HUMLU_CAS0064998.t1.p1	      0
193-  3:	XP_030487753.1	HUMLU_CAS0064999.t1.p1	 2e-143
193-  4:	XP_030487242.1	HUMLU_CAS0065000.t1.p1	      0
193-  5:	XP_030492424.1	HUMLU_CAS0065003.t1.p1	      0
193-  6:	XP_030487878.1	HUMLU_CAS0065012.t2.p1	 2e-101
193-  7:	XP_030488804.1	HUMLU_CAS0065017.t1.p1	 6e-136
193-  8:	XP_030490968.1	HUMLU_CAS0065047.t1.p1	      0
193-  9:	XP_030488776.1	HUMLU_CAS0065058.t1.p1	      0
193- 10:	XP_030489133.1	HUMLU_CAS0065060.t1.p2	 7e-126
## Alignment 194: score=519.0 e_value=8.9e-30 N=12 csNC_044371.1&hl49 plus
194-  0:	XP_030490880.1	HUMLU_CAS0064676.t1.p1	  2e-63
194-  1:	XP_030490715.1	HUMLU_CAS0064679.t1.p1	  3e-50
194-  2:	XP_030490725.1	HUMLU_CAS0064680.t1.p1	      0
194-  3:	XP_030490753.1	HUMLU_CAS0064688.t1.p1	 2e-161
194-  4:	XP_030490757.1	HUMLU_CAS0064690.t1.p1	  2e-59
194-  5:	XP_030490805.1	HUMLU_CAS0064724.t1.p1	 2e-121
194-  6:	XP_030490803.1	HUMLU_CAS0064725.t1.p1	      0
194-  7:	XP_030490840.1	HUMLU_CAS0064783.t1.p1	  2e-28
194-  8:	XP_030490841.1	HUMLU_CAS0064785.t3.p1	 2e-120
194-  9:	XP_030490854.1	HUMLU_CAS0064794.t1.p1	 1e-171
194- 10:	XP_030488013.1	HUMLU_CAS0064826.t1.p1	  8e-35
194- 11:	XP_030490882.1	HUMLU_CAS0064839.t3.p1	      0
## Alignment 195: score=509.0 e_value=2.5e-32 N=11 csNC_044371.1&hl49 plus
195-  0:	XP_030487796.1	HUMLU_CAS0062260.t1.p1	      0
195-  1:	XP_030491690.1	HUMLU_CAS0062258.t1.p1	      0
195-  2:	XP_030487685.1	HUMLU_CAS0062264.t2.p1	  2e-74
195-  3:	XP_030491700.1	HUMLU_CAS0062266.t1.p1	      0
195-  4:	XP_030492293.1	HUMLU_CAS0062267.t1.p1	 1e-172
195-  5:	XP_030491709.1	HUMLU_CAS0062273.t1.p1	 5e-167
195-  6:	XP_030491711.1	HUMLU_CAS0062274.t1.p1	 1e-166
195-  7:	XP_030487687.1	HUMLU_CAS0062282.t1.p1	      0
195-  8:	XP_030491732.1	HUMLU_CAS0062289.t1.p1	 2e-110
195-  9:	XP_030492336.1	HUMLU_CAS0062296.t1.p1	      0
195- 10:	XP_030491748.1	HUMLU_CAS0062360.t1.p1	  1e-82
## Alignment 196: score=457.0 e_value=2.5e-26 N=10 csNC_044371.1&hl49 plus
196-  0:	XP_030487525.1	HUMLU_CAS0064338.t1.p1	      0
196-  1:	XP_030489139.1	HUMLU_CAS0064350.t1.p1	      0
196-  2:	XP_030489189.1	HUMLU_CAS0064387.t3.p1	  3e-91
196-  3:	XP_030489190.1	HUMLU_CAS0064388.t1.p1	  6e-69
196-  4:	XP_030491426.1	HUMLU_CAS0064394.t1.p1	      0
196-  5:	XP_030488289.1	HUMLU_CAS0064396.t1.p1	  1e-94
196-  6:	XP_030488279.1	HUMLU_CAS0064420.t1.p1	      0
196-  7:	XP_030486658.1	HUMLU_CAS0064424.t1.p1	  1e-94
196-  8:	XP_030488291.1	HUMLU_CAS0064425.t1.p1	      0
196-  9:	XP_030488294.1	HUMLU_CAS0064428.t1.p1	  3e-88
## Alignment 197: score=456.0 e_value=3.8e-30 N=10 csNC_044371.1&hl49 plus
197-  0:	XP_030489329.1	HUMLU_CAS0064706.t1.p1	  5e-10
197-  1:	XP_030488771.1	HUMLU_CAS0064747.t1.p1	      0
197-  2:	XP_030487945.1	HUMLU_CAS0064748.t1.p1	 6e-146
197-  3:	XP_030487564.1	HUMLU_CAS0064751.t1.p1	 2e-125
197-  4:	XP_030487048.1	HUMLU_CAS0064754.t1.p1	      0
197-  5:	XP_030487049.1	HUMLU_CAS0064761.t1.p1	      0
197-  6:	XP_030488175.1	HUMLU_CAS0064767.t1.p1	      0
197-  7:	XP_030491332.1	HUMLU_CAS0064768.t1.p1	      0
197-  8:	XP_030491326.1	HUMLU_CAS0064769.t1.p1	      0
197-  9:	XP_030490422.1	HUMLU_CAS0064783.t1.p1	 3e-156
## Alignment 198: score=453.0 e_value=1.3e-29 N=10 csNC_044371.1&hl49 plus
198-  0:	XP_030489986.1	HUMLU_CAS0064854.t3.p1	 3e-168
198-  1:	XP_030488865.1	HUMLU_CAS0064859.t1.p1	      0
198-  2:	XP_030489380.1	HUMLU_CAS0064861.t1.p1	      0
198-  3:	XP_030488297.1	HUMLU_CAS0064864.t1.p1	      0
198-  4:	XP_030488295.1	HUMLU_CAS0064865.t1.p1	      0
198-  5:	XP_030488617.1	HUMLU_CAS0064872.t1.p1	      0
198-  6:	XP_030491374.1	HUMLU_CAS0064885.t1.p1	      0
198-  7:	XP_030491241.1	HUMLU_CAS0064887.t1.p1	 3e-163
198-  8:	XP_030492409.1	HUMLU_CAS0064888.t3.p1	      0
198-  9:	XP_030487229.1	HUMLU_CAS0064904.t1.p1	  2e-98
## Alignment 199: score=423.0 e_value=5e-29 N=9 csNC_044371.1&hl49 plus
199-  0:	XP_030486673.1	HUMLU_CAS0064683.t1.p1	  3e-71
199-  1:	XP_030491473.1	HUMLU_CAS0064684.t1.p1	      0
199-  2:	XP_030491474.1	HUMLU_CAS0064685.t1.p1	      0
199-  3:	XP_030487326.1	HUMLU_CAS0064687.t1.p1	      0
199-  4:	XP_030488788.1	HUMLU_CAS0064688.t1.p1	 9e-175
199-  5:	XP_030491612.1	HUMLU_CAS0064690.t1.p1	  2e-74
199-  6:	XP_030492399.1	HUMLU_CAS0064737.t1.p1	 3e-131
199-  7:	XP_030490217.1	HUMLU_CAS0064743.t3.p1	      0
199-  8:	XP_030488859.1	HUMLU_CAS0064747.t1.p1	      0
## Alignment 200: score=387.0 e_value=1.1e-13 N=8 csNC_044371.1&hl49 plus
200-  0:	XP_030487729.1	HUMLU_CAS0069724.t1.p1	  3e-37
200-  1:	XP_030492408.1	HUMLU_CAS0069744.t2.p1	 5e-124
200-  2:	XP_030487824.1	HUMLU_CAS0069748.t1.p1	  1e-48
200-  3:	XP_030490768.1	HUMLU_CAS0069753.t1.p1	      0
200-  4:	XP_030488573.1	HUMLU_CAS0069755.t1.p2	  3e-37
200-  5:	XP_030488331.1	HUMLU_CAS0069756.t1.p1	      0
200-  6:	XP_030488755.1	HUMLU_CAS0069757.t1.p1	 4e-161
200-  7:	XP_030488973.1	HUMLU_CAS0069762.t1.p1	      0
## Alignment 201: score=385.0 e_value=1.6e-14 N=8 csNC_044371.1&hl49 plus
201-  0:	XP_030488333.1	HUMLU_CAS0069053.t1.p1	      0
201-  1:	XP_030492300.1	HUMLU_CAS0069062.t1.p1	      0
201-  2:	XP_030490242.1	HUMLU_CAS0069064.t1.p1	      0
201-  3:	XP_030488693.1	HUMLU_CAS0069075.t1.p1	      0
201-  4:	XP_030492229.1	HUMLU_CAS0069086.t1.p1	  1e-97
201-  5:	XP_030490446.1	HUMLU_CAS0069093.t1.p1	      0
201-  6:	XP_030488923.1	HUMLU_CAS0069101.t1.p1	      0
201-  7:	XP_030486703.1	HUMLU_CAS0069102.t1.p1	      0
## Alignment 202: score=385.0 e_value=2.5e-14 N=8 csNC_044371.1&hl49 plus
202-  0:	XP_030491298.1	HUMLU_CAS0060852.t1.p1	  2e-87
202-  1:	XP_030491280.1	HUMLU_CAS0060855.t1.p1	  3e-76
202-  2:	XP_030491291.1	HUMLU_CAS0060862.t1.p1	 9e-114
202-  3:	XP_030491301.1	HUMLU_CAS0060870.t1.p1	      0
202-  4:	XP_030491310.1	HUMLU_CAS0060874.t1.p1	  9e-97
202-  5:	XP_030491313.1	HUMLU_CAS0060879.t1.p1	 8e-155
202-  6:	XP_030491681.1	HUMLU_CAS0060884.t1.p1	      0
202-  7:	XP_030487994.1	HUMLU_CAS0060885.t1.p1	 8e-154
## Alignment 203: score=380.0 e_value=1.3e-21 N=8 csNC_044371.1&hl49 plus
203-  0:	XP_030486661.1	HUMLU_CAS0064447.t1.p1	      0
203-  1:	XP_030488986.1	HUMLU_CAS0064468.t1.p1	 1e-179
203-  2:	XP_030488987.1	HUMLU_CAS0064469.t1.p1	 1e-153
203-  3:	XP_030490449.1	HUMLU_CAS0064470.t1.p1	      0
203-  4:	XP_030492360.1	HUMLU_CAS0064471.t1.p1	      0
203-  5:	XP_030490776.1	HUMLU_CAS0064475.t1.p1	  7e-72
203-  6:	XP_030487739.1	HUMLU_CAS0064476.t1.p1	 1e-104
203-  7:	XP_030489185.1	HUMLU_CAS0064477.t1.p1	      0
## Alignment 204: score=370.0 e_value=3.5e-18 N=8 csNC_044371.1&hl49 plus
204-  0:	XP_030491008.1	HUMLU_CAS0061884.t1.p1	      0
204-  1:	XP_030488098.1	HUMLU_CAS0061886.t1.p1	 5e-155
204-  2:	XP_030491044.1	HUMLU_CAS0061923.t1.p1	      0
204-  3:	XP_030490489.1	HUMLU_CAS0061931.t1.p1	  2e-57
204-  4:	XP_030491061.1	HUMLU_CAS0061936.t1.p1	      0
204-  5:	XP_030487769.1	HUMLU_CAS0061938.t1.p1	      0
204-  6:	XP_030491072.1	HUMLU_CAS0061939.t1.p1	      0
204-  7:	XP_030491118.1	HUMLU_CAS0061940.t1.p1	 3e-101
## Alignment 205: score=356.0 e_value=7.9e-18 N=8 csNC_044371.1&hl49 plus
205-  0:	XP_030492387.1	HUMLU_CAS0064194.t1.p1	  2e-86
205-  1:	XP_030489209.1	HUMLU_CAS0064243.t1.p1	  4e-15
205-  2:	XP_030488712.1	HUMLU_CAS0064262.t1.p1	      0
205-  3:	XP_030491082.1	HUMLU_CAS0064263.t1.p1	 3e-140
205-  4:	XP_030491382.1	HUMLU_CAS0064264.t1.p1	      0
205-  5:	XP_030489458.1	HUMLU_CAS0064265.t1.p1	      0
205-  6:	XP_030487026.1	HUMLU_CAS0064268.t1.p1	 2e-112
205-  7:	XP_030488661.1	HUMLU_CAS0064269.t1.p1	      0
## Alignment 206: score=341.0 e_value=9.5e-13 N=7 csNC_044371.1&hl49 plus
206-  0:	XP_030491270.1	HUMLU_CAS0060890.t1.p1	      0
206-  1:	XP_030491271.1	HUMLU_CAS0060891.t1.p1	  5e-62
206-  2:	XP_030491578.1	HUMLU_CAS0060892.t2.p1	 3e-116
206-  3:	XP_030491294.1	HUMLU_CAS0060902.t1.p1	  6e-96
206-  4:	XP_030491298.1	HUMLU_CAS0060906.t1.p1	  2e-71
206-  5:	XP_030491280.1	HUMLU_CAS0060912.t1.p1	 5e-141
206-  6:	XP_030491291.1	HUMLU_CAS0060920.t1.p1	  4e-79
## Alignment 207: score=337.0 e_value=6.9e-12 N=7 csNC_044371.1&hl49 plus
207-  0:	XP_030487729.1	HUMLU_CAS0069278.t1.p1	  4e-36
207-  1:	XP_030487824.1	HUMLU_CAS0069302.t1.p1	  2e-48
207-  2:	XP_030490768.1	HUMLU_CAS0069311.t2.p1	      0
207-  3:	XP_030488573.1	HUMLU_CAS0069319.t2.p1	      0
207-  4:	XP_030488331.1	HUMLU_CAS0069323.t1.p1	  9e-78
207-  5:	XP_030491127.1	HUMLU_CAS0069326.t1.p1	      0
207-  6:	XP_030488973.1	HUMLU_CAS0069334.t1.p1	      0
## Alignment 208: score=333.0 e_value=4e-18 N=7 csNC_044371.1&hl49 plus
208-  0:	XP_030488785.1	HUMLU_CAS0069607.t1.p1	 6e-149
208-  1:	XP_030488781.1	HUMLU_CAS0069609.t1.p1	      0
208-  2:	XP_030490739.1	HUMLU_CAS0069612.t1.p1	 2e-110
208-  3:	XP_030490121.1	HUMLU_CAS0069613.t1.p1	      0
208-  4:	XP_030488314.1	HUMLU_CAS0069615.t2.p1	      0
208-  5:	XP_030488658.1	HUMLU_CAS0069616.t1.p1	      0
208-  6:	XP_030492427.1	HUMLU_CAS0069691.t1.p1	 4e-156
## Alignment 209: score=330.0 e_value=6.2e-17 N=7 csNC_044371.1&hl49 plus
209-  0:	XP_030489998.1	HUMLU_CAS0064631.t1.p1	      0
209-  1:	XP_030487963.1	HUMLU_CAS0064633.t1.p1	  3e-91
209-  2:	XP_030492312.1	HUMLU_CAS0064634.t1.p1	      0
209-  3:	XP_030490668.1	HUMLU_CAS0064656.t1.p1	      0
209-  4:	XP_030488298.1	HUMLU_CAS0064673.t1.p1	      0
209-  5:	XP_030489589.1	HUMLU_CAS0064679.t1.p1	 3e-108
209-  6:	XP_030488335.1	HUMLU_CAS0064680.t1.p1	      0
## Alignment 210: score=327.0 e_value=3.9e-17 N=7 csNC_044371.1&hl49 plus
210-  0:	XP_030488785.1	HUMLU_CAS0069165.t1.p1	      0
210-  1:	XP_030488781.1	HUMLU_CAS0069168.t1.p1	      0
210-  2:	XP_030490739.1	HUMLU_CAS0069169.t1.p1	 1e-110
210-  3:	XP_030490121.1	HUMLU_CAS0069173.t1.p1	      0
210-  4:	XP_030488314.1	HUMLU_CAS0069174.t2.p1	      0
210-  5:	XP_030488658.1	HUMLU_CAS0069175.t1.p1	      0
210-  6:	XP_030487866.1	HUMLU_CAS0069221.t1.p1	 9e-159
## Alignment 211: score=326.0 e_value=4.7e-13 N=7 csNC_044371.1&hl49 plus
211-  0:	XP_030490329.1	HUMLU_CAS0068878.t1.p1	 4e-156
211-  1:	XP_030490342.1	HUMLU_CAS0068934.t1.p1	      0
211-  2:	XP_030490340.1	HUMLU_CAS0068936.t3.p1	      0
211-  3:	XP_030490308.1	HUMLU_CAS0068941.t1.p1	      0
211-  4:	XP_030489116.1	HUMLU_CAS0068949.t1.p1	      0
211-  5:	XP_030489192.1	HUMLU_CAS0068957.t1.p1	      0
211-  6:	XP_030489925.1	HUMLU_CAS0068963.t1.p1	      0
## Alignment 212: score=320.0 e_value=8.7e-14 N=7 csNC_044371.1&hl49 plus
212-  0:	XP_030489104.1	HUMLU_CAS0065927.t1.p1	  3e-77
212-  1:	XP_030489000.1	HUMLU_CAS0065930.t1.p1	      0
212-  2:	XP_030489068.1	HUMLU_CAS0065933.t1.p1	 6e-166
212-  3:	XP_030489094.1	HUMLU_CAS0065934.t1.p1	 8e-136
212-  4:	XP_030489011.1	HUMLU_CAS0065938.t1.p1	      0
212-  5:	XP_030489041.1	HUMLU_CAS0065941.t1.p1	      0
212-  6:	XP_030489126.1	HUMLU_CAS0065948.t4.p1	      0
## Alignment 213: score=310.0 e_value=2.1e-12 N=7 csNC_044371.1&hl49 plus
213-  0:	XP_030490890.1	HUMLU_CAS0064942.t1.p1	 8e-173
213-  1:	XP_030489630.1	HUMLU_CAS0064943.t1.p1	      0
213-  2:	XP_030492373.1	HUMLU_CAS0064960.t1.p1	 2e-104
213-  3:	XP_030487983.1	HUMLU_CAS0064972.t1.p1	 5e-116
213-  4:	XP_030486655.1	HUMLU_CAS0064975.t1.p2	  6e-30
213-  5:	XP_030489430.1	HUMLU_CAS0064983.t1.p1	 1e-157
213-  6:	XP_030489946.1	HUMLU_CAS0064984.t1.p1	      0
## Alignment 214: score=299.0 e_value=3.9e-12 N=6 csNC_044371.1&hl49 plus
214-  0:	XP_030490755.1	HUMLU_CAS0064656.t1.p1	      0
214-  1:	XP_030490249.1	HUMLU_CAS0064659.t1.p1	      0
214-  2:	XP_030490248.1	HUMLU_CAS0064660.t1.p1	      0
214-  3:	XP_030488233.1	HUMLU_CAS0064663.t4.p1	 3e-167
214-  4:	XP_030488232.1	HUMLU_CAS0064664.t1.p1	      0
214-  5:	XP_030489707.1	HUMLU_CAS0064666.t1.p1	 2e-108
## Alignment 215: score=297.0 e_value=1.5e-11 N=7 csNC_044371.1&hl49 plus
215-  0:	XP_030491167.1	HUMLU_CAS0064849.t1.p1	  4e-30
215-  1:	XP_030490840.1	HUMLU_CAS0064853.t1.p1	  2e-26
215-  2:	XP_030490841.1	HUMLU_CAS0064854.t3.p1	 2e-120
215-  3:	XP_030490854.1	HUMLU_CAS0064864.t1.p1	      0
215-  4:	XP_030488013.1	HUMLU_CAS0064878.t1.p1	  8e-35
215-  5:	XP_030490882.1	HUMLU_CAS0064888.t3.p1	      0
215-  6:	XP_030490914.1	HUMLU_CAS0064891.t1.p1	  8e-11
## Alignment 216: score=297.0 e_value=3e-09 N=6 csNC_044371.1&hl49 plus
216-  0:	XP_030488807.1	HUMLU_CAS0065200.t1.p1	      0
216-  1:	XP_030491712.1	HUMLU_CAS0065203.t1.p1	      0
216-  2:	XP_030488808.1	HUMLU_CAS0065206.t1.p1	  6e-91
216-  3:	XP_030488809.1	HUMLU_CAS0065207.t1.p1	      0
216-  4:	XP_030489981.1	HUMLU_CAS0065209.t1.p1	      0
216-  5:	XP_030488817.1	HUMLU_CAS0065213.t1.p1	      0
## Alignment 217: score=297.0 e_value=7.9e-10 N=6 csNC_044371.1&hl49 plus
217-  0:	XP_030488807.1	HUMLU_CAS0065172.t1.p1	      0
217-  1:	XP_030491712.1	HUMLU_CAS0065174.t1.p1	      0
217-  2:	XP_030488808.1	HUMLU_CAS0065176.t1.p1	      0
217-  3:	XP_030488809.1	HUMLU_CAS0065177.t1.p1	      0
217-  4:	XP_030489981.1	HUMLU_CAS0065179.t1.p1	      0
217-  5:	XP_030488817.1	HUMLU_CAS0065182.t1.p1	      0
## Alignment 218: score=294.0 e_value=2.7e-12 N=6 csNC_044371.1&hl49 plus
218-  0:	XP_030488679.1	HUMLU_CAS0067378.t1.p1	  3e-78
218-  1:	XP_030486652.1	HUMLU_CAS0067379.t1.p1	      0
218-  2:	XP_030489156.1	HUMLU_CAS0067380.t1.p1	      0
218-  3:	XP_030492192.1	HUMLU_CAS0067381.t1.p1	      0
218-  4:	XP_030492393.1	HUMLU_CAS0067394.t3.p1	  1e-63
218-  5:	XP_030490154.1	HUMLU_CAS0067395.t2.p1	  3e-34
## Alignment 219: score=294.0 e_value=2.7e-10 N=6 csNC_044371.1&hl49 plus
219-  0:	XP_030489999.1	HUMLU_CAS0064706.t1.p1	      0
219-  1:	XP_030487963.1	HUMLU_CAS0064710.t1.p1	  1e-98
219-  2:	XP_030488058.1	HUMLU_CAS0064716.t1.p1	      0
219-  3:	XP_030489552.1	HUMLU_CAS0064718.t1.p1	  3e-42
219-  4:	XP_030489550.1	HUMLU_CAS0064719.t1.p1	      0
219-  5:	XP_030490668.1	HUMLU_CAS0064725.t1.p1	      0
## Alignment 220: score=293.0 e_value=2.6e-10 N=6 csNC_044371.1&hl49 plus
220-  0:	XP_030492184.1	HUMLU_CAS0065218.t1.p1	      0
220-  1:	XP_030490469.1	HUMLU_CAS0065224.t1.p1	 3e-148
220-  2:	XP_030488789.1	HUMLU_CAS0065227.t1.p1	      0
220-  3:	XP_030488792.1	HUMLU_CAS0065232.t1.p1	      0
220-  4:	XP_030489972.1	HUMLU_CAS0065235.t1.p1	      0
220-  5:	XP_030488014.1	HUMLU_CAS0065237.t1.p1	      0
## Alignment 221: score=292.0 e_value=4.4e-10 N=6 csNC_044371.1&hl49 plus
221-  0:	XP_030488344.1	HUMLU_CAS0069551.t1.p1	      0
221-  1:	XP_030490242.1	HUMLU_CAS0069579.t1.p1	      0
221-  2:	XP_030488611.1	HUMLU_CAS0069581.t1.p1	      0
221-  3:	XP_030492442.1	HUMLU_CAS0069587.t1.p1	      0
221-  4:	XP_030492229.1	HUMLU_CAS0069594.t1.p1	  4e-98
221-  5:	XP_030489984.1	HUMLU_CAS0069596.t1.p1	      0
## Alignment 222: score=279.0 e_value=2.5e-10 N=6 csNC_044371.1&hl49 plus
222-  0:	XP_030490232.1	HUMLU_CAS0065620.t2.p1	      0
222-  1:	XP_030490514.1	HUMLU_CAS0065624.t1.p1	      0
222-  2:	XP_030488934.1	HUMLU_CAS0065636.t1.p1	      0
222-  3:	XP_030488938.1	HUMLU_CAS0065637.t1.p1	  1e-97
222-  4:	XP_030486734.1	HUMLU_CAS0065638.t1.p1	      0
222-  5:	XP_030488959.1	HUMLU_CAS0065639.t1.p1	      0
## Alignment 223: score=278.0 e_value=1.6e-11 N=6 csNC_044371.1&hl49 plus
223-  0:	XP_030487075.1	HUMLU_CAS0064364.t1.p1	  3e-56
223-  1:	XP_030492142.1	HUMLU_CAS0064369.t1.p1	  4e-38
223-  2:	XP_030489524.1	HUMLU_CAS0064407.t1.p1	      0
223-  3:	XP_030489526.1	HUMLU_CAS0064408.t1.p1	 1e-134
223-  4:	XP_030489517.1	HUMLU_CAS0064409.t1.p1	      0
223-  5:	XP_030489529.1	HUMLU_CAS0064414.t1.p1	  5e-79
## Alignment 224: score=270.0 e_value=2.1e-13 N=6 csNC_044371.1&hl49 plus
224-  0:	XP_030490344.1	HUMLU_CAS0068698.t1.p1	  6e-46
224-  1:	XP_030490367.1	HUMLU_CAS0068702.t2.p1	      0
224-  2:	XP_030489755.1	HUMLU_CAS0068751.t1.p1	  6e-83
224-  3:	XP_030488100.1	HUMLU_CAS0068752.t1.p1	 8e-165
224-  4:	XP_030488101.1	HUMLU_CAS0068753.t1.p1	  3e-77
224-  5:	XP_030488664.1	HUMLU_CAS0068776.t1.p1	      0
## Alignment 225: score=269.0 e_value=5.4e-12 N=6 csNC_044371.1&hl49 plus
225-  0:	XP_030488275.1	HUMLU_CAS0064336.t1.p1	  8e-74
225-  1:	XP_030492281.1	HUMLU_CAS0064349.t1.p1	 4e-163
225-  2:	XP_030488279.1	HUMLU_CAS0064389.t1.p1	      0
225-  3:	XP_030486658.1	HUMLU_CAS0064396.t1.p1	  1e-94
225-  4:	XP_030488291.1	HUMLU_CAS0064397.t2.p1	      0
225-  5:	XP_030488294.1	HUMLU_CAS0064401.t1.p1	  3e-88
## Alignment 226: score=262.0 e_value=1.4e-10 N=6 csNC_044371.1&hl49 plus
226-  0:	XP_030490016.1	HUMLU_CAS0067180.t1.p1	 2e-116
226-  1:	XP_030490014.1	HUMLU_CAS0067187.t1.p1	      0
226-  2:	XP_030492420.1	HUMLU_CAS0067262.t1.p1	      0
226-  3:	XP_030489966.1	HUMLU_CAS0067272.t1.p1	      0
226-  4:	XP_030488912.1	HUMLU_CAS0067277.t1.p1	      0
226-  5:	XP_030492180.1	HUMLU_CAS0067282.t1.p1	 5e-148
## Alignment 227: score=258.0 e_value=6.7e-10 N=6 csNC_044371.1&hl49 plus
227-  0:	XP_030487844.1	HUMLU_CAS0064805.t1.p1	 2e-125
227-  1:	XP_030488681.1	HUMLU_CAS0064828.t1.p1	      0
227-  2:	XP_030490754.1	HUMLU_CAS0064838.t1.p1	 6e-162
227-  3:	XP_030488772.1	HUMLU_CAS0064841.t1.p1	      0
227-  4:	XP_030489513.1	HUMLU_CAS0064843.t1.p1	  5e-82
227-  5:	XP_030488715.1	HUMLU_CAS0064853.t1.p1	  2e-07
## Alignment 228: score=250.0 e_value=3.2e-06 N=5 csNC_044371.1&hl49 plus
228-  0:	XP_030489180.1	HUMLU_CAS0064468.t1.p1	 2e-180
228-  1:	XP_030489181.1	HUMLU_CAS0064469.t1.p1	 4e-155
228-  2:	XP_030490412.1	HUMLU_CAS0064470.t1.p1	      0
228-  3:	XP_030492395.1	HUMLU_CAS0064471.t1.p1	      0
228-  4:	XP_030490409.1	HUMLU_CAS0064473.t1.p1	 3e-140
## Alignment 229: score=3642.0 e_value=0 N=76 csNC_044371.1&hl49 minus
229-  0:	XP_030488121.1	HUMLU_CAS0067081.t1.p1	 1e-123
229-  1:	XP_030488120.1	HUMLU_CAS0067080.t1.p1	 3e-169
229-  2:	XP_030490586.1	HUMLU_CAS0067070.t1.p1	 2e-126
229-  3:	XP_030490170.1	HUMLU_CAS0067057.t1.p1	 6e-116
229-  4:	XP_030486740.1	HUMLU_CAS0067056.t1.p1	      0
229-  5:	XP_030489626.1	HUMLU_CAS0067054.t1.p1	 1e-107
229-  6:	XP_030488672.1	HUMLU_CAS0067044.t1.p1	      0
229-  7:	XP_030491366.1	HUMLU_CAS0067036.t2.p1	 3e-151
229-  8:	XP_030491153.1	HUMLU_CAS0067030.t2.p1	 5e-147
229-  9:	XP_030488229.1	HUMLU_CAS0067029.t1.p1	      0
229- 10:	XP_030488231.1	HUMLU_CAS0067028.t1.p1	  4e-53
229- 11:	XP_030488621.1	HUMLU_CAS0067025.t2.p1	      0
229- 12:	XP_030489346.1	HUMLU_CAS0067024.t1.p1	      0
229- 13:	XP_030488564.1	HUMLU_CAS0067021.t3.p1	      0
229- 14:	XP_030488302.1	HUMLU_CAS0067020.t1.p1	      0
229- 15:	XP_030492435.1	HUMLU_CAS0067017.t1.p1	 7e-180
229- 16:	XP_030487902.1	HUMLU_CAS0067009.t1.p1	 2e-179
229- 17:	XP_030489259.1	HUMLU_CAS0067007.t1.p1	      0
229- 18:	XP_030488759.1	HUMLU_CAS0067006.t1.p1	  3e-83
229- 19:	XP_030488760.1	HUMLU_CAS0067005.t1.p1	  2e-69
229- 20:	XP_030486771.1	HUMLU_CAS0067004.t1.p1	      0
229- 21:	XP_030486917.1	HUMLU_CAS0067003.t1.p1	      0
229- 22:	XP_030486921.1	HUMLU_CAS0066995.t1.p1	 2e-120
229- 23:	XP_030486922.1	HUMLU_CAS0066994.t1.p1	      0
229- 24:	XP_030486923.1	HUMLU_CAS0066992.t1.p1	 3e-154
229- 25:	XP_030491564.1	HUMLU_CAS0066991.t1.p1	 1e-139
229- 26:	XP_030488041.1	HUMLU_CAS0066984.t1.p1	      0
229- 27:	XP_030491524.1	HUMLU_CAS0066983.t1.p1	 5e-131
229- 28:	XP_030492170.1	HUMLU_CAS0066972.t1.p1	  8e-56
229- 29:	XP_030490005.1	HUMLU_CAS0066963.t1.p1	 4e-130
229- 30:	XP_030487822.1	HUMLU_CAS0066961.t1.p1	      0
229- 31:	XP_030492146.1	HUMLU_CAS0066960.t1.p1	      0
229- 32:	XP_030489486.1	HUMLU_CAS0066959.t1.p1	  3e-84
229- 33:	XP_030492319.1	HUMLU_CAS0066958.t1.p1	 7e-114
229- 34:	XP_030488640.1	HUMLU_CAS0066956.t1.p1	      0
229- 35:	XP_030489338.1	HUMLU_CAS0066954.t1.p1	      0
229- 36:	XP_030488652.1	HUMLU_CAS0066944.t1.p1	 1e-167
229- 37:	XP_030488651.1	HUMLU_CAS0066943.t1.p1	 2e-168
229- 38:	XP_030492444.1	HUMLU_CAS0066939.t1.p1	      0
229- 39:	XP_030489559.1	HUMLU_CAS0066930.t1.p1	 2e-169
229- 40:	XP_030487757.1	HUMLU_CAS0066929.t1.p1	 9e-128
229- 41:	XP_030488884.1	HUMLU_CAS0066905.t1.p1	  6e-98
229- 42:	XP_030489761.1	HUMLU_CAS0066901.t1.p1	 4e-142
229- 43:	XP_030491223.1	HUMLU_CAS0066900.t1.p1	      0
229- 44:	XP_030490141.1	HUMLU_CAS0066899.t1.p1	      0
229- 45:	XP_030490145.1	HUMLU_CAS0066885.t1.p1	 7e-174
229- 46:	XP_030490140.1	HUMLU_CAS0066883.t1.p1	 7e-153
229- 47:	XP_030490132.1	HUMLU_CAS0066881.t1.p1	      0
229- 48:	XP_030489499.1	HUMLU_CAS0066879.t1.p1	      0
229- 49:	XP_030492095.1	HUMLU_CAS0066878.t1.p1	      0
229- 50:	XP_030488723.1	HUMLU_CAS0066877.t1.p1	      0
229- 51:	XP_030486759.1	HUMLU_CAS0066862.t2.p1	  1e-50
229- 52:	XP_030486967.1	HUMLU_CAS0066857.t1.p1	      0
229- 53:	XP_030488635.1	HUMLU_CAS0066852.t1.p1	 7e-172
229- 54:	XP_030487830.1	HUMLU_CAS0066832.t1.p1	      0
229- 55:	XP_030487829.1	HUMLU_CAS0066831.t1.p1	      0
229- 56:	XP_030490396.1	HUMLU_CAS0066826.t1.p1	      0
229- 57:	XP_030488704.1	HUMLU_CAS0066762.t1.p1	      0
229- 58:	XP_030492397.1	HUMLU_CAS0066755.t1.p1	      0
229- 59:	XP_030490110.1	HUMLU_CAS0066741.t1.p1	 2e-162
229- 60:	XP_030488075.1	HUMLU_CAS0066737.t1.p1	  1e-96
229- 61:	XP_030486745.1	HUMLU_CAS0066733.t1.p1	  7e-93
229- 62:	XP_030490284.1	HUMLU_CAS0066726.t1.p1	      0
229- 63:	XP_030488166.1	HUMLU_CAS0066716.t2.p1	      0
229- 64:	XP_030489124.1	HUMLU_CAS0066715.t1.p1	      0
229- 65:	XP_030489654.1	HUMLU_CAS0066707.t1.p1	      0
229- 66:	XP_030491505.1	HUMLU_CAS0066700.t1.p1	 5e-137
229- 67:	XP_030489238.1	HUMLU_CAS0066690.t1.p1	      0
229- 68:	XP_030488010.1	HUMLU_CAS0066657.t1.p1	  8e-50
229- 69:	XP_030490304.1	HUMLU_CAS0066628.t1.p1	  7e-87
229- 70:	XP_030486950.1	HUMLU_CAS0066627.t1.p1	 1e-138
229- 71:	XP_030487774.1	HUMLU_CAS0066621.t1.p1	      0
229- 72:	XP_030492001.1	HUMLU_CAS0066620.t1.p1	      0
229- 73:	XP_030490591.1	HUMLU_CAS0066610.t1.p1	      0
229- 74:	XP_030488726.1	HUMLU_CAS0066609.t1.p1	      0
229- 75:	XP_030490964.1	HUMLU_CAS0066602.t1.p1	      0
## Alignment 230: score=2890.0 e_value=6.8e-234 N=59 csNC_044371.1&hl49 minus
230-  0:	XP_030490956.1	HUMLU_CAS0063558.t1.p1	  7e-88
230-  1:	XP_030489866.1	HUMLU_CAS0063557.t1.p1	      0
230-  2:	XP_030489872.1	HUMLU_CAS0063556.t1.p1	      0
230-  3:	XP_030489875.1	HUMLU_CAS0063554.t1.p1	      0
230-  4:	XP_030492350.1	HUMLU_CAS0063548.t1.p1	 1e-139
230-  5:	XP_030490728.1	HUMLU_CAS0063544.t1.p1	      0
230-  6:	XP_030490978.1	HUMLU_CAS0063543.t1.p1	      0
230-  7:	XP_030489887.1	HUMLU_CAS0063539.t2.p1	  5e-76
230-  8:	XP_030489907.1	HUMLU_CAS0063529.t1.p1	      0
230-  9:	XP_030489915.1	HUMLU_CAS0063507.t3.p1	 2e-104
230- 10:	XP_030489920.1	HUMLU_CAS0063506.t1.p1	 2e-180
230- 11:	XP_030492369.1	HUMLU_CAS0063504.t1.p1	 7e-164
230- 12:	XP_030489921.1	HUMLU_CAS0063503.t1.p1	      0
230- 13:	XP_030489922.1	HUMLU_CAS0063499.t1.p1	      0
230- 14:	XP_030489923.1	HUMLU_CAS0063497.t1.p1	      0
230- 15:	XP_030489929.1	HUMLU_CAS0063495.t1.p1	      0
230- 16:	XP_030489935.1	HUMLU_CAS0063493.t1.p1	      0
230- 17:	XP_030489936.1	HUMLU_CAS0063492.t5.p1	      0
230- 18:	XP_030489940.1	HUMLU_CAS0063484.t2.p1	      0
230- 19:	XP_030489965.1	HUMLU_CAS0063483.t1.p1	 1e-176
230- 20:	XP_030489962.1	HUMLU_CAS0063471.t3.p1	      0
230- 21:	XP_030489964.1	HUMLU_CAS0063469.t1.p1	      0
230- 22:	XP_030487543.1	HUMLU_CAS0063466.t1.p1	      0
230- 23:	XP_030489968.1	HUMLU_CAS0063464.t1.p1	 3e-126
230- 24:	XP_030489971.1	HUMLU_CAS0063462.t1.p1	      0
230- 25:	XP_030489973.1	HUMLU_CAS0063458.t1.p1	 5e-148
230- 26:	XP_030487544.1	HUMLU_CAS0063455.t1.p1	      0
230- 27:	XP_030489982.1	HUMLU_CAS0063451.t2.p1	      0
230- 28:	XP_030489989.1	HUMLU_CAS0063450.t1.p1	 1e-116
230- 29:	XP_030489988.1	HUMLU_CAS0063448.t1.p1	      0
230- 30:	XP_030491851.1	HUMLU_CAS0063446.t1.p1	      0
230- 31:	XP_030489996.1	HUMLU_CAS0063445.t1.p1	  1e-81
230- 32:	XP_030489995.1	HUMLU_CAS0063444.t1.p1	      0
230- 33:	XP_030490004.1	HUMLU_CAS0063441.t1.p1	      0
230- 34:	XP_030490006.1	HUMLU_CAS0063437.t1.p1	      0
230- 35:	XP_030490011.1	HUMLU_CAS0063432.t1.p1	      0
230- 36:	XP_030490031.1	HUMLU_CAS0063426.t1.p1	      0
230- 37:	XP_030491902.1	HUMLU_CAS0063425.t1.p1	  4e-66
230- 38:	XP_030490033.1	HUMLU_CAS0063419.t1.p1	  1e-54
230- 39:	XP_030492226.1	HUMLU_CAS0063418.t1.p1	      0
230- 40:	XP_030490041.1	HUMLU_CAS0063416.t1.p1	      0
230- 41:	XP_030490044.1	HUMLU_CAS0063415.t2.p1	      0
230- 42:	XP_030490049.1	HUMLU_CAS0063413.t1.p1	      0
230- 43:	XP_030490062.1	HUMLU_CAS0063409.t1.p1	      0
230- 44:	XP_030490069.1	HUMLU_CAS0063408.t1.p1	  5e-75
230- 45:	XP_030490059.1	HUMLU_CAS0063407.t1.p1	      0
230- 46:	XP_030490064.1	HUMLU_CAS0063402.t3.p1	      0
230- 47:	XP_030490051.1	HUMLU_CAS0063400.t1.p1	      0
230- 48:	XP_030490061.1	HUMLU_CAS0063397.t2.p1	 2e-107
230- 49:	XP_030490067.1	HUMLU_CAS0063396.t1.p1	 3e-108
230- 50:	XP_030490065.1	HUMLU_CAS0063395.t1.p1	      0
230- 51:	XP_030490054.1	HUMLU_CAS0063394.t2.p1	      0
230- 52:	XP_030490075.1	HUMLU_CAS0063389.t1.p1	      0
230- 53:	XP_030490080.1	HUMLU_CAS0063385.t1.p1	      0
230- 54:	XP_030490086.1	HUMLU_CAS0063384.t1.p1	      0
230- 55:	XP_030490084.1	HUMLU_CAS0063383.t1.p1	      0
230- 56:	XP_030490092.1	HUMLU_CAS0063382.t1.p1	      0
230- 57:	XP_030487552.1	HUMLU_CAS0063378.t1.p1	 7e-117
230- 58:	XP_030490094.1	HUMLU_CAS0063377.t1.p1	      0
## Alignment 231: score=2500.0 e_value=6e-210 N=52 csNC_044371.1&hl49 minus
231-  0:	XP_030489280.1	HUMLU_CAS0066283.t1.p1	      0
231-  1:	XP_030489277.1	HUMLU_CAS0066279.t1.p1	      0
231-  2:	XP_030489304.1	HUMLU_CAS0066278.t1.p1	 1e-124
231-  3:	XP_030489269.1	HUMLU_CAS0066259.t1.p1	      0
231-  4:	XP_030489309.1	HUMLU_CAS0066258.t1.p1	 1e-162
231-  5:	XP_030489312.1	HUMLU_CAS0066257.t1.p1	 1e-131
231-  6:	XP_030489314.1	HUMLU_CAS0066256.t1.p1	 9e-131
231-  7:	XP_030489288.1	HUMLU_CAS0066254.t1.p1	      0
231-  8:	XP_030489313.1	HUMLU_CAS0066251.t1.p1	 2e-121
231-  9:	XP_030490276.1	HUMLU_CAS0066249.t1.p1	  6e-74
231- 10:	XP_030489331.1	HUMLU_CAS0066232.t1.p1	      0
231- 11:	XP_030489340.1	HUMLU_CAS0066217.t1.p1	      0
231- 12:	XP_030487174.1	HUMLU_CAS0066206.t1.p1	      0
231- 13:	XP_030489365.1	HUMLU_CAS0066199.t1.p1	      0
231- 14:	XP_030489374.1	HUMLU_CAS0066191.t1.p1	 2e-133
231- 15:	XP_030489354.1	HUMLU_CAS0066176.t1.p1	 1e-154
231- 16:	XP_030489355.1	HUMLU_CAS0066174.t1.p1	      0
231- 17:	XP_030489376.1	HUMLU_CAS0066172.t1.p1	 2e-141
231- 18:	XP_030489363.1	HUMLU_CAS0066168.t1.p1	  1e-80
231- 19:	XP_030489368.1	HUMLU_CAS0066167.t1.p1	      0
231- 20:	XP_030489356.1	HUMLU_CAS0066161.t1.p1	  1e-32
231- 21:	XP_030489382.1	HUMLU_CAS0066160.t2.p1	      0
231- 22:	XP_030489386.1	HUMLU_CAS0066159.t4.p1	 2e-166
231- 23:	XP_030489391.1	HUMLU_CAS0066157.t1.p1	  2e-72
231- 24:	XP_030489668.1	HUMLU_CAS0066147.t1.p1	 6e-162
231- 25:	XP_030487496.1	HUMLU_CAS0066118.t1.p1	 6e-132
231- 26:	XP_030489479.1	HUMLU_CAS0066113.t1.p1	  9e-95
231- 27:	XP_030489476.1	HUMLU_CAS0066112.t1.p1	      0
231- 28:	XP_030489974.1	HUMLU_CAS0066108.t1.p1	      0
231- 29:	XP_030490477.1	HUMLU_CAS0066106.t1.p1	  1e-70
231- 30:	XP_030492383.1	HUMLU_CAS0066105.t1.p1	 1e-122
231- 31:	XP_030489490.1	HUMLU_CAS0066101.t1.p1	      0
231- 32:	XP_030488016.1	HUMLU_CAS0066099.t1.p1	      0
231- 33:	XP_030489494.1	HUMLU_CAS0066096.t1.p1	      0
231- 34:	XP_030490905.1	HUMLU_CAS0066095.t1.p1	  3e-80
231- 35:	XP_030489711.1	HUMLU_CAS0066094.t1.p1	      0
231- 36:	XP_030490684.1	HUMLU_CAS0066093.t1.p1	 2e-118
231- 37:	XP_030489677.1	HUMLU_CAS0066091.t1.p1	      0
231- 38:	XP_030489510.1	HUMLU_CAS0066048.t1.p1	      0
231- 39:	XP_030489573.1	HUMLU_CAS0066023.t1.p1	 4e-145
231- 40:	XP_030489514.1	HUMLU_CAS0066018.t1.p1	      0
231- 41:	XP_030489515.1	HUMLU_CAS0066017.t1.p1	      0
231- 42:	XP_030489516.1	HUMLU_CAS0066015.t1.p1	  3e-77
231- 43:	XP_030490306.1	HUMLU_CAS0066014.t1.p1	 2e-104
231- 44:	XP_030489534.1	HUMLU_CAS0066009.t1.p1	      0
231- 45:	XP_030489537.1	HUMLU_CAS0066003.t1.p1	      0
231- 46:	XP_030489538.1	HUMLU_CAS0066002.t1.p1	      0
231- 47:	XP_030489539.1	HUMLU_CAS0066001.t1.p1	      0
231- 48:	XP_030490269.1	HUMLU_CAS0065997.t1.p1	  8e-82
231- 49:	XP_030487512.1	HUMLU_CAS0065981.t1.p1	      0
231- 50:	XP_030489548.1	HUMLU_CAS0065952.t1.p1	      0
231- 51:	XP_030487488.1	HUMLU_CAS0065951.t1.p1	      0
## Alignment 232: score=2333.0 e_value=6.7e-174 N=48 csNC_044371.1&hl49 minus
232-  0:	XP_030490271.1	HUMLU_CAS0061367.t1.p1	      0
232-  1:	XP_030490272.1	HUMLU_CAS0061364.t1.p1	      0
232-  2:	XP_030490295.1	HUMLU_CAS0061361.t1.p1	  1e-67
232-  3:	XP_030490287.1	HUMLU_CAS0061359.t1.p1	      0
232-  4:	XP_030490289.1	HUMLU_CAS0061354.t1.p1	      0
232-  5:	XP_030490300.1	HUMLU_CAS0061352.t1.p1	 2e-117
232-  6:	XP_030490305.1	HUMLU_CAS0061348.t1.p1	      0
232-  7:	XP_030487802.1	HUMLU_CAS0061351.t1.p1	  1e-57
232-  8:	XP_030490371.1	HUMLU_CAS0061349.t1.p1	      0
232-  9:	XP_030492134.1	HUMLU_CAS0061346.t1.p1	 2e-130
232- 10:	XP_030490381.1	HUMLU_CAS0061344.t1.p1	      0
232- 11:	XP_030490382.1	HUMLU_CAS0061342.t1.p1	      0
232- 12:	XP_030486765.1	HUMLU_CAS0061338.t1.p1	  1e-53
232- 13:	XP_030492219.1	HUMLU_CAS0061336.t1.p1	 4e-178
232- 14:	XP_030491275.1	HUMLU_CAS0061334.t1.p1	      0
232- 15:	XP_030490385.1	HUMLU_CAS0061333.t1.p1	      0
232- 16:	XP_030491713.1	HUMLU_CAS0061331.t1.p1	 1e-119
232- 17:	XP_030490411.1	HUMLU_CAS0061324.t1.p1	      0
232- 18:	XP_030490414.1	HUMLU_CAS0061323.t1.p1	      0
232- 19:	XP_030491632.1	HUMLU_CAS0061320.t1.p1	  5e-82
232- 20:	XP_030486954.1	HUMLU_CAS0061317.t1.p1	 1e-103
232- 21:	XP_030490425.1	HUMLU_CAS0061312.t1.p1	 5e-172
232- 22:	XP_030490423.1	HUMLU_CAS0061311.t1.p1	      0
232- 23:	XP_030490435.1	HUMLU_CAS0061310.t1.p1	 2e-157
232- 24:	XP_030490436.1	HUMLU_CAS0061307.t1.p1	  2e-61
232- 25:	XP_030490428.1	HUMLU_CAS0061306.t1.p1	      0
232- 26:	XP_030490430.1	HUMLU_CAS0061304.t1.p1	 7e-133
232- 27:	XP_030490438.1	HUMLU_CAS0061287.t1.p1	      0
232- 28:	XP_030487570.1	HUMLU_CAS0061277.t1.p1	      0
232- 29:	XP_030490445.1	HUMLU_CAS0061276.t1.p1	      0
232- 30:	XP_030490448.1	HUMLU_CAS0061275.t2.p1	 1e-174
232- 31:	XP_030487754.1	HUMLU_CAS0061273.t2.p1	  1e-09
232- 32:	XP_030490464.1	HUMLU_CAS0061272.t1.p1	      0
232- 33:	XP_030490473.1	HUMLU_CAS0061271.t1.p1	      0
232- 34:	XP_030490474.1	HUMLU_CAS0061270.t1.p1	 1e-169
232- 35:	XP_030490481.1	HUMLU_CAS0061268.t1.p1	      0
232- 36:	XP_030490496.1	HUMLU_CAS0061259.t1.p1	  1e-95
232- 37:	XP_030490499.1	HUMLU_CAS0061257.t2.p1	      0
232- 38:	XP_030490515.1	HUMLU_CAS0061255.t1.p1	      0
232- 39:	XP_030490517.1	HUMLU_CAS0061254.t1.p1	  3e-71
232- 40:	XP_030490519.1	HUMLU_CAS0061252.t1.p1	      0
232- 41:	XP_030490523.1	HUMLU_CAS0061251.t1.p1	      0
232- 42:	XP_030491002.1	HUMLU_CAS0061242.t1.p1	      0
232- 43:	XP_030490526.1	HUMLU_CAS0061241.t1.p1	  4e-76
232- 44:	XP_030491520.1	HUMLU_CAS0061240.t1.p1	  3e-50
232- 45:	XP_030490537.1	HUMLU_CAS0061236.t1.p1	      0
232- 46:	XP_030490538.1	HUMLU_CAS0061234.t1.p1	      0
232- 47:	XP_030490548.1	HUMLU_CAS0061228.t1.p1	      0
## Alignment 233: score=1807.0 e_value=1e-128 N=37 csNC_044371.1&hl49 minus
233-  0:	XP_030491156.1	HUMLU_CAS0064098.t1.p1	      0
233-  1:	XP_030490539.1	HUMLU_CAS0064091.t1.p1	      0
233-  2:	XP_030487727.1	HUMLU_CAS0064090.t1.p1	 3e-139
233-  3:	XP_030490953.1	HUMLU_CAS0064088.t1.p1	      0
233-  4:	XP_030489570.1	HUMLU_CAS0064084.t1.p1	      0
233-  5:	XP_030489575.1	HUMLU_CAS0064082.t1.p1	      0
233-  6:	XP_030489578.1	HUMLU_CAS0064079.t1.p1	      0
233-  7:	XP_030489579.1	HUMLU_CAS0064076.t1.p1	      0
233-  8:	XP_030489590.1	HUMLU_CAS0064074.t1.p1	      0
233-  9:	XP_030489593.1	HUMLU_CAS0064065.t1.p1	  7e-79
233- 10:	XP_030490566.1	HUMLU_CAS0064060.t1.p1	      0
233- 11:	XP_030489597.1	HUMLU_CAS0064055.t1.p1	      0
233- 12:	XP_030489601.1	HUMLU_CAS0064050.t1.p1	 2e-131
233- 13:	XP_030489603.1	HUMLU_CAS0064049.t1.p1	      0
233- 14:	XP_030489617.1	HUMLU_CAS0064037.t1.p1	      0
233- 15:	XP_030489618.1	HUMLU_CAS0064035.t1.p1	  3e-82
233- 16:	XP_030489620.1	HUMLU_CAS0064034.t1.p1	      0
233- 17:	XP_030489621.1	HUMLU_CAS0064032.t1.p1	      0
233- 18:	XP_030487832.1	HUMLU_CAS0064031.t1.p2	  3e-83
233- 19:	XP_030491556.1	HUMLU_CAS0064026.t1.p1	      0
233- 20:	XP_030489649.1	HUMLU_CAS0064025.t1.p1	      0
233- 21:	XP_030489651.1	HUMLU_CAS0064023.t1.p1	      0
233- 22:	XP_030489655.1	HUMLU_CAS0064015.t1.p1	      0
233- 23:	XP_030489656.1	HUMLU_CAS0064010.t1.p1	  2e-82
233- 24:	XP_030489657.1	HUMLU_CAS0064009.t1.p1	      0
233- 25:	XP_030489659.1	HUMLU_CAS0064007.t1.p1	      0
233- 26:	XP_030491615.1	HUMLU_CAS0064006.t1.p1	      0
233- 27:	XP_030489680.1	HUMLU_CAS0064000.t1.p1	 3e-180
233- 28:	XP_030489666.1	HUMLU_CAS0063998.t1.p1	      0
233- 29:	XP_030489703.1	HUMLU_CAS0063997.t1.p1	 1e-116
233- 30:	XP_030489705.1	HUMLU_CAS0063993.t1.p1	      0
233- 31:	XP_030489713.1	HUMLU_CAS0063992.t1.p1	 4e-173
233- 32:	XP_030489714.1	HUMLU_CAS0063988.t1.p1	      0
233- 33:	XP_030489718.1	HUMLU_CAS0063977.t1.p1	 4e-107
233- 34:	XP_030489724.1	HUMLU_CAS0063970.t3.p1	 1e-141
233- 35:	XP_030491323.1	HUMLU_CAS0063968.t2.p1	      0
233- 36:	XP_030489726.1	HUMLU_CAS0063966.t1.p1	 3e-157
## Alignment 234: score=1793.0 e_value=9.9e-131 N=37 csNC_044371.1&hl49 minus
234-  0:	XP_030487637.1	HUMLU_CAS0060666.t1.p1	      0
234-  1:	XP_030491362.1	HUMLU_CAS0060664.t1.p1	      0
234-  2:	XP_030487097.1	HUMLU_CAS0060661.t1.p1	  2e-84
234-  3:	XP_030487548.1	HUMLU_CAS0060660.t1.p1	      0
234-  4:	XP_030492236.1	HUMLU_CAS0060653.t1.p1	 1e-108
234-  5:	XP_030491380.1	HUMLU_CAS0060652.t1.p1	      0
234-  6:	XP_030491387.1	HUMLU_CAS0060649.t1.p1	      0
234-  7:	XP_030491388.1	HUMLU_CAS0060648.t1.p1	      0
234-  8:	XP_030491398.1	HUMLU_CAS0060644.t1.p1	  1e-23
234-  9:	XP_030491400.1	HUMLU_CAS0060641.t1.p1	      0
234- 10:	XP_030491401.1	HUMLU_CAS0060640.t1.p1	      0
234- 11:	XP_030491410.1	HUMLU_CAS0060637.t1.p1	  1e-38
234- 12:	XP_030491414.1	HUMLU_CAS0060635.t1.p1	      0
234- 13:	XP_030487990.1	HUMLU_CAS0060631.t1.p1	      0
234- 14:	XP_030491416.1	HUMLU_CAS0060629.t1.p1	 2e-144
234- 15:	XP_030491421.1	HUMLU_CAS0060626.t1.p1	  7e-94
234- 16:	XP_030491424.1	HUMLU_CAS0060614.t1.p1	      0
234- 17:	XP_030491428.1	HUMLU_CAS0060612.t1.p1	      0
234- 18:	XP_030491438.1	HUMLU_CAS0060611.t1.p1	      0
234- 19:	XP_030491437.1	HUMLU_CAS0060607.t1.p1	      0
234- 20:	XP_030487651.1	HUMLU_CAS0060582.t1.p1	  9e-46
234- 21:	XP_030487655.1	HUMLU_CAS0060573.t1.p1	      0
234- 22:	XP_030487531.1	HUMLU_CAS0060562.t1.p1	  3e-93
234- 23:	XP_030491459.1	HUMLU_CAS0060556.t1.p1	      0
234- 24:	XP_030491462.1	HUMLU_CAS0060555.t1.p1	      0
234- 25:	XP_030491463.1	HUMLU_CAS0060549.t1.p1	 3e-177
234- 26:	XP_030491464.1	HUMLU_CAS0060530.t1.p1	      0
234- 27:	XP_030491489.1	HUMLU_CAS0060529.t2.p1	 6e-129
234- 28:	XP_030491491.1	HUMLU_CAS0060528.t2.p1	      0
234- 29:	XP_030491492.1	HUMLU_CAS0060527.t1.p1	 2e-126
234- 30:	XP_030491494.1	HUMLU_CAS0060526.t1.p1	 2e-104
234- 31:	XP_030491496.1	HUMLU_CAS0060524.t1.p1	      0
234- 32:	XP_030491501.1	HUMLU_CAS0060523.t1.p1	 7e-141
234- 33:	XP_030491499.1	HUMLU_CAS0060522.t1.p1	      0
234- 34:	XP_030491502.1	HUMLU_CAS0060520.t1.p1	      0
234- 35:	XP_030491503.1	HUMLU_CAS0060518.t1.p1	      0
234- 36:	XP_030488007.1	HUMLU_CAS0060509.t1.p1	      0
## Alignment 235: score=1768.0 e_value=1.1e-120 N=36 csNC_044371.1&hl49 minus
235-  0:	XP_030490092.1	HUMLU_CAS0063323.t1.p1	      0
235-  1:	XP_030487552.1	HUMLU_CAS0063322.t1.p1	 4e-115
235-  2:	XP_030490099.1	HUMLU_CAS0063315.t1.p1	      0
235-  3:	XP_030490230.1	HUMLU_CAS0063306.t1.p1	      0
235-  4:	XP_030491243.1	HUMLU_CAS0063305.t1.p1	  2e-66
235-  5:	XP_030490106.1	HUMLU_CAS0063303.t1.p1	 5e-142
235-  6:	XP_030488111.1	HUMLU_CAS0063300.t1.p1	  2e-67
235-  7:	XP_030490118.1	HUMLU_CAS0063298.t1.p1	      0
235-  8:	XP_030490120.1	HUMLU_CAS0063297.t1.p2	 3e-131
235-  9:	XP_030490122.1	HUMLU_CAS0063295.t1.p1	      0
235- 10:	XP_030490123.1	HUMLU_CAS0063294.t1.p1	      0
235- 11:	XP_030490125.1	HUMLU_CAS0063293.t10.p1	      0
235- 12:	XP_030490147.1	HUMLU_CAS0063292.t1.p1	      0
235- 13:	XP_030491483.1	HUMLU_CAS0063289.t1.p1	      0
235- 14:	XP_030491084.1	HUMLU_CAS0063286.t2.p1	      0
235- 15:	XP_030490152.1	HUMLU_CAS0063285.t1.p1	 2e-160
235- 16:	XP_030490163.1	HUMLU_CAS0063280.t1.p1	      0
235- 17:	XP_030490168.1	HUMLU_CAS0063277.t1.p1	 1e-144
235- 18:	XP_030487562.1	HUMLU_CAS0063275.t1.p1	  1e-95
235- 19:	XP_030490179.1	HUMLU_CAS0063273.t1.p1	 5e-141
235- 20:	XP_030491188.1	HUMLU_CAS0063272.t1.p1	  2e-72
235- 21:	XP_030491829.1	HUMLU_CAS0063266.t1.p1	      0
235- 22:	XP_030490190.1	HUMLU_CAS0063260.t1.p1	      0
235- 23:	XP_030490296.1	HUMLU_CAS0063258.t1.p1	      0
235- 24:	XP_030492438.1	HUMLU_CAS0063257.t1.p1	 1e-156
235- 25:	XP_030490192.1	HUMLU_CAS0063256.t1.p1	      0
235- 26:	XP_030490554.1	HUMLU_CAS0063254.t1.p1	      0
235- 27:	XP_030490197.1	HUMLU_CAS0063253.t1.p1	 2e-160
235- 28:	XP_030491123.1	HUMLU_CAS0063252.t1.p1	      0
235- 29:	XP_030492439.1	HUMLU_CAS0063245.t1.p1	 1e-122
235- 30:	XP_030490199.1	HUMLU_CAS0063241.t2.p1	      0
235- 31:	XP_030490579.1	HUMLU_CAS0063235.t1.p1	 2e-139
235- 32:	XP_030487367.1	HUMLU_CAS0063233.t1.p1	 6e-174
235- 33:	XP_030490816.1	HUMLU_CAS0063230.t1.p1	  2e-40
235- 34:	XP_030490206.1	HUMLU_CAS0063229.t1.p1	      0
235- 35:	XP_030490484.1	HUMLU_CAS0063228.t1.p2	  1e-45
## Alignment 236: score=1465.0 e_value=1.8e-120 N=31 csNC_044371.1&hl49 minus
236-  0:	XP_030492154.1	HUMLU_CAS0065771.t1.p1	      0
236-  1:	XP_030492239.1	HUMLU_CAS0065769.t1.p1	 4e-137
236-  2:	XP_030489805.1	HUMLU_CAS0065768.t1.p1	  7e-07
236-  3:	XP_030489835.1	HUMLU_CAS0065757.t1.p1	 3e-141
236-  4:	XP_030488824.1	HUMLU_CAS0065755.t1.p1	      0
236-  5:	XP_030487717.1	HUMLU_CAS0065750.t1.p1	      0
236-  6:	XP_030488831.1	HUMLU_CAS0065749.t1.p1	      0
236-  7:	XP_030488845.1	HUMLU_CAS0065745.t2.p1	  6e-87
236-  8:	XP_030488833.1	HUMLU_CAS0065743.t1.p1	      0
236-  9:	XP_030488847.1	HUMLU_CAS0065740.t1.p1	      0
236- 10:	XP_030491731.1	HUMLU_CAS0065739.t1.p1	      0
236- 11:	XP_030489906.1	HUMLU_CAS0065737.t1.p1	      0
236- 12:	XP_030488850.1	HUMLU_CAS0065736.t1.p1	      0
236- 13:	XP_030489919.1	HUMLU_CAS0065729.t1.p1	      0
236- 14:	XP_030489115.1	HUMLU_CAS0065689.t1.p1	      0
236- 15:	XP_030490963.1	HUMLU_CAS0065687.t1.p1	 6e-165
236- 16:	XP_030488883.1	HUMLU_CAS0065686.t2.p1	 3e-124
236- 17:	XP_030488870.1	HUMLU_CAS0065684.t1.p1	      0
236- 18:	XP_030491894.1	HUMLU_CAS0065674.t1.p1	      0
236- 19:	XP_030489885.1	HUMLU_CAS0065673.t1.p1	      0
236- 20:	XP_030486741.1	HUMLU_CAS0065672.t1.p1	      0
236- 21:	XP_030492173.1	HUMLU_CAS0065668.t1.p1	      0
236- 22:	XP_030492194.1	HUMLU_CAS0065664.t1.p1	      0
236- 23:	XP_030488927.1	HUMLU_CAS0065643.t1.p1	      0
236- 24:	XP_030488930.1	HUMLU_CAS0065639.t1.p1	      0
236- 25:	XP_030488941.1	HUMLU_CAS0065638.t1.p1	      0
236- 26:	XP_030488932.1	HUMLU_CAS0065632.t1.p1	      0
236- 27:	XP_030488925.1	HUMLU_CAS0065628.t1.p1	      0
236- 28:	XP_030488936.1	HUMLU_CAS0065624.t1.p1	      0
236- 29:	XP_030491739.1	HUMLU_CAS0065594.t1.p1	 2e-125
236- 30:	XP_030488959.1	HUMLU_CAS0065586.t1.p1	      0
## Alignment 237: score=1236.0 e_value=4.6e-89 N=26 csNC_044371.1&hl49 minus
237-  0:	XP_030489265.1	HUMLU_CAS0066546.t1.p1	      0
237-  1:	XP_030489296.1	HUMLU_CAS0066541.t1.p1	      0
237-  2:	XP_030489281.1	HUMLU_CAS0066481.t1.p1	      0
237-  3:	XP_030489280.1	HUMLU_CAS0066449.t1.p1	      0
237-  4:	XP_030489277.1	HUMLU_CAS0066443.t1.p1	      0
237-  5:	XP_030489304.1	HUMLU_CAS0066440.t1.p1	      0
237-  6:	XP_030489307.1	HUMLU_CAS0066420.t1.p1	 5e-151
237-  7:	XP_030489315.1	HUMLU_CAS0066419.t1.p1	 2e-138
237-  8:	XP_030489285.1	HUMLU_CAS0066416.t1.p1	      0
237-  9:	XP_030489292.1	HUMLU_CAS0066411.t3.p1	 1e-123
237- 10:	XP_030489268.1	HUMLU_CAS0066409.t3.p1	      0
237- 11:	XP_030489263.1	HUMLU_CAS0066406.t5.p1	      0
237- 12:	XP_030489269.1	HUMLU_CAS0066403.t1.p1	      0
237- 13:	XP_030489309.1	HUMLU_CAS0066402.t5.p1	 2e-168
237- 14:	XP_030489312.1	HUMLU_CAS0066401.t1.p1	 4e-133
237- 15:	XP_030489314.1	HUMLU_CAS0066400.t1.p1	 2e-120
237- 16:	XP_030489288.1	HUMLU_CAS0066399.t1.p1	      0
237- 17:	XP_030489313.1	HUMLU_CAS0066395.t1.p1	 4e-121
237- 18:	XP_030490276.1	HUMLU_CAS0066394.t1.p1	  1e-74
237- 19:	XP_030489331.1	HUMLU_CAS0066362.t1.p1	      0
237- 20:	XP_030489340.1	HUMLU_CAS0066355.t1.p1	      0
237- 21:	XP_030487484.1	HUMLU_CAS0066350.t1.p1	      0
237- 22:	XP_030489365.1	HUMLU_CAS0066337.t1.p1	      0
237- 23:	XP_030489372.1	HUMLU_CAS0066327.t1.p1	      0
237- 24:	XP_030489374.1	HUMLU_CAS0066324.t1.p1	 2e-133
237- 25:	XP_030489354.1	HUMLU_CAS0066315.t1.p1	      0
## Alignment 238: score=1030.0 e_value=2e-65 N=21 csNC_044371.1&hl49 minus
238-  0:	XP_030492073.1	HUMLU_CAS0063227.t1.p1	      0
238-  1:	XP_030492077.1	HUMLU_CAS0063226.t1.p1	      0
238-  2:	XP_030488004.1	HUMLU_CAS0063213.t1.p1	      0
238-  3:	XP_030492080.1	HUMLU_CAS0063211.t2.p1	      0
238-  4:	XP_030492083.1	HUMLU_CAS0063210.t1.p1	 8e-115
238-  5:	XP_030492081.1	HUMLU_CAS0063207.t1.p1	      0
238-  6:	XP_030492084.1	HUMLU_CAS0063206.t1.p1	  1e-69
238-  7:	XP_030492086.1	HUMLU_CAS0063205.t1.p1	      0
238-  8:	XP_030492088.1	HUMLU_CAS0063201.t1.p1	      0
238-  9:	XP_030487340.1	HUMLU_CAS0063199.t1.p1	      0
238- 10:	XP_030492090.1	HUMLU_CAS0063195.t1.p1	      0
238- 11:	XP_030492092.1	HUMLU_CAS0063193.t1.p1	 1e-146
238- 12:	XP_030492093.1	HUMLU_CAS0063191.t1.p1	      0
238- 13:	XP_030492108.1	HUMLU_CAS0063178.t1.p1	      0
238- 14:	XP_030492109.1	HUMLU_CAS0063177.t1.p1	      0
238- 15:	XP_030492110.1	HUMLU_CAS0063175.t1.p1	 1e-178
238- 16:	XP_030492112.1	HUMLU_CAS0063171.t1.p1	 1e-131
238- 17:	XP_030492116.1	HUMLU_CAS0063169.t1.p1	      0
238- 18:	XP_030492118.1	HUMLU_CAS0063167.t1.p1	 1e-133
238- 19:	XP_030492117.1	HUMLU_CAS0063166.t1.p1	      0
238- 20:	XP_030492130.1	HUMLU_CAS0063164.t1.p1	      0
## Alignment 239: score=686.0 e_value=6.7e-38 N=14 csNC_044371.1&hl49 minus
239-  0:	XP_030489024.1	HUMLU_CAS0065582.t1.p1	      0
239-  1:	XP_030489075.1	HUMLU_CAS0065581.t1.p1	 2e-143
239-  2:	XP_030489099.1	HUMLU_CAS0065579.t1.p1	  3e-85
239-  3:	XP_030489025.1	HUMLU_CAS0065575.t1.p1	      0
239-  4:	XP_030489092.1	HUMLU_CAS0065559.t1.p1	 3e-121
239-  5:	XP_030489004.1	HUMLU_CAS0065554.t1.p1	      0
239-  6:	XP_030489031.1	HUMLU_CAS0065552.t1.p1	      0
239-  7:	XP_030489018.1	HUMLU_CAS0065547.t1.p1	      0
239-  8:	XP_030489105.1	HUMLU_CAS0065545.t2.p1	  8e-73
239-  9:	XP_030489057.1	HUMLU_CAS0065539.t1.p1	      0
239- 10:	XP_030489076.1	HUMLU_CAS0065538.t1.p1	 2e-152
239- 11:	XP_030489069.1	HUMLU_CAS0065537.t1.p1	 5e-128
239- 12:	XP_030489037.1	HUMLU_CAS0065536.t1.p1	      0
239- 13:	XP_030489014.1	HUMLU_CAS0065529.t1.p1	 7e-119
## Alignment 240: score=614.0 e_value=5.3e-35 N=14 csNC_044371.1&hl49 minus
240-  0:	XP_030489177.1	HUMLU_CAS0066930.t1.p1	 2e-169
240-  1:	XP_030490487.1	HUMLU_CAS0066924.t1.p1	 7e-160
240-  2:	XP_030488237.1	HUMLU_CAS0066902.t1.p1	 3e-126
240-  3:	XP_030491430.1	HUMLU_CAS0066900.t1.p1	      0
240-  4:	XP_030490140.1	HUMLU_CAS0066897.t1.p1	      0
240-  5:	XP_030490132.1	HUMLU_CAS0066895.t1.p1	      0
240-  6:	XP_030489397.1	HUMLU_CAS0066840.t1.p1	      0
240-  7:	XP_030492397.1	HUMLU_CAS0066839.t1.p1	      0
240-  8:	XP_030490787.1	HUMLU_CAS0066827.t1.p1	      0
240-  9:	XP_030488166.1	HUMLU_CAS0066815.t1.p1	      0
240- 10:	XP_030489124.1	HUMLU_CAS0066814.t1.p1	      0
240- 11:	XP_030489654.1	HUMLU_CAS0066810.t1.p1	      0
240- 12:	XP_030491505.1	HUMLU_CAS0066805.t1.p1	 2e-141
240- 13:	XP_030488010.1	HUMLU_CAS0066783.t1.p1	  5e-50
## Alignment 241: score=589.0 e_value=1.8e-33 N=13 csNC_044371.1&hl49 minus
241-  0:	XP_030490596.1	HUMLU_CAS0064602.t1.p1	      0
241-  1:	XP_030487988.1	HUMLU_CAS0064564.t1.p2	  2e-27
241-  2:	XP_030490666.1	HUMLU_CAS0064551.t1.p1	      0
241-  3:	XP_030491048.1	HUMLU_CAS0064549.t1.p1	  2e-42
241-  4:	XP_030490685.1	HUMLU_CAS0064527.t1.p1	 1e-152
241-  5:	XP_030490692.1	HUMLU_CAS0064522.t1.p1	  2e-32
241-  6:	XP_030490697.1	HUMLU_CAS0064513.t1.p1	      0
241-  7:	XP_030490880.1	HUMLU_CAS0064508.t1.p1	  3e-63
241-  8:	XP_030490715.1	HUMLU_CAS0064505.t1.p1	  1e-49
241-  9:	XP_030490725.1	HUMLU_CAS0064504.t1.p1	      0
241- 10:	XP_030490736.1	HUMLU_CAS0064503.t1.p1	 2e-160
241- 11:	XP_030491320.1	HUMLU_CAS0064501.t1.p1	  1e-25
241- 12:	XP_030490753.1	HUMLU_CAS0064493.t1.p1	 2e-161
## Alignment 242: score=574.0 e_value=1e-29 N=12 csNC_044371.1&hl49 minus
242-  0:	XP_030489100.1	HUMLU_CAS0065922.t1.p1	 3e-106
242-  1:	XP_030489106.1	HUMLU_CAS0065921.t1.p1	  3e-48
242-  2:	XP_030489098.1	HUMLU_CAS0065920.t1.p1	  4e-52
242-  3:	XP_030489051.1	HUMLU_CAS0065916.t1.p1	 2e-138
242-  4:	XP_030489081.1	HUMLU_CAS0065914.t1.p1	 4e-152
242-  5:	XP_030489093.1	HUMLU_CAS0065913.t1.p1	 4e-155
242-  6:	XP_030489084.1	HUMLU_CAS0065908.t1.p1	  2e-99
242-  7:	XP_030489079.1	HUMLU_CAS0065904.t1.p1	 1e-139
242-  8:	XP_030491588.1	HUMLU_CAS0065898.t1.p1	      0
242-  9:	XP_030489123.1	HUMLU_CAS0065887.t1.p1	      0
242- 10:	XP_030487742.1	HUMLU_CAS0065848.t1.p1	 3e-146
242- 11:	XP_030487956.1	HUMLU_CAS0065841.t1.p1	 3e-135
## Alignment 243: score=549.0 e_value=2.5e-33 N=13 csNC_044371.1&hl49 minus
243-  0:	XP_030491723.1	HUMLU_CAS0064237.t1.p1	      0
243-  1:	XP_030491768.1	HUMLU_CAS0064200.t1.p1	  4e-90
243-  2:	XP_030491777.1	HUMLU_CAS0064195.t2.p1	  6e-17
243-  3:	XP_030491774.1	HUMLU_CAS0064190.t1.p1	      0
243-  4:	XP_030491780.1	HUMLU_CAS0064182.t1.p1	  3e-86
243-  5:	XP_030491796.1	HUMLU_CAS0064169.t1.p1	      0
243-  6:	XP_030491799.1	HUMLU_CAS0064152.t1.p1	      0
243-  7:	XP_030488398.1	HUMLU_CAS0064149.t1.p1	  5e-86
243-  8:	XP_030488455.1	HUMLU_CAS0064147.t1.p1	  6e-70
243-  9:	XP_030488517.1	HUMLU_CAS0064145.t1.p1	  3e-89
243- 10:	XP_030488490.1	HUMLU_CAS0064121.t1.p1	 3e-147
243- 11:	XP_030488468.1	HUMLU_CAS0064082.t1.p1	  1e-90
243- 12:	XP_030488381.1	HUMLU_CAS0064074.t1.p1	      0
## Alignment 244: score=540.0 e_value=1.1e-24 N=11 csNC_044371.1&hl49 minus
244-  0:	XP_030491517.1	HUMLU_CAS0060846.t1.p1	      0
244-  1:	XP_030491512.1	HUMLU_CAS0060826.t5.p1	      0
244-  2:	XP_030490392.1	HUMLU_CAS0060842.t1.p1	  4e-45
244-  3:	XP_030491534.1	HUMLU_CAS0060841.t1.p1	 6e-143
244-  4:	XP_030491535.1	HUMLU_CAS0060840.t1.p1	      0
244-  5:	XP_030487670.1	HUMLU_CAS0060837.t1.p1	 5e-157
244-  6:	XP_030491544.1	HUMLU_CAS0060834.t1.p2	 1e-104
244-  7:	XP_030487671.1	HUMLU_CAS0060832.t1.p1	 4e-165
244-  8:	XP_030491545.1	HUMLU_CAS0060830.t1.p1	      0
244-  9:	XP_030487728.1	HUMLU_CAS0060829.t1.p1	      0
244- 10:	XP_030492122.1	HUMLU_CAS0060824.t1.p1	      0
## Alignment 245: score=486.0 e_value=7.2e-22 N=10 csNC_044371.1&hl49 minus
245-  0:	XP_030486933.1	HUMLU_CAS0063628.t1.p1	      0
245-  1:	XP_030489748.1	HUMLU_CAS0063625.t1.p1	      0
245-  2:	XP_030489754.1	HUMLU_CAS0063623.t1.p1	 2e-125
245-  3:	XP_030489756.1	HUMLU_CAS0063606.t1.p1	      0
245-  4:	XP_030489759.1	HUMLU_CAS0063596.t1.p1	  4e-75
245-  5:	XP_030489763.1	HUMLU_CAS0063593.t1.p1	      0
245-  6:	XP_030489764.1	HUMLU_CAS0063592.t1.p1	  3e-83
245-  7:	XP_030490758.1	HUMLU_CAS0063591.t1.p1	      0
245-  8:	XP_030489766.1	HUMLU_CAS0063589.t1.p1	  2e-99
245-  9:	XP_030489770.1	HUMLU_CAS0063588.t1.p1	      0
## Alignment 246: score=464.0 e_value=9.5e-36 N=10 csNC_044371.1&hl49 minus
246-  0:	XP_030488690.1	HUMLU_CAS0064522.t1.p1	  7e-75
246-  1:	XP_030488688.1	HUMLU_CAS0064521.t1.p1	 3e-165
246-  2:	XP_030487201.1	HUMLU_CAS0064519.t1.p1	  5e-61
246-  3:	XP_030491843.1	HUMLU_CAS0064517.t1.p1	      0
246-  4:	XP_030489428.1	HUMLU_CAS0064515.t1.p1	      0
246-  5:	XP_030491473.1	HUMLU_CAS0064497.t1.p1	      0
246-  6:	XP_030491474.1	HUMLU_CAS0064495.t1.p1	      0
246-  7:	XP_030487326.1	HUMLU_CAS0064494.t1.p1	      0
246-  8:	XP_030488788.1	HUMLU_CAS0064493.t1.p1	 9e-175
246-  9:	XP_030488115.1	HUMLU_CAS0064488.t1.p1	      0
## Alignment 247: score=444.0 e_value=1.6e-20 N=9 csNC_044371.1&hl49 minus
247-  0:	XP_030490617.1	HUMLU_CAS0061929.t1.p1	 4e-121
247-  1:	XP_030491604.1	HUMLU_CAS0061928.t1.p1	      0
247-  2:	XP_030487954.1	HUMLU_CAS0061927.t1.p1	  3e-83
247-  3:	XP_030491037.1	HUMLU_CAS0061926.t1.p1	 2e-114
247-  4:	XP_030491038.1	HUMLU_CAS0061925.t1.p1	  2e-79
247-  5:	XP_030491041.1	HUMLU_CAS0061924.t3.p1	      0
247-  6:	XP_030491043.1	HUMLU_CAS0061920.t1.p1	      0
247-  7:	XP_030491052.1	HUMLU_CAS0061911.t1.p1	 3e-169
247-  8:	XP_030491049.1	HUMLU_CAS0061909.t1.p1	      0
## Alignment 248: score=443.0 e_value=7.9e-30 N=10 csNC_044371.1&hl49 minus
248-  0:	XP_030488092.1	HUMLU_CAS0064369.t1.p1	  7e-75
248-  1:	XP_030488088.1	HUMLU_CAS0064363.t1.p1	      0
248-  2:	XP_030489437.1	HUMLU_CAS0064350.t1.p1	      0
248-  3:	XP_030491539.1	HUMLU_CAS0064349.t1.p1	 4e-163
248-  4:	XP_030492243.1	HUMLU_CAS0064341.t1.p1	  8e-58
248-  5:	XP_030490546.1	HUMLU_CAS0064340.t1.p1	      0
248-  6:	XP_030487320.1	HUMLU_CAS0064338.t1.p1	      0
248-  7:	XP_030488702.1	HUMLU_CAS0064336.t1.p1	  8e-74
248-  8:	XP_030488350.1	HUMLU_CAS0064332.t1.p1	      0
248-  9:	XP_030489165.1	HUMLU_CAS0064291.t1.p1	      0
## Alignment 249: score=442.0 e_value=1.4e-17 N=9 csNC_044371.1&hl49 minus
249-  0:	XP_030490018.1	HUMLU_CAS0067847.t1.p1	 4e-150
249-  1:	XP_030488660.1	HUMLU_CAS0067841.t1.p1	      0
249-  2:	XP_030488827.1	HUMLU_CAS0067830.t1.p1	      0
249-  3:	XP_030488828.1	HUMLU_CAS0067825.t1.p1	      0
249-  4:	XP_030489497.1	HUMLU_CAS0067813.t1.p1	      0
249-  5:	XP_030489351.1	HUMLU_CAS0067812.t1.p1	      0
249-  6:	XP_030487856.1	HUMLU_CAS0067810.t1.p1	      0
249-  7:	XP_030488123.1	HUMLU_CAS0067802.t1.p1	      0
249-  8:	XP_030490943.1	HUMLU_CAS0067798.t1.p1	 3e-136
## Alignment 250: score=401.0 e_value=3.6e-28 N=9 csNC_044371.1&hl49 minus
250-  0:	XP_030492275.1	HUMLU_CAS0064494.t1.p1	 3e-173
250-  1:	XP_030489136.1	HUMLU_CAS0064486.t1.p1	      0
250-  2:	XP_030489810.1	HUMLU_CAS0064449.t4.p1	 1e-143
250-  3:	XP_030488917.1	HUMLU_CAS0064448.t1.p1	      0
250-  4:	XP_030488918.1	HUMLU_CAS0064447.t1.p1	      0
250-  5:	XP_030490278.1	HUMLU_CAS0064446.t2.p1	  1e-60
250-  6:	XP_030487274.1	HUMLU_CAS0064444.t1.p1	  2e-82
250-  7:	XP_030487790.1	HUMLU_CAS0064440.t1.p1	      0
250-  8:	XP_030487141.1	HUMLU_CAS0064434.t1.p1	      0
## Alignment 251: score=394.0 e_value=4.1e-14 N=8 csNC_044371.1&hl49 minus
251-  0:	XP_030490498.1	HUMLU_CAS0064519.t1.p1	      0
251-  1:	XP_030488150.1	HUMLU_CAS0064515.t1.p1	      0
251-  2:	XP_030490599.1	HUMLU_CAS0064513.t1.p1	      0
251-  3:	XP_030489186.1	HUMLU_CAS0064511.t1.p1	      0
251-  4:	XP_030488298.1	HUMLU_CAS0064509.t1.p1	      0
251-  5:	XP_030490027.1	HUMLU_CAS0064506.t1.p1	      0
251-  6:	XP_030489589.1	HUMLU_CAS0064505.t1.p1	 3e-108
251-  7:	XP_030488335.1	HUMLU_CAS0064504.t1.p1	      0
## Alignment 252: score=390.0 e_value=1.5e-14 N=8 csNC_044371.1&hl49 minus
252-  0:	XP_030488490.1	HUMLU_CAS0062463.t1.p1	 1e-149
252-  1:	XP_030488406.1	HUMLU_CAS0062462.t2.p1	      0
252-  2:	XP_030488408.1	HUMLU_CAS0062460.t1.p1	      0
252-  3:	XP_030488399.1	HUMLU_CAS0062455.t2.p1	      0
252-  4:	XP_030488451.1	HUMLU_CAS0062450.t1.p1	      0
252-  5:	XP_030488507.1	HUMLU_CAS0062449.t1.p1	  6e-84
252-  6:	XP_030488448.1	HUMLU_CAS0062447.t1.p1	      0
252-  7:	XP_030488434.1	HUMLU_CAS0062446.t1.p1	      0
## Alignment 253: score=382.0 e_value=2.7e-18 N=8 csNC_044371.1&hl49 minus
253-  0:	XP_030487867.1	HUMLU_CAS0065793.t1.p1	  3e-70
253-  1:	XP_030489039.1	HUMLU_CAS0065789.t1.p1	      0
253-  2:	XP_030489020.1	HUMLU_CAS0065780.t1.p1	      0
253-  3:	XP_030489036.1	HUMLU_CAS0065778.t1.p1	      0
253-  4:	XP_030489029.1	HUMLU_CAS0065777.t1.p1	      0
253-  5:	XP_030489001.1	HUMLU_CAS0065775.t1.p1	      0
253-  6:	XP_030489074.1	HUMLU_CAS0065772.t1.p1	  2e-16
253-  7:	XP_030487435.1	HUMLU_CAS0065769.t1.p1	  1e-11
## Alignment 254: score=368.0 e_value=3.6e-20 N=8 csNC_044371.1&hl49 minus
254-  0:	XP_030489206.1	HUMLU_CAS0068605.t1.p1	 6e-166
254-  1:	XP_030487289.1	HUMLU_CAS0068559.t1.p1	      0
254-  2:	XP_030489848.1	HUMLU_CAS0068554.t1.p1	  7e-89
254-  3:	XP_030489847.1	HUMLU_CAS0068552.t1.p1	      0
254-  4:	XP_030491032.1	HUMLU_CAS0068544.t1.p1	      0
254-  5:	XP_030490442.1	HUMLU_CAS0068543.t1.p1	      0
254-  6:	XP_030491966.1	HUMLU_CAS0068541.t1.p1	      0
254-  7:	XP_030492291.1	HUMLU_CAS0068538.t2.p1	      0
## Alignment 255: score=363.0 e_value=3.1e-17 N=8 csNC_044371.1&hl49 minus
255-  0:	XP_030490241.1	HUMLU_CAS0068054.t1.p1	 6e-131
255-  1:	XP_030491738.1	HUMLU_CAS0068053.t1.p1	  2e-79
255-  2:	XP_030491737.1	HUMLU_CAS0068050.t1.p1	      0
255-  3:	XP_030488906.1	HUMLU_CAS0068043.t2.p1	 2e-124
255-  4:	XP_030489182.1	HUMLU_CAS0067992.t1.p1	 5e-117
255-  5:	XP_030486929.1	HUMLU_CAS0067953.t1.p1	 4e-129
255-  6:	XP_030492114.1	HUMLU_CAS0067951.t1.p1	      0
255-  7:	XP_030489608.1	HUMLU_CAS0067950.t1.p1	      0
## Alignment 256: score=349.0 e_value=1.9e-13 N=7 csNC_044371.1&hl49 minus
256-  0:	XP_030489683.1	HUMLU_CAS0064464.t1.p1	 1e-151
256-  1:	XP_030488055.1	HUMLU_CAS0064461.t1.p1	      0
256-  2:	XP_030488076.1	HUMLU_CAS0064460.t1.p1	      0
256-  3:	XP_030490568.1	HUMLU_CAS0064458.t1.p1	      0
256-  4:	XP_030487771.1	HUMLU_CAS0064454.t3.p1	 1e-100
256-  5:	XP_030488361.1	HUMLU_CAS0064453.t1.p1	      0
256-  6:	XP_030488360.1	HUMLU_CAS0064451.t2.p1	      0
## Alignment 257: score=342.0 e_value=1.4e-11 N=7 csNC_044371.1&hl49 minus
257-  0:	XP_030491626.1	HUMLU_CAS0062199.t1.p1	 8e-107
257-  1:	XP_030491635.1	HUMLU_CAS0062196.t1.p1	      0
257-  2:	XP_030491640.1	HUMLU_CAS0062195.t1.p1	  2e-51
257-  3:	XP_030491638.1	HUMLU_CAS0062194.t1.p1	      0
257-  4:	XP_030491650.1	HUMLU_CAS0062192.t1.p1	      0
257-  5:	XP_030491653.1	HUMLU_CAS0062189.t1.p1	      0
257-  6:	XP_030491654.1	HUMLU_CAS0062187.t2.p1	      0
## Alignment 258: score=331.0 e_value=5.3e-23 N=8 csNC_044371.1&hl49 minus
258-  0:	XP_030490770.1	HUMLU_CAS0066628.t1.p1	  2e-81
258-  1:	XP_030489176.1	HUMLU_CAS0066579.t1.p1	  7e-76
258-  2:	XP_030489175.1	HUMLU_CAS0066577.t1.p1	      0
258-  3:	XP_030489173.1	HUMLU_CAS0066568.t3.p1	      0
258-  4:	XP_030488104.1	HUMLU_CAS0066503.t1.p1	      0
258-  5:	XP_030492314.1	HUMLU_CAS0066497.t1.p1	      0
258-  6:	XP_030491860.1	HUMLU_CAS0066486.t1.p1	      0
258-  7:	XP_030489248.1	HUMLU_CAS0066423.t1.p1	 8e-130
## Alignment 259: score=321.0 e_value=1.9e-13 N=7 csNC_044371.1&hl49 minus
259-  0:	XP_030490343.1	HUMLU_CAS0069017.t1.p1	      0
259-  1:	XP_030490348.1	HUMLU_CAS0069015.t1.p1	      0
259-  2:	XP_030490316.1	HUMLU_CAS0069013.t1.p1	 2e-120
259-  3:	XP_030490318.1	HUMLU_CAS0069011.t1.p1	      0
259-  4:	XP_030490344.1	HUMLU_CAS0069010.t2.p1	 3e-123
259-  5:	XP_030490330.1	HUMLU_CAS0068993.t1.p1	      0
259-  6:	XP_030491931.1	HUMLU_CAS0068968.t1.p1	 2e-137
## Alignment 260: score=298.0 e_value=1.5e-08 N=6 csNC_044371.1&hl49 minus
260-  0:	XP_030491184.1	HUMLU_CAS0062125.t1.p1	      0
260-  1:	XP_030490417.1	HUMLU_CAS0062124.t1.p1	 7e-157
260-  2:	XP_030492061.1	HUMLU_CAS0062122.t1.p1	  1e-77
260-  3:	XP_030491189.1	HUMLU_CAS0062121.t2.p1	 6e-154
260-  4:	XP_030491191.1	HUMLU_CAS0062120.t1.p1	 1e-143
260-  5:	XP_030491607.1	HUMLU_CAS0062119.t1.p1	      0
## Alignment 261: score=294.0 e_value=3.1e-09 N=6 csNC_044371.1&hl49 minus
261-  0:	XP_030491526.1	HUMLU_CAS0065713.t1.p1	 7e-107
261-  1:	XP_030492268.1	HUMLU_CAS0065708.t1.p1	 9e-136
261-  2:	XP_030489147.1	HUMLU_CAS0065703.t1.p1	 7e-143
261-  3:	XP_030489148.1	HUMLU_CAS0065701.t1.p1	  3e-62
261-  4:	XP_030489150.1	HUMLU_CAS0065695.t1.p1	  2e-36
261-  5:	XP_030487180.1	HUMLU_CAS0065694.t1.p1	  1e-69
## Alignment 262: score=291.0 e_value=3.9e-09 N=6 csNC_044371.1&hl49 minus
262-  0:	XP_030487037.1	HUMLU_CAS0069358.t2.p1	      0
262-  1:	XP_030489447.1	HUMLU_CAS0069350.t1.p1	      0
262-  2:	XP_030492450.1	HUMLU_CAS0069345.t1.p1	      0
262-  3:	XP_030488915.1	HUMLU_CAS0069340.t2.p1	 1e-101
262-  4:	XP_030488916.1	HUMLU_CAS0069339.t1.p1	 2e-111
262-  5:	XP_030490225.1	HUMLU_CAS0069334.t1.p1	  2e-07
## Alignment 263: score=290.0 e_value=1.2e-11 N=6 csNC_044371.1&hl49 minus
263-  0:	XP_030492358.1	HUMLU_CAS0069603.t1.p1	 7e-180
263-  1:	XP_030488333.1	HUMLU_CAS0069572.t2.p1	      0
263-  2:	XP_030488254.1	HUMLU_CAS0069568.t2.p2	  1e-54
263-  3:	XP_030488253.1	HUMLU_CAS0069564.t1.p1	      0
263-  4:	XP_030489898.1	HUMLU_CAS0069559.t1.p1	      0
263-  5:	XP_030489439.1	HUMLU_CAS0069541.t1.p1	      0
## Alignment 264: score=289.0 e_value=7.3e-13 N=6 csNC_044371.1&hl49 minus
264-  0:	XP_030488367.1	HUMLU_CAS0067750.t1.p1	      0
264-  1:	XP_030489913.1	HUMLU_CAS0067736.t1.p1	      0
264-  2:	XP_030488218.1	HUMLU_CAS0067730.t1.p1	      0
264-  3:	XP_030489547.1	HUMLU_CAS0067729.t1.p1	      0
264-  4:	XP_030491577.1	HUMLU_CAS0067728.t1.p1	      0
264-  5:	XP_030487091.1	HUMLU_CAS0067727.t1.p1	 4e-117
## Alignment 265: score=281.0 e_value=5.2e-11 N=6 csNC_044371.1&hl49 minus
265-  0:	XP_030488754.1	HUMLU_CAS0065366.t1.p1	      0
265-  1:	XP_030491251.1	HUMLU_CAS0065358.t1.p1	      0
265-  2:	XP_030487375.1	HUMLU_CAS0065356.t1.p1	      0
265-  3:	XP_030488764.1	HUMLU_CAS0065353.t1.p1	      0
265-  4:	XP_030488857.1	HUMLU_CAS0065351.t1.p1	 2e-127
265-  5:	XP_030488775.1	HUMLU_CAS0065324.t1.p1	  8e-60
## Alignment 266: score=281.0 e_value=2.1e-15 N=6 csNC_044371.1&hl49 minus
266-  0:	XP_030489449.1	HUMLU_CAS0069261.t1.p1	  9e-73
266-  1:	XP_030492278.1	HUMLU_CAS0069258.t1.p2	  4e-74
266-  2:	XP_030492427.1	HUMLU_CAS0069253.t1.p1	 3e-156
266-  3:	XP_030487499.1	HUMLU_CAS0069252.t1.p1	 4e-159
266-  4:	XP_030492206.1	HUMLU_CAS0069197.t1.p1	  4e-94
266-  5:	XP_030489541.1	HUMLU_CAS0069196.t1.p1	      0
## Alignment 267: score=274.0 e_value=2.5e-13 N=6 csNC_044371.1&hl49 minus
267-  0:	XP_030489162.1	HUMLU_CAS0069137.t1.p1	      0
267-  1:	XP_030488248.1	HUMLU_CAS0069134.t1.p1	 3e-158
267-  2:	XP_030488347.1	HUMLU_CAS0069115.t2.p1	 3e-162
267-  3:	XP_030488346.1	HUMLU_CAS0069113.t1.p1	      0
267-  4:	XP_030487899.1	HUMLU_CAS0069062.t1.p1	      0
267-  5:	XP_030488254.1	HUMLU_CAS0069047.t1.p1	  9e-96
## Alignment 268: score=272.0 e_value=1.9e-09 N=6 csNC_044371.1&hl49 minus
268-  0:	XP_030490348.1	HUMLU_CAS0069534.t1.p1	 8e-174
268-  1:	XP_030490318.1	HUMLU_CAS0069532.t1.p1	      0
268-  2:	XP_030490330.1	HUMLU_CAS0069523.t1.p1	      0
268-  3:	XP_030490329.1	HUMLU_CAS0069451.t1.p1	  4e-76
268-  4:	XP_030490349.1	HUMLU_CAS0069437.t1.p1	 4e-150
268-  5:	XP_030490350.1	HUMLU_CAS0069427.t1.p1	 3e-129
## Alignment 269: score=267.0 e_value=2.9e-11 N=6 csNC_044371.1&hl49 minus
269-  0:	XP_030488222.1	HUMLU_CAS0067253.t1.p1	      0
269-  1:	XP_030491075.1	HUMLU_CAS0067252.t1.p1	      0
269-  2:	XP_030492307.1	HUMLU_CAS0067131.t1.p1	 0.0001
269-  3:	XP_030488744.1	HUMLU_CAS0067104.t1.p1	      0
269-  4:	XP_030488024.1	HUMLU_CAS0067103.t1.p1	      0
269-  5:	XP_030490003.1	HUMLU_CAS0067096.t1.p1	 9e-129
## Alignment 270: score=260.0 e_value=9.9e-16 N=6 csNC_044371.1&hl49 minus
270-  0:	XP_030487704.1	HUMLU_CAS0065745.t2.p1	  1e-84
270-  1:	XP_030488829.1	HUMLU_CAS0065743.t1.p1	      0
270-  2:	XP_030488830.1	HUMLU_CAS0065742.t1.p1	      0
270-  3:	XP_030489983.1	HUMLU_CAS0065740.t1.p1	  2e-55
270-  4:	XP_030488850.1	HUMLU_CAS0065708.t1.p1	  3e-20
270-  5:	XP_030486961.1	HUMLU_CAS0065694.t1.p1	  1e-69
## Alignment 271: score=256.0 e_value=4.8e-11 N=6 csNC_044371.1&hl49 minus
271-  0:	XP_030487963.1	HUMLU_CAS0061659.t1.p1	  1e-44
271-  1:	XP_030489550.1	HUMLU_CAS0061651.t1.p1	      0
271-  2:	XP_030490668.1	HUMLU_CAS0061645.t1.p1	 2e-130
271-  3:	XP_030491135.1	HUMLU_CAS0061643.t1.p1	 2e-172
271-  4:	XP_030488335.1	HUMLU_CAS0061587.t1.p1	      0
271-  5:	XP_030488610.1	HUMLU_CAS0061564.t1.p1	      0
## Alignment 272: score=254.0 e_value=6.9e-16 N=6 csNC_044371.1&hl49 minus
272-  0:	XP_030491135.1	HUMLU_CAS0064654.t1.p1	 3e-165
272-  1:	XP_030488610.1	HUMLU_CAS0064621.t1.p1	      0
272-  2:	XP_030487913.1	HUMLU_CAS0064549.t1.p1	  2e-76
272-  3:	XP_030487911.1	HUMLU_CAS0064548.t1.p1	      0
272-  4:	XP_030488646.1	HUMLU_CAS0064546.t1.p1	      0
272-  5:	XP_030491451.1	HUMLU_CAS0064543.t1.p1	      0
## Alignment 273: score=389.0 e_value=5.1e-17 N=8 csNC_044371.1&hl50 minus
273-  0:	XP_030490961.1	HUMLU_CAS0079420.t1.p1	  1e-81
273-  1:	XP_030487617.1	HUMLU_CAS0079418.t1.p1	      0
273-  2:	XP_030487618.1	HUMLU_CAS0079375.t1.p1	 2e-101
273-  3:	XP_030490970.1	HUMLU_CAS0079373.t1.p1	      0
273-  4:	XP_030490975.1	HUMLU_CAS0079372.t1.p1	      0
273-  5:	XP_030490977.1	HUMLU_CAS0079369.t1.p1	 2e-145
273-  6:	XP_030492233.1	HUMLU_CAS0079366.t1.p1	      0
273-  7:	XP_030486733.1	HUMLU_CAS0079363.t1.p1	      0
## Alignment 274: score=423.0 e_value=4.2e-24 N=10 csNC_044371.1&hl73 plus
274-  0:	XP_030491580.1	HUMLU_CAS0053579.t1.p1	 2e-119
274-  1:	XP_030487995.1	HUMLU_CAS0053603.t1.p1	      0
274-  2:	XP_030491589.1	HUMLU_CAS0053609.t1.p1	      0
274-  3:	XP_030491616.1	HUMLU_CAS0053642.t1.p1	  2e-79
274-  4:	XP_030491618.1	HUMLU_CAS0053645.t1.p1	      0
274-  5:	XP_030491623.1	HUMLU_CAS0053675.t1.p1	  8e-65
274-  6:	XP_030491650.1	HUMLU_CAS0053679.t1.p1	      0
274-  7:	XP_030491687.1	HUMLU_CAS0053724.t1.p1	 4e-168
274-  8:	XP_030487796.1	HUMLU_CAS0053726.t1.p1	      0
274-  9:	XP_030492336.1	HUMLU_CAS0053740.t2.p1	      0
## Alignment 275: score=420.0 e_value=5.1e-23 N=10 csNC_044371.1&hl73 plus
275-  0:	XP_030486733.1	HUMLU_CAS0055590.t1.p1	      0
275-  1:	XP_030491029.1	HUMLU_CAS0055660.t1.p1	      0
275-  2:	XP_030487623.1	HUMLU_CAS0055670.t2.p1	  3e-98
275-  3:	XP_030491044.1	HUMLU_CAS0055691.t1.p1	  2e-46
275-  4:	XP_030491066.1	HUMLU_CAS0055710.t1.p1	      0
275-  5:	XP_030491087.1	HUMLU_CAS0055758.t1.p1	      0
275-  6:	XP_030491094.1	HUMLU_CAS0055764.t1.p1	 3e-124
275-  7:	XP_030491093.1	HUMLU_CAS0055768.t1.p1	  5e-88
275-  8:	XP_030491098.1	HUMLU_CAS0055772.t1.p1	 4e-167
275-  9:	XP_030491138.1	HUMLU_CAS0055842.t1.p1	  6e-32
## Alignment 276: score=316.0 e_value=6.1e-12 N=7 csNC_044371.1&hl77 plus
276-  0:	XP_030488120.1	HUMLU_CAS0049276.t1.p1	 1e-143
276-  1:	XP_030490468.1	HUMLU_CAS0049285.t1.p1	  2e-80
276-  2:	XP_030488302.1	HUMLU_CAS0049320.t1.p1	  3e-61
276-  3:	XP_030492368.1	HUMLU_CAS0049339.t4.p1	  2e-73
276-  4:	XP_030489259.1	HUMLU_CAS0049345.t1.p1	      0
276-  5:	XP_030488761.1	HUMLU_CAS0049351.t1.p1	 2e-154
276-  6:	XP_030486917.1	HUMLU_CAS0049368.t1.p1	 2e-157
## Alignment 277: score=381.0 e_value=2.7e-18 N=9 csNC_044371.1&hl77 minus
277-  0:	XP_030490020.1	HUMLU_CAS0048456.t1.p1	  3e-16
277-  1:	XP_030490014.1	HUMLU_CAS0048450.t1.p1	 7e-174
277-  2:	XP_030490463.1	HUMLU_CAS0048425.t1.p1	 3e-126
277-  3:	XP_030489696.1	HUMLU_CAS0048423.t1.p1	      0
277-  4:	XP_030488222.1	HUMLU_CAS0048412.t1.p1	 2e-146
277-  5:	XP_030491075.1	HUMLU_CAS0048403.t1.p1	  4e-73
277-  6:	XP_030492155.1	HUMLU_CAS0048395.t1.p1	      0
277-  7:	XP_030490575.1	HUMLU_CAS0048383.t4.p1	 3e-107
277-  8:	XP_030489638.1	HUMLU_CAS0048377.t1.p1	 4e-105
## Alignment 278: score=345.0 e_value=2.1e-12 N=7 csNC_044371.1&hl98 plus
278-  0:	XP_030489104.1	HUMLU_CAS0080524.t1.p1	  5e-78
278-  1:	XP_030489078.1	HUMLU_CAS0080526.t1.p1	  8e-93
278-  2:	XP_030489000.1	HUMLU_CAS0080534.t1.p1	      0
278-  3:	XP_030489068.1	HUMLU_CAS0080539.t1.p1	 2e-177
278-  4:	XP_030489094.1	HUMLU_CAS0080541.t1.p1	 6e-132
278-  5:	XP_030489011.1	HUMLU_CAS0080549.t1.p1	      0
278-  6:	XP_030489041.1	HUMLU_CAS0080559.t1.p1	      0
## Alignment 279: score=289.0 e_value=3.8e-09 N=6 csNC_044372.1&csNC_044372.1 minus
279-  0:	XP_030495872.1	XP_030495562.1	 1e-108
279-  1:	XP_030492682.1	XP_030492641.1	      0
279-  2:	XP_030492834.1	XP_030492802.1	      0
279-  3:	XP_030493448.1	XP_030493681.1	      0
279-  4:	XP_030495245.1	XP_030495510.1	  6e-45
279-  5:	XP_030493040.1	XP_030495255.1	  5e-64
## Alignment 280: score=280.0 e_value=1.6e-11 N=7 csNC_044372.1&csNC_044373.1 plus
280-  0:	XP_030494461.1	XP_030495977.1	 0.0002
280-  1:	XP_030495615.1	XP_030499663.1	      0
280-  2:	XP_030493662.1	XP_030499079.1	  2e-86
280-  3:	XP_030493635.1	XP_030499885.1	      0
280-  4:	XP_030493646.1	XP_030499479.1	      0
280-  5:	XP_030493641.1	XP_030499921.1	      0
280-  6:	XP_030495676.1	XP_030497128.1	      0
## Alignment 281: score=389.0 e_value=2.3e-18 N=9 csNC_044372.1&csNC_044373.1 minus
281-  0:	XP_030493915.1	XP_030496031.1	      0
281-  1:	XP_030494421.1	XP_030496979.1	 1e-126
281-  2:	XP_030493028.1	XP_030498181.1	      0
281-  3:	XP_030493935.1	XP_030499357.1	  5e-57
281-  4:	XP_030492867.1	XP_030499358.1	  2e-72
281-  5:	XP_030495537.1	XP_030499129.1	 5e-128
281-  6:	XP_030495538.1	XP_030497447.1	  3e-11
281-  7:	XP_030494030.1	XP_030498670.1	  4e-99
281-  8:	XP_030493613.1	XP_030499287.1	      0
## Alignment 282: score=280.0 e_value=7.5e-09 N=6 csNC_044372.1&csNC_044379.1 minus
282-  0:	XP_030493725.1	XP_030484196.1	  3e-09
282-  1:	XP_030494816.1	XP_030483622.1	  7e-61
282-  2:	XP_030493261.1	XP_030481591.1	 5e-154
282-  3:	XP_030495638.1	XP_030483145.1	 2e-117
282-  4:	XP_030495849.1	XP_030485103.1	  1e-50
282-  5:	XP_030493041.1	XP_030482987.1	      0
## Alignment 283: score=482.0 e_value=1.2e-26 N=10 csNC_044372.1&hl1482 minus
283-  0:	XP_030494647.1	HUMLU_CAS0075818.t1.p1	  1e-72
283-  1:	XP_030493912.1	HUMLU_CAS0075803.t1.p1	  6e-74
283-  2:	XP_030494461.1	HUMLU_CAS0075783.t1.p1	 5e-177
283-  3:	XP_030492992.1	HUMLU_CAS0075779.t1.p1	      0
283-  4:	XP_030493625.1	HUMLU_CAS0075767.t1.p1	      0
283-  5:	XP_030492782.1	HUMLU_CAS0075766.t1.p1	  7e-09
283-  6:	XP_030492781.1	HUMLU_CAS0075765.t1.p1	 9e-146
283-  7:	XP_030494158.1	HUMLU_CAS0075763.t1.p1	      0
283-  8:	XP_030495454.1	HUMLU_CAS0075749.t1.p1	  2e-73
283-  9:	XP_030492490.1	HUMLU_CAS0075746.t1.p1	      0
## Alignment 284: score=262.0 e_value=9.7e-10 N=6 csNC_044372.1&hl19 plus
284-  0:	XP_030493028.1	HUMLU_CAS0019433.t1.p1	      0
284-  1:	XP_030493935.1	HUMLU_CAS0019449.t1.p1	  3e-59
284-  2:	XP_030495537.1	HUMLU_CAS0019466.t1.p1	 2e-134
284-  3:	XP_030494030.1	HUMLU_CAS0019500.t1.p1	  8e-89
284-  4:	XP_030493252.1	HUMLU_CAS0019513.t1.p1	      0
284-  5:	XP_030493613.1	HUMLU_CAS0019514.t1.p1	      0
## Alignment 285: score=4121.0 e_value=0 N=89 csNC_044372.1&hl76 plus
285-  0:	XP_030492575.1	HUMLU_CAS0027056.t1.p1	      0
285-  1:	XP_030495256.1	HUMLU_CAS0027115.t1.p1	 2e-139
285-  2:	XP_030493879.1	HUMLU_CAS0027123.t1.p1	      0
285-  3:	XP_030493991.1	HUMLU_CAS0027135.t1.p1	      0
285-  4:	XP_030494004.1	HUMLU_CAS0027144.t1.p1	 9e-119
285-  5:	XP_030493990.1	HUMLU_CAS0027156.t2.p1	 5e-114
285-  6:	XP_030495278.1	HUMLU_CAS0027158.t1.p1	 1e-128
285-  7:	XP_030493226.1	HUMLU_CAS0027167.t1.p1	      0
285-  8:	XP_030493228.1	HUMLU_CAS0027172.t1.p1	 1e-178
285-  9:	XP_030494138.1	HUMLU_CAS0027191.t1.p1	      0
285- 10:	XP_030495833.1	HUMLU_CAS0027213.t1.p1	      0
285- 11:	XP_030495569.1	HUMLU_CAS0027214.t1.p1	  4e-38
285- 12:	XP_030492618.1	HUMLU_CAS0027217.t1.p1	 3e-143
285- 13:	XP_030494129.1	HUMLU_CAS0027219.t1.p1	      0
285- 14:	XP_030495290.1	HUMLU_CAS0027226.t1.p1	      0
285- 15:	XP_030495298.1	HUMLU_CAS0027228.t1.p1	      0
285- 16:	XP_030495300.1	HUMLU_CAS0027229.t1.p1	  3e-67
285- 17:	XP_030494266.1	HUMLU_CAS0027230.t1.p1	  3e-82
285- 18:	XP_030494249.1	HUMLU_CAS0027232.t1.p1	 9e-110
285- 19:	XP_030494248.1	HUMLU_CAS0027245.t1.p1	      0
285- 20:	XP_030495310.1	HUMLU_CAS0027251.t2.p2	  1e-91
285- 21:	XP_030495311.1	HUMLU_CAS0027252.t1.p1	  2e-82
285- 22:	XP_030494322.1	HUMLU_CAS0027253.t1.p1	  3e-49
285- 23:	XP_030494270.1	HUMLU_CAS0027254.t1.p1	      0
285- 24:	XP_030494301.1	HUMLU_CAS0027255.t1.p1	  1e-93
285- 25:	XP_030494302.1	HUMLU_CAS0027261.t1.p1	 2e-127
285- 26:	XP_030494267.1	HUMLU_CAS0027265.t1.p1	 2e-124
285- 27:	XP_030494273.1	HUMLU_CAS0027285.t1.p1	      0
285- 28:	XP_030494311.1	HUMLU_CAS0027286.t1.p1	 1e-112
285- 29:	XP_030494292.1	HUMLU_CAS0027290.t3.p1	 1e-175
285- 30:	XP_030495317.1	HUMLU_CAS0027320.t1.p1	  1e-66
285- 31:	XP_030495321.1	HUMLU_CAS0027322.t1.p1	      0
285- 32:	XP_030493701.1	HUMLU_CAS0027326.t1.p1	      0
285- 33:	XP_030494432.1	HUMLU_CAS0027338.t1.p1	  5e-66
285- 34:	XP_030492562.1	HUMLU_CAS0027341.t2.p1	      0
285- 35:	XP_030495337.1	HUMLU_CAS0027346.t1.p1	  9e-61
285- 36:	XP_030493584.1	HUMLU_CAS0027350.t1.p1	      0
285- 37:	XP_030495660.1	HUMLU_CAS0027354.t1.p1	      0
285- 38:	XP_030494342.1	HUMLU_CAS0027356.t1.p1	      0
285- 39:	XP_030495536.1	HUMLU_CAS0027358.t1.p1	 5e-150
285- 40:	XP_030493345.1	HUMLU_CAS0027360.t1.p1	      0
285- 41:	XP_030494350.1	HUMLU_CAS0027361.t1.p1	      0
285- 42:	XP_030492622.1	HUMLU_CAS0027362.t1.p1	 3e-180
285- 43:	XP_030495692.1	HUMLU_CAS0027363.t1.p1	      0
285- 44:	XP_030493262.1	HUMLU_CAS0027364.t1.p1	      0
285- 45:	XP_030494453.1	HUMLU_CAS0027366.t1.p1	      0
285- 46:	XP_030492807.1	HUMLU_CAS0027368.t1.p1	      0
285- 47:	XP_030493258.1	HUMLU_CAS0027372.t1.p1	 3e-127
285- 48:	XP_030494015.1	HUMLU_CAS0027376.t1.p1	      0
285- 49:	XP_030494100.1	HUMLU_CAS0027378.t1.p1	      0
285- 50:	XP_030495670.1	HUMLU_CAS0027379.t1.p1	 4e-121
285- 51:	XP_030493556.1	HUMLU_CAS0027439.t1.p1	      0
285- 52:	XP_030493554.1	HUMLU_CAS0027443.t1.p1	      0
285- 53:	XP_030493555.1	HUMLU_CAS0027450.t1.p1	      0
285- 54:	XP_030495359.1	HUMLU_CAS0027452.t1.p1	      0
285- 55:	XP_030493567.1	HUMLU_CAS0027453.t1.p1	      0
285- 56:	XP_030493566.1	HUMLU_CAS0027457.t1.p1	 2e-166
285- 57:	XP_030493570.1	HUMLU_CAS0027463.t1.p1	  5e-57
285- 58:	XP_030493569.1	HUMLU_CAS0027464.t1.p1	  3e-76
285- 59:	XP_030493548.1	HUMLU_CAS0027465.t1.p1	      0
285- 60:	XP_030494531.1	HUMLU_CAS0027466.t1.p1	      0
285- 61:	XP_030494530.1	HUMLU_CAS0027467.t1.p1	      0
285- 62:	XP_030495433.1	HUMLU_CAS0027468.t1.p1	 3e-164
285- 63:	XP_030494855.1	HUMLU_CAS0027469.t1.p1	      0
285- 64:	XP_030495362.1	HUMLU_CAS0027471.t1.p1	      0
285- 65:	XP_030495363.1	HUMLU_CAS0027474.t1.p1	 3e-117
285- 66:	XP_030495410.1	HUMLU_CAS0027479.t1.p1	 6e-147
285- 67:	XP_030492703.1	HUMLU_CAS0027480.t1.p1	      0
285- 68:	XP_030493377.1	HUMLU_CAS0027481.t1.p1	      0
285- 69:	XP_030492559.1	HUMLU_CAS0027482.t1.p1	 8e-172
285- 70:	XP_030495023.1	HUMLU_CAS0027483.t1.p1	      0
285- 71:	XP_030493232.1	HUMLU_CAS0027484.t1.p1	      0
285- 72:	XP_030495746.1	HUMLU_CAS0027487.t1.p1	      0
285- 73:	XP_030493533.1	HUMLU_CAS0027507.t1.p1	  2e-99
285- 74:	XP_030495419.1	HUMLU_CAS0027512.t2.p1	      0
285- 75:	XP_030495375.1	HUMLU_CAS0027513.t2.p1	 9e-147
285- 76:	XP_030495880.1	HUMLU_CAS0027524.t1.p1	 1e-159
285- 77:	XP_030495426.1	HUMLU_CAS0027525.t1.p1	  2e-63
285- 78:	XP_030492573.1	HUMLU_CAS0027526.t1.p1	 1e-120
285- 79:	XP_030495380.1	HUMLU_CAS0027533.t1.p1	 4e-143
285- 80:	XP_030494387.1	HUMLU_CAS0027535.t1.p1	      0
285- 81:	XP_030492927.1	HUMLU_CAS0027539.t1.p1	 7e-127
285- 82:	XP_030492521.1	HUMLU_CAS0027549.t1.p1	      0
285- 83:	XP_030493045.1	HUMLU_CAS0027566.t1.p1	      0
285- 84:	XP_030493044.1	HUMLU_CAS0027567.t1.p1	      0
285- 85:	XP_030493047.1	HUMLU_CAS0027568.t1.p1	      0
285- 86:	XP_030493677.1	HUMLU_CAS0027570.t2.p1	 6e-124
285- 87:	XP_030493678.1	HUMLU_CAS0027572.t1.p1	      0
285- 88:	XP_030495887.1	HUMLU_CAS0027574.t1.p1	      0
## Alignment 286: score=2432.0 e_value=2.6e-208 N=52 csNC_044372.1&hl76 plus
286-  0:	XP_030495396.1	HUMLU_CAS0034405.t1.p1	  1e-61
286-  1:	XP_030493845.1	HUMLU_CAS0034411.t1.p1	      0
286-  2:	XP_030495446.1	HUMLU_CAS0034419.t3.p1	  4e-48
286-  3:	XP_030493468.1	HUMLU_CAS0034490.t1.p1	      0
286-  4:	XP_030492895.1	HUMLU_CAS0034497.t1.p1	 3e-143
286-  5:	XP_030493764.1	HUMLU_CAS0034509.t1.p1	      0
286-  6:	XP_030493474.1	HUMLU_CAS0034510.t1.p1	  1e-42
286-  7:	XP_030493018.1	HUMLU_CAS0034511.t1.p1	 5e-127
286-  8:	XP_030494120.1	HUMLU_CAS0034521.t1.p1	  1e-16
286-  9:	XP_030494123.1	HUMLU_CAS0034534.t1.p1	      0
286- 10:	XP_030494125.1	HUMLU_CAS0034539.t1.p1	 8e-123
286- 11:	XP_030493477.1	HUMLU_CAS0034547.t1.p1	      0
286- 12:	XP_030493019.1	HUMLU_CAS0034565.t1.p1	  8e-75
286- 13:	XP_030493688.1	HUMLU_CAS0034575.t1.p1	      0
286- 14:	XP_030495714.1	HUMLU_CAS0034577.t1.p1	 3e-157
286- 15:	XP_030493238.1	HUMLU_CAS0034579.t1.p1	      0
286- 16:	XP_030492660.1	HUMLU_CAS0034581.t1.p1	      0
286- 17:	XP_030493697.1	HUMLU_CAS0034584.t1.p1	      0
286- 18:	XP_030493952.1	HUMLU_CAS0034587.t1.p1	      0
286- 19:	XP_030493627.1	HUMLU_CAS0034603.t1.p1	      0
286- 20:	XP_030492577.1	HUMLU_CAS0034614.t1.p1	      0
286- 21:	XP_030493519.1	HUMLU_CAS0034621.t1.p1	      0
286- 22:	XP_030493385.1	HUMLU_CAS0034623.t1.p1	      0
286- 23:	XP_030493862.1	HUMLU_CAS0034635.t1.p1	 2e-143
286- 24:	XP_030494925.1	HUMLU_CAS0034640.t1.p1	      0
286- 25:	XP_030493490.1	HUMLU_CAS0034641.t1.p1	  2e-81
286- 26:	XP_030494922.1	HUMLU_CAS0034643.t2.p1	      0
286- 27:	XP_030493784.1	HUMLU_CAS0034673.t1.p1	      0
286- 28:	XP_030494415.1	HUMLU_CAS0034679.t1.p1	 7e-154
286- 29:	XP_030494403.1	HUMLU_CAS0034680.t1.p1	 1e-110
286- 30:	XP_030493367.1	HUMLU_CAS0034683.t1.p1	      0
286- 31:	XP_030493366.1	HUMLU_CAS0034684.t1.p1	      0
286- 32:	XP_030493365.1	HUMLU_CAS0034687.t3.p1	      0
286- 33:	XP_030495918.1	HUMLU_CAS0034695.t1.p1	      0
286- 34:	XP_030494552.1	HUMLU_CAS0034696.t1.p1	 1e-126
286- 35:	XP_030493403.1	HUMLU_CAS0034697.t1.p1	      0
286- 36:	XP_030492952.1	HUMLU_CAS0034700.t1.p1	  7e-52
286- 37:	XP_030495950.1	HUMLU_CAS0034701.t1.p1	      0
286- 38:	XP_030493792.1	HUMLU_CAS0034708.t1.p1	 8e-161
286- 39:	XP_030492752.1	HUMLU_CAS0034710.t1.p1	 1e-128
286- 40:	XP_030492973.1	HUMLU_CAS0034713.t1.p1	  3e-80
286- 41:	XP_030493270.1	HUMLU_CAS0034715.t1.p1	      0
286- 42:	XP_030493338.1	HUMLU_CAS0034719.t1.p1	      0
286- 43:	XP_030493696.1	HUMLU_CAS0034721.t1.p1	 7e-101
286- 44:	XP_030495551.1	HUMLU_CAS0034724.t1.p1	  6e-44
286- 45:	XP_030495550.1	HUMLU_CAS0034725.t3.p1	      0
286- 46:	XP_030493434.1	HUMLU_CAS0034732.t1.p1	 2e-162
286- 47:	XP_030492587.1	HUMLU_CAS0034735.t2.p1	 2e-163
286- 48:	XP_030493606.1	HUMLU_CAS0034747.t1.p1	 1e-147
286- 49:	XP_030495477.1	HUMLU_CAS0034748.t1.p1	 1e-134
286- 50:	XP_030493230.1	HUMLU_CAS0034751.t1.p1	 3e-101
286- 51:	XP_030493512.1	HUMLU_CAS0034766.t1.p1	      0
## Alignment 287: score=1531.0 e_value=1.7e-117 N=33 csNC_044372.1&hl76 plus
287-  0:	XP_030493150.1	HUMLU_CAS0033539.t1.p1	      0
287-  1:	XP_030493154.1	HUMLU_CAS0033572.t2.p1	      0
287-  2:	XP_030493186.1	HUMLU_CAS0033574.t1.p1	      0
287-  3:	XP_030493069.1	HUMLU_CAS0033587.t1.p1	      0
287-  4:	XP_030493066.1	HUMLU_CAS0033597.t1.p1	  1e-65
287-  5:	XP_030493090.1	HUMLU_CAS0033640.t1.p1	 4e-159
287-  6:	XP_030493077.1	HUMLU_CAS0033647.t1.p1	  9e-56
287-  7:	XP_030493068.1	HUMLU_CAS0033648.t1.p1	 8e-140
287-  8:	XP_030493112.1	HUMLU_CAS0033658.t1.p1	      0
287-  9:	XP_030494526.1	HUMLU_CAS0033672.t1.p1	      0
287- 10:	XP_030492678.1	HUMLU_CAS0033682.t1.p1	 1e-107
287- 11:	XP_030494410.1	HUMLU_CAS0033685.t1.p1	      0
287- 12:	XP_030492806.1	HUMLU_CAS0033688.t1.p1	  1e-77
287- 13:	XP_030494558.1	HUMLU_CAS0033692.t1.p1	      0
287- 14:	XP_030492786.1	HUMLU_CAS0033705.t1.p1	  5e-79
287- 15:	XP_030494152.1	HUMLU_CAS0033715.t1.p1	  2e-62
287- 16:	XP_030494060.1	HUMLU_CAS0033726.t1.p1	      0
287- 17:	XP_030492697.1	HUMLU_CAS0033727.t1.p1	      0
287- 18:	XP_030492987.1	HUMLU_CAS0033729.t1.p1	      0
287- 19:	XP_030494373.1	HUMLU_CAS0033731.t1.p1	      0
287- 20:	XP_030495641.1	HUMLU_CAS0033739.t1.p1	      0
287- 21:	XP_030495741.1	HUMLU_CAS0033741.t1.p1	 2e-168
287- 22:	XP_030494367.1	HUMLU_CAS0033743.t1.p1	      0
287- 23:	XP_030495683.1	HUMLU_CAS0033745.t1.p1	      0
287- 24:	XP_030492560.1	HUMLU_CAS0033746.t1.p1	      0
287- 25:	XP_030495878.1	HUMLU_CAS0033749.t1.p1	      0
287- 26:	XP_030494825.1	HUMLU_CAS0033752.t1.p1	      0
287- 27:	XP_030495598.1	HUMLU_CAS0033759.t1.p1	      0
287- 28:	XP_030495647.1	HUMLU_CAS0033812.t1.p1	      0
287- 29:	XP_030492552.1	HUMLU_CAS0033816.t1.p1	 4e-127
287- 30:	XP_030493708.1	HUMLU_CAS0033817.t1.p1	      0
287- 31:	XP_030492610.1	HUMLU_CAS0033820.t1.p1	      0
287- 32:	XP_030492616.1	HUMLU_CAS0033825.t1.p1	  1e-22
## Alignment 288: score=1445.0 e_value=1.8e-109 N=31 csNC_044372.1&hl76 plus
288-  0:	XP_030493418.1	HUMLU_CAS0034953.t1.p1	 1e-171
288-  1:	XP_030494217.1	HUMLU_CAS0034958.t1.p1	 1e-110
288-  2:	XP_030494214.1	HUMLU_CAS0034962.t1.p1	  5e-22
288-  3:	XP_030493275.1	HUMLU_CAS0034966.t1.p1	      0
288-  4:	XP_030495687.1	HUMLU_CAS0034968.t1.p1	      0
288-  5:	XP_030492936.1	HUMLU_CAS0034975.t1.p1	  4e-93
288-  6:	XP_030495535.1	HUMLU_CAS0034976.t1.p1	      0
288-  7:	XP_030492644.1	HUMLU_CAS0034977.t1.p1	      0
288-  8:	XP_030492499.1	HUMLU_CAS0034979.t1.p1	      0
288-  9:	XP_030493439.1	HUMLU_CAS0034988.t1.p1	 7e-179
288- 10:	XP_030495571.1	HUMLU_CAS0034989.t1.p1	      0
288- 11:	XP_030495910.1	HUMLU_CAS0034990.t1.p1	  1e-89
288- 12:	XP_030494172.1	HUMLU_CAS0034996.t1.p1	      0
288- 13:	XP_030493595.1	HUMLU_CAS0034997.t1.p1	      0
288- 14:	XP_030494174.1	HUMLU_CAS0034998.t1.p1	 4e-174
288- 15:	XP_030493933.1	HUMLU_CAS0035000.t1.p1	      0
288- 16:	XP_030493793.1	HUMLU_CAS0035012.t1.p1	      0
288- 17:	XP_030495828.1	HUMLU_CAS0035013.t1.p1	 5e-131
288- 18:	XP_030495766.1	HUMLU_CAS0035014.t1.p1	      0
288- 19:	XP_030494512.1	HUMLU_CAS0035015.t1.p1	      0
288- 20:	XP_030495398.1	HUMLU_CAS0035019.t1.p1	      0
288- 21:	XP_030493845.1	HUMLU_CAS0035021.t1.p1	      0
288- 22:	XP_030495446.1	HUMLU_CAS0035023.t1.p1	  2e-67
288- 23:	XP_030493851.1	HUMLU_CAS0035028.t1.p1	      0
288- 24:	XP_030495434.1	HUMLU_CAS0035031.t1.p1	      0
288- 25:	XP_030495663.1	HUMLU_CAS0035033.t1.p1	 2e-141
288- 26:	XP_030493901.1	HUMLU_CAS0035035.t1.p1	  8e-62
288- 27:	XP_030494137.1	HUMLU_CAS0035046.t1.p1	 9e-129
288- 28:	XP_030493472.1	HUMLU_CAS0035047.t1.p1	 0.0003
288- 29:	XP_030493140.1	HUMLU_CAS0035063.t1.p1	 9e-151
288- 30:	XP_030494120.1	HUMLU_CAS0035074.t1.p1	  4e-42
## Alignment 289: score=1149.0 e_value=5.4e-87 N=25 csNC_044372.1&hl76 plus
289-  0:	XP_030493241.1	HUMLU_CAS0028974.t1.p1	      0
289-  1:	XP_030492844.1	HUMLU_CAS0029021.t1.p1	      0
289-  2:	XP_030494860.1	HUMLU_CAS0029024.t1.p1	      0
289-  3:	XP_030494377.1	HUMLU_CAS0029030.t1.p1	      0
289-  4:	XP_030495479.1	HUMLU_CAS0029040.t1.p1	      0
289-  5:	XP_030495890.1	HUMLU_CAS0029054.t1.p1	      0
289-  6:	XP_030493050.1	HUMLU_CAS0029055.t2.p1	      0
289-  7:	XP_030495823.1	HUMLU_CAS0029064.t1.p1	 2e-109
289-  8:	XP_030494385.1	HUMLU_CAS0029072.t1.p1	  2e-97
289-  9:	XP_030493380.1	HUMLU_CAS0029175.t1.p1	      0
289- 10:	XP_030494017.1	HUMLU_CAS0029186.t1.p1	      0
289- 11:	XP_030495608.1	HUMLU_CAS0029190.t1.p1	 5e-145
289- 12:	XP_030495924.1	HUMLU_CAS0029191.t1.p1	 2e-115
289- 13:	XP_030492845.1	HUMLU_CAS0029196.t1.p1	  7e-95
289- 14:	XP_030493304.1	HUMLU_CAS0029205.t1.p1	 3e-151
289- 15:	XP_030493954.1	HUMLU_CAS0029215.t1.p1	      0
289- 16:	XP_030494962.1	HUMLU_CAS0029249.t1.p1	 2e-109
289- 17:	XP_030493592.1	HUMLU_CAS0029256.t1.p1	      0
289- 18:	XP_030495785.1	HUMLU_CAS0029311.t1.p1	  1e-94
289- 19:	XP_030494093.1	HUMLU_CAS0029341.t1.p1	      0
289- 20:	XP_030494086.1	HUMLU_CAS0029395.t1.p1	      0
289- 21:	XP_030495860.1	HUMLU_CAS0029401.t1.p1	  6e-65
289- 22:	XP_030492738.1	HUMLU_CAS0029405.t1.p1	 2e-112
289- 23:	XP_030493617.1	HUMLU_CAS0029487.t7.p1	      0
289- 24:	XP_030492866.1	HUMLU_CAS0029501.t1.p1	 1e-143
## Alignment 290: score=1116.0 e_value=2.2e-81 N=25 csNC_044372.1&hl76 plus
290-  0:	XP_030494349.1	HUMLU_CAS0034183.t1.p1	      0
290-  1:	XP_030494213.1	HUMLU_CAS0034186.t1.p1	  9e-37
290-  2:	XP_030493418.1	HUMLU_CAS0034196.t1.p1	  3e-48
290-  3:	XP_030494217.1	HUMLU_CAS0034198.t1.p1	      0
290-  4:	XP_030494214.1	HUMLU_CAS0034190.t4.p1	  7e-66
290-  5:	XP_030494220.1	HUMLU_CAS0034214.t1.p1	  6e-92
290-  6:	XP_030494227.1	HUMLU_CAS0034219.t1.p1	 1e-115
290-  7:	XP_030492760.1	HUMLU_CAS0034221.t1.p1	      0
290-  8:	XP_030492762.1	HUMLU_CAS0034223.t1.p1	  1e-94
290-  9:	XP_030494481.1	HUMLU_CAS0034227.t1.p1	      0
290- 10:	XP_030493294.1	HUMLU_CAS0034229.t1.p1	      0
290- 11:	XP_030494188.1	HUMLU_CAS0034231.t1.p1	      0
290- 12:	XP_030493274.1	HUMLU_CAS0034243.t5.p1	 1e-157
290- 13:	XP_030492924.1	HUMLU_CAS0034247.t1.p1	 1e-110
290- 14:	XP_030495733.1	HUMLU_CAS0034255.t1.p1	      0
290- 15:	XP_030493033.1	HUMLU_CAS0034268.t5.p1	      0
290- 16:	XP_030495687.1	HUMLU_CAS0034285.t1.p1	      0
290- 17:	XP_030493595.1	HUMLU_CAS0034323.t5.p1	      0
290- 18:	XP_030495590.1	HUMLU_CAS0034341.t1.p1	      0
290- 19:	XP_030495401.1	HUMLU_CAS0034348.t1.p1	      0
290- 20:	XP_030493461.1	HUMLU_CAS0034361.t1.p1	  5e-27
290- 21:	XP_030492895.1	HUMLU_CAS0034373.t1.p1	 9e-164
290- 22:	XP_030493472.1	HUMLU_CAS0034382.t1.p1	 0.0003
290- 23:	XP_030494123.1	HUMLU_CAS0034405.t1.p1	  9e-43
290- 24:	XP_030494125.1	HUMLU_CAS0034409.t1.p1	      0
## Alignment 291: score=1092.0 e_value=8.4e-78 N=23 csNC_044372.1&hl76 plus
291-  0:	XP_030495645.1	HUMLU_CAS0033315.t1.p1	 7e-160
291-  1:	XP_030495467.1	HUMLU_CAS0033316.t1.p1	      0
291-  2:	XP_030494144.1	HUMLU_CAS0033317.t1.p1	      0
291-  3:	XP_030495482.1	HUMLU_CAS0033321.t1.p1	      0
291-  4:	XP_030495684.1	HUMLU_CAS0033328.t1.p1	      0
291-  5:	XP_030495685.1	HUMLU_CAS0033332.t1.p1	 1e-119
291-  6:	XP_030495761.1	HUMLU_CAS0033333.t1.p1	 5e-174
291-  7:	XP_030493891.1	HUMLU_CAS0033336.t1.p1	      0
291-  8:	XP_030493253.1	HUMLU_CAS0033339.t1.p1	      0
291-  9:	XP_030493255.1	HUMLU_CAS0033340.t1.p1	  1e-55
291- 10:	XP_030493860.1	HUMLU_CAS0033342.t1.p1	  9e-55
291- 11:	XP_030494376.1	HUMLU_CAS0033343.t1.p1	  1e-97
291- 12:	XP_030494663.1	HUMLU_CAS0033345.t1.p1	 5e-119
291- 13:	XP_030494422.1	HUMLU_CAS0033368.t1.p1	 5e-177
291- 14:	XP_030494094.1	HUMLU_CAS0033369.t1.p1	      0
291- 15:	XP_030492954.1	HUMLU_CAS0033371.t1.p1	      0
291- 16:	XP_030492634.1	HUMLU_CAS0033379.t1.p1	      0
291- 17:	XP_030492486.1	HUMLU_CAS0033448.t1.p1	 4e-116
291- 18:	XP_030493785.1	HUMLU_CAS0033478.t1.p1	      0
291- 19:	XP_030495480.1	HUMLU_CAS0033481.t1.p1	      0
291- 20:	XP_030495389.1	HUMLU_CAS0033483.t1.p1	      0
291- 21:	XP_030493513.1	HUMLU_CAS0033487.t1.p1	      0
291- 22:	XP_030492827.1	HUMLU_CAS0033491.t1.p1	      0
## Alignment 292: score=961.0 e_value=1.7e-60 N=20 csNC_044372.1&hl76 plus
292-  0:	XP_030493683.1	HUMLU_CAS0032468.t1.p1	      0
292-  1:	XP_030494491.1	HUMLU_CAS0032470.t1.p1	      0
292-  2:	XP_030493301.1	HUMLU_CAS0032471.t1.p1	      0
292-  3:	XP_030495667.1	HUMLU_CAS0032502.t1.p1	 3e-118
292-  4:	XP_030495620.1	HUMLU_CAS0032515.t4.p1	      0
292-  5:	XP_030495621.1	HUMLU_CAS0032519.t1.p1	      0
292-  6:	XP_030495937.1	HUMLU_CAS0032525.t1.p1	      0
292-  7:	XP_030493893.1	HUMLU_CAS0032543.t1.p1	      0
292-  8:	XP_030494076.1	HUMLU_CAS0032549.t1.p1	  4e-90
292-  9:	XP_030494073.1	HUMLU_CAS0032551.t1.p1	      0
292- 10:	XP_030495706.1	HUMLU_CAS0032561.t1.p1	      0
292- 11:	XP_030493695.1	HUMLU_CAS0032562.t1.p1	      0
292- 12:	XP_030493325.1	HUMLU_CAS0032563.t1.p1	      0
292- 13:	XP_030493328.1	HUMLU_CAS0032565.t4.p1	 1e-151
292- 14:	XP_030492642.1	HUMLU_CAS0032573.t1.p1	 6e-115
292- 15:	XP_030493322.1	HUMLU_CAS0032581.t1.p1	      0
292- 16:	XP_030492959.1	HUMLU_CAS0032587.t1.p1	      0
292- 17:	XP_030493038.1	HUMLU_CAS0032611.t1.p1	      0
292- 18:	XP_030494474.1	HUMLU_CAS0032620.t1.p1	      0
292- 19:	XP_030495955.1	HUMLU_CAS0032621.t1.p1	      0
## Alignment 293: score=760.0 e_value=1.8e-45 N=16 csNC_044372.1&hl76 plus
293-  0:	XP_030493643.1	HUMLU_CAS0032684.t1.p1	      0
293-  1:	XP_030493666.1	HUMLU_CAS0032690.t1.p1	 2e-116
293-  2:	XP_030493642.1	HUMLU_CAS0032706.t2.p1	      0
293-  3:	XP_030493644.1	HUMLU_CAS0032715.t1.p1	      0
293-  4:	XP_030493647.1	HUMLU_CAS0032717.t1.p1	      0
293-  5:	XP_030493665.1	HUMLU_CAS0032719.t1.p1	 3e-144
293-  6:	XP_030493654.1	HUMLU_CAS0032721.t1.p1	      0
293-  7:	XP_030493667.1	HUMLU_CAS0032791.t1.p1	 1e-105
293-  8:	XP_030493635.1	HUMLU_CAS0032797.t1.p1	      0
293-  9:	XP_030493664.1	HUMLU_CAS0032808.t1.p1	      0
293- 10:	XP_030493646.1	HUMLU_CAS0032826.t1.p1	      0
293- 11:	XP_030493641.1	HUMLU_CAS0032843.t1.p1	      0
293- 12:	XP_030493333.1	HUMLU_CAS0032852.t1.p1	      0
293- 13:	XP_030492991.1	HUMLU_CAS0032858.t2.p1	  2e-59
293- 14:	XP_030495676.1	HUMLU_CAS0032905.t1.p1	      0
293- 15:	XP_030494426.1	HUMLU_CAS0032907.t1.p1	      0
## Alignment 294: score=749.0 e_value=3.8e-56 N=17 csNC_044372.1&hl76 plus
294-  0:	XP_030495735.1	HUMLU_CAS0027114.t1.p1	  1e-45
294-  1:	XP_030493990.1	HUMLU_CAS0027142.t2.p1	      0
294-  2:	XP_030495951.1	HUMLU_CAS0027144.t1.p1	 5e-118
294-  3:	XP_030495582.1	HUMLU_CAS0027166.t1.p1	      0
294-  4:	XP_030493227.1	HUMLU_CAS0027170.t1.p1	      0
294-  5:	XP_030493786.1	HUMLU_CAS0027199.t1.p1	      0
294-  6:	XP_030495294.1	HUMLU_CAS0027219.t1.p1	 5e-176
294-  7:	XP_030495296.1	HUMLU_CAS0027230.t1.p1	  9e-84
294-  8:	XP_030495298.1	HUMLU_CAS0027235.t1.p1	      0
294-  9:	XP_030494294.1	HUMLU_CAS0027237.t1.p1	 4e-100
294- 10:	XP_030494295.1	HUMLU_CAS0027241.t1.p1	  1e-64
294- 11:	XP_030494247.1	HUMLU_CAS0027245.t1.p1	      0
294- 12:	XP_030494258.1	HUMLU_CAS0027251.t2.p2	  2e-91
294- 13:	XP_030494251.1	HUMLU_CAS0027252.t1.p1	 6e-108
294- 14:	XP_030494325.1	HUMLU_CAS0027253.t1.p1	  5e-51
294- 15:	XP_030494269.1	HUMLU_CAS0027254.t1.p1	      0
294- 16:	XP_030494330.1	HUMLU_CAS0027255.t1.p1	  4e-93
## Alignment 295: score=688.0 e_value=8.4e-43 N=15 csNC_044372.1&hl76 plus
295-  0:	XP_030495234.1	HUMLU_CAS0028120.t1.p1	  3e-65
295-  1:	XP_030493980.1	HUMLU_CAS0028174.t1.p1	  8e-40
295-  2:	XP_030492716.1	HUMLU_CAS0028183.t1.p1	      0
295-  3:	XP_030492715.1	HUMLU_CAS0028186.t1.p1	      0
295-  4:	XP_030493700.1	HUMLU_CAS0028190.t1.p1	      0
295-  5:	XP_030492960.1	HUMLU_CAS0028195.t1.p1	 1e-106
295-  6:	XP_030495586.1	HUMLU_CAS0028197.t1.p1	 5e-175
295-  7:	XP_030494161.1	HUMLU_CAS0028202.t1.p1	      0
295-  8:	XP_030494234.1	HUMLU_CAS0028222.t1.p1	      0
295-  9:	XP_030495239.1	HUMLU_CAS0028223.t1.p1	      0
295- 10:	XP_030494500.1	HUMLU_CAS0028224.t1.p1	      0
295- 11:	XP_030494139.1	HUMLU_CAS0028227.t1.p1	      0
295- 12:	XP_030493768.1	HUMLU_CAS0028229.t1.p1	      0
295- 13:	XP_030492575.1	HUMLU_CAS0028232.t1.p1	      0
295- 14:	XP_030495252.1	HUMLU_CAS0028281.t1.p1	 2e-139
## Alignment 296: score=653.0 e_value=4.6e-46 N=14 csNC_044372.1&hl76 plus
296-  0:	XP_030494715.1	HUMLU_CAS0028257.t1.p1	      0
296-  1:	XP_030494446.1	HUMLU_CAS0028265.t1.p1	      0
296-  2:	XP_030495811.1	HUMLU_CAS0028274.t1.p1	      0
296-  3:	XP_030495812.1	HUMLU_CAS0028275.t1.p1	      0
296-  4:	XP_030492800.1	HUMLU_CAS0028276.t2.p1	  4e-65
296-  5:	XP_030492500.1	HUMLU_CAS0028292.t1.p1	 9e-177
296-  6:	XP_030492972.1	HUMLU_CAS0028299.t1.p1	 2e-167
296-  7:	XP_030494078.1	HUMLU_CAS0028341.t1.p1	 2e-154
296-  8:	XP_030494167.1	HUMLU_CAS0028344.t1.p1	      0
296-  9:	XP_030494150.1	HUMLU_CAS0028345.t1.p1	 4e-105
296- 10:	XP_030494149.1	HUMLU_CAS0028346.t1.p1	  6e-89
296- 11:	XP_030494486.1	HUMLU_CAS0028352.t1.p1	  2e-49
296- 12:	XP_030495202.1	HUMLU_CAS0028355.t1.p1	      0
296- 13:	XP_030493314.1	HUMLU_CAS0028356.t1.p1	      0
## Alignment 297: score=564.0 e_value=8.1e-33 N=12 csNC_044372.1&hl76 plus
297-  0:	XP_030493712.1	HUMLU_CAS0033037.t2.p1	      0
297-  1:	XP_030493722.1	HUMLU_CAS0033051.t1.p1	 1e-140
297-  2:	XP_030493714.1	HUMLU_CAS0033059.t1.p1	      0
297-  3:	XP_030493715.1	HUMLU_CAS0033099.t1.p1	      0
297-  4:	XP_030493717.1	HUMLU_CAS0033115.t1.p1	      0
297-  5:	XP_030493261.1	HUMLU_CAS0033121.t1.p1	      0
297-  6:	XP_030494201.1	HUMLU_CAS0033122.t1.p1	      0
297-  7:	XP_030495640.1	HUMLU_CAS0033123.t2.p1	 1e-179
297-  8:	XP_030495638.1	HUMLU_CAS0033125.t1.p1	      0
297-  9:	XP_030495634.1	HUMLU_CAS0033126.t1.p1	      0
297- 10:	XP_030494028.1	HUMLU_CAS0033139.t1.p1	      0
297- 11:	XP_030494829.1	HUMLU_CAS0033140.t10.p1	 2e-105
## Alignment 298: score=522.0 e_value=1.3e-24 N=11 csNC_044372.1&hl76 plus
298-  0:	XP_030495531.1	HUMLU_CAS0032264.t1.p1	      0
298-  1:	XP_030493912.1	HUMLU_CAS0032270.t1.p1	      0
298-  2:	XP_030494066.1	HUMLU_CAS0032278.t3.p1	      0
298-  3:	XP_030494348.1	HUMLU_CAS0032279.t1.p1	 4e-154
298-  4:	XP_030494062.1	HUMLU_CAS0032293.t1.p1	      0
298-  5:	XP_030494461.1	HUMLU_CAS0032310.t1.p1	 6e-177
298-  6:	XP_030492992.1	HUMLU_CAS0032311.t2.p1	      0
298-  7:	XP_030492869.1	HUMLU_CAS0032321.t1.p1	 8e-102
298-  8:	XP_030493625.1	HUMLU_CAS0032322.t1.p1	      0
298-  9:	XP_030492490.1	HUMLU_CAS0032328.t1.p1	      0
298- 10:	XP_030495603.1	HUMLU_CAS0032334.t1.p1	 4e-130
## Alignment 299: score=507.0 e_value=2.1e-28 N=11 csNC_044372.1&hl76 plus
299-  0:	XP_030493953.1	HUMLU_CAS0029598.t1.p1	 7e-127
299-  1:	XP_030493619.1	HUMLU_CAS0029631.t1.p1	      0
299-  2:	XP_030493873.1	HUMLU_CAS0029704.t1.p1	 2e-159
299-  3:	XP_030494547.1	HUMLU_CAS0029705.t1.p1	      0
299-  4:	XP_030494544.1	HUMLU_CAS0029715.t1.p1	  1e-24
299-  5:	XP_030493780.1	HUMLU_CAS0029741.t1.p1	      0
299-  6:	XP_030492747.1	HUMLU_CAS0029744.t1.p1	  4e-83
299-  7:	XP_030495451.1	HUMLU_CAS0029772.t1.p1	  4e-80
299-  8:	XP_030494143.1	HUMLU_CAS0029791.t1.p1	      0
299-  9:	XP_030493721.1	HUMLU_CAS0029794.t1.p1	 7e-170
299- 10:	XP_030493720.1	HUMLU_CAS0029797.t1.p1	      0
## Alignment 300: score=496.0 e_value=6.6e-31 N=11 csNC_044372.1&hl76 plus
300-  0:	XP_030495926.1	HUMLU_CAS0031766.t2.p1	  8e-47
300-  1:	XP_030492596.1	HUMLU_CAS0031793.t1.p1	      0
300-  2:	XP_030493309.1	HUMLU_CAS0031919.t1.p1	      0
300-  3:	XP_030493307.1	HUMLU_CAS0031920.t1.p1	      0
300-  4:	XP_030492737.1	HUMLU_CAS0031951.t1.p1	 1e-179
300-  5:	XP_030492934.1	HUMLU_CAS0031982.t1.p1	 2e-150
300-  6:	XP_030492722.1	HUMLU_CAS0032014.t2.p1	      0
300-  7:	XP_030492550.1	HUMLU_CAS0032029.t1.p1	  3e-64
300-  8:	XP_030493928.1	HUMLU_CAS0032083.t1.p1	      0
300-  9:	XP_030493929.1	HUMLU_CAS0032087.t1.p1	  3e-77
300- 10:	XP_030494061.1	HUMLU_CAS0032109.t1.p1	      0
## Alignment 301: score=472.0 e_value=6.1e-25 N=10 csNC_044372.1&hl76 plus
301-  0:	XP_030492686.1	HUMLU_CAS0033202.t1.p1	      0
301-  1:	XP_030495539.1	HUMLU_CAS0033203.t1.p1	      0
301-  2:	XP_030494463.1	HUMLU_CAS0033208.t1.p1	      0
301-  3:	XP_030493386.1	HUMLU_CAS0033210.t1.p1	      0
301-  4:	XP_030495868.1	HUMLU_CAS0033212.t1.p1	      0
301-  5:	XP_030494156.1	HUMLU_CAS0033214.t1.p1	      0
301-  6:	XP_030494559.1	HUMLU_CAS0033221.t1.p1	  3e-60
301-  7:	XP_030494345.1	HUMLU_CAS0033224.t1.p1	      0
301-  8:	XP_030494684.1	HUMLU_CAS0033233.t1.p1	      0
301-  9:	XP_030493445.1	HUMLU_CAS0033293.t1.p1	  1e-30
## Alignment 302: score=465.0 e_value=1.9e-23 N=10 csNC_044372.1&hl76 plus
302-  0:	XP_030492693.1	HUMLU_CAS0033768.t1.p1	 9e-144
302-  1:	XP_030492692.1	HUMLU_CAS0033769.t1.p1	      0
302-  2:	XP_030494595.1	HUMLU_CAS0033779.t1.p1	      0
302-  3:	XP_030493969.1	HUMLU_CAS0033830.t1.p1	  8e-80
302-  4:	XP_030493002.1	HUMLU_CAS0033837.t1.p1	  4e-88
302-  5:	XP_030495512.1	HUMLU_CAS0033846.t1.p1	      0
302-  6:	XP_030494356.1	HUMLU_CAS0033850.t1.p1	 3e-178
302-  7:	XP_030495661.1	HUMLU_CAS0033856.t1.p1	      0
302-  8:	XP_030493148.1	HUMLU_CAS0033884.t1.p1	      0
302-  9:	XP_030493146.1	HUMLU_CAS0033895.t1.p1	  5e-40
## Alignment 303: score=458.0 e_value=3.2e-23 N=10 csNC_044372.1&hl76 plus
303-  0:	XP_030494123.1	HUMLU_CAS0034819.t1.p1	 4e-128
303-  1:	XP_030493631.1	HUMLU_CAS0034820.t1.p1	  1e-58
303-  2:	XP_030493627.1	HUMLU_CAS0034823.t1.p1	 2e-110
303-  3:	XP_030492577.1	HUMLU_CAS0034827.t1.p1	  3e-75
303-  4:	XP_030493519.1	HUMLU_CAS0034831.t1.p1	      0
303-  5:	XP_030493488.1	HUMLU_CAS0034832.t1.p1	  7e-93
303-  6:	XP_030493385.1	HUMLU_CAS0034835.t1.p1	      0
303-  7:	XP_030494925.1	HUMLU_CAS0034847.t1.p1	      0
303-  8:	XP_030493490.1	HUMLU_CAS0034849.t1.p1	      0
303-  9:	XP_030493784.1	HUMLU_CAS0034856.t1.p1	      0
## Alignment 304: score=420.0 e_value=7.8e-19 N=9 csNC_044372.1&hl76 plus
304-  0:	XP_030494428.1	HUMLU_CAS0028087.t1.p1	 2e-129
304-  1:	XP_030493987.1	HUMLU_CAS0028114.t1.p1	      0
304-  2:	XP_030494004.1	HUMLU_CAS0028122.t1.p1	 2e-121
304-  3:	XP_030493990.1	HUMLU_CAS0028123.t1.p2	 2e-116
304-  4:	XP_030495276.1	HUMLU_CAS0028126.t1.p1	      0
304-  5:	XP_030492966.1	HUMLU_CAS0028130.t1.p1	      0
304-  6:	XP_030493839.1	HUMLU_CAS0028133.t1.p1	      0
304-  7:	XP_030493749.1	HUMLU_CAS0028136.t1.p1	      0
304-  8:	XP_030495719.1	HUMLU_CAS0028148.t1.p1	 2e-148
## Alignment 305: score=384.0 e_value=2.5e-15 N=8 csNC_044372.1&hl76 plus
305-  0:	XP_030494213.1	HUMLU_CAS0033539.t1.p1	      0
305-  1:	XP_030494214.1	HUMLU_CAS0033542.t1.p1	      0
305-  2:	XP_030494230.1	HUMLU_CAS0033555.t1.p1	 6e-151
305-  3:	XP_030492760.1	HUMLU_CAS0033562.t1.p1	      0
305-  4:	XP_030492762.1	HUMLU_CAS0033564.t1.p1	 6e-137
305-  5:	XP_030494481.1	HUMLU_CAS0033566.t1.p1	      0
305-  6:	XP_030493294.1	HUMLU_CAS0033567.t1.p1	      0
305-  7:	XP_030494188.1	HUMLU_CAS0033570.t1.p2	  1e-72
## Alignment 306: score=365.0 e_value=6.6e-19 N=8 csNC_044372.1&hl76 plus
306-  0:	XP_030494125.1	HUMLU_CAS0034822.t1.p1	  6e-57
306-  1:	XP_030493477.1	HUMLU_CAS0034823.t1.p1	 1e-111
306-  2:	XP_030493238.1	HUMLU_CAS0034875.t1.p1	      0
306-  3:	XP_030493629.1	HUMLU_CAS0034887.t2.p1	  1e-49
306-  4:	XP_030492577.1	HUMLU_CAS0034893.t1.p1	      0
306-  5:	XP_030493485.1	HUMLU_CAS0034894.t1.p1	 7e-164
306-  6:	XP_030493519.1	HUMLU_CAS0034902.t1.p1	 2e-115
306-  7:	XP_030493487.1	HUMLU_CAS0034906.t1.p1	  5e-12
## Alignment 307: score=353.0 e_value=2.6e-17 N=9 csNC_044372.1&hl76 plus
307-  0:	XP_030494217.1	HUMLU_CAS0034187.t1.p1	      0
307-  1:	XP_030493420.1	HUMLU_CAS0034192.t1.p1	  7e-34
307-  2:	XP_030494230.1	HUMLU_CAS0034213.t1.p1	 7e-157
307-  3:	XP_030493421.1	HUMLU_CAS0034243.t5.p1	 2e-147
307-  4:	XP_030493285.1	HUMLU_CAS0034256.t1.p1	  2e-74
307-  5:	XP_030492739.1	HUMLU_CAS0034277.t1.p1	  5e-46
307-  6:	XP_030494172.1	HUMLU_CAS0034324.t1.p1	      0
307-  7:	XP_030493447.1	HUMLU_CAS0034353.t1.p1	      0
307-  8:	XP_030493456.1	HUMLU_CAS0034387.t1.p1	 2e-135
## Alignment 308: score=339.0 e_value=1.3e-12 N=7 csNC_044372.1&hl76 plus
308-  0:	XP_030493934.1	HUMLU_CAS0028771.t1.p1	      0
308-  1:	XP_030495653.1	HUMLU_CAS0028782.t1.p1	      0
308-  2:	XP_030495554.1	HUMLU_CAS0028788.t1.p1	      0
308-  3:	XP_030492706.1	HUMLU_CAS0028796.t1.p1	      0
308-  4:	XP_030493215.1	HUMLU_CAS0028798.t1.p1	      0
308-  5:	XP_030494107.1	HUMLU_CAS0028800.t1.p1	  8e-30
308-  6:	XP_030493414.1	HUMLU_CAS0028815.t1.p1	      0
## Alignment 309: score=323.0 e_value=1.3e-12 N=7 csNC_044372.1&hl76 plus
309-  0:	XP_030494377.1	HUMLU_CAS0028993.t1.p1	      0
309-  1:	XP_030495479.1	HUMLU_CAS0029005.t1.p1	      0
309-  2:	XP_030493136.1	HUMLU_CAS0029037.t1.p1	  3e-47
309-  3:	XP_030495890.1	HUMLU_CAS0029143.t1.p1	      0
309-  4:	XP_030493050.1	HUMLU_CAS0029144.t1.p1	      0
309-  5:	XP_030495823.1	HUMLU_CAS0029154.t1.p1	  8e-99
309-  6:	XP_030494385.1	HUMLU_CAS0029161.t1.p1	 8e-122
## Alignment 310: score=317.0 e_value=3.1e-15 N=8 csNC_044372.1&hl76 plus
310-  0:	XP_030493760.1	HUMLU_CAS0034490.t1.p1	      0
310-  1:	XP_030493470.1	HUMLU_CAS0034494.t1.p1	      0
310-  2:	XP_030494120.1	HUMLU_CAS0034497.t1.p1	 3e-136
310-  3:	XP_030494125.1	HUMLU_CAS0034505.t1.p1	      0
310-  4:	XP_030493478.1	HUMLU_CAS0034544.t1.p1	      0
310-  5:	XP_030493629.1	HUMLU_CAS0034574.t1.p1	  3e-52
310-  6:	XP_030492577.1	HUMLU_CAS0034601.t2.p1	      0
310-  7:	XP_030493488.1	HUMLU_CAS0034608.t1.p1	  2e-43
## Alignment 311: score=309.0 e_value=3.3e-11 N=7 csNC_044372.1&hl76 plus
311-  0:	XP_030493901.1	HUMLU_CAS0034341.t1.p1	      0
311-  1:	XP_030492895.1	HUMLU_CAS0034355.t1.p1	      0
311-  2:	XP_030493764.1	HUMLU_CAS0034361.t1.p1	  1e-26
311-  3:	XP_030495877.1	HUMLU_CAS0034364.t1.p1	 7e-143
311-  4:	XP_030494120.1	HUMLU_CAS0034373.t1.p1	 2e-166
311-  5:	XP_030494123.1	HUMLU_CAS0034390.t1.p1	  3e-32
311-  6:	XP_030493476.1	HUMLU_CAS0034407.t1.p1	  2e-56
## Alignment 312: score=306.0 e_value=6.9e-14 N=7 csNC_044372.1&hl76 plus
312-  0:	XP_030494606.1	HUMLU_CAS0033347.t1.p1	  2e-61
312-  1:	XP_030492929.1	HUMLU_CAS0033371.t1.p1	      0
312-  2:	XP_030492486.1	HUMLU_CAS0033380.t1.p1	 2e-116
312-  3:	XP_030495705.1	HUMLU_CAS0033407.t1.p1	      0
312-  4:	XP_030494563.1	HUMLU_CAS0033415.t1.p1	  3e-82
312-  5:	XP_030495383.1	HUMLU_CAS0033416.t1.p1	 4e-161
312-  6:	XP_030495385.1	HUMLU_CAS0033418.t1.p1	      0
## Alignment 313: score=299.0 e_value=1.8e-17 N=7 csNC_044372.1&hl76 plus
313-  0:	XP_030495290.1	HUMLU_CAS0027886.t1.p1	      0
313-  1:	XP_030495298.1	HUMLU_CAS0027888.t1.p1	 3e-150
313-  2:	XP_030495306.1	HUMLU_CAS0027891.t1.p1	      0
313-  3:	XP_030494275.1	HUMLU_CAS0027932.t1.p1	      0
313-  4:	XP_030494244.1	HUMLU_CAS0027933.t2.p1	      0
313-  5:	XP_030494318.1	HUMLU_CAS0027936.t1.p1	  1e-84
313-  6:	XP_030494262.1	HUMLU_CAS0027937.t1.p1	      0
## Alignment 314: score=298.0 e_value=4.4e-18 N=7 csNC_044372.1&hl76 plus
314-  0:	XP_030493904.1	HUMLU_CAS0031508.t2.p1	 9e-156
314-  1:	XP_030493906.1	HUMLU_CAS0031525.t1.p1	  3e-55
314-  2:	XP_030495795.1	HUMLU_CAS0031553.t1.p1	 1e-120
314-  3:	XP_030494334.1	HUMLU_CAS0031730.t1.p1	      0
314-  4:	XP_030494339.1	HUMLU_CAS0031731.t1.p1	 2e-179
314-  5:	XP_030494024.1	HUMLU_CAS0031739.t1.p1	      0
314-  6:	XP_030493417.1	HUMLU_CAS0031741.t1.p1	      0
## Alignment 315: score=294.0 e_value=1.1e-12 N=6 csNC_044372.1&hl76 plus
315-  0:	XP_030493746.1	HUMLU_CAS0033858.t1.p1	      0
315-  1:	XP_030493747.1	HUMLU_CAS0033860.t1.p1	  4e-90
315-  2:	XP_030493373.1	HUMLU_CAS0033861.t1.p1	 8e-115
315-  3:	XP_030493372.1	HUMLU_CAS0033863.t1.p1	      0
315-  4:	XP_030492509.1	HUMLU_CAS0033867.t1.p1	      0
315-  5:	XP_030492885.1	HUMLU_CAS0033872.t1.p1	      0
## Alignment 316: score=283.0 e_value=5.1e-12 N=7 csNC_044372.1&hl76 plus
316-  0:	XP_030492966.1	HUMLU_CAS0027130.t1.p1	 5e-141
316-  1:	XP_030495534.1	HUMLU_CAS0027169.t1.p1	      0
316-  2:	XP_030492675.1	HUMLU_CAS0027213.t1.p1	 2e-113
316-  3:	XP_030493786.1	HUMLU_CAS0027251.t2.p2	 0.0001
316-  4:	XP_030495569.1	HUMLU_CAS0027265.t1.p1	 6e-100
316-  5:	XP_030493035.1	HUMLU_CAS0027272.t1.p1	 9e-154
316-  6:	XP_030495295.1	HUMLU_CAS0027295.t1.p1	  2e-24
## Alignment 317: score=274.0 e_value=7.8e-14 N=6 csNC_044372.1&hl76 plus
317-  0:	XP_030493711.1	HUMLU_CAS0031342.t1.p1	      0
317-  1:	XP_030494497.1	HUMLU_CAS0031347.t1.p1	  3e-60
317-  2:	XP_030494495.1	HUMLU_CAS0031348.t1.p1	      0
317-  3:	XP_030493027.1	HUMLU_CAS0031367.t1.p1	      0
317-  4:	XP_030493624.1	HUMLU_CAS0031404.t1.p1	      0
317-  5:	XP_030493240.1	HUMLU_CAS0031492.t1.p1	      0
## Alignment 318: score=265.0 e_value=6.5e-09 N=6 csNC_044372.1&hl76 plus
318-  0:	XP_030492618.1	HUMLU_CAS0027945.t1.p1	 3e-150
318-  1:	XP_030495290.1	HUMLU_CAS0027986.t1.p1	  1e-45
318-  2:	XP_030495291.1	HUMLU_CAS0027993.t1.p1	  1e-47
318-  3:	XP_030495298.1	HUMLU_CAS0028007.t1.p1	      0
318-  4:	XP_030495300.1	HUMLU_CAS0028015.t1.p1	      0
318-  5:	XP_030494266.1	HUMLU_CAS0028020.t1.p1	  1e-43
## Alignment 319: score=264.0 e_value=1e-10 N=6 csNC_044372.1&hl76 plus
319-  0:	XP_030492793.1	HUMLU_CAS0033789.t1.p1	 2e-178
319-  1:	XP_030493926.1	HUMLU_CAS0033792.t1.p1	  3e-84
319-  2:	XP_030492691.1	HUMLU_CAS0033798.t1.p1	  1e-67
319-  3:	XP_030493966.1	HUMLU_CAS0033846.t1.p1	      0
319-  4:	XP_030493409.1	HUMLU_CAS0033891.t1.p1	      0
319-  5:	XP_030493411.1	HUMLU_CAS0033896.t1.p1	      0
## Alignment 320: score=263.0 e_value=1.6e-11 N=6 csNC_044372.1&hl76 plus
320-  0:	XP_030494665.1	HUMLU_CAS0032715.t1.p1	 2e-103
320-  1:	XP_030493672.1	HUMLU_CAS0032720.t1.p1	  1e-63
320-  2:	XP_030493633.1	HUMLU_CAS0032751.t1.p2	 8e-113
320-  3:	XP_030493643.1	HUMLU_CAS0032772.t1.p1	      0
320-  4:	XP_030493646.1	HUMLU_CAS0032868.t1.p1	      0
320-  5:	XP_030493641.1	HUMLU_CAS0032878.t1.p1	      0
## Alignment 321: score=257.0 e_value=1.5e-10 N=6 csNC_044372.1&hl76 plus
321-  0:	XP_030493069.1	HUMLU_CAS0034119.t1.p1	      0
321-  1:	XP_030493538.1	HUMLU_CAS0034127.t1.p1	  2e-50
321-  2:	XP_030493116.1	HUMLU_CAS0034128.t3.p1	      0
321-  3:	XP_030493068.1	HUMLU_CAS0034140.t1.p1	 3e-120
321-  4:	XP_030493080.1	HUMLU_CAS0034141.t1.p1	  5e-82
321-  5:	XP_030493594.1	HUMLU_CAS0034142.t1.p1	 6e-169
## Alignment 322: score=250.0 e_value=9.4e-06 N=5 csNC_044372.1&hl76 plus
322-  0:	XP_030493907.1	HUMLU_CAS0032527.t2.p1	      0
322-  1:	XP_030493909.1	HUMLU_CAS0032528.t3.p1	  6e-77
322-  2:	XP_030493859.1	HUMLU_CAS0032530.t1.p1	      0
322-  3:	XP_030493858.1	HUMLU_CAS0032531.t1.p1	 2e-101
322-  4:	XP_030492497.1	HUMLU_CAS0032535.t1.p1	 4e-168
## Alignment 323: score=3761.0 e_value=0 N=80 csNC_044372.1&hl76 minus
323-  0:	XP_030495951.1	HUMLU_CAS0028122.t1.p1	 1e-120
323-  1:	XP_030493685.1	HUMLU_CAS0028111.t1.p1	      0
323-  2:	XP_030495534.1	HUMLU_CAS0028099.t1.p1	      0
323-  3:	XP_030493228.1	HUMLU_CAS0028093.t1.p1	  9e-58
323-  4:	XP_030494138.1	HUMLU_CAS0028078.t1.p1	      0
323-  5:	XP_030495833.1	HUMLU_CAS0028066.t1.p1	      0
323-  6:	XP_030492620.1	HUMLU_CAS0028040.t1.p1	  1e-95
323-  7:	XP_030494129.1	HUMLU_CAS0028030.t1.p1	      0
323-  8:	XP_030495296.1	HUMLU_CAS0028020.t1.p1	  5e-47
323-  9:	XP_030495297.1	HUMLU_CAS0028014.t1.p1	  7e-81
323- 10:	XP_030494266.1	HUMLU_CAS0027995.t1.p1	 8e-178
323- 11:	XP_030495304.1	HUMLU_CAS0027986.t1.p1	  2e-48
323- 12:	XP_030494249.1	HUMLU_CAS0027984.t1.p1	      0
323- 13:	XP_030494308.1	HUMLU_CAS0027983.t1.p1	 3e-129
323- 14:	XP_030494247.1	HUMLU_CAS0027980.t1.p1	 8e-152
323- 15:	XP_030494258.1	HUMLU_CAS0027974.t1.p1	      0
323- 16:	XP_030494251.1	HUMLU_CAS0027973.t2.p1	      0
323- 17:	XP_030494325.1	HUMLU_CAS0027972.t1.p1	  2e-50
323- 18:	XP_030494269.1	HUMLU_CAS0027971.t1.p1	      0
323- 19:	XP_030494330.1	HUMLU_CAS0027970.t1.p1	      0
323- 20:	XP_030494267.1	HUMLU_CAS0027945.t1.p1	      0
323- 21:	XP_030494311.1	HUMLU_CAS0027941.t3.p1	 3e-105
323- 22:	XP_030494288.1	HUMLU_CAS0027917.t1.p1	  1e-30
323- 23:	XP_030495317.1	HUMLU_CAS0027904.t1.p1	  2e-60
323- 24:	XP_030495321.1	HUMLU_CAS0027902.t1.p1	      0
323- 25:	XP_030493701.1	HUMLU_CAS0027899.t1.p1	      0
323- 26:	XP_030493705.1	HUMLU_CAS0027882.t1.p1	 6e-102
323- 27:	XP_030495779.1	HUMLU_CAS0027880.t1.p1	      0
323- 28:	XP_030495481.1	HUMLU_CAS0027856.t1.p1	      0
323- 29:	XP_030494411.1	HUMLU_CAS0027846.t1.p1	  2e-63
323- 30:	XP_030495337.1	HUMLU_CAS0027845.t1.p1	  9e-61
323- 31:	XP_030493450.1	HUMLU_CAS0027839.t1.p1	      0
323- 32:	XP_030493584.1	HUMLU_CAS0027837.t1.p1	      0
323- 33:	XP_030495660.1	HUMLU_CAS0027832.t1.p1	      0
323- 34:	XP_030494342.1	HUMLU_CAS0027831.t1.p1	      0
323- 35:	XP_030495536.1	HUMLU_CAS0027830.t1.p1	 2e-149
323- 36:	XP_030494072.1	HUMLU_CAS0027824.t1.p1	      0
323- 37:	XP_030492699.1	HUMLU_CAS0027787.t1.p1	  1e-82
323- 38:	XP_030493345.1	HUMLU_CAS0027786.t2.p1	      0
323- 39:	XP_030494350.1	HUMLU_CAS0027785.t1.p1	      0
323- 40:	XP_030492622.1	HUMLU_CAS0027783.t1.p1	      0
323- 41:	XP_030495692.1	HUMLU_CAS0027781.t1.p1	      0
323- 42:	XP_030493262.1	HUMLU_CAS0027778.t1.p1	      0
323- 43:	XP_030494453.1	HUMLU_CAS0027775.t1.p1	      0
323- 44:	XP_030495703.1	HUMLU_CAS0027774.t1.p1	      0
323- 45:	XP_030493258.1	HUMLU_CAS0027770.t1.p1	 2e-123
323- 46:	XP_030494015.1	HUMLU_CAS0027765.t1.p1	      0
323- 47:	XP_030494100.1	HUMLU_CAS0027764.t1.p1	      0
323- 48:	XP_030494355.1	HUMLU_CAS0027756.t1.p1	  4e-15
323- 49:	XP_030493556.1	HUMLU_CAS0027710.t1.p1	      0
323- 50:	XP_030493554.1	HUMLU_CAS0027702.t1.p1	      0
323- 51:	XP_030493555.1	HUMLU_CAS0027696.t1.p1	      0
323- 52:	XP_030495359.1	HUMLU_CAS0027694.t1.p1	      0
323- 53:	XP_030493570.1	HUMLU_CAS0027690.t1.p1	  2e-60
323- 54:	XP_030493569.1	HUMLU_CAS0027688.t3.p1	  5e-73
323- 55:	XP_030493548.1	HUMLU_CAS0027687.t1.p1	      0
323- 56:	XP_030494530.1	HUMLU_CAS0027684.t1.p1	      0
323- 57:	XP_030495433.1	HUMLU_CAS0027682.t1.p1	  8e-71
323- 58:	XP_030494855.1	HUMLU_CAS0027681.t1.p1	      0
323- 59:	XP_030495362.1	HUMLU_CAS0027679.t1.p1	 1e-171
323- 60:	XP_030493352.1	HUMLU_CAS0027677.t1.p1	      0
323- 61:	XP_030495725.1	HUMLU_CAS0027675.t1.p1	      0
323- 62:	XP_030495363.1	HUMLU_CAS0027673.t1.p1	 1e-117
323- 63:	XP_030495689.1	HUMLU_CAS0027670.t3.p1	  1e-87
323- 64:	XP_030492703.1	HUMLU_CAS0027663.t1.p1	      0
323- 65:	XP_030493377.1	HUMLU_CAS0027662.t1.p1	      0
323- 66:	XP_030492559.1	HUMLU_CAS0027661.t1.p1	 2e-166
323- 67:	XP_030493232.1	HUMLU_CAS0027658.t1.p1	      0
323- 68:	XP_030495746.1	HUMLU_CAS0027654.t1.p1	 1e-148
323- 69:	XP_030494417.1	HUMLU_CAS0027646.t2.p1	      0
323- 70:	XP_030493533.1	HUMLU_CAS0027633.t1.p1	      0
323- 71:	XP_030495419.1	HUMLU_CAS0027632.t1.p1	      0
323- 72:	XP_030495375.1	HUMLU_CAS0027616.t1.p1	 4e-147
323- 73:	XP_030495560.1	HUMLU_CAS0027614.t2.p1	  2e-71
323- 74:	XP_030495380.1	HUMLU_CAS0027610.t1.p1	 3e-142
323- 75:	XP_030492998.1	HUMLU_CAS0027609.t1.p1	 9e-171
323- 76:	XP_030494387.1	HUMLU_CAS0027608.t1.p1	      0
323- 77:	XP_030493288.1	HUMLU_CAS0027605.t1.p1	      0
323- 78:	XP_030495624.1	HUMLU_CAS0027604.t1.p1	  4e-96
323- 79:	XP_030492521.1	HUMLU_CAS0027600.t1.p1	      0
## Alignment 324: score=1282.0 e_value=1.4e-78 N=26 csNC_044372.1&hl76 minus
324-  0:	XP_030493270.1	HUMLU_CAS0034810.t1.p1	      0
324-  1:	XP_030493338.1	HUMLU_CAS0034806.t1.p1	      0
324-  2:	XP_030493696.1	HUMLU_CAS0034767.t1.p1	 1e-101
324-  3:	XP_030495551.1	HUMLU_CAS0034804.t1.p1	  3e-85
324-  4:	XP_030495550.1	HUMLU_CAS0034802.t1.p1	      0
324-  5:	XP_030493434.1	HUMLU_CAS0034799.t1.p1	 2e-161
324-  6:	XP_030492587.1	HUMLU_CAS0034795.t1.p1	 1e-168
324-  7:	XP_030493604.1	HUMLU_CAS0034789.t1.p1	 1e-111
324-  8:	XP_030493605.1	HUMLU_CAS0034788.t1.p1	      0
324-  9:	XP_030493606.1	HUMLU_CAS0034787.t1.p1	 6e-136
324- 10:	XP_030495477.1	HUMLU_CAS0034785.t1.p1	 2e-162
324- 11:	XP_030493230.1	HUMLU_CAS0034783.t1.p1	      0
324- 12:	XP_030493505.1	HUMLU_CAS0034780.t1.p1	      0
324- 13:	XP_030493508.1	HUMLU_CAS0034778.t1.p1	 2e-143
324- 14:	XP_030495824.1	HUMLU_CAS0034776.t1.p1	      0
324- 15:	XP_030495825.1	HUMLU_CAS0034775.t1.p1	      0
324- 16:	XP_030492619.1	HUMLU_CAS0034774.t1.p1	  2e-85
324- 17:	XP_030493144.1	HUMLU_CAS0034769.t1.p1	      0
324- 18:	XP_030493168.1	HUMLU_CAS0034764.t1.p1	      0
324- 19:	XP_030493180.1	HUMLU_CAS0034763.t1.p1	      0
324- 20:	XP_030493167.1	HUMLU_CAS0034761.t1.p1	      0
324- 21:	XP_030493185.1	HUMLU_CAS0034759.t1.p1	      0
324- 22:	XP_030493153.1	HUMLU_CAS0034758.t1.p1	      0
324- 23:	XP_030493171.1	HUMLU_CAS0034757.t1.p1	      0
324- 24:	XP_030493194.1	HUMLU_CAS0034756.t1.p1	 4e-125
324- 25:	XP_030493177.1	HUMLU_CAS0034755.t1.p1	      0
## Alignment 325: score=1260.0 e_value=1.2e-103 N=26 csNC_044372.1&hl76 minus
325-  0:	XP_030494191.1	HUMLU_CAS0035482.t1.p1	      0
325-  1:	XP_030494462.1	HUMLU_CAS0035480.t1.p1	      0
325-  2:	XP_030494483.1	HUMLU_CAS0035477.t1.p1	      0
325-  3:	XP_030494087.1	HUMLU_CAS0035476.t1.p1	      0
325-  4:	XP_030493054.1	HUMLU_CAS0035472.t1.p1	      0
325-  5:	XP_030494622.1	HUMLU_CAS0035471.t2.p1	      0
325-  6:	XP_030495920.1	HUMLU_CAS0035469.t1.p1	 8e-169
325-  7:	XP_030492809.1	HUMLU_CAS0035466.t1.p1	 2e-172
325-  8:	XP_030494623.1	HUMLU_CAS0035464.t1.p1	      0
325-  9:	XP_030494101.1	HUMLU_CAS0035428.t1.p1	      0
325- 10:	XP_030492514.1	HUMLU_CAS0035425.t1.p1	      0
325- 11:	XP_030495826.1	HUMLU_CAS0035418.t1.p1	 7e-128
325- 12:	XP_030494198.1	HUMLU_CAS0035411.t1.p1	      0
325- 13:	XP_030494467.1	HUMLU_CAS0035409.t1.p1	      0
325- 14:	XP_030494036.1	HUMLU_CAS0035406.t1.p1	      0
325- 15:	XP_030494344.1	HUMLU_CAS0035405.t1.p1	      0
325- 16:	XP_030492541.1	HUMLU_CAS0035400.t1.p1	      0
325- 17:	XP_030493370.1	HUMLU_CAS0035394.t1.p1	      0
325- 18:	XP_030494433.1	HUMLU_CAS0035385.t1.p1	 1e-118
325- 19:	XP_030494435.1	HUMLU_CAS0035384.t1.p1	 2e-128
325- 20:	XP_030494434.1	HUMLU_CAS0035383.t1.p1	      0
325- 21:	XP_030494346.1	HUMLU_CAS0035380.t1.p1	      0
325- 22:	XP_030493023.1	HUMLU_CAS0035374.t1.p1	      0
325- 23:	XP_030493758.1	HUMLU_CAS0035372.t2.p1	  1e-55
325- 24:	XP_030493755.1	HUMLU_CAS0035369.t1.p1	      0
325- 25:	XP_030494473.1	HUMLU_CAS0035368.t1.p1	      0
## Alignment 326: score=1206.0 e_value=2.8e-87 N=25 csNC_044372.1&hl76 minus
326-  0:	XP_030495840.1	HUMLU_CAS0035350.t1.p1	 6e-136
326-  1:	XP_030493915.1	HUMLU_CAS0035326.t1.p1	      0
326-  2:	XP_030492912.1	HUMLU_CAS0035304.t1.p1	      0
326-  3:	XP_030492914.1	HUMLU_CAS0035297.t1.p2	  6e-76
326-  4:	XP_030495760.1	HUMLU_CAS0035287.t1.p1	      0
326-  5:	XP_030493028.1	HUMLU_CAS0035281.t1.p1	      0
326-  6:	XP_030492931.1	HUMLU_CAS0035272.t1.p1	      0
326-  7:	XP_030493935.1	HUMLU_CAS0035271.t2.p1	      0
326-  8:	XP_030492705.1	HUMLU_CAS0035270.t1.p1	  6e-75
326-  9:	XP_030495822.1	HUMLU_CAS0035267.t1.p1	      0
326- 10:	XP_030492867.1	HUMLU_CAS0035264.t1.p1	 1e-116
326- 11:	XP_030495537.1	HUMLU_CAS0035256.t1.p1	 6e-165
326- 12:	XP_030495873.1	HUMLU_CAS0035253.t1.p1	  9e-82
326- 13:	XP_030492794.1	HUMLU_CAS0035247.t1.p1	      0
326- 14:	XP_030495437.1	HUMLU_CAS0035246.t1.p1	 4e-104
326- 15:	XP_030495818.1	HUMLU_CAS0035236.t1.p1	 5e-117
326- 16:	XP_030494240.1	HUMLU_CAS0035234.t1.p1	      0
326- 17:	XP_030495820.1	HUMLU_CAS0035233.t1.p1	  2e-58
326- 18:	XP_030493391.1	HUMLU_CAS0035229.t1.p1	      0
326- 19:	XP_030493392.1	HUMLU_CAS0035227.t1.p1	      0
326- 20:	XP_030495538.1	HUMLU_CAS0035226.t1.p1	      0
326- 21:	XP_030493927.1	HUMLU_CAS0035223.t1.p1	      0
326- 22:	XP_030495656.1	HUMLU_CAS0035218.t1.p1	  8e-39
326- 23:	XP_030493613.1	HUMLU_CAS0035191.t1.p1	 2e-151
326- 24:	XP_030494383.1	HUMLU_CAS0035173.t1.p1	      0
## Alignment 327: score=1181.0 e_value=1.2e-85 N=25 csNC_044372.1&hl76 minus
327-  0:	XP_030493077.1	HUMLU_CAS0034124.t1.p1	      0
327-  1:	XP_030493583.1	HUMLU_CAS0034112.t1.p1	  2e-21
327-  2:	XP_030493594.1	HUMLU_CAS0034109.t1.p1	      0
327-  3:	XP_030493067.1	HUMLU_CAS0034104.t1.p1	      0
327-  4:	XP_030492678.1	HUMLU_CAS0034095.t1.p1	 9e-107
327-  5:	XP_030494410.1	HUMLU_CAS0034091.t1.p1	      0
327-  6:	XP_030492806.1	HUMLU_CAS0034089.t1.p1	  3e-84
327-  7:	XP_030493412.1	HUMLU_CAS0034087.t1.p1	      0
327-  8:	XP_030494558.1	HUMLU_CAS0034086.t1.p1	      0
327-  9:	XP_030492786.1	HUMLU_CAS0034084.t1.p1	  2e-55
327- 10:	XP_030492962.1	HUMLU_CAS0034073.t1.p1	      0
327- 11:	XP_030492503.1	HUMLU_CAS0034070.t1.p1	      0
327- 12:	XP_030494060.1	HUMLU_CAS0034069.t1.p1	      0
327- 13:	XP_030492697.1	HUMLU_CAS0034068.t1.p1	      0
327- 14:	XP_030492987.1	HUMLU_CAS0034066.t1.p1	      0
327- 15:	XP_030492560.1	HUMLU_CAS0034062.t1.p1	      0
327- 16:	XP_030495878.1	HUMLU_CAS0034060.t1.p1	      0
327- 17:	XP_030494825.1	HUMLU_CAS0034054.t1.p1	      0
327- 18:	XP_030495598.1	HUMLU_CAS0034046.t1.p1	      0
327- 19:	XP_030495502.1	HUMLU_CAS0034045.t1.p1	 4e-168
327- 20:	XP_030495647.1	HUMLU_CAS0033984.t1.p1	      0
327- 21:	XP_030493374.1	HUMLU_CAS0033981.t1.p1	 3e-169
327- 22:	XP_030493708.1	HUMLU_CAS0033973.t1.p1	      0
327- 23:	XP_030492610.1	HUMLU_CAS0033970.t1.p1	      0
327- 24:	XP_030495402.1	HUMLU_CAS0033969.t1.p1	      0
## Alignment 328: score=767.0 e_value=1.7e-45 N=16 csNC_044372.1&hl76 minus
328-  0:	XP_030493146.1	HUMLU_CAS0033538.t1.p1	      0
328-  1:	XP_030493626.1	HUMLU_CAS0033537.t1.p1	      0
328-  2:	XP_030494362.1	HUMLU_CAS0033535.t1.p1	 3e-178
328-  3:	XP_030495830.1	HUMLU_CAS0033534.t1.p1	  1e-28
328-  4:	XP_030495645.1	HUMLU_CAS0033533.t1.p1	 3e-158
328-  5:	XP_030495467.1	HUMLU_CAS0033532.t1.p1	      0
328-  6:	XP_030494144.1	HUMLU_CAS0033531.t1.p1	      0
328-  7:	XP_030495684.1	HUMLU_CAS0033519.t1.p1	      0
328-  8:	XP_030495685.1	HUMLU_CAS0033517.t1.p1	 1e-119
328-  9:	XP_030493891.1	HUMLU_CAS0033504.t1.p1	      0
328- 10:	XP_030493253.1	HUMLU_CAS0033503.t1.p1	      0
328- 11:	XP_030493255.1	HUMLU_CAS0033501.t1.p1	  2e-49
328- 12:	XP_030494606.1	HUMLU_CAS0033491.t1.p1	  7e-68
328- 13:	XP_030494422.1	HUMLU_CAS0033462.t1.p1	 5e-177
328- 14:	XP_030494094.1	HUMLU_CAS0033461.t1.p1	      0
328- 15:	XP_030492954.1	HUMLU_CAS0033457.t1.p1	      0
## Alignment 329: score=742.0 e_value=8e-45 N=16 csNC_044372.1&hl76 minus
329-  0:	XP_030495771.1	HUMLU_CAS0034409.t1.p1	      0
329-  1:	XP_030493851.1	HUMLU_CAS0034397.t1.p1	      0
329-  2:	XP_030495434.1	HUMLU_CAS0034395.t1.p1	      0
329-  3:	XP_030495663.1	HUMLU_CAS0034394.t1.p1	 1e-141
329-  4:	XP_030494537.1	HUMLU_CAS0034388.t1.p1	 1e-168
329-  5:	XP_030495465.1	HUMLU_CAS0034382.t1.p1	      0
329-  6:	XP_030494137.1	HUMLU_CAS0034381.t1.p1	 5e-127
329-  7:	XP_030493841.1	HUMLU_CAS0034379.t2.p2	  2e-57
329-  8:	XP_030492817.1	HUMLU_CAS0034373.t1.p1	 1e-161
329-  9:	XP_030493907.1	HUMLU_CAS0034371.t1.p1	      0
329- 10:	XP_030493859.1	HUMLU_CAS0034368.t1.p1	      0
329- 11:	XP_030493858.1	HUMLU_CAS0034366.t1.p1	      0
329- 12:	XP_030492497.1	HUMLU_CAS0034365.t1.p1	      0
329- 13:	XP_030493140.1	HUMLU_CAS0034357.t1.p1	  1e-07
329- 14:	XP_030494123.1	HUMLU_CAS0034353.t1.p1	 2e-166
329- 15:	XP_030494125.1	HUMLU_CAS0034348.t1.p1	 1e-167
## Alignment 330: score=688.0 e_value=3.2e-39 N=14 csNC_044372.1&hl76 minus
330-  0:	XP_030495537.1	HUMLU_CAS0033305.t1.p1	 2e-165
330-  1:	XP_030495873.1	HUMLU_CAS0033304.t1.p1	  4e-81
330-  2:	XP_030493917.1	HUMLU_CAS0033302.t1.p1	      0
330-  3:	XP_030492794.1	HUMLU_CAS0033300.t1.p1	      0
330-  4:	XP_030495437.1	HUMLU_CAS0033299.t1.p1	 3e-129
330-  5:	XP_030495818.1	HUMLU_CAS0033291.t1.p1	      0
330-  6:	XP_030494240.1	HUMLU_CAS0033290.t1.p1	      0
330-  7:	XP_030493392.1	HUMLU_CAS0033285.t1.p1	  1e-90
330-  8:	XP_030493927.1	HUMLU_CAS0033280.t1.p1	      0
330-  9:	XP_030495656.1	HUMLU_CAS0033278.t1.p1	      0
330- 10:	XP_030492643.1	HUMLU_CAS0033266.t1.p1	 2e-121
330- 11:	XP_030493462.1	HUMLU_CAS0033258.t1.p1	      0
330- 12:	XP_030494030.1	HUMLU_CAS0033256.t1.p1	 6e-104
330- 13:	XP_030493252.1	HUMLU_CAS0033254.t1.p1	      0
## Alignment 331: score=632.0 e_value=3.4e-35 N=13 csNC_044372.1&hl76 minus
331-  0:	XP_030495234.1	HUMLU_CAS0027115.t1.p1	      0
331-  1:	XP_030493980.1	HUMLU_CAS0027114.t1.p1	  1e-47
331-  2:	XP_030492716.1	HUMLU_CAS0027110.t1.p1	 4e-178
331-  3:	XP_030492715.1	HUMLU_CAS0027109.t1.p1	      0
331-  4:	XP_030492960.1	HUMLU_CAS0027096.t1.p1	 4e-107
331-  5:	XP_030495586.1	HUMLU_CAS0027094.t1.p1	 2e-175
331-  6:	XP_030494161.1	HUMLU_CAS0027089.t1.p1	      0
331-  7:	XP_030493211.1	HUMLU_CAS0027080.t1.p1	      0
331-  8:	XP_030494234.1	HUMLU_CAS0027071.t1.p1	      0
331-  9:	XP_030495239.1	HUMLU_CAS0027070.t1.p1	      0
331- 10:	XP_030494500.1	HUMLU_CAS0027068.t1.p1	      0
331- 11:	XP_030494139.1	HUMLU_CAS0027064.t1.p1	 8e-121
331- 12:	XP_030493768.1	HUMLU_CAS0027061.t2.p1	      0
## Alignment 332: score=627.0 e_value=8.3e-36 N=13 csNC_044372.1&hl76 minus
332-  0:	XP_030493150.1	HUMLU_CAS0034176.t1.p1	  4e-52
332-  1:	XP_030493151.1	HUMLU_CAS0034173.t1.p1	      0
332-  2:	XP_030493187.1	HUMLU_CAS0034171.t1.p1	      0
332-  3:	XP_030493195.1	HUMLU_CAS0034168.t1.p1	  1e-49
332-  4:	XP_030493149.1	HUMLU_CAS0034167.t2.p1	      0
332-  5:	XP_030493182.1	HUMLU_CAS0034166.t1.p1	 1e-134
332-  6:	XP_030493197.1	HUMLU_CAS0034163.t1.p1	  3e-89
332-  7:	XP_030493154.1	HUMLU_CAS0034157.t1.p1	 3e-159
332-  8:	XP_030493186.1	HUMLU_CAS0034155.t1.p1	 3e-159
332-  9:	XP_030493408.1	HUMLU_CAS0034136.t1.p1	 1e-144
332- 10:	XP_030493527.1	HUMLU_CAS0034134.t1.p1	      0
332- 11:	XP_030493117.1	HUMLU_CAS0034128.t3.p1	 1e-164
332- 12:	XP_030493066.1	HUMLU_CAS0034130.t1.p1	  3e-42
## Alignment 333: score=620.0 e_value=9.1e-41 N=14 csNC_044372.1&hl76 minus
333-  0:	XP_030493395.1	HUMLU_CAS0030800.t1.p1	      0
333-  1:	XP_030493819.1	HUMLU_CAS0030738.t1.p1	 8e-167
333-  2:	XP_030493803.1	HUMLU_CAS0030732.t1.p1	      0
333-  3:	XP_030493816.1	HUMLU_CAS0030706.t1.p1	      0
333-  4:	XP_030493293.1	HUMLU_CAS0030685.t2.p1	      0
333-  5:	XP_030494045.1	HUMLU_CAS0030680.t1.p1	  1e-79
333-  6:	XP_030495797.1	HUMLU_CAS0030678.t1.p1	  1e-70
333-  7:	XP_030493313.1	HUMLU_CAS0030661.t1.p1	      0
333-  8:	XP_030495594.1	HUMLU_CAS0030659.t1.p1	      0
333-  9:	XP_030493315.1	HUMLU_CAS0030656.t2.p1	      0
333- 10:	XP_030495688.1	HUMLU_CAS0030644.t1.p1	 1e-123
333- 11:	XP_030494381.1	HUMLU_CAS0030640.t2.p1	      0
333- 12:	XP_030493910.1	HUMLU_CAS0030538.t1.p1	      0
333- 13:	XP_030495049.1	HUMLU_CAS0030523.t1.p1	  9e-14
## Alignment 334: score=611.0 e_value=1.6e-40 N=14 csNC_044372.1&hl76 minus
334-  0:	XP_030495582.1	HUMLU_CAS0028106.t1.p1	 4e-179
334-  1:	XP_030493227.1	HUMLU_CAS0028098.t1.p1	      0
334-  2:	XP_030493786.1	HUMLU_CAS0028074.t1.p1	      0
334-  3:	XP_030495294.1	HUMLU_CAS0028030.t1.p1	      0
334-  4:	XP_030494266.1	HUMLU_CAS0028008.t2.p1	  8e-40
334-  5:	XP_030495306.1	HUMLU_CAS0028002.t1.p1	      0
334-  6:	XP_030494309.1	HUMLU_CAS0027983.t1.p1	 8e-128
334-  7:	XP_030494248.1	HUMLU_CAS0027980.t1.p1	 7e-152
334-  8:	XP_030495310.1	HUMLU_CAS0027974.t1.p1	 1e-115
334-  9:	XP_030495311.1	HUMLU_CAS0027973.t2.p1	      0
334- 10:	XP_030494322.1	HUMLU_CAS0027972.t1.p1	  9e-49
334- 11:	XP_030494270.1	HUMLU_CAS0027971.t1.p1	      0
334- 12:	XP_030494301.1	HUMLU_CAS0027970.t1.p1	      0
334- 13:	XP_030494292.1	HUMLU_CAS0027913.t1.p1	  1e-76
## Alignment 335: score=594.0 e_value=3e-29 N=12 csNC_044372.1&hl76 minus
335-  0:	XP_030495381.1	HUMLU_CAS0028719.t1.p1	      0
335-  1:	XP_030495815.1	HUMLU_CAS0028704.t1.p1	      0
335-  2:	XP_030492680.1	HUMLU_CAS0028700.t1.p1	  1e-84
335-  3:	XP_030495572.1	HUMLU_CAS0028697.t2.p1	      0
335-  4:	XP_030494054.1	HUMLU_CAS0028695.t1.p1	      0
335-  5:	XP_030494052.1	HUMLU_CAS0028693.t1.p1	      0
335-  6:	XP_030493857.1	HUMLU_CAS0028691.t6.p1	 6e-132
335-  7:	XP_030493203.1	HUMLU_CAS0028690.t1.p1	      0
335-  8:	XP_030493303.1	HUMLU_CAS0028689.t1.p1	 1e-127
335-  9:	XP_030495876.1	HUMLU_CAS0028688.t1.p1	 1e-100
335- 10:	XP_030495646.1	HUMLU_CAS0028686.t1.p1	      0
335- 11:	XP_030493603.1	HUMLU_CAS0028685.t1.p1	      0
## Alignment 336: score=587.0 e_value=6.4e-31 N=12 csNC_044372.1&hl76 minus
336-  0:	XP_030492936.1	HUMLU_CAS0034340.t1.p1	  2e-99
336-  1:	XP_030495535.1	HUMLU_CAS0034339.t1.p1	      0
336-  2:	XP_030492644.1	HUMLU_CAS0034338.t1.p1	      0
336-  3:	XP_030492499.1	HUMLU_CAS0034336.t1.p1	      0
336-  4:	XP_030495571.1	HUMLU_CAS0034332.t1.p1	      0
336-  5:	XP_030495910.1	HUMLU_CAS0034331.t1.p1	  1e-89
336-  6:	XP_030494174.1	HUMLU_CAS0034321.t1.p1	 2e-170
336-  7:	XP_030493933.1	HUMLU_CAS0034317.t1.p1	  9e-56
336-  8:	XP_030493793.1	HUMLU_CAS0034305.t1.p1	      0
336-  9:	XP_030495766.1	HUMLU_CAS0034298.t2.p1	      0
336- 10:	XP_030494512.1	HUMLU_CAS0034295.t1.p1	      0
336- 11:	XP_030494514.1	HUMLU_CAS0034293.t1.p1	  2e-48
## Alignment 337: score=545.0 e_value=2.1e-33 N=12 csNC_044372.1&hl76 minus
337-  0:	XP_030492895.1	HUMLU_CAS0034924.t1.p1	      0
337-  1:	XP_030493760.1	HUMLU_CAS0034916.t1.p1	      0
337-  2:	XP_030493470.1	HUMLU_CAS0034915.t1.p1	 7e-121
337-  3:	XP_030493018.1	HUMLU_CAS0034914.t1.p1	 8e-135
337-  4:	XP_030494125.1	HUMLU_CAS0034910.t1.p1	      0
337-  5:	XP_030493476.1	HUMLU_CAS0034905.t1.p1	  4e-35
337-  6:	XP_030493477.1	HUMLU_CAS0034894.t1.p1	      0
337-  7:	XP_030493478.1	HUMLU_CAS0034893.t1.p1	      0
337-  8:	XP_030492581.1	HUMLU_CAS0034887.t2.p1	  7e-52
337-  9:	XP_030493688.1	HUMLU_CAS0034883.t1.p1	      0
337- 10:	XP_030495714.1	HUMLU_CAS0034882.t1.p1	 9e-158
337- 11:	XP_030493488.1	HUMLU_CAS0034822.t1.p1	  8e-57
## Alignment 338: score=528.0 e_value=4.7e-27 N=11 csNC_044372.1&hl76 minus
338-  0:	XP_030494407.1	HUMLU_CAS0034020.t1.p1	 2e-123
338-  1:	XP_030492793.1	HUMLU_CAS0034013.t1.p1	      0
338-  2:	XP_030493926.1	HUMLU_CAS0034007.t1.p1	  3e-84
338-  3:	XP_030492691.1	HUMLU_CAS0034002.t4.p1	      0
338-  4:	XP_030493969.1	HUMLU_CAS0033954.t1.p1	  3e-50
338-  5:	XP_030492833.1	HUMLU_CAS0033950.t1.p1	      0
338-  6:	XP_030493002.1	HUMLU_CAS0033949.t1.p1	  6e-83
338-  7:	XP_030495512.1	HUMLU_CAS0033939.t1.p1	      0
338-  8:	XP_030495606.1	HUMLU_CAS0033930.t1.p1	  9e-66
338-  9:	XP_030494356.1	HUMLU_CAS0033929.t1.p1	  2e-56
338- 10:	XP_030495661.1	HUMLU_CAS0033923.t2.p1	  1e-84
## Alignment 339: score=520.0 e_value=6.4e-36 N=11 csNC_044372.1&hl76 minus
339-  0:	XP_030494186.1	HUMLU_CAS0030165.t1.p1	      0
339-  1:	XP_030495395.1	HUMLU_CAS0030135.t1.p1	 8e-134
339-  2:	XP_030492868.1	HUMLU_CAS0030124.t1.p1	  6e-93
339-  3:	XP_030493290.1	HUMLU_CAS0030123.t1.p2	  9e-53
339-  4:	XP_030495712.1	HUMLU_CAS0030117.t3.p1	      0
339-  5:	XP_030494088.1	HUMLU_CAS0030108.t3.p1	      0
339-  6:	XP_030495749.1	HUMLU_CAS0030107.t1.p1	      0
339-  7:	XP_030495748.1	HUMLU_CAS0030105.t1.p1	  3e-59
339-  8:	XP_030493882.1	HUMLU_CAS0030099.t1.p1	 3e-101
339-  9:	XP_030493896.1	HUMLU_CAS0030094.t1.p1	 1e-117
339- 10:	XP_030493894.1	HUMLU_CAS0030093.t1.p1	 2e-155
## Alignment 340: score=464.0 e_value=2.2e-28 N=10 csNC_044372.1&hl76 minus
340-  0:	XP_030495256.1	HUMLU_CAS0028165.t1.p1	      0
340-  1:	XP_030493681.1	HUMLU_CAS0028163.t1.p1	      0
340-  2:	XP_030492802.1	HUMLU_CAS0028161.t1.p1	      0
340-  3:	XP_030495562.1	HUMLU_CAS0028159.t1.p1	 8e-108
340-  4:	XP_030493401.1	HUMLU_CAS0028157.t1.p1	 2e-171
340-  5:	XP_030495163.1	HUMLU_CAS0028153.t1.p1	      0
340-  6:	XP_030495588.1	HUMLU_CAS0028148.t1.p1	 1e-148
340-  7:	XP_030493879.1	HUMLU_CAS0028136.t1.p1	      0
340-  8:	XP_030494428.1	HUMLU_CAS0028123.t1.p2	 3e-114
340-  9:	XP_030493990.1	HUMLU_CAS0028087.t1.p1	 3e-130
## Alignment 341: score=419.0 e_value=5.4e-28 N=9 csNC_044372.1&hl76 minus
341-  0:	XP_030493428.1	HUMLU_CAS0030138.t1.p1	 5e-118
341-  1:	XP_030493320.1	HUMLU_CAS0030091.t1.p1	      0
341-  2:	XP_030493290.1	HUMLU_CAS0030089.t1.p1	  3e-93
341-  3:	XP_030495712.1	HUMLU_CAS0030080.t1.p1	      0
341-  4:	XP_030494088.1	HUMLU_CAS0030079.t1.p1	      0
341-  5:	XP_030495749.1	HUMLU_CAS0030078.t1.p1	      0
341-  6:	XP_030495748.1	HUMLU_CAS0030076.t1.p1	      0
341-  7:	XP_030495847.1	HUMLU_CAS0030029.t1.p1	      0
341-  8:	XP_030494131.1	HUMLU_CAS0030018.t2.p1	 2e-180
## Alignment 342: score=409.0 e_value=2.8e-26 N=9 csNC_044372.1&hl76 minus
342-  0:	XP_030494715.1	HUMLU_CAS0027011.t1.p1	      0
342-  1:	XP_030494446.1	HUMLU_CAS0027004.t1.p1	      0
342-  2:	XP_030494748.1	HUMLU_CAS0026993.t1.p1	 1e-144
342-  3:	XP_030492972.1	HUMLU_CAS0026946.t1.p1	      0
342-  4:	XP_030494078.1	HUMLU_CAS0026944.t1.p1	      0
342-  5:	XP_030494150.1	HUMLU_CAS0026940.t1.p1	 8e-105
342-  6:	XP_030494149.1	HUMLU_CAS0026939.t1.p1	  9e-88
342-  7:	XP_030495202.1	HUMLU_CAS0026931.t1.p1	      0
342-  8:	XP_030493314.1	HUMLU_CAS0026930.t1.p1	      0
## Alignment 343: score=397.0 e_value=4.2e-14 N=8 csNC_044372.1&hl76 minus
343-  0:	XP_030493375.1	HUMLU_CAS0035118.t1.p1	      0
343-  1:	XP_030493889.1	HUMLU_CAS0035117.t1.p2	  4e-66
343-  2:	XP_030495776.1	HUMLU_CAS0035116.t1.p1	      0
343-  3:	XP_030495874.1	HUMLU_CAS0035114.t1.p2	  8e-57
343-  4:	XP_030492748.1	HUMLU_CAS0035108.t1.p1	      0
343-  5:	XP_030493743.1	HUMLU_CAS0035097.t1.p1	      0
343-  6:	XP_030492598.1	HUMLU_CAS0035091.t1.p1	  7e-83
343-  7:	XP_030495155.1	HUMLU_CAS0035090.t1.p1	      0
## Alignment 344: score=377.0 e_value=3.2e-17 N=8 csNC_044372.1&hl76 minus
344-  0:	XP_030495635.1	HUMLU_CAS0033235.t1.p1	  1e-45
344-  1:	XP_030493375.1	HUMLU_CAS0033185.t1.p1	      0
344-  2:	XP_030493889.1	HUMLU_CAS0033184.t1.p1	      0
344-  3:	XP_030495776.1	HUMLU_CAS0033183.t1.p1	      0
344-  4:	XP_030493743.1	HUMLU_CAS0033178.t1.p1	      0
344-  5:	XP_030492598.1	HUMLU_CAS0033174.t1.p1	  1e-82
344-  6:	XP_030493041.1	HUMLU_CAS0033169.t1.p1	      0
344-  7:	XP_030493835.1	HUMLU_CAS0033146.t1.p1	      0
## Alignment 345: score=332.0 e_value=2.9e-12 N=7 csNC_044372.1&hl76 minus
345-  0:	XP_030492494.1	HUMLU_CAS0029960.t1.p1	      0
345-  1:	XP_030492700.1	HUMLU_CAS0029938.t1.p1	  2e-98
345-  2:	XP_030493369.1	HUMLU_CAS0029910.t1.p1	      0
345-  3:	XP_030493951.1	HUMLU_CAS0029883.t1.p1	      0
345-  4:	XP_030495435.1	HUMLU_CAS0029874.t1.p1	 6e-154
345-  5:	XP_030492605.1	HUMLU_CAS0029872.t1.p1	  2e-58
345-  6:	XP_030493346.1	HUMLU_CAS0029860.t1.p1	      0
## Alignment 346: score=328.0 e_value=3.8e-16 N=7 csNC_044372.1&hl76 minus
346-  0:	XP_030493210.1	HUMLU_CAS0029562.t1.p1	      0
346-  1:	XP_030493331.1	HUMLU_CAS0029560.t1.p1	      0
346-  2:	XP_030493249.1	HUMLU_CAS0029558.t1.p1	      0
346-  3:	XP_030493292.1	HUMLU_CAS0029557.t2.p2	 2e-127
346-  4:	XP_030493001.1	HUMLU_CAS0029554.t1.p1	      0
346-  5:	XP_030493310.1	HUMLU_CAS0029546.t2.p1	      0
346-  6:	XP_030493311.1	HUMLU_CAS0029547.t1.p1	      0
## Alignment 347: score=298.0 e_value=3.6e-12 N=6 csNC_044372.1&hl76 minus
347-  0:	XP_030492933.1	HUMLU_CAS0032200.t1.p1	      0
347-  1:	XP_030493016.1	HUMLU_CAS0032188.t1.p1	 1e-177
347-  2:	XP_030493014.1	HUMLU_CAS0032187.t1.p1	      0
347-  3:	XP_030495605.1	HUMLU_CAS0032186.t1.p1	 4e-118
347-  4:	XP_030495879.1	HUMLU_CAS0032185.t1.p1	 1e-149
347-  5:	XP_030495791.1	HUMLU_CAS0032183.t1.p1	      0
## Alignment 348: score=295.0 e_value=9.7e-10 N=6 csNC_044372.1&hl76 minus
348-  0:	XP_030493746.1	HUMLU_CAS0033921.t2.p1	  3e-77
348-  1:	XP_030493372.1	HUMLU_CAS0033916.t1.p1	      0
348-  2:	XP_030495928.1	HUMLU_CAS0033910.t1.p1	  8e-25
348-  3:	XP_030494384.1	HUMLU_CAS0033909.t2.p1	  2e-98
348-  4:	XP_030492509.1	HUMLU_CAS0033905.t2.p1	      0
348-  5:	XP_030492885.1	HUMLU_CAS0033902.t1.p1	      0
## Alignment 349: score=268.0 e_value=1.9e-14 N=6 csNC_044372.1&hl76 minus
349-  0:	XP_030492673.1	HUMLU_CAS0032747.t2.p1	 4e-145
349-  1:	XP_030492665.1	HUMLU_CAS0032745.t1.p1	      0
349-  2:	XP_030495615.1	HUMLU_CAS0032728.t2.p1	      0
349-  3:	XP_030492659.1	HUMLU_CAS0032725.t1.p1	      0
349-  4:	XP_030494557.1	HUMLU_CAS0032724.t1.p1	 2e-145
349-  5:	XP_030494680.1	HUMLU_CAS0032657.t1.p1	  8e-29
## Alignment 350: score=266.0 e_value=4.6e-12 N=7 csNC_044372.1&hl76 minus
350-  0:	XP_030492850.1	HUMLU_CAS0028093.t1.p1	  7e-59
350-  1:	XP_030495768.1	HUMLU_CAS0028084.t1.p1	 7e-178
350-  2:	XP_030495655.1	HUMLU_CAS0028040.t1.p1	  4e-60
350-  3:	XP_030492618.1	HUMLU_CAS0027992.t1.p1	 6e-177
350-  4:	XP_030495295.1	HUMLU_CAS0027945.t1.p1	 3e-149
350-  5:	XP_030495297.1	HUMLU_CAS0027895.t1.p1	 5e-110
350-  6:	XP_030495299.1	HUMLU_CAS0027886.t1.p1	      0
## Alignment 351: score=266.0 e_value=8.2e-13 N=6 csNC_044372.1&hl76 minus
351-  0:	XP_030495758.1	HUMLU_CAS0031547.t1.p1	      0
351-  1:	XP_030495492.1	HUMLU_CAS0031501.t1.p1	 7e-180
351-  2:	XP_030495545.1	HUMLU_CAS0031500.t1.p1	      0
351-  3:	XP_030495544.1	HUMLU_CAS0031498.t1.p1	      0
351-  4:	XP_030495548.1	HUMLU_CAS0031497.t1.p1	  2e-96
351-  5:	XP_030495494.1	HUMLU_CAS0031404.t1.p1	  2e-77
## Alignment 352: score=251.0 e_value=3.6e-09 N=6 csNC_044372.1&hl76 minus
352-  0:	XP_030495256.1	HUMLU_CAS0027148.t1.p1	  3e-60
352-  1:	XP_030495735.1	HUMLU_CAS0027147.t1.p1	  6e-28
352-  2:	XP_030494428.1	HUMLU_CAS0027142.t2.p1	      0
352-  3:	XP_030495276.1	HUMLU_CAS0027135.t1.p1	      0
352-  4:	XP_030493839.1	HUMLU_CAS0027128.t1.p1	      0
352-  5:	XP_030493749.1	HUMLU_CAS0027123.t1.p1	      0
## Alignment 353: score=393.0 e_value=2.9e-13 N=8 csNC_044373.1&csNC_044373.1 minus
353-  0:	XP_030499136.1	XP_030499293.1	      0
353-  1:	XP_030497023.1	XP_030499998.1	  1e-26
353-  2:	XP_030496205.1	XP_030496036.1	      0
353-  3:	XP_030498826.1	XP_030499407.1	      0
353-  4:	XP_030497329.1	XP_030499744.1	      0
353-  5:	XP_030496954.1	XP_030496919.1	 4e-173
353-  6:	XP_030498520.1	XP_030499197.1	      0
353-  7:	XP_030498480.1	XP_030498500.1	      0
## Alignment 354: score=376.0 e_value=1.2e-17 N=9 csNC_044373.1&csNC_044375.1 plus
354-  0:	XP_030498552.1	XP_030505966.1	  4e-34
354-  1:	XP_030497281.1	XP_030505875.1	 7e-130
354-  2:	XP_030498439.1	XP_030503975.1	  4e-89
354-  3:	XP_030498769.1	XP_030503981.1	  5e-17
354-  4:	XP_030497140.1	XP_030503974.1	      0
354-  5:	XP_030498614.1	XP_030503958.1	      0
354-  6:	XP_030496017.1	XP_030503990.1	  5e-70
354-  7:	XP_030499128.1	XP_030503989.1	  1e-65
354-  8:	XP_030496696.1	XP_030503397.1	  2e-34
## Alignment 355: score=777.0 e_value=3.8e-44 N=17 csNC_044373.1&csNC_044376.1 plus
355-  0:	XP_030497167.1	XP_030508244.1	  8e-20
355-  1:	XP_030497152.1	XP_030506880.1	      0
355-  2:	XP_030497139.1	XP_030508577.1	      0
355-  3:	XP_030497138.1	XP_030507087.1	      0
355-  4:	XP_030496017.1	XP_030507090.1	  3e-77
355-  5:	XP_030500019.1	XP_030507088.1	 8e-135
355-  6:	XP_030499964.1	XP_030507980.1	 1e-151
355-  7:	XP_030498928.1	XP_030507912.1	  3e-05
355-  8:	XP_030497046.1	XP_030507908.1	      0
355-  9:	XP_030499128.1	XP_030508798.1	  4e-77
355- 10:	XP_030498658.1	XP_030507282.1	  2e-80
355- 11:	XP_030499872.1	XP_030506901.1	      0
355- 12:	XP_030496696.1	XP_030508314.1	  1e-41
355- 13:	XP_030498306.1	XP_030508691.1	  4e-27
355- 14:	XP_030499147.1	XP_030508581.1	  5e-50
355- 15:	XP_030498246.1	XP_030507389.1	 1e-105
355- 16:	XP_030496480.1	XP_030506642.1	 4e-114
## Alignment 356: score=594.0 e_value=6.6e-41 N=14 csNC_044373.1&csNC_044376.1 plus
356-  0:	XP_030499400.1	XP_030507246.1	      0
356-  1:	XP_030498755.1	XP_030507259.1	      0
356-  2:	XP_030497068.1	XP_030507297.1	      0
356-  3:	XP_030498363.1	XP_030508418.1	  2e-57
356-  4:	XP_030499719.1	XP_030508395.1	  3e-38
356-  5:	XP_030498219.1	XP_030508396.1	 5e-115
356-  6:	XP_030496548.1	XP_030508421.1	  1e-07
356-  7:	XP_030498552.1	XP_030508439.1	  5e-75
356-  8:	XP_030499120.1	XP_030507771.1	  1e-99
356-  9:	XP_030499922.1	XP_030507770.1	 4e-105
356- 10:	XP_030498769.1	XP_030507607.1	  4e-08
356- 11:	XP_030498433.1	XP_030508394.1	 4e-107
356- 12:	XP_030496427.1	XP_030506792.1	      0
356- 13:	XP_030497133.1	XP_030506686.1	      0
## Alignment 357: score=502.0 e_value=8.7e-29 N=12 csNC_044373.1&csNC_044376.1 plus
357-  0:	XP_030499786.1	XP_030508960.1	 2e-106
357-  1:	XP_030499347.1	XP_030508962.1	 5e-159
357-  2:	XP_030498726.1	XP_030509465.1	 8e-172
357-  3:	XP_030496170.1	XP_030508801.1	  5e-45
357-  4:	XP_030499379.1	XP_030508968.1	  7e-12
357-  5:	XP_030496487.1	XP_030508820.1	  4e-13
357-  6:	XP_030496282.1	XP_030506813.1	  2e-21
357-  7:	XP_030499642.1	XP_030506998.1	 1e-120
357-  8:	XP_030496047.1	XP_030508218.1	  6e-21
357-  9:	XP_030499966.1	XP_030508590.1	 2e-139
357- 10:	XP_030497402.1	XP_030508077.1	  4e-42
357- 11:	XP_030499118.1	XP_030508025.1	 3e-106
## Alignment 358: score=263.0 e_value=3.8e-11 N=6 csNC_044373.1&csNC_044376.1 plus
358-  0:	XP_030499844.1	XP_030507532.1	 3e-134
358-  1:	XP_030498581.1	XP_030507547.1	  5e-71
358-  2:	XP_030499354.1	XP_030507708.1	  1e-36
358-  3:	XP_030498664.1	XP_030508646.1	 2e-138
358-  4:	XP_030496522.1	XP_030509405.1	 1e-137
358-  5:	XP_030499400.1	XP_030509455.1	      0
## Alignment 359: score=309.0 e_value=7e-13 N=7 csNC_044373.1&csNC_044377.1 minus
359-  0:	XP_030498922.1	XP_030511114.1	  2e-39
359-  1:	XP_030497304.1	XP_030478394.1	      0
359-  2:	XP_030499178.1	XP_030510973.1	  2e-80
359-  3:	XP_030496694.1	XP_030510440.1	      0
359-  4:	XP_030498531.1	XP_030510286.1	  5e-77
359-  5:	XP_030499329.1	XP_030510528.1	  2e-42
359-  6:	XP_030499918.1	XP_030510526.1	 9e-123
## Alignment 360: score=308.0 e_value=6.4e-13 N=7 csNC_044373.1&csNC_044377.1 minus
360-  0:	XP_030496417.1	XP_030478702.1	  6e-26
360-  1:	XP_030496493.1	XP_030509875.1	  4e-93
360-  2:	XP_030496037.1	XP_030509876.1	  2e-92
360-  3:	XP_030499647.1	XP_030509681.1	 7e-176
360-  4:	XP_030498421.1	XP_030510623.1	  9e-41
360-  5:	XP_030499794.1	XP_030478707.1	      0
360-  6:	XP_030499685.1	XP_030510411.1	      0
## Alignment 361: score=375.0 e_value=2.4e-13 N=8 csNC_044373.1&csNC_044379.1 plus
361-  0:	XP_030499367.1	XP_030484495.1	  3e-46
361-  1:	XP_030499941.1	XP_030482688.1	  3e-57
361-  2:	XP_030499130.1	XP_030484262.1	 6e-162
361-  3:	XP_030499533.1	XP_030482996.1	  3e-87
361-  4:	XP_030496578.1	XP_030482815.1	  6e-38
361-  5:	XP_030499988.1	XP_030481901.1	  2e-58
361-  6:	XP_030499927.1	XP_030484120.1	  4e-47
361-  7:	XP_030497377.1	XP_030481554.1	  3e-22
## Alignment 362: score=267.0 e_value=2.6e-11 N=6 csNC_044373.1&csNC_044379.1 plus
362-  0:	XP_030496674.1	XP_030485038.1	  8e-80
362-  1:	XP_030496937.1	XP_030483959.1	      0
362-  2:	XP_030496934.1	XP_030482294.1	      0
362-  3:	XP_030497049.1	XP_030482891.1	  1e-85
362-  4:	XP_030499632.1	XP_030485013.1	      0
362-  5:	XP_030496490.1	XP_030482873.1	  9e-25
## Alignment 363: score=436.0 e_value=1.2e-20 N=10 csNC_044373.1&csNC_044379.1 minus
363-  0:	XP_030496287.1	XP_030484854.1	 2e-122
363-  1:	XP_030497328.1	XP_030484768.1	  5e-20
363-  2:	XP_030499306.1	XP_030482328.1	      0
363-  3:	XP_030498555.1	XP_030481640.1	 4e-135
363-  4:	XP_030497528.1	XP_030481638.1	 2e-178
363-  5:	XP_030498937.1	XP_030483145.1	 6e-109
363-  6:	XP_030497027.1	XP_030482987.1	 1e-153
363-  7:	XP_030496215.1	XP_030481570.1	 1e-153
363-  8:	XP_030499798.1	XP_030481919.1	  2e-20
363-  9:	XP_030498418.1	XP_030484757.1	      0
## Alignment 364: score=3463.0 e_value=1.3e-303 N=71 csNC_044373.1&hl1531 plus
364-  0:	XP_030499750.1	HUMLU_CAS0000022.t1.p1	  5e-13
364-  1:	XP_030497002.1	HUMLU_CAS0000053.t1.p1	      0
364-  2:	XP_030495998.1	HUMLU_CAS0000065.t1.p1	 0.0003
364-  3:	XP_030499002.1	HUMLU_CAS0000089.t1.p1	      0
364-  4:	XP_030498983.1	HUMLU_CAS0000093.t1.p1	      0
364-  5:	XP_030499042.1	HUMLU_CAS0000098.t1.p1	 6e-134
364-  6:	XP_030498951.1	HUMLU_CAS0000104.t1.p1	      0
364-  7:	XP_030499025.1	HUMLU_CAS0000107.t1.p1	 3e-154
364-  8:	XP_030499036.1	HUMLU_CAS0000109.t1.p1	 8e-106
364-  9:	XP_030499003.1	HUMLU_CAS0000110.t6.p1	      0
364- 10:	XP_030499040.1	HUMLU_CAS0000112.t1.p1	 7e-135
364- 11:	XP_030498966.1	HUMLU_CAS0000114.t1.p1	      0
364- 12:	XP_030498944.1	HUMLU_CAS0000116.t1.p1	  7e-80
364- 13:	XP_030498984.1	HUMLU_CAS0000117.t2.p1	      0
364- 14:	XP_030498947.1	HUMLU_CAS0000120.t1.p1	      0
364- 15:	XP_030498990.1	HUMLU_CAS0000132.t1.p1	      0
364- 16:	XP_030498993.1	HUMLU_CAS0000134.t1.p1	      0
364- 17:	XP_030498973.1	HUMLU_CAS0000135.t1.p1	      0
364- 18:	XP_030499001.1	HUMLU_CAS0000137.t1.p1	      0
364- 19:	XP_030499048.1	HUMLU_CAS0000139.t1.p1	 1e-113
364- 20:	XP_030498950.1	HUMLU_CAS0000143.t1.p1	      0
364- 21:	XP_030498972.1	HUMLU_CAS0000144.t3.p1	  1e-86
364- 22:	XP_030498980.1	HUMLU_CAS0000145.t3.p1	 2e-180
364- 23:	XP_030498134.1	HUMLU_CAS0000146.t1.p1	      0
364- 24:	XP_030499056.1	HUMLU_CAS0000148.t1.p1	  1e-63
364- 25:	XP_030498954.1	HUMLU_CAS0000154.t1.p1	      0
364- 26:	XP_030499019.1	HUMLU_CAS0000157.t1.p1	      0
364- 27:	XP_030498942.1	HUMLU_CAS0000159.t1.p1	      0
364- 28:	XP_030499050.1	HUMLU_CAS0000160.t1.p1	 6e-113
364- 29:	XP_030499057.1	HUMLU_CAS0000162.t1.p1	  2e-49
364- 30:	XP_030498975.1	HUMLU_CAS0000169.t1.p1	      0
364- 31:	XP_030498995.1	HUMLU_CAS0000171.t1.p1	 1e-101
364- 32:	XP_030498953.1	HUMLU_CAS0000173.t1.p1	      0
364- 33:	XP_030498946.1	HUMLU_CAS0000175.t1.p1	      0
364- 34:	XP_030499043.1	HUMLU_CAS0000179.t1.p1	 8e-139
364- 35:	XP_030498986.1	HUMLU_CAS0000180.t1.p1	      0
364- 36:	XP_030498967.1	HUMLU_CAS0000181.t2.p1	      0
364- 37:	XP_030499017.1	HUMLU_CAS0000184.t1.p1	      0
364- 38:	XP_030498965.1	HUMLU_CAS0000186.t1.p1	      0
364- 39:	XP_030498997.1	HUMLU_CAS0000189.t1.p1	      0
364- 40:	XP_030498998.1	HUMLU_CAS0000190.t1.p1	      0
364- 41:	XP_030499024.1	HUMLU_CAS0000194.t1.p1	      0
364- 42:	XP_030498940.1	HUMLU_CAS0000203.t1.p1	 5e-132
364- 43:	XP_030498982.1	HUMLU_CAS0000204.t1.p1	      0
364- 44:	XP_030499054.1	HUMLU_CAS0000205.t1.p1	  2e-65
364- 45:	XP_030498969.1	HUMLU_CAS0000206.t1.p1	      0
364- 46:	XP_030499629.1	HUMLU_CAS0000208.t1.p2	 4e-112
364- 47:	XP_030498512.1	HUMLU_CAS0000209.t1.p1	      0
364- 48:	XP_030496417.1	HUMLU_CAS0000212.t1.p1	 2e-152
364- 49:	XP_030495996.1	HUMLU_CAS0000218.t1.p1	      0
364- 50:	XP_030497258.1	HUMLU_CAS0000221.t1.p1	  4e-50
364- 51:	XP_030497257.1	HUMLU_CAS0000224.t1.p1	      0
364- 52:	XP_030499647.1	HUMLU_CAS0000236.t2.p1	 3e-125
364- 53:	XP_030496285.1	HUMLU_CAS0000240.t1.p1	 3e-122
364- 54:	XP_030499332.1	HUMLU_CAS0000245.t1.p1	  5e-58
364- 55:	XP_030498421.1	HUMLU_CAS0000249.t1.p1	  1e-56
364- 56:	XP_030497058.1	HUMLU_CAS0000250.t2.p1	      0
364- 57:	XP_030498481.1	HUMLU_CAS0000255.t1.p1	  3e-11
364- 58:	XP_030497342.1	HUMLU_CAS0000261.t1.p1	  2e-73
364- 59:	XP_030499585.1	HUMLU_CAS0000268.t1.p1	      0
364- 60:	XP_030499793.1	HUMLU_CAS0000273.t1.p1	      0
364- 61:	XP_030499202.1	HUMLU_CAS0000279.t1.p1	  7e-81
364- 62:	XP_030496253.1	HUMLU_CAS0000280.t2.p1	      0
364- 63:	XP_030499264.1	HUMLU_CAS0000283.t1.p1	 1e-106
364- 64:	XP_030499620.1	HUMLU_CAS0000284.t2.p1	      0
364- 65:	XP_030498462.1	HUMLU_CAS0000285.t1.p1	 6e-129
364- 66:	XP_030499480.1	HUMLU_CAS0000288.t1.p1	      0
364- 67:	XP_030499646.1	HUMLU_CAS0000289.t1.p1	 1e-102
364- 68:	XP_030499794.1	HUMLU_CAS0000292.t1.p1	      0
364- 69:	XP_030499923.1	HUMLU_CAS0000294.t2.p1	 4e-112
364- 70:	XP_030499873.1	HUMLU_CAS0000305.t1.p1	      0
## Alignment 365: score=1814.0 e_value=8.8e-139 N=38 csNC_044373.1&hl1531 plus
365-  0:	XP_030497195.1	HUMLU_CAS0010889.t1.p1	      0
365-  1:	XP_030499145.1	HUMLU_CAS0010892.t1.p1	 2e-111
365-  2:	XP_030496863.1	HUMLU_CAS0010894.t1.p1	      0
365-  3:	XP_030497023.1	HUMLU_CAS0010899.t1.p1	      0
365-  4:	XP_030496205.1	HUMLU_CAS0010901.t1.p1	      0
365-  5:	XP_030498826.1	HUMLU_CAS0010905.t1.p1	      0
365-  6:	XP_030497329.1	HUMLU_CAS0010907.t1.p1	      0
365-  7:	XP_030496954.1	HUMLU_CAS0010910.t1.p1	      0
365-  8:	XP_030498480.1	HUMLU_CAS0010917.t1.p1	      0
365-  9:	XP_030498479.1	HUMLU_CAS0010919.t1.p1	      0
365- 10:	XP_030496775.1	HUMLU_CAS0010921.t1.p1	      0
365- 11:	XP_030499209.1	HUMLU_CAS0010923.t1.p1	 5e-180
365- 12:	XP_030497118.1	HUMLU_CAS0010935.t1.p1	 1e-147
365- 13:	XP_030497117.1	HUMLU_CAS0010936.t1.p1	      0
365- 14:	XP_030497380.1	HUMLU_CAS0010939.t1.p1	 5e-105
365- 15:	XP_030497379.1	HUMLU_CAS0010940.t1.p1	  2e-82
365- 16:	XP_030499393.1	HUMLU_CAS0010943.t1.p1	      0
365- 17:	XP_030498463.1	HUMLU_CAS0010944.t1.p1	      0
365- 18:	XP_030496203.1	HUMLU_CAS0010947.t1.p1	      0
365- 19:	XP_030499662.1	HUMLU_CAS0010948.t1.p1	 2e-117
365- 20:	XP_030499086.1	HUMLU_CAS0010951.t1.p1	      0
365- 21:	XP_030497253.1	HUMLU_CAS0010952.t1.p1	 7e-114
365- 22:	XP_030499451.1	HUMLU_CAS0010958.t1.p1	 3e-158
365- 23:	XP_030499841.1	HUMLU_CAS0010959.t1.p1	      0
365- 24:	XP_030498774.1	HUMLU_CAS0010960.t1.p1	      0
365- 25:	XP_030498672.1	HUMLU_CAS0010962.t1.p1	  4e-33
365- 26:	XP_030499524.1	HUMLU_CAS0010966.t1.p1	      0
365- 27:	XP_030498401.1	HUMLU_CAS0010967.t1.p1	      0
365- 28:	XP_030496268.1	HUMLU_CAS0010968.t1.p1	 2e-125
365- 29:	XP_030499844.1	HUMLU_CAS0010971.t1.p1	 3e-147
365- 30:	XP_030498277.1	HUMLU_CAS0010972.t1.p1	      0
365- 31:	XP_030499353.1	HUMLU_CAS0010975.t1.p1	      0
365- 32:	XP_030499354.1	HUMLU_CAS0010979.t1.p1	  3e-94
365- 33:	XP_030498329.1	HUMLU_CAS0010983.t1.p1	      0
365- 34:	XP_030496570.1	HUMLU_CAS0010986.t1.p1	 4e-173
365- 35:	XP_030496143.1	HUMLU_CAS0010987.t1.p1	  1e-55
365- 36:	XP_030499708.1	HUMLU_CAS0010990.t1.p1	      0
365- 37:	XP_030496522.1	HUMLU_CAS0010992.t1.p1	 3e-180
## Alignment 366: score=1752.0 e_value=1.2e-144 N=37 csNC_044373.1&hl1531 plus
366-  0:	XP_030498727.1	HUMLU_CAS0011119.t1.p1	      0
366-  1:	XP_030496739.1	HUMLU_CAS0011123.t1.p1	  3e-86
366-  2:	XP_030498224.1	HUMLU_CAS0011141.t1.p1	  1e-52
366-  3:	XP_030498433.1	HUMLU_CAS0011151.t1.p2	 5e-105
366-  4:	XP_030496427.1	HUMLU_CAS0011152.t1.p1	      0
366-  5:	XP_030497133.1	HUMLU_CAS0011170.t1.p1	      0
366-  6:	XP_030497156.1	HUMLU_CAS0011174.t1.p1	  7e-68
366-  7:	XP_030497153.1	HUMLU_CAS0011175.t1.p1	      0
366-  8:	XP_030497151.1	HUMLU_CAS0011180.t1.p1	      0
366-  9:	XP_030497140.1	HUMLU_CAS0011190.t1.p1	      0
366- 10:	XP_030497164.1	HUMLU_CAS0011192.t1.p1	 2e-127
366- 11:	XP_030497152.1	HUMLU_CAS0011194.t1.p1	      0
366- 12:	XP_030497149.1	HUMLU_CAS0011195.t1.p1	      0
366- 13:	XP_030497139.1	HUMLU_CAS0011196.t1.p1	      0
366- 14:	XP_030497160.1	HUMLU_CAS0011198.t1.p1	 2e-155
366- 15:	XP_030497130.1	HUMLU_CAS0011199.t1.p1	 6e-160
366- 16:	XP_030497134.1	HUMLU_CAS0011202.t1.p1	      0
366- 17:	XP_030497138.1	HUMLU_CAS0011204.t1.p1	      0
366- 18:	XP_030497163.1	HUMLU_CAS0011205.t1.p1	 9e-109
366- 19:	XP_030497158.1	HUMLU_CAS0011206.t1.p1	  9e-33
366- 20:	XP_030498614.1	HUMLU_CAS0011207.t2.p2	  9e-51
366- 21:	XP_030499359.1	HUMLU_CAS0011209.t2.p1	 1e-127
366- 22:	XP_030498658.1	HUMLU_CAS0011221.t1.p1	  4e-86
366- 23:	XP_030497356.1	HUMLU_CAS0011253.t1.p1	      0
366- 24:	XP_030498246.1	HUMLU_CAS0011265.t1.p1	      0
366- 25:	XP_030499979.1	HUMLU_CAS0011321.t1.p1	      0
366- 26:	XP_030498539.1	HUMLU_CAS0011322.t1.p1	      0
366- 27:	XP_030498411.1	HUMLU_CAS0011323.t1.p1	  6e-99
366- 28:	XP_030498409.1	HUMLU_CAS0011324.t1.p1	      0
366- 29:	XP_030499827.1	HUMLU_CAS0011325.t1.p1	 5e-157
366- 30:	XP_030499093.1	HUMLU_CAS0011331.t1.p1	      0
366- 31:	XP_030499096.1	HUMLU_CAS0011333.t3.p1	  2e-19
366- 32:	XP_030496009.1	HUMLU_CAS0011338.t1.p1	  3e-90
366- 33:	XP_030497412.1	HUMLU_CAS0011339.t1.p1	 5e-106
366- 34:	XP_030498490.1	HUMLU_CAS0011340.t1.p1	  2e-74
366- 35:	XP_030498249.1	HUMLU_CAS0011353.t1.p1	 3e-119
366- 36:	XP_030499969.1	HUMLU_CAS0011355.t1.p1	      0
## Alignment 367: score=1302.0 e_value=4.9e-99 N=27 csNC_044373.1&hl1531 plus
367-  0:	XP_030496400.1	HUMLU_CAS0010190.t1.p1	      0
367-  1:	XP_030496154.1	HUMLU_CAS0010191.t1.p1	      0
367-  2:	XP_030496756.1	HUMLU_CAS0010193.t1.p1	      0
367-  3:	XP_030496755.1	HUMLU_CAS0010196.t1.p1	      0
367-  4:	XP_030499126.1	HUMLU_CAS0010240.t1.p1	      0
367-  5:	XP_030498890.1	HUMLU_CAS0010244.t1.p1	      0
367-  6:	XP_030499536.1	HUMLU_CAS0010247.t1.p1	      0
367-  7:	XP_030498354.1	HUMLU_CAS0010249.t2.p1	  3e-67
367-  8:	XP_030496083.1	HUMLU_CAS0010250.t1.p1	  7e-51
367-  9:	XP_030498408.1	HUMLU_CAS0010262.t1.p1	 8e-142
367- 10:	XP_030498403.1	HUMLU_CAS0010264.t1.p1	      0
367- 11:	XP_030499302.1	HUMLU_CAS0010265.t1.p1	  5e-59
367- 12:	XP_030497219.1	HUMLU_CAS0010270.t1.p1	      0
367- 13:	XP_030497220.1	HUMLU_CAS0010272.t1.p1	      0
367- 14:	XP_030498684.1	HUMLU_CAS0010281.t1.p1	      0
367- 15:	XP_030496957.1	HUMLU_CAS0010282.t1.p1	 7e-111
367- 16:	XP_030499301.1	HUMLU_CAS0010283.t1.p1	      0
367- 17:	XP_030498431.1	HUMLU_CAS0010291.t1.p1	  3e-58
367- 18:	XP_030499168.1	HUMLU_CAS0010294.t1.p1	  3e-62
367- 19:	XP_030499920.1	HUMLU_CAS0010301.t1.p1	  1e-83
367- 20:	XP_030498888.1	HUMLU_CAS0010302.t1.p1	      0
367- 21:	XP_030499214.1	HUMLU_CAS0010303.t1.p1	 2e-165
367- 22:	XP_030499848.1	HUMLU_CAS0010309.t1.p1	  3e-73
367- 23:	XP_030496082.1	HUMLU_CAS0010313.t1.p1	 3e-150
367- 24:	XP_030498795.1	HUMLU_CAS0010324.t1.p1	      0
367- 25:	XP_030499204.1	HUMLU_CAS0010332.t1.p1	 9e-109
367- 26:	XP_030499808.1	HUMLU_CAS0010333.t1.p1	      0
## Alignment 368: score=788.0 e_value=2.9e-44 N=16 csNC_044373.1&hl1531 plus
368-  0:	XP_030498596.1	HUMLU_CAS0011045.t1.p1	 4e-152
368-  1:	XP_030496060.1	HUMLU_CAS0011058.t1.p1	      0
368-  2:	XP_030496094.1	HUMLU_CAS0011061.t1.p1	 2e-155
368-  3:	XP_030496894.1	HUMLU_CAS0011062.t1.p1	      0
368-  4:	XP_030496630.1	HUMLU_CAS0011064.t1.p1	      0
368-  5:	XP_030499444.1	HUMLU_CAS0011066.t1.p1	  1e-93
368-  6:	XP_030499889.1	HUMLU_CAS0011067.t1.p1	      0
368-  7:	XP_030499279.1	HUMLU_CAS0011068.t1.p1	  2e-46
368-  8:	XP_030499691.1	HUMLU_CAS0011072.t2.p1	      0
368-  9:	XP_030498935.1	HUMLU_CAS0011073.t1.p1	 9e-139
368- 10:	XP_030499260.1	HUMLU_CAS0011074.t1.p1	      0
368- 11:	XP_030498209.1	HUMLU_CAS0011077.t1.p1	  1e-97
368- 12:	XP_030498755.1	HUMLU_CAS0011078.t1.p1	      0
368- 13:	XP_030497021.1	HUMLU_CAS0011080.t1.p1	  2e-58
368- 14:	XP_030497022.1	HUMLU_CAS0011081.t1.p1	  6e-68
368- 15:	XP_030497260.1	HUMLU_CAS0011082.t1.p1	      0
## Alignment 369: score=758.0 e_value=4.5e-42 N=16 csNC_044373.1&hl1531 plus
369-  0:	XP_030498333.1	HUMLU_CAS0004757.t1.p1	      0
369-  1:	XP_030500050.1	HUMLU_CAS0004761.t1.p1	 5e-180
369-  2:	XP_030498478.1	HUMLU_CAS0004782.t1.p1	  5e-94
369-  3:	XP_030499195.1	HUMLU_CAS0004818.t1.p1	      0
369-  4:	XP_030496293.1	HUMLU_CAS0004837.t1.p1	      0
369-  5:	XP_030498466.1	HUMLU_CAS0004839.t1.p1	      0
369-  6:	XP_030497335.1	HUMLU_CAS0004860.t3.p1	      0
369-  7:	XP_030496949.1	HUMLU_CAS0004868.t1.p1	 1e-173
369-  8:	XP_030497632.1	HUMLU_CAS0004879.t1.p1	      0
369-  9:	XP_030497348.1	HUMLU_CAS0004891.t1.p1	      0
369- 10:	XP_030497116.1	HUMLU_CAS0004906.t1.p1	      0
369- 11:	XP_030499085.1	HUMLU_CAS0004907.t1.p1	      0
369- 12:	XP_030498587.1	HUMLU_CAS0004909.t1.p2	  7e-61
369- 13:	XP_030498843.1	HUMLU_CAS0004912.t2.p1	      0
369- 14:	XP_030498846.1	HUMLU_CAS0004915.t1.p1	      0
369- 15:	XP_030499704.1	HUMLU_CAS0004940.t1.p1	      0
## Alignment 370: score=739.0 e_value=5.9e-41 N=15 csNC_044373.1&hl1531 plus
370-  0:	XP_030498596.1	HUMLU_CAS0010698.t1.p1	 5e-152
370-  1:	XP_030496060.1	HUMLU_CAS0010709.t1.p1	      0
370-  2:	XP_030496894.1	HUMLU_CAS0010712.t1.p2	      0
370-  3:	XP_030496630.1	HUMLU_CAS0010717.t1.p1	      0
370-  4:	XP_030499446.1	HUMLU_CAS0010722.t1.p1	  1e-97
370-  5:	XP_030499444.1	HUMLU_CAS0010724.t1.p1	  2e-91
370-  6:	XP_030499889.1	HUMLU_CAS0010725.t1.p1	      0
370-  7:	XP_030499279.1	HUMLU_CAS0010726.t1.p1	  3e-52
370-  8:	XP_030499691.1	HUMLU_CAS0010730.t1.p1	      0
370-  9:	XP_030498935.1	HUMLU_CAS0010731.t1.p1	 6e-135
370- 10:	XP_030498209.1	HUMLU_CAS0010735.t2.p1	  3e-91
370- 11:	XP_030498755.1	HUMLU_CAS0010737.t1.p1	      0
370- 12:	XP_030497021.1	HUMLU_CAS0010739.t1.p1	  6e-57
370- 13:	XP_030497022.1	HUMLU_CAS0010740.t1.p1	  3e-67
370- 14:	XP_030497260.1	HUMLU_CAS0010742.t1.p1	 2e-103
## Alignment 371: score=723.0 e_value=1.1e-38 N=15 csNC_044373.1&hl1531 plus
371-  0:	XP_030497364.1	HUMLU_CAS0004613.t1.p1	  1e-83
371-  1:	XP_030497361.1	HUMLU_CAS0004633.t1.p1	      0
371-  2:	XP_030499339.1	HUMLU_CAS0004645.t1.p1	      0
371-  3:	XP_030499834.1	HUMLU_CAS0004649.t1.p1	 2e-130
371-  4:	XP_030497393.1	HUMLU_CAS0004669.t1.p1	      0
371-  5:	XP_030498372.1	HUMLU_CAS0004670.t1.p1	      0
371-  6:	XP_030498288.1	HUMLU_CAS0004678.t1.p1	  5e-84
371-  7:	XP_030499705.1	HUMLU_CAS0004682.t1.p1	 4e-151
371-  8:	XP_030499351.1	HUMLU_CAS0004690.t1.p1	 5e-179
371-  9:	XP_030499965.1	HUMLU_CAS0004718.t1.p1	 2e-178
371- 10:	XP_030499337.1	HUMLU_CAS0004725.t1.p1	      0
371- 11:	XP_030497090.1	HUMLU_CAS0004730.t2.p1	 5e-137
371- 12:	XP_030496464.1	HUMLU_CAS0004740.t2.p1	      0
371- 13:	XP_030499547.1	HUMLU_CAS0004742.t1.p1	      0
371- 14:	XP_030496565.1	HUMLU_CAS0004751.t1.p1	      0
## Alignment 372: score=717.0 e_value=7.5e-50 N=15 csNC_044373.1&hl1531 plus
372-  0:	XP_030498370.1	HUMLU_CAS0002974.t1.p1	 3e-100
372-  1:	XP_030496242.1	HUMLU_CAS0003013.t1.p1	 2e-167
372-  2:	XP_030499800.1	HUMLU_CAS0003021.t1.p1	      0
372-  3:	XP_030499540.1	HUMLU_CAS0003064.t2.p1	      0
372-  4:	XP_030498646.1	HUMLU_CAS0003080.t1.p2	  3e-60
372-  5:	XP_030499487.1	HUMLU_CAS0003082.t1.p1	  3e-81
372-  6:	XP_030498448.1	HUMLU_CAS0003095.t1.p1	 8e-176
372-  7:	XP_030498446.1	HUMLU_CAS0003096.t1.p1	      0
372-  8:	XP_030497332.1	HUMLU_CAS0003102.t1.p1	      0
372-  9:	XP_030498724.1	HUMLU_CAS0003106.t1.p1	      0
372- 10:	XP_030498509.1	HUMLU_CAS0003111.t3.p1	 1e-151
372- 11:	XP_030498510.1	HUMLU_CAS0003112.t1.p1	 2e-152
372- 12:	XP_030499842.1	HUMLU_CAS0003117.t1.p1	      0
372- 13:	XP_030496840.1	HUMLU_CAS0003127.t1.p1	      0
372- 14:	XP_030496838.1	HUMLU_CAS0003128.t1.p1	      0
## Alignment 373: score=694.0 e_value=2e-33 N=14 csNC_044373.1&hl1531 plus
373-  0:	XP_030498922.1	HUMLU_CAS0000755.t1.p1	 1e-143
373-  1:	XP_030497124.1	HUMLU_CAS0000759.t1.p1	      0
373-  2:	XP_030499852.1	HUMLU_CAS0000760.t1.p1	 2e-171
373-  3:	XP_030496859.1	HUMLU_CAS0000761.t1.p1	      0
373-  4:	XP_030497304.1	HUMLU_CAS0000762.t1.p1	      0
373-  5:	XP_030498805.1	HUMLU_CAS0000767.t1.p1	      0
373-  6:	XP_030498806.1	HUMLU_CAS0000768.t1.p1	      0
373-  7:	XP_030499131.1	HUMLU_CAS0000771.t1.p1	      0
373-  8:	XP_030499178.1	HUMLU_CAS0000773.t1.p1	 4e-122
373-  9:	XP_030496694.1	HUMLU_CAS0000775.t1.p1	      0
373- 10:	XP_030498340.1	HUMLU_CAS0000777.t1.p1	      0
373- 11:	XP_030498531.1	HUMLU_CAS0000779.t2.p1	  6e-59
373- 12:	XP_030496152.1	HUMLU_CAS0000780.t1.p1	 2e-172
373- 13:	XP_030496658.1	HUMLU_CAS0000781.t1.p1	  7e-45
## Alignment 374: score=667.0 e_value=1e-38 N=14 csNC_044373.1&hl1531 plus
374-  0:	XP_030498420.1	HUMLU_CAS0003888.t1.p1	 4e-119
374-  1:	XP_030498717.1	HUMLU_CAS0003912.t1.p1	  3e-54
374-  2:	XP_030497205.1	HUMLU_CAS0003920.t1.p1	      0
374-  3:	XP_030496754.1	HUMLU_CAS0003945.t1.p1	      0
374-  4:	XP_030496264.1	HUMLU_CAS0003946.t1.p1	      0
374-  5:	XP_030497199.1	HUMLU_CAS0003964.t1.p1	      0
374-  6:	XP_030496043.1	HUMLU_CAS0003967.t1.p1	      0
374-  7:	XP_030498786.1	HUMLU_CAS0003980.t1.p1	      0
374-  8:	XP_030496422.1	HUMLU_CAS0004015.t2.p1	      0
374-  9:	XP_030499491.1	HUMLU_CAS0004025.t1.p1	      0
374- 10:	XP_030496498.1	HUMLU_CAS0004094.t1.p1	      0
374- 11:	XP_030495990.1	HUMLU_CAS0004100.t1.p1	  7e-74
374- 12:	XP_030498801.1	HUMLU_CAS0004110.t2.p1	      0
374- 13:	XP_030500036.1	HUMLU_CAS0004128.t1.p1	  1e-79
## Alignment 375: score=650.0 e_value=1.4e-36 N=14 csNC_044373.1&hl1531 plus
375-  0:	XP_030499082.1	HUMLU_CAS0001231.t1.p1	      0
375-  1:	XP_030499155.1	HUMLU_CAS0001236.t1.p1	  6e-50
375-  2:	XP_030496535.1	HUMLU_CAS0001243.t1.p1	      0
375-  3:	XP_030496628.1	HUMLU_CAS0001264.t1.p1	      0
375-  4:	XP_030499160.1	HUMLU_CAS0001270.t1.p1	  3e-69
375-  5:	XP_030499630.1	HUMLU_CAS0001273.t2.p1	 8e-138
375-  6:	XP_030496408.1	HUMLU_CAS0001274.t1.p1	 2e-165
375-  7:	XP_030499497.1	HUMLU_CAS0001314.t1.p1	      0
375-  8:	XP_030496269.1	HUMLU_CAS0001317.t1.p1	      0
375-  9:	XP_030496131.1	HUMLU_CAS0001318.t1.p1	      0
375- 10:	XP_030499713.1	HUMLU_CAS0001319.t1.p1	      0
375- 11:	XP_030498108.1	HUMLU_CAS0001323.t1.p1	  2e-83
375- 12:	XP_030497327.1	HUMLU_CAS0001325.t1.p1	  8e-35
375- 13:	XP_030499631.1	HUMLU_CAS0001337.t1.p1	      0
## Alignment 376: score=630.0 e_value=2.1e-31 N=13 csNC_044373.1&hl1531 plus
376-  0:	XP_030499441.1	HUMLU_CAS0004222.t1.p1	      0
376-  1:	XP_030498513.1	HUMLU_CAS0004227.t1.p1	      0
376-  2:	XP_030499611.1	HUMLU_CAS0004278.t1.p1	      0
376-  3:	XP_030499173.1	HUMLU_CAS0004292.t1.p1	  6e-76
376-  4:	XP_030499298.1	HUMLU_CAS0004300.t1.p1	      0
376-  5:	XP_030499822.1	HUMLU_CAS0004331.t1.p1	      0
376-  6:	XP_030499833.1	HUMLU_CAS0004355.t1.p1	  1e-81
376-  7:	XP_030496243.1	HUMLU_CAS0004376.t1.p1	      0
376-  8:	XP_030499180.1	HUMLU_CAS0004378.t1.p1	      0
376-  9:	XP_030499541.1	HUMLU_CAS0004414.t1.p1	      0
376- 10:	XP_030498339.1	HUMLU_CAS0004422.t1.p1	 1e-132
376- 11:	XP_030497417.1	HUMLU_CAS0004424.t1.p1	      0
376- 12:	XP_030499529.1	HUMLU_CAS0004427.t1.p1	      0
## Alignment 377: score=594.0 e_value=5.8e-30 N=12 csNC_044373.1&hl1531 plus
377-  0:	XP_030495981.1	HUMLU_CAS0002016.t1.p1	  3e-61
377-  1:	XP_030498429.1	HUMLU_CAS0002017.t1.p1	 3e-151
377-  2:	XP_030499369.1	HUMLU_CAS0002019.t1.p1	 4e-111
377-  3:	XP_030497922.1	HUMLU_CAS0002021.t1.p1	      0
377-  4:	XP_030499496.1	HUMLU_CAS0002030.t1.p1	 4e-104
377-  5:	XP_030498278.1	HUMLU_CAS0002033.t1.p1	      0
377-  6:	XP_030498457.1	HUMLU_CAS0002034.t1.p1	      0
377-  7:	XP_030497336.1	HUMLU_CAS0002035.t1.p1	      0
377-  8:	XP_030497269.1	HUMLU_CAS0002039.t2.p1	  5e-62
377-  9:	XP_030499169.1	HUMLU_CAS0002046.t1.p1	  1e-70
377- 10:	XP_030498284.1	HUMLU_CAS0002049.t1.p1	      0
377- 11:	XP_030496592.1	HUMLU_CAS0002050.t1.p1	  1e-46
## Alignment 378: score=502.0 e_value=3.2e-35 N=11 csNC_044373.1&hl1531 plus
378-  0:	XP_030498077.1	HUMLU_CAS0001373.t1.p1	  4e-46
378-  1:	XP_030496080.1	HUMLU_CAS0001517.t2.p1	 2e-177
378-  2:	XP_030498562.1	HUMLU_CAS0001552.t1.p1	 1e-104
378-  3:	XP_030497175.1	HUMLU_CAS0001570.t1.p1	  2e-71
378-  4:	XP_030497176.1	HUMLU_CAS0001571.t1.p1	  3e-69
378-  5:	XP_030498933.1	HUMLU_CAS0001578.t1.p1	  3e-44
378-  6:	XP_030496869.1	HUMLU_CAS0001579.t2.p1	 8e-155
378-  7:	XP_030499579.1	HUMLU_CAS0001580.t1.p1	      0
378-  8:	XP_030496969.1	HUMLU_CAS0001582.t1.p1	      0
378-  9:	XP_030496637.1	HUMLU_CAS0001584.t1.p1	 3e-179
378- 10:	XP_030496638.1	HUMLU_CAS0001585.t1.p1	      0
## Alignment 379: score=486.0 e_value=8.2e-25 N=10 csNC_044373.1&hl1531 plus
379-  0:	XP_030497410.1	HUMLU_CAS0001888.t1.p1	      0
379-  1:	XP_030499505.1	HUMLU_CAS0001898.t1.p1	      0
379-  2:	XP_030498803.1	HUMLU_CAS0001920.t1.p1	 2e-131
379-  3:	XP_030496673.1	HUMLU_CAS0001923.t1.p1	      0
379-  4:	XP_030500051.1	HUMLU_CAS0001925.t1.p1	      0
379-  5:	XP_030498920.1	HUMLU_CAS0001927.t1.p1	      0
379-  6:	XP_030498856.1	HUMLU_CAS0001929.t1.p1	  6e-27
379-  7:	XP_030497092.1	HUMLU_CAS0001930.t1.p1	  4e-37
379-  8:	XP_030498550.1	HUMLU_CAS0001934.t1.p1	      0
379-  9:	XP_030499687.1	HUMLU_CAS0001935.t1.p1	      0
## Alignment 380: score=480.0 e_value=1.3e-19 N=10 csNC_044373.1&hl1531 plus
380-  0:	XP_030498436.1	HUMLU_CAS0005276.t1.p1	      0
380-  1:	XP_030497042.1	HUMLU_CAS0005286.t2.p1	      0
380-  2:	XP_030498896.1	HUMLU_CAS0005288.t1.p1	  2e-92
380-  3:	XP_030497294.1	HUMLU_CAS0005300.t1.p1	      0
380-  4:	XP_030499221.1	HUMLU_CAS0005301.t1.p1	      0
380-  5:	XP_030496970.1	HUMLU_CAS0005308.t1.p1	      0
380-  6:	XP_030499456.1	HUMLU_CAS0005310.t3.p1	      0
380-  7:	XP_030496898.1	HUMLU_CAS0005311.t1.p1	      0
380-  8:	XP_030499738.1	HUMLU_CAS0005315.t1.p1	      0
380-  9:	XP_030499101.1	HUMLU_CAS0005319.t1.p1	 6e-151
## Alignment 381: score=469.0 e_value=1.9e-24 N=10 csNC_044373.1&hl1531 plus
381-  0:	XP_030496385.1	HUMLU_CAS0003317.t1.p1	      0
381-  1:	XP_030499175.1	HUMLU_CAS0003322.t1.p1	 3e-179
381-  2:	XP_030496650.1	HUMLU_CAS0003328.t1.p1	  4e-73
381-  3:	XP_030498681.1	HUMLU_CAS0003341.t1.p1	      0
381-  4:	XP_030496068.1	HUMLU_CAS0003345.t1.p1	      0
381-  5:	XP_030496059.1	HUMLU_CAS0003357.t1.p1	 6e-150
381-  6:	XP_030499644.1	HUMLU_CAS0003359.t1.p1	 3e-101
381-  7:	XP_030498834.1	HUMLU_CAS0003365.t2.p1	      0
381-  8:	XP_030496388.1	HUMLU_CAS0003371.t1.p1	      0
381-  9:	XP_030496398.1	HUMLU_CAS0003452.t1.p1	      0
## Alignment 382: score=441.0 e_value=1.9e-20 N=9 csNC_044373.1&hl1531 plus
382-  0:	XP_030495981.1	HUMLU_CAS0001963.t1.p1	  5e-52
382-  1:	XP_030498429.1	HUMLU_CAS0001964.t2.p1	  9e-88
382-  2:	XP_030499369.1	HUMLU_CAS0001970.t1.p1	 2e-110
382-  3:	XP_030497922.1	HUMLU_CAS0001971.t1.p1	      0
382-  4:	XP_030499496.1	HUMLU_CAS0001979.t1.p1	 5e-103
382-  5:	XP_030498278.1	HUMLU_CAS0001981.t1.p1	      0
382-  6:	XP_030498457.1	HUMLU_CAS0001982.t1.p1	      0
382-  7:	XP_030497336.1	HUMLU_CAS0001985.t1.p1	      0
382-  8:	XP_030499851.1	HUMLU_CAS0001992.t1.p1	  2e-81
## Alignment 383: score=435.0 e_value=1.3e-22 N=10 csNC_044373.1&hl1531 plus
383-  0:	XP_030499650.1	HUMLU_CAS0005060.t1.p1	      0
383-  1:	XP_030497316.1	HUMLU_CAS0005062.t1.p1	      0
383-  2:	XP_030496792.1	HUMLU_CAS0005066.t1.p1	      0
383-  3:	XP_030498595.1	HUMLU_CAS0005097.t1.p1	      0
383-  4:	XP_030499348.1	HUMLU_CAS0005102.t1.p1	      0
383-  5:	XP_030499325.1	HUMLU_CAS0005108.t1.p1	  5e-70
383-  6:	XP_030498461.1	HUMLU_CAS0005112.t1.p1	      0
383-  7:	XP_030499101.1	HUMLU_CAS0005119.t1.p1	 1e-150
383-  8:	XP_030497623.1	HUMLU_CAS0005158.t1.p1	 3e-100
383-  9:	XP_030497348.1	HUMLU_CAS0005178.t1.p1	      0
## Alignment 384: score=435.0 e_value=1.1e-17 N=9 csNC_044373.1&hl1531 plus
384-  0:	XP_030497024.1	HUMLU_CAS0003183.t1.p1	 2e-112
384-  1:	XP_030496732.1	HUMLU_CAS0003188.t1.p1	      0
384-  2:	XP_030496733.1	HUMLU_CAS0003189.t1.p1	 1e-104
384-  3:	XP_030499315.1	HUMLU_CAS0003206.t1.p1	      0
384-  4:	XP_030498292.1	HUMLU_CAS0003216.t1.p1	 2e-138
384-  5:	XP_030499653.1	HUMLU_CAS0003222.t3.p1	      0
384-  6:	XP_030497207.1	HUMLU_CAS0003226.t1.p1	      0
384-  7:	XP_030498904.1	HUMLU_CAS0003231.t1.p1	      0
384-  8:	XP_030497200.1	HUMLU_CAS0003278.t1.p1	  1e-80
## Alignment 385: score=384.0 e_value=2.6e-16 N=8 csNC_044373.1&hl1531 plus
385-  0:	XP_030496658.1	HUMLU_CAS0000694.t1.p1	  1e-36
385-  1:	XP_030496657.1	HUMLU_CAS0000698.t2.p1	      0
385-  2:	XP_030499918.1	HUMLU_CAS0000705.t1.p1	      0
385-  3:	XP_030497397.1	HUMLU_CAS0000706.t2.p1	      0
385-  4:	XP_030498606.1	HUMLU_CAS0000707.t1.p1	      0
385-  5:	XP_030497196.1	HUMLU_CAS0000709.t1.p1	      0
385-  6:	XP_030496019.1	HUMLU_CAS0000713.t1.p1	      0
385-  7:	XP_030499567.1	HUMLU_CAS0000721.t3.p1	      0
## Alignment 386: score=353.0 e_value=1e-12 N=8 csNC_044373.1&hl1531 plus
386-  0:	XP_030496999.1	HUMLU_CAS0004759.t1.p1	      0
386-  1:	XP_030496896.1	HUMLU_CAS0004785.t1.p1	      0
386-  2:	XP_030498478.1	HUMLU_CAS0004820.t1.p1	      0
386-  3:	XP_030497623.1	HUMLU_CAS0004843.t1.p1	      0
386-  4:	XP_030500021.1	HUMLU_CAS0004853.t1.p1	      0
386-  5:	XP_030499238.1	HUMLU_CAS0004885.t1.p1	      0
386-  6:	XP_030499230.1	HUMLU_CAS0004895.t1.p1	      0
386-  7:	XP_030498587.1	HUMLU_CAS0004930.t1.p1	 3e-123
## Alignment 387: score=339.0 e_value=1.3e-16 N=7 csNC_044373.1&hl1531 plus
387-  0:	XP_030499592.1	HUMLU_CAS0002550.t1.p1	      0
387-  1:	XP_030499591.1	HUMLU_CAS0002552.t1.p1	      0
387-  2:	XP_030499679.1	HUMLU_CAS0002560.t1.p1	      0
387-  3:	XP_030499681.1	HUMLU_CAS0002561.t1.p1	 4e-105
387-  4:	XP_030496623.1	HUMLU_CAS0002564.t1.p1	      0
387-  5:	XP_030498668.1	HUMLU_CAS0002569.t1.p1	      0
387-  6:	XP_030498590.1	HUMLU_CAS0002631.t1.p1	      0
## Alignment 388: score=325.0 e_value=7.1e-15 N=7 csNC_044373.1&hl1531 plus
388-  0:	XP_030496776.1	HUMLU_CAS0003382.t1.p1	      0
388-  1:	XP_030496777.1	HUMLU_CAS0003383.t1.p1	  3e-86
388-  2:	XP_030499278.1	HUMLU_CAS0003392.t1.p1	      0
388-  3:	XP_030499565.1	HUMLU_CAS0003418.t2.p1	 3e-158
388-  4:	XP_030497935.1	HUMLU_CAS0003443.t1.p1	  2e-98
388-  5:	XP_030498544.1	HUMLU_CAS0003481.t1.p1	      0
388-  6:	XP_030497954.1	HUMLU_CAS0003491.t1.p1	  1e-73
## Alignment 389: score=296.0 e_value=4.7e-10 N=6 csNC_044373.1&hl1531 plus
389-  0:	XP_030499873.1	HUMLU_CAS0000826.t1.p1	      0
389-  1:	XP_030498858.1	HUMLU_CAS0000827.t1.p1	  4e-59
389-  2:	XP_030498521.1	HUMLU_CAS0000831.t1.p1	 3e-108
389-  3:	XP_030496583.1	HUMLU_CAS0000832.t1.p1	      0
389-  4:	XP_030497074.1	HUMLU_CAS0000833.t1.p1	      0
389-  5:	XP_030498442.1	HUMLU_CAS0000843.t1.p1	      0
## Alignment 390: score=287.0 e_value=4e-09 N=6 csNC_044373.1&hl1531 plus
390-  0:	XP_030499946.1	HUMLU_CAS0003649.t1.p1	 3e-121
390-  1:	XP_030498572.1	HUMLU_CAS0003678.t1.p1	      0
390-  2:	XP_030500022.1	HUMLU_CAS0003681.t2.p1	  4e-90
390-  3:	XP_030497801.1	HUMLU_CAS0003683.t1.p1	  6e-67
390-  4:	XP_030496807.1	HUMLU_CAS0003689.t1.p1	      0
390-  5:	XP_030497375.1	HUMLU_CAS0003711.t1.p1	  1e-38
## Alignment 391: score=6642.0 e_value=0 N=137 csNC_044373.1&hl1531 minus
391-  0:	XP_030498802.1	HUMLU_CAS0001247.t2.p1	      0
391-  1:	XP_030496541.1	HUMLU_CAS0001220.t1.p1	      0
391-  2:	XP_030496535.1	HUMLU_CAS0001206.t1.p1	      0
391-  3:	XP_030499275.1	HUMLU_CAS0001203.t1.p1	  2e-99
391-  4:	XP_030496628.1	HUMLU_CAS0001196.t1.p1	 6e-178
391-  5:	XP_030499630.1	HUMLU_CAS0001187.t2.p1	 8e-138
391-  6:	XP_030496408.1	HUMLU_CAS0001181.t1.p1	  1e-68
391-  7:	XP_030499527.1	HUMLU_CAS0001155.t1.p1	  5e-85
391-  8:	XP_030499497.1	HUMLU_CAS0001154.t1.p1	      0
391-  9:	XP_030500042.1	HUMLU_CAS0001152.t1.p1	  1e-82
391- 10:	XP_030496269.1	HUMLU_CAS0001151.t1.p1	      0
391- 11:	XP_030499713.1	HUMLU_CAS0001149.t1.p1	      0
391- 12:	XP_030496470.1	HUMLU_CAS0001144.t2.p1	 7e-101
391- 13:	XP_030499314.1	HUMLU_CAS0001137.t1.p1	 1e-163
391- 14:	XP_030498111.1	HUMLU_CAS0001135.t1.p1	      0
391- 15:	XP_030499618.1	HUMLU_CAS0001129.t1.p2	  6e-73
391- 16:	XP_030499401.1	HUMLU_CAS0001127.t1.p1	  4e-98
391- 17:	XP_030499631.1	HUMLU_CAS0001115.t1.p1	      0
391- 18:	XP_030498541.1	HUMLU_CAS0001113.t1.p1	      0
391- 19:	XP_030498540.1	HUMLU_CAS0001109.t1.p1	      0
391- 20:	XP_030496482.1	HUMLU_CAS0001107.t1.p1	      0
391- 21:	XP_030499770.1	HUMLU_CAS0001103.t1.p1	      0
391- 22:	XP_030496102.1	HUMLU_CAS0001100.t1.p1	  1e-74
391- 23:	XP_030497391.1	HUMLU_CAS0001098.t1.p1	      0
391- 24:	XP_030496026.1	HUMLU_CAS0001097.t1.p1	  2e-63
391- 25:	XP_030497170.1	HUMLU_CAS0001094.t1.p1	 9e-100
391- 26:	XP_030497013.1	HUMLU_CAS0001090.t1.p1	      0
391- 27:	XP_030499750.1	HUMLU_CAS0001089.t1.p1	 5e-109
391- 28:	XP_030496367.1	HUMLU_CAS0001087.t1.p1	      0
391- 29:	XP_030499877.1	HUMLU_CAS0001086.t1.p1	  3e-73
391- 30:	XP_030496372.1	HUMLU_CAS0001084.t1.p1	      0
391- 31:	XP_030495989.1	HUMLU_CAS0001081.t1.p1	  9e-22
391- 32:	XP_030499404.1	HUMLU_CAS0001080.t1.p1	  4e-67
391- 33:	XP_030499580.1	HUMLU_CAS0001079.t1.p1	 8e-129
391- 34:	XP_030497002.1	HUMLU_CAS0001076.t1.p1	      0
391- 35:	XP_030497289.1	HUMLU_CAS0001068.t1.p1	      0
391- 36:	XP_030498434.1	HUMLU_CAS0001054.t1.p1	      0
391- 37:	XP_030499428.1	HUMLU_CAS0001051.t1.p1	      0
391- 38:	XP_030499429.1	HUMLU_CAS0001050.t1.p1	      0
391- 39:	XP_030499430.1	HUMLU_CAS0001049.t1.p1	 7e-108
391- 40:	XP_030496661.1	HUMLU_CAS0001044.t1.p1	      0
391- 41:	XP_030495998.1	HUMLU_CAS0001043.t1.p1	  2e-59
391- 42:	XP_030499034.1	HUMLU_CAS0001041.t1.p1	  5e-79
391- 43:	XP_030499033.1	HUMLU_CAS0001032.t1.p1	 4e-136
391- 44:	XP_030499014.1	HUMLU_CAS0001027.t1.p1	 4e-177
391- 45:	XP_030499013.1	HUMLU_CAS0001026.t1.p1	      0
391- 46:	XP_030499002.1	HUMLU_CAS0001025.t1.p1	      0
391- 47:	XP_030499042.1	HUMLU_CAS0001023.t1.p1	 6e-134
391- 48:	XP_030499044.1	HUMLU_CAS0001022.t4.p1	  6e-91
391- 49:	XP_030498976.1	HUMLU_CAS0001020.t1.p1	      0
391- 50:	XP_030498951.1	HUMLU_CAS0001018.t1.p1	      0
391- 51:	XP_030499025.1	HUMLU_CAS0001017.t1.p1	  6e-56
391- 52:	XP_030499036.1	HUMLU_CAS0001015.t1.p1	  2e-86
391- 53:	XP_030499003.1	HUMLU_CAS0001013.t2.p1	      0
391- 54:	XP_030499040.1	HUMLU_CAS0001012.t1.p1	 5e-134
391- 55:	XP_030498966.1	HUMLU_CAS0001010.t1.p1	      0
391- 56:	XP_030498944.1	HUMLU_CAS0001009.t1.p1	 3e-176
391- 57:	XP_030498984.1	HUMLU_CAS0001007.t1.p1	      0
391- 58:	XP_030498968.1	HUMLU_CAS0001005.t1.p1	 5e-118
391- 59:	XP_030498947.1	HUMLU_CAS0001004.t1.p1	      0
391- 60:	XP_030498956.1	HUMLU_CAS0000999.t1.p1	      0
391- 61:	XP_030498990.1	HUMLU_CAS0000996.t1.p1	      0
391- 62:	XP_030498993.1	HUMLU_CAS0000993.t1.p1	      0
391- 63:	XP_030498973.1	HUMLU_CAS0000991.t1.p1	      0
391- 64:	XP_030499001.1	HUMLU_CAS0000990.t1.p1	      0
391- 65:	XP_030499048.1	HUMLU_CAS0000988.t1.p1	 2e-115
391- 66:	XP_030498970.1	HUMLU_CAS0000984.t2.p1	 4e-151
391- 67:	XP_030498950.1	HUMLU_CAS0000977.t1.p1	      0
391- 68:	XP_030498980.1	HUMLU_CAS0000974.t2.p1	      0
391- 69:	XP_030498134.1	HUMLU_CAS0000973.t1.p1	      0
391- 70:	XP_030499056.1	HUMLU_CAS0000970.t1.p1	  8e-63
391- 71:	XP_030498952.1	HUMLU_CAS0000966.t2.p1	      0
391- 72:	XP_030499019.1	HUMLU_CAS0000963.t1.p1	      0
391- 73:	XP_030498942.1	HUMLU_CAS0000961.t1.p2	 3e-107
391- 74:	XP_030499016.1	HUMLU_CAS0000953.t1.p1	 3e-144
391- 75:	XP_030498975.1	HUMLU_CAS0000952.t1.p1	      0
391- 76:	XP_030498995.1	HUMLU_CAS0000949.t1.p1	  2e-46
391- 77:	XP_030498953.1	HUMLU_CAS0000946.t1.p1	      0
391- 78:	XP_030498946.1	HUMLU_CAS0000942.t1.p1	      0
391- 79:	XP_030499043.1	HUMLU_CAS0000940.t1.p1	 8e-139
391- 80:	XP_030498986.1	HUMLU_CAS0000939.t1.p1	      0
391- 81:	XP_030499017.1	HUMLU_CAS0000936.t1.p1	      0
391- 82:	XP_030498965.1	HUMLU_CAS0000934.t1.p1	      0
391- 83:	XP_030498997.1	HUMLU_CAS0000931.t1.p1	      0
391- 84:	XP_030498998.1	HUMLU_CAS0000930.t1.p1	      0
391- 85:	XP_030499035.1	HUMLU_CAS0000928.t1.p1	 3e-136
391- 86:	XP_030499024.1	HUMLU_CAS0000925.t1.p1	      0
391- 87:	XP_030498940.1	HUMLU_CAS0000920.t1.p1	 6e-130
391- 88:	XP_030498982.1	HUMLU_CAS0000919.t1.p1	      0
391- 89:	XP_030499054.1	HUMLU_CAS0000917.t1.p1	  2e-65
391- 90:	XP_030498969.1	HUMLU_CAS0000915.t1.p1	      0
391- 91:	XP_030496219.1	HUMLU_CAS0000910.t1.p1	  4e-89
391- 92:	XP_030495996.1	HUMLU_CAS0000906.t1.p1	  2e-83
391- 93:	XP_030497257.1	HUMLU_CAS0000897.t1.p1	      0
391- 94:	XP_030499647.1	HUMLU_CAS0000882.t1.p1	 4e-162
391- 95:	XP_030499332.1	HUMLU_CAS0000879.t1.p1	      0
391- 96:	XP_030498421.1	HUMLU_CAS0000876.t1.p1	  6e-52
391- 97:	XP_030497058.1	HUMLU_CAS0000874.t1.p1	      0
391- 98:	XP_030498481.1	HUMLU_CAS0000872.t2.p1	  1e-14
391- 99:	XP_030497342.1	HUMLU_CAS0000870.t2.p1	  2e-73
391-100:	XP_030499585.1	HUMLU_CAS0000868.t1.p1	      0
391-101:	XP_030499793.1	HUMLU_CAS0000866.t4.p1	      0
391-102:	XP_030499202.1	HUMLU_CAS0000863.t1.p1	  1e-78
391-103:	XP_030499264.1	HUMLU_CAS0000858.t1.p1	 1e-106
391-104:	XP_030499620.1	HUMLU_CAS0000857.t1.p1	      0
391-105:	XP_030498462.1	HUMLU_CAS0000855.t1.p1	      0
391-106:	XP_030499480.1	HUMLU_CAS0000854.t1.p1	      0
391-107:	XP_030499646.1	HUMLU_CAS0000852.t1.p1	 9e-106
391-108:	XP_030499794.1	HUMLU_CAS0000845.t1.p1	      0
391-109:	XP_030499923.1	HUMLU_CAS0000844.t2.p1	 4e-114
391-110:	XP_030496583.1	HUMLU_CAS0000832.t1.p1	      0
391-111:	XP_030498294.1	HUMLU_CAS0000822.t1.p1	      0
391-112:	XP_030499945.1	HUMLU_CAS0000820.t1.p1	      0
391-113:	XP_030498922.1	HUMLU_CAS0000811.t1.p1	 8e-144
391-114:	XP_030497124.1	HUMLU_CAS0000804.t1.p1	      0
391-115:	XP_030499852.1	HUMLU_CAS0000802.t1.p1	 2e-171
391-116:	XP_030496859.1	HUMLU_CAS0000801.t1.p1	      0
391-117:	XP_030497304.1	HUMLU_CAS0000800.t1.p1	      0
391-118:	XP_030498805.1	HUMLU_CAS0000795.t1.p1	 6e-162
391-119:	XP_030498806.1	HUMLU_CAS0000794.t1.p1	      0
391-120:	XP_030499131.1	HUMLU_CAS0000790.t1.p1	      0
391-121:	XP_030499178.1	HUMLU_CAS0000788.t1.p1	  3e-96
391-122:	XP_030499924.1	HUMLU_CAS0000787.t1.p1	  1e-56
391-123:	XP_030496657.1	HUMLU_CAS0000749.t1.p1	      0
391-124:	XP_030499329.1	HUMLU_CAS0000738.t1.p1	  1e-45
391-125:	XP_030499918.1	HUMLU_CAS0000737.t1.p1	  6e-72
391-126:	XP_030497397.1	HUMLU_CAS0000736.t1.p1	 2e-113
391-127:	XP_030498606.1	HUMLU_CAS0000735.t1.p1	      0
391-128:	XP_030496069.1	HUMLU_CAS0000734.t1.p1	  2e-59
391-129:	XP_030497196.1	HUMLU_CAS0000733.t1.p1	      0
391-130:	XP_030496019.1	HUMLU_CAS0000731.t1.p1	      0
391-131:	XP_030498798.1	HUMLU_CAS0000730.t1.p1	 9e-113
391-132:	XP_030496789.1	HUMLU_CAS0000726.t1.p1	      0
391-133:	XP_030498165.1	HUMLU_CAS0000723.t1.p1	  2e-50
391-134:	XP_030499568.1	HUMLU_CAS0000720.t2.p1	 1e-127
391-135:	XP_030497067.1	HUMLU_CAS0000692.t1.p1	      0
391-136:	XP_030498890.1	HUMLU_CAS0000676.t1.p1	      0
## Alignment 392: score=4251.0 e_value=0 N=88 csNC_044373.1&hl1531 minus
392-  0:	XP_030499851.1	HUMLU_CAS0001944.t1.p1	 4e-100
392-  1:	XP_030499635.1	HUMLU_CAS0001942.t1.p1	      0
392-  2:	XP_030497358.1	HUMLU_CAS0001895.t2.p1	  6e-80
392-  3:	XP_030498579.1	HUMLU_CAS0001894.t1.p1	      0
392-  4:	XP_030497409.1	HUMLU_CAS0001881.t1.p1	      0
392-  5:	XP_030499189.1	HUMLU_CAS0001878.t1.p1	      0
392-  6:	XP_030499932.1	HUMLU_CAS0001875.t1.p1	 5e-106
392-  7:	XP_030496294.1	HUMLU_CAS0001873.t1.p1	      0
392-  8:	XP_030498807.1	HUMLU_CAS0001868.t1.p1	      0
392-  9:	XP_030496563.1	HUMLU_CAS0001867.t1.p1	      0
392- 10:	XP_030498803.1	HUMLU_CAS0001855.t1.p1	 3e-138
392- 11:	XP_030496673.1	HUMLU_CAS0001851.t1.p1	      0
392- 12:	XP_030500051.1	HUMLU_CAS0001850.t1.p1	      0
392- 13:	XP_030498920.1	HUMLU_CAS0001848.t1.p1	      0
392- 14:	XP_030498856.1	HUMLU_CAS0001847.t1.p1	  8e-60
392- 15:	XP_030497092.1	HUMLU_CAS0001845.t1.p1	      0
392- 16:	XP_030498550.1	HUMLU_CAS0001839.t1.p1	      0
392- 17:	XP_030499687.1	HUMLU_CAS0001838.t1.p1	      0
392- 18:	XP_030499232.1	HUMLU_CAS0001833.t2.p1	 2e-153
392- 19:	XP_030499970.1	HUMLU_CAS0001832.t2.p1	      0
392- 20:	XP_030499626.1	HUMLU_CAS0001831.t1.p1	      0
392- 21:	XP_030496607.1	HUMLU_CAS0001828.t1.p1	      0
392- 22:	XP_030496958.1	HUMLU_CAS0001825.t1.p1	      0
392- 23:	XP_030499331.1	HUMLU_CAS0001821.t1.p1	      0
392- 24:	XP_030499563.1	HUMLU_CAS0001814.t1.p1	      0
392- 25:	XP_030499564.1	HUMLU_CAS0001811.t1.p1	      0
392- 26:	XP_030497053.1	HUMLU_CAS0001809.t1.p1	  2e-06
392- 27:	XP_030499742.1	HUMLU_CAS0001808.t2.p1	      0
392- 28:	XP_030496181.1	HUMLU_CAS0001801.t1.p1	      0
392- 29:	XP_030499376.1	HUMLU_CAS0001800.t2.p2	 8e-141
392- 30:	XP_030496983.1	HUMLU_CAS0001799.t1.p1	      0
392- 31:	XP_030497171.1	HUMLU_CAS0001795.t1.p1	      0
392- 32:	XP_030496030.1	HUMLU_CAS0001779.t1.p1	      0
392- 33:	XP_030496221.1	HUMLU_CAS0001777.t1.p1	  2e-74
392- 34:	XP_030496055.1	HUMLU_CAS0001776.t1.p1	  7e-72
392- 35:	XP_030496962.1	HUMLU_CAS0001773.t1.p1	      0
392- 36:	XP_030496961.1	HUMLU_CAS0001772.t1.p1	      0
392- 37:	XP_030499861.1	HUMLU_CAS0001767.t2.p1	      0
392- 38:	XP_030498905.1	HUMLU_CAS0001765.t1.p1	 5e-159
392- 39:	XP_030498663.1	HUMLU_CAS0001764.t1.p1	      0
392- 40:	XP_030498662.1	HUMLU_CAS0001762.t1.p1	      0
392- 41:	XP_030496846.1	HUMLU_CAS0001761.t1.p1	      0
392- 42:	XP_030498660.1	HUMLU_CAS0001757.t1.p1	      0
392- 43:	XP_030499991.1	HUMLU_CAS0001755.t1.p1	 3e-162
392- 44:	XP_030496993.1	HUMLU_CAS0001753.t1.p1	      0
392- 45:	XP_030496996.1	HUMLU_CAS0001752.t2.p1	  7e-76
392- 46:	XP_030499718.1	HUMLU_CAS0001749.t1.p1	 4e-137
392- 47:	XP_030496500.1	HUMLU_CAS0001743.t1.p1	      0
392- 48:	XP_030499953.1	HUMLU_CAS0001739.t1.p1	  1e-80
392- 49:	XP_030498070.1	HUMLU_CAS0001720.t1.p1	  8e-75
392- 50:	XP_030498515.1	HUMLU_CAS0001718.t1.p1	      0
392- 51:	XP_030498516.1	HUMLU_CAS0001697.t1.p1	  1e-96
392- 52:	XP_030497178.1	HUMLU_CAS0001687.t1.p1	      0
392- 53:	XP_030497037.1	HUMLU_CAS0001676.t1.p1	      0
392- 54:	XP_030497034.1	HUMLU_CAS0001675.t3.p1	  4e-79
392- 55:	XP_030496283.1	HUMLU_CAS0001671.t1.p1	 5e-144
392- 56:	XP_030496284.1	HUMLU_CAS0001670.t1.p1	  2e-75
392- 57:	XP_030496100.1	HUMLU_CAS0001660.t1.p1	      0
392- 58:	XP_030496728.1	HUMLU_CAS0001652.t1.p1	 2e-127
392- 59:	XP_030499616.1	HUMLU_CAS0001650.t1.p1	      0
392- 60:	XP_030498609.1	HUMLU_CAS0001649.t1.p1	      0
392- 61:	XP_030497371.1	HUMLU_CAS0001623.t1.p1	      0
392- 62:	XP_030499514.1	HUMLU_CAS0001612.t1.p1	      0
392- 63:	XP_030499954.1	HUMLU_CAS0001605.t1.p1	 2e-174
392- 64:	XP_030499665.1	HUMLU_CAS0001603.t1.p1	  4e-69
392- 65:	XP_030499519.1	HUMLU_CAS0001560.t1.p1	      0
392- 66:	XP_030499735.1	HUMLU_CAS0001558.t1.p1	      0
392- 67:	XP_030497175.1	HUMLU_CAS0001549.t1.p1	      0
392- 68:	XP_030497176.1	HUMLU_CAS0001548.t1.p1	  6e-58
392- 69:	XP_030496061.1	HUMLU_CAS0001542.t1.p1	 6e-140
392- 70:	XP_030498933.1	HUMLU_CAS0001535.t1.p1	 3e-112
392- 71:	XP_030499474.1	HUMLU_CAS0001534.t2.p1	 1e-124
392- 72:	XP_030499261.1	HUMLU_CAS0001527.t1.p1	  2e-72
392- 73:	XP_030499454.1	HUMLU_CAS0001526.t1.p1	 1e-130
392- 74:	XP_030496869.1	HUMLU_CAS0001523.t1.p1	  2e-68
392- 75:	XP_030499579.1	HUMLU_CAS0001521.t1.p1	  6e-74
392- 76:	XP_030496637.1	HUMLU_CAS0001520.t1.p1	  1e-55
392- 77:	XP_030496638.1	HUMLU_CAS0001519.t1.p1	 3e-174
392- 78:	XP_030496091.1	HUMLU_CAS0001517.t2.p1	      0
392- 79:	XP_030496680.1	HUMLU_CAS0001411.t1.p1	      0
392- 80:	XP_030498633.1	HUMLU_CAS0001375.t1.p1	      0
392- 81:	XP_030498317.1	HUMLU_CAS0001370.t1.p1	      0
392- 82:	XP_030499780.1	HUMLU_CAS0001369.t1.p1	 6e-160
392- 83:	XP_030496194.1	HUMLU_CAS0001368.t1.p1	      0
392- 84:	XP_030496295.1	HUMLU_CAS0001367.t1.p1	      0
392- 85:	XP_030499694.1	HUMLU_CAS0001358.t1.p1	      0
392- 86:	XP_030498802.1	HUMLU_CAS0001353.t2.p1	      0
392- 87:	XP_030496582.1	HUMLU_CAS0001342.t1.p1	 5e-167
## Alignment 393: score=3506.0 e_value=2e-319 N=73 csNC_044373.1&hl1531 minus
393-  0:	XP_030498272.1	HUMLU_CAS0010739.t1.p1	  6e-57
393-  1:	XP_030498332.1	HUMLU_CAS0010709.t1.p1	  2e-71
393-  2:	XP_030498759.1	HUMLU_CAS0010702.t2.p1	      0
393-  3:	XP_030498483.1	HUMLU_CAS0010701.t1.p1	      0
393-  4:	XP_030497068.1	HUMLU_CAS0010700.t4.p1	      0
393-  5:	XP_030499867.1	HUMLU_CAS0010695.t1.p1	      0
393-  6:	XP_030497177.1	HUMLU_CAS0010692.t1.p1	      0
393-  7:	XP_030499792.1	HUMLU_CAS0010677.t1.p1	  2e-70
393-  8:	XP_030498355.1	HUMLU_CAS0010673.t2.p1	      0
393-  9:	XP_030498360.1	HUMLU_CAS0010672.t1.p1	      0
393- 10:	XP_030498357.1	HUMLU_CAS0010669.t1.p1	      0
393- 11:	XP_030498366.1	HUMLU_CAS0010668.t1.p1	 5e-126
393- 12:	XP_030498356.1	HUMLU_CAS0010666.t1.p1	      0
393- 13:	XP_030499719.1	HUMLU_CAS0010661.t1.p1	  3e-93
393- 14:	XP_030498219.1	HUMLU_CAS0010660.t1.p1	      0
393- 15:	XP_030499667.1	HUMLU_CAS0010659.t1.p1	      0
393- 16:	XP_030499712.1	HUMLU_CAS0010658.t1.p1	  2e-61
393- 17:	XP_030498552.1	HUMLU_CAS0010657.t1.p1	 3e-137
393- 18:	XP_030497281.1	HUMLU_CAS0010655.t2.p1	      0
393- 19:	XP_030499882.1	HUMLU_CAS0010650.t1.p1	 2e-130
393- 20:	XP_030498439.1	HUMLU_CAS0010647.t1.p1	      0
393- 21:	XP_030498730.1	HUMLU_CAS0010637.t4.p1	      0
393- 22:	XP_030496739.1	HUMLU_CAS0010608.t1.p2	  2e-51
393- 23:	XP_030496710.1	HUMLU_CAS0010601.t1.p1	      0
393- 24:	XP_030498769.1	HUMLU_CAS0010599.t2.p1	 9e-135
393- 25:	XP_030498433.1	HUMLU_CAS0010597.t1.p1	 4e-144
393- 26:	XP_030496427.1	HUMLU_CAS0010590.t1.p1	      0
393- 27:	XP_030497133.1	HUMLU_CAS0010580.t1.p1	      0
393- 28:	XP_030497153.1	HUMLU_CAS0010577.t1.p1	      0
393- 29:	XP_030497151.1	HUMLU_CAS0010571.t1.p1	      0
393- 30:	XP_030497140.1	HUMLU_CAS0010559.t1.p1	      0
393- 31:	XP_030497164.1	HUMLU_CAS0010557.t1.p1	 4e-127
393- 32:	XP_030497152.1	HUMLU_CAS0010555.t1.p1	      0
393- 33:	XP_030497139.1	HUMLU_CAS0010554.t1.p1	      0
393- 34:	XP_030497130.1	HUMLU_CAS0010551.t1.p1	      0
393- 35:	XP_030497159.1	HUMLU_CAS0010550.t1.p1	 6e-156
393- 36:	XP_030497134.1	HUMLU_CAS0010548.t1.p1	      0
393- 37:	XP_030497138.1	HUMLU_CAS0010547.t1.p1	      0
393- 38:	XP_030497163.1	HUMLU_CAS0010543.t1.p1	  7e-85
393- 39:	XP_030498614.1	HUMLU_CAS0010538.t1.p1	      0
393- 40:	XP_030499359.1	HUMLU_CAS0010536.t1.p1	      0
393- 41:	XP_030498495.1	HUMLU_CAS0010530.t1.p1	      0
393- 42:	XP_030500019.1	HUMLU_CAS0010528.t2.p1	      0
393- 43:	XP_030498868.1	HUMLU_CAS0010527.t1.p1	      0
393- 44:	XP_030499554.1	HUMLU_CAS0010526.t1.p1	 3e-150
393- 45:	XP_030498585.1	HUMLU_CAS0010524.t1.p1	      0
393- 46:	XP_030499087.1	HUMLU_CAS0010520.t1.p1	      0
393- 47:	XP_030498238.1	HUMLU_CAS0010516.t1.p1	      0
393- 48:	XP_030499222.1	HUMLU_CAS0010513.t1.p1	  9e-87
393- 49:	XP_030497046.1	HUMLU_CAS0010506.t1.p1	      0
393- 50:	XP_030499128.1	HUMLU_CAS0010504.t1.p1	  3e-11
393- 51:	XP_030496004.1	HUMLU_CAS0010500.t1.p1	 2e-109
393- 52:	XP_030498658.1	HUMLU_CAS0010499.t1.p1	 1e-106
393- 53:	XP_030499872.1	HUMLU_CAS0010496.t1.p1	      0
393- 54:	XP_030499588.1	HUMLU_CAS0010488.t1.p1	 3e-149
393- 55:	XP_030497356.1	HUMLU_CAS0010485.t1.p1	      0
393- 56:	XP_030499951.1	HUMLU_CAS0010469.t2.p1	      0
393- 57:	XP_030499979.1	HUMLU_CAS0010383.t1.p1	      0
393- 58:	XP_030498539.1	HUMLU_CAS0010382.t1.p2	  6e-45
393- 59:	XP_030499827.1	HUMLU_CAS0010379.t1.p1	      0
393- 60:	XP_030499096.1	HUMLU_CAS0010371.t1.p1	  6e-21
393- 61:	XP_030496009.1	HUMLU_CAS0010364.t1.p1	  6e-89
393- 62:	XP_030497412.1	HUMLU_CAS0010363.t1.p1	 2e-178
393- 63:	XP_030498490.1	HUMLU_CAS0010362.t1.p1	  8e-74
393- 64:	XP_030498249.1	HUMLU_CAS0010350.t1.p1	 6e-118
393- 65:	XP_030499722.1	HUMLU_CAS0010349.t1.p1	      0
393- 66:	XP_030499969.1	HUMLU_CAS0010347.t1.p1	      0
393- 67:	XP_030497297.1	HUMLU_CAS0010343.t1.p1	  3e-78
393- 68:	XP_030497295.1	HUMLU_CAS0010342.t1.p1	 7e-157
393- 69:	XP_030498651.1	HUMLU_CAS0010341.t1.p1	 6e-128
393- 70:	XP_030499669.1	HUMLU_CAS0010338.t1.p1	      0
393- 71:	XP_030498506.1	HUMLU_CAS0010337.t1.p1	      0
393- 72:	XP_030498501.1	HUMLU_CAS0010336.t1.p1	      0
## Alignment 394: score=2316.0 e_value=6e-195 N=48 csNC_044373.1&hl1531 minus
394-  0:	XP_030498499.1	HUMLU_CAS0010919.t1.p1	      0
394-  1:	XP_030498500.1	HUMLU_CAS0010917.t1.p1	      0
394-  2:	XP_030496919.1	HUMLU_CAS0010912.t1.p1	 1e-165
394-  3:	XP_030496920.1	HUMLU_CAS0010910.t1.p1	      0
394-  4:	XP_030499744.1	HUMLU_CAS0010907.t1.p1	      0
394-  5:	XP_030499407.1	HUMLU_CAS0010905.t1.p1	      0
394-  6:	XP_030497093.1	HUMLU_CAS0010902.t1.p1	      0
394-  7:	XP_030496036.1	HUMLU_CAS0010901.t1.p1	      0
394-  8:	XP_030499998.1	HUMLU_CAS0010899.t1.p1	  1e-27
394-  9:	XP_030497118.1	HUMLU_CAS0010871.t1.p1	 4e-148
394- 10:	XP_030497117.1	HUMLU_CAS0010869.t1.p1	      0
394- 11:	XP_030497380.1	HUMLU_CAS0010867.t1.p1	 2e-106
394- 12:	XP_030497379.1	HUMLU_CAS0010865.t1.p1	  1e-81
394- 13:	XP_030499393.1	HUMLU_CAS0010861.t1.p1	      0
394- 14:	XP_030498463.1	HUMLU_CAS0010860.t1.p1	      0
394- 15:	XP_030499333.1	HUMLU_CAS0010858.t1.p1	  8e-80
394- 16:	XP_030496203.1	HUMLU_CAS0010857.t1.p1	      0
394- 17:	XP_030499662.1	HUMLU_CAS0010856.t1.p1	 3e-118
394- 18:	XP_030496557.1	HUMLU_CAS0010854.t1.p1	      0
394- 19:	XP_030499086.1	HUMLU_CAS0010853.t1.p1	      0
394- 20:	XP_030497253.1	HUMLU_CAS0010851.t1.p1	 4e-116
394- 21:	XP_030497250.1	HUMLU_CAS0010850.t1.p1	  3e-64
394- 22:	XP_030499451.1	HUMLU_CAS0010846.t1.p1	 9e-159
394- 23:	XP_030499841.1	HUMLU_CAS0010845.t1.p1	 3e-154
394- 24:	XP_030498774.1	HUMLU_CAS0010844.t1.p1	      0
394- 25:	XP_030499732.1	HUMLU_CAS0010839.t1.p1	 1e-109
394- 26:	XP_030498336.1	HUMLU_CAS0010836.t1.p2	  3e-68
394- 27:	XP_030499525.1	HUMLU_CAS0010833.t1.p1	  2e-60
394- 28:	XP_030499524.1	HUMLU_CAS0010832.t1.p1	      0
394- 29:	XP_030498401.1	HUMLU_CAS0010831.t1.p1	      0
394- 30:	XP_030499844.1	HUMLU_CAS0010826.t1.p1	 7e-150
394- 31:	XP_030498277.1	HUMLU_CAS0010822.t1.p1	      0
394- 32:	XP_030498581.1	HUMLU_CAS0010820.t1.p1	  1e-83
394- 33:	XP_030499353.1	HUMLU_CAS0010817.t1.p1	      0
394- 34:	XP_030499354.1	HUMLU_CAS0010815.t1.p1	 8e-105
394- 35:	XP_030498329.1	HUMLU_CAS0010811.t1.p1	 2e-161
394- 36:	XP_030496570.1	HUMLU_CAS0010809.t1.p1	 4e-179
394- 37:	XP_030496143.1	HUMLU_CAS0010808.t1.p1	  2e-56
394- 38:	XP_030499708.1	HUMLU_CAS0010806.t2.p1	      0
394- 39:	XP_030497355.1	HUMLU_CAS0010805.t2.p1	      0
394- 40:	XP_030499495.1	HUMLU_CAS0010803.t1.p1	  6e-76
394- 41:	XP_030498664.1	HUMLU_CAS0010802.t1.p1	 5e-146
394- 42:	XP_030498202.1	HUMLU_CAS0010801.t1.p1	 1e-114
394- 43:	XP_030496522.1	HUMLU_CAS0010799.t1.p1	      0
394- 44:	XP_030497274.1	HUMLU_CAS0010766.t2.p1	      0
394- 45:	XP_030499400.1	HUMLU_CAS0010764.t1.p1	      0
394- 46:	XP_030499399.1	HUMLU_CAS0010760.t1.p1	      0
394- 47:	XP_030498597.1	HUMLU_CAS0010757.t1.p1	 3e-100
## Alignment 395: score=1476.0 e_value=4.2e-119 N=31 csNC_044373.1&hl1531 minus
395-  0:	XP_030497403.1	HUMLU_CAS0002757.t1.p1	  1e-91
395-  1:	XP_030496048.1	HUMLU_CAS0002748.t1.p1	 1e-137
395-  2:	XP_030498770.1	HUMLU_CAS0002726.t1.p1	      0
395-  3:	XP_030496861.1	HUMLU_CAS0002722.t7.p1	 1e-179
395-  4:	XP_030498906.1	HUMLU_CAS0002699.t1.p1	      0
395-  5:	XP_030496911.1	HUMLU_CAS0002698.t1.p1	      0
395-  6:	XP_030497381.1	HUMLU_CAS0002690.t1.p1	      0
395-  7:	XP_030496111.1	HUMLU_CAS0002688.t1.p1	      0
395-  8:	XP_030499185.1	HUMLU_CAS0002687.t2.p1	      0
395-  9:	XP_030498852.1	HUMLU_CAS0002672.t1.p1	 4e-134
395- 10:	XP_030497212.1	HUMLU_CAS0002670.t1.p1	 3e-139
395- 11:	XP_030499343.1	HUMLU_CAS0002666.t1.p1	 7e-159
395- 12:	XP_030499488.1	HUMLU_CAS0002664.t1.p1	      0
395- 13:	XP_030497129.1	HUMLU_CAS0002663.t1.p1	      0
395- 14:	XP_030499090.1	HUMLU_CAS0002660.t1.p1	      0
395- 15:	XP_030497015.1	HUMLU_CAS0002653.t1.p1	 2e-102
395- 16:	XP_030497078.1	HUMLU_CAS0002650.t1.p1	      0
395- 17:	XP_030497079.1	HUMLU_CAS0002649.t1.p1	  4e-76
395- 18:	XP_030499836.1	HUMLU_CAS0002648.t1.p1	 9e-179
395- 19:	XP_030498566.1	HUMLU_CAS0002646.t1.p1	      0
395- 20:	XP_030499592.1	HUMLU_CAS0002642.t1.p1	      0
395- 21:	XP_030499591.1	HUMLU_CAS0002638.t1.p1	  5e-40
395- 22:	XP_030498668.1	HUMLU_CAS0002547.t1.p1	      0
395- 23:	XP_030498590.1	HUMLU_CAS0002528.t1.p1	      0
395- 24:	XP_030499661.1	HUMLU_CAS0002524.t2.p2	  3e-85
395- 25:	XP_030496188.1	HUMLU_CAS0002522.t1.p1	 5e-163
395- 26:	XP_030496468.1	HUMLU_CAS0002519.t2.p1	      0
395- 27:	XP_030499390.1	HUMLU_CAS0002507.t1.p1	      0
395- 28:	XP_030497098.1	HUMLU_CAS0002488.t1.p1	      0
395- 29:	XP_030497101.1	HUMLU_CAS0002481.t1.p1	      0
395- 30:	XP_030498026.1	HUMLU_CAS0002422.t1.p1	      0
## Alignment 396: score=1304.0 e_value=1.5e-85 N=27 csNC_044373.1&hl1531 minus
396-  0:	XP_030499146.1	HUMLU_CAS0002397.t1.p1	      0
396-  1:	XP_030496099.1	HUMLU_CAS0002390.t1.p1	  1e-57
396-  2:	XP_030499269.1	HUMLU_CAS0002382.t1.p1	      0
396-  3:	XP_030496501.1	HUMLU_CAS0002377.t1.p1	      0
396-  4:	XP_030496989.1	HUMLU_CAS0002376.t1.p1	      0
396-  5:	XP_030496992.1	HUMLU_CAS0002375.t1.p1	      0
396-  6:	XP_030496786.1	HUMLU_CAS0002374.t1.p1	      0
396-  7:	XP_030499639.1	HUMLU_CAS0002371.t1.p1	      0
396-  8:	XP_030498580.1	HUMLU_CAS0002367.t1.p1	      0
396-  9:	XP_030496262.1	HUMLU_CAS0002365.t2.p1	      0
396- 10:	XP_030496321.1	HUMLU_CAS0002312.t2.p1	      0
396- 11:	XP_030496354.1	HUMLU_CAS0002308.t1.p1	      0
396- 12:	XP_030496338.1	HUMLU_CAS0002305.t1.p1	      0
396- 13:	XP_030496347.1	HUMLU_CAS0002264.t1.p1	  6e-69
396- 14:	XP_030496318.1	HUMLU_CAS0002228.t1.p1	      0
396- 15:	XP_030496352.1	HUMLU_CAS0002224.t1.p1	      0
396- 16:	XP_030496320.1	HUMLU_CAS0002210.t1.p1	  1e-44
396- 17:	XP_030496340.1	HUMLU_CAS0002208.t1.p1	      0
396- 18:	XP_030496351.1	HUMLU_CAS0002185.t1.p1	      0
396- 19:	XP_030496337.1	HUMLU_CAS0002169.t1.p1	 1e-136
396- 20:	XP_030496362.1	HUMLU_CAS0002168.t1.p1	  9e-50
396- 21:	XP_030496361.1	HUMLU_CAS0002167.t1.p1	 2e-100
396- 22:	XP_030496356.1	HUMLU_CAS0002162.t1.p1	      0
396- 23:	XP_030496358.1	HUMLU_CAS0002160.t2.p1	      0
396- 24:	XP_030496317.1	HUMLU_CAS0002150.t1.p1	      0
396- 25:	XP_030496346.1	HUMLU_CAS0002149.t1.p1	      0
396- 26:	XP_030496525.1	HUMLU_CAS0002143.t1.p1	  2e-98
## Alignment 397: score=1105.0 e_value=4.7e-89 N=24 csNC_044373.1&hl1531 minus
397-  0:	XP_030497300.1	HUMLU_CAS0004569.t1.p1	      0
397-  1:	XP_030498473.1	HUMLU_CAS0004534.t1.p2	  2e-49
397-  2:	XP_030497396.1	HUMLU_CAS0004528.t1.p1	 5e-146
397-  3:	XP_030499621.1	HUMLU_CAS0004524.t1.p1	      0
397-  4:	XP_030498919.1	HUMLU_CAS0004508.t1.p1	 5e-117
397-  5:	XP_030498884.1	HUMLU_CAS0004485.t1.p1	      0
397-  6:	XP_030497684.1	HUMLU_CAS0004479.t1.p1	      0
397-  7:	XP_030496463.1	HUMLU_CAS0004473.t1.p1	      0
397-  8:	XP_030498682.1	HUMLU_CAS0004470.t1.p1	 2e-138
397-  9:	XP_030498548.1	HUMLU_CAS0004469.t1.p1	 2e-164
397- 10:	XP_030496722.1	HUMLU_CAS0004466.t1.p1	      0
397- 11:	XP_030496723.1	HUMLU_CAS0004465.t1.p1	 2e-100
397- 12:	XP_030499466.1	HUMLU_CAS0004458.t1.p1	  2e-48
397- 13:	XP_030499461.1	HUMLU_CAS0004456.t1.p1	      0
397- 14:	XP_030499472.1	HUMLU_CAS0004455.t1.p1	 8e-165
397- 15:	XP_030498886.1	HUMLU_CAS0004449.t3.p1	  6e-52
397- 16:	XP_030498885.1	HUMLU_CAS0004448.t1.p1	  1e-53
397- 17:	XP_030499802.1	HUMLU_CAS0004443.t1.p1	      0
397- 18:	XP_030499124.1	HUMLU_CAS0004279.t1.p1	      0
397- 19:	XP_030499298.1	HUMLU_CAS0004259.t1.p1	      0
397- 20:	XP_030496988.1	HUMLU_CAS0004257.t1.p2	      0
397- 21:	XP_030499374.1	HUMLU_CAS0004147.t1.p1	 2e-142
397- 22:	XP_030500033.1	HUMLU_CAS0004068.t1.p1	 5e-146
397- 23:	XP_030497716.1	HUMLU_CAS0004057.t2.p1	  4e-34
## Alignment 398: score=1082.0 e_value=1.5e-68 N=22 csNC_044373.1&hl1531 minus
398-  0:	XP_030498541.1	HUMLU_CAS0000088.t1.p2	  2e-77
398-  1:	XP_030498540.1	HUMLU_CAS0000086.t1.p1	  4e-94
398-  2:	XP_030499770.1	HUMLU_CAS0000078.t1.p1	      0
398-  3:	XP_030496102.1	HUMLU_CAS0000074.t1.p1	  8e-75
398-  4:	XP_030497391.1	HUMLU_CAS0000072.t1.p1	      0
398-  5:	XP_030496026.1	HUMLU_CAS0000071.t1.p1	  2e-64
398-  6:	XP_030497170.1	HUMLU_CAS0000069.t1.p1	  2e-97
398-  7:	XP_030497013.1	HUMLU_CAS0000066.t1.p1	      0
398-  8:	XP_030499750.1	HUMLU_CAS0000065.t1.p1	 5e-110
398-  9:	XP_030496367.1	HUMLU_CAS0000063.t1.p1	      0
398- 10:	XP_030499877.1	HUMLU_CAS0000062.t1.p1	  7e-75
398- 11:	XP_030496372.1	HUMLU_CAS0000059.t1.p1	      0
398- 12:	XP_030495989.1	HUMLU_CAS0000057.t1.p1	  9e-22
398- 13:	XP_030499580.1	HUMLU_CAS0000055.t1.p1	      0
398- 14:	XP_030497289.1	HUMLU_CAS0000048.t1.p1	  2e-12
398- 15:	XP_030498434.1	HUMLU_CAS0000036.t1.p1	 2e-170
398- 16:	XP_030499428.1	HUMLU_CAS0000030.t1.p1	      0
398- 17:	XP_030499429.1	HUMLU_CAS0000027.t1.p1	      0
398- 18:	XP_030496661.1	HUMLU_CAS0000025.t1.p1	      0
398- 19:	XP_030495998.1	HUMLU_CAS0000022.t1.p1	  1e-61
398- 20:	XP_030499012.1	HUMLU_CAS0000010.t1.p1	      0
398- 21:	XP_030499033.1	HUMLU_CAS0000006.t1.p1	 1e-135
## Alignment 399: score=965.0 e_value=5e-60 N=20 csNC_044373.1&hl1531 minus
399-  0:	XP_030498272.1	HUMLU_CAS0011080.t1.p1	  2e-58
399-  1:	XP_030498332.1	HUMLU_CAS0011058.t1.p1	  1e-71
399-  2:	XP_030496077.1	HUMLU_CAS0011053.t1.p1	      0
399-  3:	XP_030498759.1	HUMLU_CAS0011049.t1.p1	      0
399-  4:	XP_030498483.1	HUMLU_CAS0011048.t1.p1	 2e-152
399-  5:	XP_030497068.1	HUMLU_CAS0011047.t1.p1	      0
399-  6:	XP_030499867.1	HUMLU_CAS0011044.t1.p1	      0
399-  7:	XP_030499876.1	HUMLU_CAS0011043.t1.p1	      0
399-  8:	XP_030497177.1	HUMLU_CAS0011041.t1.p1	      0
399-  9:	XP_030499792.1	HUMLU_CAS0011026.t1.p1	 7e-162
399- 10:	XP_030498355.1	HUMLU_CAS0011022.t1.p1	      0
399- 11:	XP_030498360.1	HUMLU_CAS0011021.t1.p1	      0
399- 12:	XP_030498357.1	HUMLU_CAS0011018.t1.p1	      0
399- 13:	XP_030498366.1	HUMLU_CAS0011017.t1.p1	 3e-125
399- 14:	XP_030499719.1	HUMLU_CAS0011011.t1.p1	  2e-86
399- 15:	XP_030498219.1	HUMLU_CAS0011010.t1.p1	  3e-60
399- 16:	XP_030499667.1	HUMLU_CAS0011008.t1.p1	      0
399- 17:	XP_030499712.1	HUMLU_CAS0011006.t1.p1	  2e-61
399- 18:	XP_030498552.1	HUMLU_CAS0011005.t1.p1	 5e-133
399- 19:	XP_030497281.1	HUMLU_CAS0011003.t1.p1	      0
## Alignment 400: score=801.0 e_value=3.8e-52 N=17 csNC_044373.1&hl1531 minus
400-  0:	XP_030499516.1	HUMLU_CAS0003866.t1.p1	      0
400-  1:	XP_030500057.1	HUMLU_CAS0003861.t4.p1	      0
400-  2:	XP_030498809.1	HUMLU_CAS0003860.t1.p1	 8e-153
400-  3:	XP_030498456.1	HUMLU_CAS0003849.t1.p1	      0
400-  4:	XP_030499936.1	HUMLU_CAS0003798.t1.p1	      0
400-  5:	XP_030497285.1	HUMLU_CAS0003719.t1.p1	      0
400-  6:	XP_030497076.1	HUMLU_CAS0003718.t1.p1	 2e-168
400-  7:	XP_030500022.1	HUMLU_CAS0003681.t2.p1	  4e-90
400-  8:	XP_030497839.1	HUMLU_CAS0003636.t1.p1	      0
400-  9:	XP_030499253.1	HUMLU_CAS0003614.t1.p1	  2e-88
400- 10:	XP_030497374.1	HUMLU_CAS0003575.t1.p1	      0
400- 11:	XP_030497372.1	HUMLU_CAS0003574.t1.p1	      0
400- 12:	XP_030499721.1	HUMLU_CAS0003571.t1.p1	  3e-79
400- 13:	XP_030500037.1	HUMLU_CAS0003566.t1.p1	      0
400- 14:	XP_030496893.1	HUMLU_CAS0003565.t1.p1	      0
400- 15:	XP_030496892.1	HUMLU_CAS0003564.t1.p1	      0
400- 16:	XP_030496214.1	HUMLU_CAS0003557.t1.p1	      0
## Alignment 401: score=781.0 e_value=2e-38 N=16 csNC_044373.1&hl1531 minus
401-  0:	XP_030498896.1	HUMLU_CAS0005218.t1.p1	      0
401-  1:	XP_030497294.1	HUMLU_CAS0005214.t1.p1	      0
401-  2:	XP_030497307.1	HUMLU_CAS0005208.t1.p1	 4e-102
401-  3:	XP_030499870.1	HUMLU_CAS0005201.t1.p1	      0
401-  4:	XP_030499612.1	HUMLU_CAS0005197.t1.p1	      0
401-  5:	XP_030497048.1	HUMLU_CAS0005195.t1.p1	      0
401-  6:	XP_030498800.1	HUMLU_CAS0005192.t1.p1	      0
401-  7:	XP_030497418.1	HUMLU_CAS0005178.t1.p1	      0
401-  8:	XP_030498864.1	HUMLU_CAS0005169.t1.p1	  4e-39
401-  9:	XP_030498865.1	HUMLU_CAS0005167.t1.p1	  1e-66
401- 10:	XP_030498068.1	HUMLU_CAS0005144.t1.p1	      0
401- 11:	XP_030499221.1	HUMLU_CAS0005142.t1.p1	      0
401- 12:	XP_030496970.1	HUMLU_CAS0005131.t1.p1	      0
401- 13:	XP_030499456.1	HUMLU_CAS0005130.t1.p1	      0
401- 14:	XP_030496898.1	HUMLU_CAS0005129.t1.p1	      0
401- 15:	XP_030499738.1	HUMLU_CAS0005122.t1.p1	      0
## Alignment 402: score=723.0 e_value=4.5e-40 N=15 csNC_044373.1&hl1531 minus
402-  0:	XP_030498464.1	HUMLU_CAS0002941.t1.p1	 1e-170
402-  1:	XP_030496373.1	HUMLU_CAS0002939.t2.p1	      0
402-  2:	XP_030499928.1	HUMLU_CAS0002935.t1.p1	      0
402-  3:	XP_030499378.1	HUMLU_CAS0002934.t1.p1	      0
402-  4:	XP_030498549.1	HUMLU_CAS0002925.t1.p1	 4e-128
402-  5:	XP_030497172.1	HUMLU_CAS0002923.t1.p1	  6e-97
402-  6:	XP_030496951.1	HUMLU_CAS0002918.t1.p1	      0
402-  7:	XP_030497223.1	HUMLU_CAS0002910.t1.p1	      0
402-  8:	XP_030499944.1	HUMLU_CAS0002897.t1.p1	 5e-179
402-  9:	XP_030499753.1	HUMLU_CAS0002892.t1.p1	      0
402- 10:	XP_030499754.1	HUMLU_CAS0002891.t1.p1	 3e-103
402- 11:	XP_030497368.1	HUMLU_CAS0002859.t1.p1	      0
402- 12:	XP_030498396.1	HUMLU_CAS0002831.t3.p1	      0
402- 13:	XP_030499177.1	HUMLU_CAS0002818.t1.p1	      0
402- 14:	XP_030499504.1	HUMLU_CAS0002770.t1.p1	      0
## Alignment 403: score=371.0 e_value=1.8e-21 N=10 csNC_044373.1&hl1531 minus
403-  0:	XP_030496295.1	HUMLU_CAS0006221.t1.p1	      0
403-  1:	XP_030499155.1	HUMLU_CAS0006159.t2.p1	  9e-61
403-  2:	XP_030496541.1	HUMLU_CAS0006149.t1.p1	      0
403-  3:	XP_030496131.1	HUMLU_CAS0006066.t1.p1	  8e-93
403-  4:	XP_030496774.1	HUMLU_CAS0006065.t1.p1	  4e-20
403-  5:	XP_030498540.1	HUMLU_CAS0006048.t1.p1	  2e-81
403-  6:	XP_030496482.1	HUMLU_CAS0006041.t1.p1	 6e-170
403-  7:	XP_030495989.1	HUMLU_CAS0005988.t1.p1	  3e-12
403-  8:	XP_030498994.1	HUMLU_CAS0005923.t1.p1	 6e-127
403-  9:	XP_030498973.1	HUMLU_CAS0005893.t1.p1	      0
## Alignment 404: score=331.0 e_value=1.2e-16 N=8 csNC_044373.1&hl1531 minus
404-  0:	XP_030498429.1	HUMLU_CAS0007245.t1.p1	  8e-35
404-  1:	XP_030499635.1	HUMLU_CAS0007221.t1.p1	 3e-123
404-  2:	XP_030498807.1	HUMLU_CAS0007150.t1.p1	      0
404-  3:	XP_030496563.1	HUMLU_CAS0007149.t1.p1	 3e-132
404-  4:	XP_030500051.1	HUMLU_CAS0007138.t1.p1	 9e-113
404-  5:	XP_030499331.1	HUMLU_CAS0007088.t1.p1	      0
404-  6:	XP_030496030.1	HUMLU_CAS0006980.t1.p1	      0
404-  7:	XP_030496221.1	HUMLU_CAS0006958.t1.p1	  3e-37
## Alignment 405: score=290.0 e_value=1.7e-08 N=6 csNC_044373.1&hl1531 minus
405-  0:	XP_030498585.1	HUMLU_CAS0011244.t1.p1	      0
405-  1:	XP_030499087.1	HUMLU_CAS0011243.t1.p1	      0
405-  2:	XP_030498238.1	HUMLU_CAS0011238.t1.p1	      0
405-  3:	XP_030497046.1	HUMLU_CAS0011227.t1.p1	      0
405-  4:	XP_030496004.1	HUMLU_CAS0011222.t1.p1	  4e-30
405-  5:	XP_030499872.1	HUMLU_CAS0011218.t1.p1	      0
## Alignment 406: score=271.0 e_value=1.2e-10 N=6 csNC_044373.1&hl1531 minus
406-  0:	XP_030499697.1	HUMLU_CAS0005647.t1.p1	      0
406-  1:	XP_030497517.1	HUMLU_CAS0005611.t2.p1	 1e-101
406-  2:	XP_030498747.1	HUMLU_CAS0005606.t1.p1	  1e-82
406-  3:	XP_030499336.1	HUMLU_CAS0005602.t1.p1	      0
406-  4:	XP_030500007.1	HUMLU_CAS0005540.t1.p1	      0
406-  5:	XP_030499172.1	HUMLU_CAS0005519.t1.p1	      0
## Alignment 407: score=253.0 e_value=3.5e-12 N=6 csNC_044373.1&hl1531 minus
407-  0:	XP_030499494.1	HUMLU_CAS0005547.t1.p1	  4e-72
407-  1:	XP_030498644.1	HUMLU_CAS0005501.t1.p1	 2e-134
407-  2:	XP_030499947.1	HUMLU_CAS0005386.t2.p1	 9e-113
407-  3:	XP_030499767.1	HUMLU_CAS0005354.t1.p1	  3e-93
407-  4:	XP_030496825.1	HUMLU_CAS0005351.t1.p1	  3e-90
407-  5:	XP_030496823.1	HUMLU_CAS0005348.t2.p1	 4e-161
## Alignment 408: score=555.0 e_value=1.2e-29 N=13 csNC_044373.1&hl1533 plus
408-  0:	XP_030498802.1	HUMLU_CAS0021873.t1.p1	  7e-73
408-  1:	XP_030496535.1	HUMLU_CAS0021876.t1.p1	  6e-20
408-  2:	XP_030500042.1	HUMLU_CAS0021888.t1.p1	  1e-29
408-  3:	XP_030499713.1	HUMLU_CAS0021891.t1.p1	      0
408-  4:	XP_030497326.1	HUMLU_CAS0021892.t1.p1	  8e-19
408-  5:	XP_030496483.1	HUMLU_CAS0021893.t1.p1	  1e-16
408-  6:	XP_030499631.1	HUMLU_CAS0021900.t1.p1	 3e-170
408-  7:	XP_030497391.1	HUMLU_CAS0021909.t2.p1	  8e-06
408-  8:	XP_030496661.1	HUMLU_CAS0021919.t1.p1	 2e-138
408-  9:	XP_030499033.1	HUMLU_CAS0021924.t1.p1	  3e-87
408- 10:	XP_030499014.1	HUMLU_CAS0021925.t1.p1	 7e-110
408- 11:	XP_030499013.1	HUMLU_CAS0021932.t1.p1	 2e-106
408- 12:	XP_030499015.1	HUMLU_CAS0021937.t1.p1	  2e-93
## Alignment 409: score=270.0 e_value=5.5e-10 N=6 csNC_044373.1&hl1533 plus
409-  0:	XP_030499794.1	HUMLU_CAS0021954.t1.p1	      0
409-  1:	XP_030498157.1	HUMLU_CAS0021960.t1.p1	  3e-31
409-  2:	XP_030499685.1	HUMLU_CAS0021973.t1.p1	      0
409-  3:	XP_030498442.1	HUMLU_CAS0021980.t1.p1	  2e-67
409-  4:	XP_030498294.1	HUMLU_CAS0021998.t1.p1	  7e-59
409-  5:	XP_030498340.1	HUMLU_CAS0022008.t1.p1	 2e-104
## Alignment 410: score=1482.0 e_value=1e-121 N=35 csNC_044373.1&hl1533 minus
410-  0:	XP_030498802.1	HUMLU_CAS0023710.t1.p1	 1e-153
410-  1:	XP_030496535.1	HUMLU_CAS0023705.t1.p1	 2e-124
410-  2:	XP_030500042.1	HUMLU_CAS0023685.t1.p1	  4e-37
410-  3:	XP_030499713.1	HUMLU_CAS0023681.t1.p1	      0
410-  4:	XP_030497326.1	HUMLU_CAS0023680.t1.p1	  1e-19
410-  5:	XP_030499631.1	HUMLU_CAS0023667.t1.p1	  1e-11
410-  6:	XP_030496482.1	HUMLU_CAS0023663.t1.p1	 3e-161
410-  7:	XP_030497391.1	HUMLU_CAS0023662.t1.p1	      0
410-  8:	XP_030498434.1	HUMLU_CAS0023645.t1.p1	 2e-133
410-  9:	XP_030496661.1	HUMLU_CAS0023642.t1.p1	 8e-132
410- 10:	XP_030499012.1	HUMLU_CAS0023641.t1.p1	      0
410- 11:	XP_030499013.1	HUMLU_CAS0023639.t1.p1	 2e-106
410- 12:	XP_030499015.1	HUMLU_CAS0023633.t1.p1	  1e-93
410- 13:	XP_030498984.1	HUMLU_CAS0023623.t1.p1	 1e-170
410- 14:	XP_030498968.1	HUMLU_CAS0023621.t1.p1	 3e-113
410- 15:	XP_030499048.1	HUMLU_CAS0023602.t1.p1	  1e-68
410- 16:	XP_030499019.1	HUMLU_CAS0023590.t1.p1	 6e-137
410- 17:	XP_030498975.1	HUMLU_CAS0023559.t1.p1	      0
410- 18:	XP_030498995.1	HUMLU_CAS0023554.t1.p1	  8e-61
410- 19:	XP_030498946.1	HUMLU_CAS0023533.t1.p1	 4e-143
410- 20:	XP_030498940.1	HUMLU_CAS0023516.t1.p1	  3e-73
410- 21:	XP_030495996.1	HUMLU_CAS0023501.t1.p1	 7e-109
410- 22:	XP_030497258.1	HUMLU_CAS0023497.t1.p1	  4e-09
410- 23:	XP_030497058.1	HUMLU_CAS0023485.t1.p1	      0
410- 24:	XP_030496494.1	HUMLU_CAS0023458.t2.p1	  3e-48
410- 25:	XP_030499794.1	HUMLU_CAS0023379.t1.p1	      0
410- 26:	XP_030498157.1	HUMLU_CAS0023376.t1.p1	  1e-37
410- 27:	XP_030499685.1	HUMLU_CAS0023369.t1.p1	      0
410- 28:	XP_030498521.1	HUMLU_CAS0023353.t1.p1	  5e-57
410- 29:	XP_030499268.1	HUMLU_CAS0023348.t1.p1	  2e-57
410- 30:	XP_030498294.1	HUMLU_CAS0023346.t1.p1	  5e-60
410- 31:	XP_030499945.1	HUMLU_CAS0023345.t1.p1	  8e-58
410- 32:	XP_030498340.1	HUMLU_CAS0023332.t1.p1	      0
410- 33:	XP_030498531.1	HUMLU_CAS0023330.t1.p1	  5e-77
410- 34:	XP_030496603.1	HUMLU_CAS0023276.t1.p1	      0
## Alignment 411: score=283.0 e_value=3e-11 N=6 csNC_044373.1&hl1533 minus
411-  0:	XP_030497381.1	HUMLU_CAS0025283.t1.p1	 5e-172
411-  1:	XP_030496111.1	HUMLU_CAS0025271.t1.p1	  2e-47
411-  2:	XP_030499488.1	HUMLU_CAS0025245.t1.p1	      0
411-  3:	XP_030497129.1	HUMLU_CAS0025243.t1.p1	      0
411-  4:	XP_030497015.1	HUMLU_CAS0025238.t1.p1	  3e-44
411-  5:	XP_030497078.1	HUMLU_CAS0025237.t1.p1	 4e-115
## Alignment 412: score=275.0 e_value=4.6e-09 N=6 csNC_044373.1&hl1533 minus
412-  0:	XP_030498803.1	HUMLU_CAS0024420.t1.p1	  1e-62
412-  1:	XP_030499687.1	HUMLU_CAS0024396.t1.p1	  1e-32
412-  2:	XP_030499232.1	HUMLU_CAS0024392.t1.p1	  4e-14
412-  3:	XP_030496958.1	HUMLU_CAS0024389.t1.p1	      0
412-  4:	XP_030498538.1	HUMLU_CAS0024369.t2.p1	  3e-99
412-  5:	XP_030496181.1	HUMLU_CAS0024359.t1.p1	  1e-21
## Alignment 413: score=257.0 e_value=5e-09 N=6 csNC_044373.1&hl172 plus
413-  0:	XP_030499685.1	HUMLU_CAS0045684.t1.p1	      0
413-  1:	XP_030498922.1	HUMLU_CAS0045720.t1.p1	  9e-40
413-  2:	XP_030497304.1	HUMLU_CAS0045727.t1.p1	  6e-32
413-  3:	XP_030498531.1	HUMLU_CAS0045737.t1.p1	  5e-77
413-  4:	XP_030499329.1	HUMLU_CAS0045762.t1.p1	  9e-17
413-  5:	XP_030499918.1	HUMLU_CAS0045764.t1.p1	 2e-120
## Alignment 414: score=291.0 e_value=7.8e-12 N=7 csNC_044373.1&hl172 minus
414-  0:	XP_030499794.1	HUMLU_CAS0044662.t1.p1	      0
414-  1:	XP_030499685.1	HUMLU_CAS0044655.t3.p1	      0
414-  2:	XP_030498922.1	HUMLU_CAS0044620.t1.p1	  6e-07
414-  3:	XP_030497304.1	HUMLU_CAS0044612.t2.p2	 7e-140
414-  4:	XP_030496694.1	HUMLU_CAS0044593.t1.p1	      0
414-  5:	XP_030498531.1	HUMLU_CAS0044584.t1.p1	  5e-77
414-  6:	XP_030499329.1	HUMLU_CAS0044551.t1.p1	  5e-43
## Alignment 415: score=3640.0 e_value=0 N=77 csNC_044373.1&hl19 plus
415-  0:	XP_030496648.1	HUMLU_CAS0020122.t1.p1	      0
415-  1:	XP_030499590.1	HUMLU_CAS0020125.t1.p1	      0
415-  2:	XP_030496216.1	HUMLU_CAS0020126.t1.p1	  3e-91
415-  3:	XP_030496170.1	HUMLU_CAS0020127.t1.p1	 9e-111
415-  4:	XP_030498388.1	HUMLU_CAS0020128.t1.p1	 2e-148
415-  5:	XP_030498390.1	HUMLU_CAS0020129.t2.p1	 3e-118
415-  6:	XP_030498393.1	HUMLU_CAS0020135.t2.p1	      0
415-  7:	XP_030496066.1	HUMLU_CAS0020136.t1.p1	      0
415-  8:	XP_030498283.1	HUMLU_CAS0020153.t1.p1	      0
415-  9:	XP_030499254.1	HUMLU_CAS0020154.t1.p1	      0
415- 10:	XP_030499837.1	HUMLU_CAS0020155.t1.p1	 3e-114
415- 11:	XP_030498440.1	HUMLU_CAS0020156.t1.p1	      0
415- 12:	XP_030499149.1	HUMLU_CAS0020160.t1.p1	 9e-130
415- 13:	XP_030496407.1	HUMLU_CAS0020161.t1.p1	 7e-136
415- 14:	XP_030496282.1	HUMLU_CAS0020190.t1.p1	  1e-43
415- 15:	XP_030496280.1	HUMLU_CAS0020192.t1.p1	      0
415- 16:	XP_030496279.1	HUMLU_CAS0020193.t1.p1	      0
415- 17:	XP_030496274.1	HUMLU_CAS0020197.t1.p1	      0
415- 18:	XP_030497261.1	HUMLU_CAS0020215.t1.p1	      0
415- 19:	XP_030497302.1	HUMLU_CAS0020222.t1.p1	      0
415- 20:	XP_030496873.1	HUMLU_CAS0020224.t1.p1	      0
415- 21:	XP_030499997.1	HUMLU_CAS0020227.t1.p1	 7e-130
415- 22:	XP_030496516.1	HUMLU_CAS0020228.t2.p1	 1e-110
415- 23:	XP_030499486.1	HUMLU_CAS0020230.t1.p1	  5e-80
415- 24:	XP_030499597.1	HUMLU_CAS0020229.t1.p1	  2e-94
415- 25:	XP_030499340.1	HUMLU_CAS0020232.t1.p1	 9e-175
415- 26:	XP_030498699.1	HUMLU_CAS0020233.t1.p1	 6e-116
415- 27:	XP_030496139.1	HUMLU_CAS0020244.t1.p1	  1e-48
415- 28:	XP_030499966.1	HUMLU_CAS0020245.t1.p1	      0
415- 29:	XP_030498756.1	HUMLU_CAS0020249.t1.p1	 1e-151
415- 30:	XP_030497402.1	HUMLU_CAS0020250.t1.p1	  2e-84
415- 31:	XP_030499117.1	HUMLU_CAS0020254.t1.p1	  3e-94
415- 32:	XP_030499459.1	HUMLU_CAS0020258.t1.p1	 5e-171
415- 33:	XP_030496586.1	HUMLU_CAS0020239.t1.p1	      0
415- 34:	XP_030496529.1	HUMLU_CAS0020263.t2.p2	  2e-74
415- 35:	XP_030498637.1	HUMLU_CAS0020265.t1.p1	 3e-128
415- 36:	XP_030499805.1	HUMLU_CAS0020268.t1.p1	      0
415- 37:	XP_030496654.1	HUMLU_CAS0020274.t1.p1	  6e-29
415- 38:	XP_030498925.1	HUMLU_CAS0020279.t1.p1	  8e-86
415- 39:	XP_030496856.1	HUMLU_CAS0020286.t1.p1	      0
415- 40:	XP_030496481.1	HUMLU_CAS0020289.t1.p1	 1e-129
415- 41:	XP_030498522.1	HUMLU_CAS0020290.t1.p1	      0
415- 42:	XP_030497424.1	HUMLU_CAS0020292.t1.p1	 6e-104
415- 43:	XP_030498895.1	HUMLU_CAS0020297.t1.p1	      0
415- 44:	XP_030496071.1	HUMLU_CAS0020302.t1.p1	      0
415- 45:	XP_030496964.1	HUMLU_CAS0020303.t2.p1	      0
415- 46:	XP_030500008.1	HUMLU_CAS0020304.t1.p1	  5e-76
415- 47:	XP_030498679.1	HUMLU_CAS0020305.t1.p1	      0
415- 48:	XP_030496095.1	HUMLU_CAS0020308.t1.p1	      0
415- 49:	XP_030498625.1	HUMLU_CAS0020323.t1.p1	 4e-169
415- 50:	XP_030498898.1	HUMLU_CAS0020337.t1.p1	      0
415- 51:	XP_030499240.1	HUMLU_CAS0020339.t1.p1	  5e-83
415- 52:	XP_030499723.1	HUMLU_CAS0020348.t1.p1	 4e-159
415- 53:	XP_030497106.1	HUMLU_CAS0020395.t1.p1	 2e-152
415- 54:	XP_030497088.1	HUMLU_CAS0020418.t1.p1	      0
415- 55:	XP_030499479.1	HUMLU_CAS0020422.t1.p1	      0
415- 56:	XP_030499499.1	HUMLU_CAS0020423.t1.p1	      0
415- 57:	XP_030497430.1	HUMLU_CAS0020426.t1.p1	 1e-123
415- 58:	XP_030496609.1	HUMLU_CAS0020449.t1.p1	  1e-40
415- 59:	XP_030498937.1	HUMLU_CAS0020452.t2.p1	      0
415- 60:	XP_030499227.1	HUMLU_CAS0020453.t1.p1	 1e-167
415- 61:	XP_030496959.1	HUMLU_CAS0020454.t1.p1	      0
415- 62:	XP_030500010.1	HUMLU_CAS0020458.t1.p1	 6e-148
415- 63:	XP_030499538.1	HUMLU_CAS0020465.t1.p1	      0
415- 64:	XP_030497029.1	HUMLU_CAS0020467.t1.p1	      0
415- 65:	XP_030497030.1	HUMLU_CAS0020471.t1.p1	 1e-165
415- 66:	XP_030496677.1	HUMLU_CAS0020484.t1.p1	      0
415- 67:	XP_030496215.1	HUMLU_CAS0020494.t1.p1	      0
415- 68:	XP_030498399.1	HUMLU_CAS0020502.t1.p1	      0
415- 69:	XP_030499383.1	HUMLU_CAS0020503.t1.p1	      0
415- 70:	XP_030498760.1	HUMLU_CAS0020514.t1.p1	      0
415- 71:	XP_030499287.1	HUMLU_CAS0020515.t1.p1	      0
415- 72:	XP_030499634.1	HUMLU_CAS0020521.t1.p1	      0
415- 73:	XP_030498297.1	HUMLU_CAS0020529.t1.p1	  8e-84
415- 74:	XP_030498295.1	HUMLU_CAS0020530.t1.p1	      0
415- 75:	XP_030498418.1	HUMLU_CAS0020532.t1.p1	      0
415- 76:	XP_030499559.1	HUMLU_CAS0020539.t1.p1	      0
## Alignment 416: score=1814.0 e_value=5.6e-139 N=38 csNC_044373.1&hl19 plus
416-  0:	XP_030499365.1	HUMLU_CAS0019843.t1.p1	 4e-105
416-  1:	XP_030499511.1	HUMLU_CAS0019855.t1.p1	      0
416-  2:	XP_030500001.1	HUMLU_CAS0019869.t1.p1	      0
416-  3:	XP_030496714.1	HUMLU_CAS0019872.t1.p1	      0
416-  4:	XP_030499219.1	HUMLU_CAS0019874.t1.p1	 4e-141
416-  5:	XP_030499218.1	HUMLU_CAS0019876.t1.p1	      0
416-  6:	XP_030500015.1	HUMLU_CAS0019877.t1.p1	      0
416-  7:	XP_030498262.1	HUMLU_CAS0019878.t1.p1	      0
416-  8:	XP_030498264.1	HUMLU_CAS0019881.t1.p1	      0
416-  9:	XP_030498797.1	HUMLU_CAS0019885.t1.p1	      0
416- 10:	XP_030498299.1	HUMLU_CAS0019889.t1.p1	 2e-154
416- 11:	XP_030496779.1	HUMLU_CAS0019891.t1.p1	      0
416- 12:	XP_030498465.1	HUMLU_CAS0019894.t1.p1	      0
416- 13:	XP_030499656.1	HUMLU_CAS0019899.t1.p1	      0
416- 14:	XP_030499879.1	HUMLU_CAS0019901.t1.p1	      0
416- 15:	XP_030499962.1	HUMLU_CAS0019903.t1.p1	  1e-12
416- 16:	XP_030498910.1	HUMLU_CAS0019907.t1.p1	      0
416- 17:	XP_030499786.1	HUMLU_CAS0019908.t1.p1	 2e-132
416- 18:	XP_030496305.1	HUMLU_CAS0019909.t1.p1	  6e-28
416- 19:	XP_030496618.1	HUMLU_CAS0019920.t1.p1	 1e-167
416- 20:	XP_030496617.1	HUMLU_CAS0019921.t1.p1	 6e-139
416- 21:	XP_030496742.1	HUMLU_CAS0019930.t5.p1	      0
416- 22:	XP_030496648.1	HUMLU_CAS0019935.t1.p1	      0
416- 23:	XP_030499590.1	HUMLU_CAS0019940.t1.p1	      0
416- 24:	XP_030496216.1	HUMLU_CAS0019941.t1.p1	  5e-92
416- 25:	XP_030498390.1	HUMLU_CAS0019944.t1.p1	 6e-117
416- 26:	XP_030498393.1	HUMLU_CAS0019952.t1.p1	      0
416- 27:	XP_030496066.1	HUMLU_CAS0019953.t1.p1	      0
416- 28:	XP_030499270.1	HUMLU_CAS0019969.t1.p1	 2e-162
416- 29:	XP_030498283.1	HUMLU_CAS0019970.t1.p1	      0
416- 30:	XP_030499254.1	HUMLU_CAS0019971.t1.p1	      0
416- 31:	XP_030496407.1	HUMLU_CAS0019975.t1.p1	 5e-149
416- 32:	XP_030499481.1	HUMLU_CAS0019996.t1.p1	  6e-43
416- 33:	XP_030496820.1	HUMLU_CAS0019997.t1.p1	      0
416- 34:	XP_030499818.1	HUMLU_CAS0019998.t1.p1	      0
416- 35:	XP_030496280.1	HUMLU_CAS0020002.t1.p1	      0
416- 36:	XP_030496279.1	HUMLU_CAS0020003.t1.p1	      0
416- 37:	XP_030496274.1	HUMLU_CAS0020005.t1.p1	      0
## Alignment 417: score=1116.0 e_value=1.2e-81 N=23 csNC_044373.1&hl19 plus
417-  0:	XP_030496247.1	HUMLU_CAS0018939.t1.p1	  3e-52
417-  1:	XP_030496877.1	HUMLU_CAS0018960.t1.p1	 2e-153
417-  2:	XP_030497279.1	HUMLU_CAS0018961.t2.p1	      0
417-  3:	XP_030499974.1	HUMLU_CAS0018962.t1.p1	      0
417-  4:	XP_030499976.1	HUMLU_CAS0018963.t1.p1	 6e-133
417-  5:	XP_030499971.1	HUMLU_CAS0018964.t1.p1	      0
417-  6:	XP_030496644.1	HUMLU_CAS0019007.t1.p1	      0
417-  7:	XP_030498913.1	HUMLU_CAS0019009.t1.p1	      0
417-  8:	XP_030498918.1	HUMLU_CAS0019011.t1.p1	      0
417-  9:	XP_030499761.1	HUMLU_CAS0019012.t1.p1	      0
417- 10:	XP_030499765.1	HUMLU_CAS0019013.t1.p1	  3e-63
417- 11:	XP_030499572.1	HUMLU_CAS0019016.t1.p1	      0
417- 12:	XP_030496666.1	HUMLU_CAS0019018.t2.p2	  1e-77
417- 13:	XP_030497095.1	HUMLU_CAS0019020.t1.p1	      0
417- 14:	XP_030498261.1	HUMLU_CAS0019022.t1.p1	      0
417- 15:	XP_030497001.1	HUMLU_CAS0019028.t1.p1	 1e-129
417- 16:	XP_030496255.1	HUMLU_CAS0019030.t1.p1	      0
417- 17:	XP_030498533.1	HUMLU_CAS0019031.t1.p1	      0
417- 18:	XP_030496192.1	HUMLU_CAS0019032.t1.p1	      0
417- 19:	XP_030499610.1	HUMLU_CAS0019034.t1.p1	 1e-126
417- 20:	XP_030498558.1	HUMLU_CAS0019036.t1.p1	      0
417- 21:	XP_030499787.1	HUMLU_CAS0019037.t2.p1	      0
417- 22:	XP_030497275.1	HUMLU_CAS0019038.t1.p1	 9e-147
## Alignment 418: score=1056.0 e_value=1.3e-80 N=22 csNC_044373.1&hl19 plus
418-  0:	XP_030496029.1	HUMLU_CAS0019129.t1.p1	  2e-74
418-  1:	XP_030499831.1	HUMLU_CAS0019133.t1.p1	      0
418-  2:	XP_030498455.1	HUMLU_CAS0019139.t1.p1	      0
418-  3:	XP_030496674.1	HUMLU_CAS0019140.t1.p1	 6e-150
418-  4:	XP_030499943.1	HUMLU_CAS0019142.t1.p1	      0
418-  5:	XP_030496934.1	HUMLU_CAS0019143.t1.p1	      0
418-  6:	XP_030496935.1	HUMLU_CAS0019144.t1.p1	 1e-128
418-  7:	XP_030496981.1	HUMLU_CAS0019151.t1.p1	      0
418-  8:	XP_030496549.1	HUMLU_CAS0019252.t1.p1	  1e-78
418-  9:	XP_030496406.1	HUMLU_CAS0019287.t1.p1	  5e-83
418- 10:	XP_030499162.1	HUMLU_CAS0019289.t1.p1	      0
418- 11:	XP_030498930.1	HUMLU_CAS0019290.t1.p1	 7e-137
418- 12:	XP_030498929.1	HUMLU_CAS0019291.t1.p1	      0
418- 13:	XP_030498784.1	HUMLU_CAS0019294.t1.p1	 3e-111
418- 14:	XP_030496490.1	HUMLU_CAS0019301.t1.p1	 1e-173
418- 15:	XP_030496488.1	HUMLU_CAS0019302.t1.p1	      0
418- 16:	XP_030499622.1	HUMLU_CAS0019304.t1.p1	 9e-175
418- 17:	XP_030496975.1	HUMLU_CAS0019305.t3.p1	      0
418- 18:	XP_030496923.1	HUMLU_CAS0019323.t2.p2	  8e-78
418- 19:	XP_030500043.1	HUMLU_CAS0019324.t1.p1	 4e-102
418- 20:	XP_030496688.1	HUMLU_CAS0019331.t1.p1	 1e-155
418- 21:	XP_030497411.1	HUMLU_CAS0019336.t1.p1	      0
## Alignment 419: score=935.0 e_value=1.5e-67 N=20 csNC_044373.1&hl19 plus
419-  0:	XP_030496304.1	HUMLU_CAS0020548.t1.p1	      0
419-  1:	XP_030496587.1	HUMLU_CAS0020570.t1.p1	  3e-59
419-  2:	XP_030496437.1	HUMLU_CAS0020580.t1.p1	  4e-85
419-  3:	XP_030499829.1	HUMLU_CAS0020584.t1.p1	  2e-62
419-  4:	XP_030496976.1	HUMLU_CAS0020592.t1.p1	      0
419-  5:	XP_030496130.1	HUMLU_CAS0020595.t1.p1	      0
419-  6:	XP_030496165.1	HUMLU_CAS0020596.t1.p1	      0
419-  7:	XP_030497461.1	HUMLU_CAS0020599.t1.p1	  2e-10
419-  8:	XP_030496713.1	HUMLU_CAS0020605.t1.p1	  3e-61
419-  9:	XP_030499133.1	HUMLU_CAS0020609.t1.p1	      0
419- 10:	XP_030498772.1	HUMLU_CAS0020615.t1.p1	  4e-42
419- 11:	XP_030496369.1	HUMLU_CAS0020673.t1.p1	      0
419- 12:	XP_030497465.1	HUMLU_CAS0020676.t1.p1	      0
419- 13:	XP_030496469.1	HUMLU_CAS0020682.t1.p1	      0
419- 14:	XP_030496075.1	HUMLU_CAS0020686.t1.p1	 1e-147
419- 15:	XP_030496968.1	HUMLU_CAS0020690.t1.p1	      0
419- 16:	XP_030498330.1	HUMLU_CAS0020692.t1.p1	      0
419- 17:	XP_030498709.1	HUMLU_CAS0020694.t1.p1	      0
419- 18:	XP_030496520.1	HUMLU_CAS0020696.t1.p1	      0
419- 19:	XP_030497483.1	HUMLU_CAS0020842.t1.p1	 8e-105
## Alignment 420: score=689.0 e_value=1.7e-43 N=14 csNC_044373.1&hl19 plus
420-  0:	XP_030498375.1	HUMLU_CAS0018672.t3.p1	      0
420-  1:	XP_030499385.1	HUMLU_CAS0018674.t1.p1	 7e-178
420-  2:	XP_030499782.1	HUMLU_CAS0018675.t1.p1	  3e-61
420-  3:	XP_030496653.1	HUMLU_CAS0018678.t1.p1	 7e-151
420-  4:	XP_030496652.1	HUMLU_CAS0018679.t1.p1	      0
420-  5:	XP_030499576.1	HUMLU_CAS0018681.t1.p1	 4e-154
420-  6:	XP_030496730.1	HUMLU_CAS0018692.t1.p1	      0
420-  7:	XP_030496266.1	HUMLU_CAS0018694.t1.p1	      0
420-  8:	XP_030498468.1	HUMLU_CAS0018696.t1.p1	      0
420-  9:	XP_030496286.1	HUMLU_CAS0018703.t1.p1	      0
420- 10:	XP_030496624.1	HUMLU_CAS0018708.t1.p1	      0
420- 11:	XP_030496504.1	HUMLU_CAS0018709.t1.p1	      0
420- 12:	XP_030496511.1	HUMLU_CAS0018711.t1.p1	  6e-45
420- 13:	XP_030496506.1	HUMLU_CAS0018714.t1.p1	  6e-94
## Alignment 421: score=422.0 e_value=3.8e-24 N=9 csNC_044373.1&hl19 plus
421-  0:	XP_030496235.1	HUMLU_CAS0019037.t2.p1	  3e-86
[truncated: 714,326 more chars]
