# Supplementary material for: An improved assembly of the “Cascade” hop (Humulus lupulus) genome uncovers signatures of molecular evolution and refines time of divergence estimates for the Cannabaceae family
Source: Hortic Res. 2022 Dec 7;10(2):uhac281. doi: 10.1093/hr/uhac281 (PMC9930403; doi:10.1093/hr/uhac281)
Supplement: Web_Material_uhac281 [file web_material_uhac281.zip › SupplementaryTable19.tsv]

scaffoldID	geneID	geneStart	geneStop	uniProtID	uniProtGeneName
	goTerm	goTermDescription
Scaffold_73	HUMLU_CAS0053498.t1.p1	15108726	15113171	Q7XA40	sp|Q7XA40|RGA3_SOLBU Putative disease resistance protein RGA3 OS=Solanum bulbocastanum OX=147425 GN=RGA3 PE=2 SV=2
	GO:0006952	defense response
Scaffold_172	HUMLU_CAS0045279.t1.p1	305921721	305930630	Q6JN46	sp|Q6JN46|EIX2_SOLLC Receptor-like protein EIX2 OS=Solanum lycopersicum OX=4081 GN=EIX2 PE=1 SV=2
	GO:0050832	defense response to fungus
Scaffold_19	HUMLU_CAS0012072.t1.p1	14383406	14386117	Q9LRR4	sp|Q9LRR4|R13L1_ARATH Putative disease resistance RPP13-like protein 1 OS=Arabidopsis thaliana OX=3702 GN=RPPL1 PE=3 SV=1
	GO:0006952	defense response
Scaffold_76	HUMLU_CAS0030938.t1.p1	191172872	191177048	Q94JW8	sp|Q94JW8|SPL6_ARATH Squamosa promoter-binding-like protein 6 OS=Arabidopsis thaliana OX=3702 GN=SPL6 PE=1 SV=2
	GO:0042742	defense response to bacterium
Scaffold_1533	HUMLU_CAS0021759.t1.p1	98039285	98040357	Q8RY95	sp|Q8RY95|SPL14_ARATH Squamosa promoter-binding-like protein 14 OS=Arabidopsis thaliana OX=3702 GN=SPL14 PE=1 SV=3
	GO:0042742	defense response to bacterium
Scaffold_77	HUMLU_CAS0052267.t1.p1	308258973	308260855	V9M398	sp|V9M398|RUN1_VITRO Disease resistance protein RUN1 OS=Vitis rotundifolia OX=103349 GN=RUN1 PE=1 SV=1
	GO:0009817	defense response to fungus, incompatible interaction
Scaffold_76	HUMLU_CAS0032920.t1.p1	310492331	310493524	Q9LII8	sp|Q9LII8|KLCR2_ARATH Protein KINESIN LIGHT CHAIN-RELATED 2 OS=Arabidopsis thaliana OX=3702 GN=KLCR2 PE=1 SV=1
	GO:0031347	regulation of defense response
Scaffold_73	HUMLU_CAS0059073.t2.p1	285139456	285140358	Q9LDM5	sp|Q9LDM5|CRK31_ARATH Putative cysteine-rich receptor-like protein kinase 31 OS=Arabidopsis thaliana OX=3702 GN=CRK31 PE=3 SV=1
	GO:0042742	defense response to bacterium
Scaffold_172	HUMLU_CAS0042924.t1.p1	154991807	154993966	Q9LFD5	sp|Q9LFD5|BPA1_ARATH Binding partner of ACD11 1 OS=Arabidopsis thaliana OX=3702 GN=BPA1 PE=1 SV=1
	GO:0050832	defense response to fungus
Scaffold_76	HUMLU_CAS0033803.t1.p1	336489961	336511762	Q8LPS2	sp|Q8LPS2|ACD6_ARATH Protein ACCELERATED CELL DEATH 6 OS=Arabidopsis thaliana OX=3702 GN=ACD6 PE=1 SV=1
	GO:0009816	defense response to bacterium, incompatible interaction
	GO:1900426	positive regulation of defense response to bacterium
	GO:1902290	positive regulation of defense response to oomycetes
	GO:1900150	regulation of defense response to fungus
Scaffold_19	HUMLU_CAS0011808.t1.p1	10063730	10070166	Q8L4A7	sp|Q8L4A7|PSA2B_ARATH Proteasome subunit alpha type-2-B OS=Arabidopsis thaliana OX=3702 GN=PAB2 PE=1 SV=1
	GO:0042742	defense response to bacterium
Scaffold_19	HUMLU_CAS0017001.t1.p1	313535594	313539878	Q8RY65	sp|Q8RY65|NIK2_ARATH Protein NSP-INTERACTING KINASE 2 OS=Arabidopsis thaliana OX=3702 GN=NIK2 PE=1 SV=1
	GO:0006952	defense response
Scaffold_73	HUMLU_CAS0058393.t1.p1	266776376	266777912	Q8L9T5	sp|Q8L9T5|ATL2_ARATH RING-H2 finger protein ATL2 OS=Arabidopsis thaliana OX=3702 GN=ATL2 PE=2 SV=2
	GO:0006952	defense response
Scaffold_172	HUMLU_CAS0041733.t1.p1	51744656	51747103	Q9LMA1	sp|Q9LMA1|FMO1_ARATH Probable flavin-containing monooxygenase 1 OS=Arabidopsis thaliana OX=3702 GN=FMO1 PE=2 SV=1
	GO:0009870	defense response signaling pathway, resistance gene-dependent
	GO:0042742	defense response to bacterium
	GO:0050832	defense response to fungus
	GO:0009627	systemic acquired resistance
Scaffold_77	HUMLU_CAS0050048.t1.p1	148749802	148752712	Q9LQQ8	sp|Q9LQQ8|PBL5_ARATH Probable serine/threonine-protein kinase PBL5 OS=Arabidopsis thaliana OX=3702 GN=PBL5 PE=2 SV=1
	GO:0006952	defense response
Scaffold_172	HUMLU_CAS0045539.t1.p1	309449436	309452728	Q6JN46	sp|Q6JN46|EIX2_SOLLC Receptor-like protein EIX2 OS=Solanum lycopersicum OX=4081 GN=EIX2 PE=1 SV=2
	GO:0050832	defense response to fungus
Scaffold_77	HUMLU_CAS0049574.t1.p1	120714674	120721791	Q949G3	sp|Q949G3|PDR1_NICPL Pleiotropic drug resistance protein 1 OS=Nicotiana plumbaginifolia OX=4092 GN=PDR1 PE=1 SV=1
	GO:0006952	defense response
Scaffold_49	HUMLU_CAS0061281.t1.p1	12295187	12297094	Q9LXA5	sp|Q9LXA5|LRK91_ARATH L-type lectin-domain containing receptor kinase IX.1 OS=Arabidopsis thaliana OX=3702 GN=LECRK91 PE=1 SV=1
	GO:0006952	defense response
	GO:0042742	defense response to bacterium
	GO:0002229	defense response to oomycetes
Scaffold_1533	HUMLU_CAS0023185.t1.p1	190185516	190192541	Q944A7	sp|Q944A7|BSK1_ARATH Serine/threonine-protein kinase BSK1 OS=Arabidopsis thaliana OX=3702 GN=BSK1 PE=1 SV=1
	GO:0042742	defense response to bacterium
	GO:0050832	defense response to fungus
Scaffold_76	HUMLU_CAS0028301.t1.p1	25996750	25999347	Q42798	sp|Q42798|C93A1_SOYBN 3,9-dihydroxypterocarpan 6A-monooxygenase OS=Glycine max OX=3847 GN=CYP93A1 PE=1 SV=1
	GO:0006952	defense response
Scaffold_73	HUMLU_CAS0059946.t1.p1	297541101	297543323	P60838	sp|P60838|SUMM2_ARATH Disease resistance protein SUMM2 OS=Arabidopsis thaliana OX=3702 GN=SUMM2 PE=1 SV=1
	GO:0006952	defense response
Scaffold_76	HUMLU_CAS0033321.t1.p1	326815070	326818568	Q9FGH9	sp|Q9FGH9|E70B1_ARATH Exocyst complex component EXO70B1 OS=Arabidopsis thaliana OX=3702 GN=EXO70B1 PE=1 SV=1
	GO:0006952	defense response
	GO:0052542	defense response by callose deposition
	GO:0042742	defense response to bacterium
	GO:0050832	defense response to fungus
Scaffold_76	HUMLU_CAS0027245.t1.p1	8536687	8550595	O22218	sp|O22218|ACA4_ARATH Calcium-transporting ATPase 4, plasma membrane-type OS=Arabidopsis thaliana OX=3702 GN=ACA4 PE=1 SV=1
	GO:0042742	defense response to bacterium
Scaffold_172	HUMLU_CAS0040885.t1.p1	25271379	25274363	Q4JHN6	sp|Q4JHN6|FPS_PANGI Farnesyl pyrophosphate synthase OS=Panax ginseng OX=4054 GN=FPS PE=2 SV=1
	GO:0002238	response to molecule of fungal origin
Scaffold_1533	HUMLU_CAS0022225.t1.p1	116106339	116107234	Q8RWL2	sp|Q8RWL2|CDPKT_ARATH Calcium-dependent protein kinase 29 OS=Arabidopsis thaliana OX=3702 GN=CPK29 PE=2 SV=2
	GO:0050832	defense response to fungus
Scaffold_49	HUMLU_CAS0069520.t1.p1	267885037	267886407	Q93YN1	sp|Q93YN1|CRPK1_ARATH Cold-responsive protein kinase 1 OS=Arabidopsis thaliana OX=3702 GN=CRPK1 PE=1 SV=1
	GO:0002237	response to molecule of bacterial origin
Scaffold_73	HUMLU_CAS0055864.t1.p1	112889259	112899387	F4K3G5	sp|F4K3G5|EDM2_ARATH Protein ENHANCED DOWNY MILDEW 2 OS=Arabidopsis thaliana OX=3702 GN=EDM2 PE=1 SV=1
	GO:0050832	defense response to fungus
Scaffold_76	HUMLU_CAS0028008.t2.p1	19293804	19295044	Q9LRR4	sp|Q9LRR4|R13L1_ARATH Putative disease resistance RPP13-like protein 1 OS=Arabidopsis thaliana OX=3702 GN=RPPL1 PE=3 SV=1
	GO:0006952	defense response
Scaffold_24	HUMLU_CAS0036135.t1.p1	17583194	17592860	F4JY11	sp|F4JY11|CAND7_ARATH Protein CANDIDATE G-PROTEIN COUPLED RECEPTOR 7 OS=Arabidopsis thaliana OX=3702 GN=CAND7 PE=2 SV=1
	GO:0002237	response to molecule of bacterial origin
Scaffold_73	HUMLU_CAS0054415.t1.p1	49989966	49990802	Q9SCZ4	sp|Q9SCZ4|FERON_ARATH Receptor-like protein kinase FERONIA OS=Arabidopsis thaliana OX=3702 GN=FER PE=1 SV=1
	GO:0050832	defense response to fungus
Scaffold_49	HUMLU_CAS0061026.t1.p1	9029307	9029887	Q8GYA4	sp|Q8GYA4|CRK10_ARATH Cysteine-rich receptor-like protein kinase 10 OS=Arabidopsis thaliana OX=3702 GN=CRK10 PE=1 SV=3
	GO:0042742	defense response to bacterium
Scaffold_73	HUMLU_CAS0056451.t1.p1	147942522	147946687	Q8W4C8	sp|Q8W4C8|ARL8C_ARATH ADP-ribosylation factor-like protein 8c OS=Arabidopsis thaliana OX=3702 GN=ARL8C PE=2 SV=1
	GO:0051607	defense response to virus
Scaffold_77	HUMLU_CAS0050691.t1.p1	196509362	196511270	F4IB81	sp|F4IB81|LYK3_ARATH LysM domain receptor-like kinase 3 OS=Arabidopsis thaliana OX=3702 GN=LYK3 PE=2 SV=1
	GO:0006952	defense response
	GO:0050832	defense response to fungus
	GO:0031348	negative regulation of defense response
Scaffold_1531	HUMLU_CAS0010485.t1.p1	462401825	462408112	Q8RUS5	sp|Q8RUS5|ATG9_ARATH Autophagy-related protein 9 OS=Arabidopsis thaliana OX=3702 GN=ATG9 PE=2 SV=1
	GO:0050832	defense response to fungus
Scaffold_172	HUMLU_CAS0044902.t1.p1	299801932	299803082	Q6JN47	sp|Q6JN47|EIX1_SOLLC Receptor-like protein EIX1 OS=Solanum lycopersicum OX=4081 GN=EIX1 PE=2 SV=2
	GO:0050832	defense response to fungus
Scaffold_76	HUMLU_CAS0033798.t1.p1	336358481	336361279	F4KAF2	sp|F4KAF2|MORC4_ARATH Protein MICRORCHIDIA 4 OS=Arabidopsis thaliana OX=3702 GN=MORC4 PE=1 SV=2
	GO:0006952	defense response
	GO:1902290	positive regulation of defense response to oomycetes
Scaffold_191	HUMLU_CAS0073603.t1.p1	174614190	174615518	Q8VYN9	sp|Q8VYN9|PHO32_ARATH Universal stress protein PHOS32 OS=Arabidopsis thaliana OX=3702 GN=PHOS32 PE=1 SV=1
	GO:0002238	response to molecule of fungal origin
Scaffold_1531	HUMLU_CAS0010657.t1.p1	464968964	464970566	Q8GXV7	sp|Q8GXV7|PDLP1_ARATH Plasmodesmata-located protein 1 OS=Arabidopsis thaliana OX=3702 GN=PDLP1 PE=1 SV=2
	GO:0006952	defense response
Scaffold_1531	HUMLU_CAS0000698.t2.p1	10389948	10395791	Q9ASP6	sp|Q9ASP6|HNRPQ_ARATH Heterogeneous nuclear ribonucleoprotein Q OS=Arabidopsis thaliana OX=3702 GN=LIF2 PE=1 SV=1
	GO:0042742	defense response to bacterium
	GO:0050832	defense response to fungus
Scaffold_77	HUMLU_CAS0052362.t1.p1	309551539	309552048	P0DKH5	sp|P0DKH5|WRK52_ARATH Disease resistance protein RRS1 OS=Arabidopsis thaliana OX=3702 GN=RRS1 PE=1 SV=1
	GO:0006952	defense response
Scaffold_77	HUMLU_CAS0051103.t1.p1	245244170	245245215	Q9LRR4	sp|Q9LRR4|R13L1_ARATH Putative disease resistance RPP13-like protein 1 OS=Arabidopsis thaliana OX=3702 GN=RPPL1 PE=3 SV=1
	GO:0006952	defense response
Scaffold_1531	HUMLU_CAS0004094.t1.p1	148716383	148723310	Q25AG3	sp|Q25AG3|LERK3_ORYSI G-type lectin S-receptor-like serine/threonine-protein kinase LECRK3 OS=Oryza sativa subsp. indica OX=39946 GN=LECRK3 PE=3 SV=2
	GO:0006952	defense response
Scaffold_172	HUMLU_CAS0045338.t1.p1	306940874	306943854	O23530	sp|O23530|SNC1_ARATH Protein SUPPRESSOR OF npr1-1, CONSTITUTIVE 1 OS=Arabidopsis thaliana OX=3702 GN=SNC1 PE=1 SV=5
	GO:0042742	defense response to bacterium
	GO:0009862	systemic acquired resistance, salicylic acid mediated signaling pathway
Scaffold_49	HUMLU_CAS0063177.t1.p1	44815189	44817248	Q8VZE7	sp|Q8VZE7|RAP_ARATH RAP domain-containing protein, chloroplastic OS=Arabidopsis thaliana OX=3702 GN=RAP PE=1 SV=1
	GO:0006952	defense response
Scaffold_172	HUMLU_CAS0045479.t1.p1	308748124	308755145	Q7XA39	sp|Q7XA39|RGA4_SOLBU Putative disease resistance protein RGA4 OS=Solanum bulbocastanum OX=147425 GN=RGA4 PE=2 SV=1
	GO:0006952	defense response
Scaffold_73	HUMLU_CAS0054490.t1.p1	53378231	53381237	Q9SCZ4	sp|Q9SCZ4|FERON_ARATH Receptor-like protein kinase FERONIA OS=Arabidopsis thaliana OX=3702 GN=FER PE=1 SV=1
	GO:0050832	defense response to fungus
Scaffold_76	HUMLU_CAS0027362.t1.p1	10581085	10584019	Q949S9	sp|Q949S9|SPF27_ARATH Pre-mRNA-splicing factor SPF27 homolog OS=Arabidopsis thaliana OX=3702 GN=MOS4 PE=1 SV=1
	GO:0009870	defense response signaling pathway, resistance gene-dependent
	GO:0042742	defense response to bacterium
	GO:0050832	defense response to fungus
Scaffold_1533	HUMLU_CAS0021903.t1.p1	103089897	103091926	O49858	sp|O49858|C82A3_SOYBN Cytochrome P450 82A3 OS=Glycine max OX=3847 GN=CYP82A3 PE=2 SV=1
	GO:0098542	defense response to other organism
Scaffold_77	HUMLU_CAS0051466.t1.p1	270310426	270311052	Q7XBQ9	sp|Q7XBQ9|RGA2_SOLBU Disease resistance protein RGA2 OS=Solanum bulbocastanum OX=147425 GN=RGA2 PE=1 SV=1
	GO:0006952	defense response
Scaffold_76	HUMLU_CAS0027228.t1.p1	8385087	8387328	Q7XA40	sp|Q7XA40|RGA3_SOLBU Putative disease resistance protein RGA3 OS=Solanum bulbocastanum OX=147425 GN=RGA3 PE=2 SV=2
	GO:0006952	defense response
Scaffold_19	HUMLU_CAS0012359.t1.p1	17699210	17702740	Q9LRR4	sp|Q9LRR4|R13L1_ARATH Putative disease resistance RPP13-like protein 1 OS=Arabidopsis thaliana OX=3702 GN=RPPL1 PE=3 SV=1
	GO:0006952	defense response
Scaffold_49	HUMLU_CAS0061057.t1.p1	9507608	9511256	Q8GYA4	sp|Q8GYA4|CRK10_ARATH Cysteine-rich receptor-like protein kinase 10 OS=Arabidopsis thaliana OX=3702 GN=CRK10 PE=1 SV=3
	GO:0042742	defense response to bacterium
Scaffold_1531	HUMLU_CAS0004097.t1.p1	148813531	148816071	Q7FAZ2	sp|Q7FAZ2|LERK2_ORYSJ G-type lectin S-receptor-like serine/threonine-protein kinase LECRK2 OS=Oryza sativa subsp. japonica OX=39947 GN=LECRK2 PE=3 SV=1
	GO:0006952	defense response
Scaffold_76	HUMLU_CAS0033492.t1.p1	330937618	330940224	Q9SU30	sp|Q9SU30|CPR1_ARATH F-box protein CPR1 OS=Arabidopsis thaliana OX=3702 GN=CPR1 PE=1 SV=2
	GO:0031348	negative regulation of defense response
Scaffold_73	HUMLU_CAS0060138.t1.p1	300432618	300434435	Q6JN46	sp|Q6JN46|EIX2_SOLLC Receptor-like protein EIX2 OS=Solanum lycopersicum OX=4081 GN=EIX2 PE=1 SV=2
	GO:0050832	defense response to fungus
Scaffold_77	HUMLU_CAS0047784.t1.p1	32365297	32367674	Q9S726	sp|Q9S726|RPI3_ARATH Probable ribose-5-phosphate isomerase 3, chloroplastic OS=Arabidopsis thaliana OX=3702 GN=RPI3 PE=1 SV=1
	GO:0042742	defense response to bacterium
Scaffold_76	HUMLU_CAS0034572.t1.p1	351109073	351111634	Q9SCZ4	sp|Q9SCZ4|FERON_ARATH Receptor-like protein kinase FERONIA OS=Arabidopsis thaliana OX=3702 GN=FER PE=1 SV=1
	GO:0050832	defense response to fungus
Scaffold_1531	HUMLU_CAS0010094.t1.p1	453538340	453541999	O22446	sp|O22446|HDA19_ARATH Histone deacetylase 19 OS=Arabidopsis thaliana OX=3702 GN=HDA19 PE=1 SV=2
	GO:0009861	jasmonic acid and ethylene-dependent systemic resistance
Scaffold_19	HUMLU_CAS0012347.t1.p1	17596466	17598532	Q9LRR5	sp|Q9LRR5|DRL21_ARATH Putative disease resistance protein At3g14460 OS=Arabidopsis thaliana OX=3702 GN=At3g14460 PE=3 SV=1
	GO:0042742	defense response to bacterium
	GO:0009817	defense response to fungus, incompatible interaction
Scaffold_1533	HUMLU_CAS0026665.t1.p1	418580028	418584340	Q42371	sp|Q42371|ERECT_ARATH LRR receptor-like serine/threonine-protein kinase ERECTA OS=Arabidopsis thaliana OX=3702 GN=ERECTA PE=1 SV=1
	GO:0042742	defense response to bacterium
	GO:0050832	defense response to fungus
Scaffold_172	HUMLU_CAS0040514.t1.p2	17804141	17809346	Q9M8L4	sp|Q9M8L4|GLPK_ARATH Glycerol kinase OS=Arabidopsis thaliana OX=3702 GN=GLPK PE=1 SV=1
	GO:0042742	defense response to bacterium
	GO:0002237	response to molecule of bacterial origin
Scaffold_49	HUMLU_CAS0060834.t1.p2	6402504	6404484	P0CB16	sp|P0CB16|DRL25_ARATH Putative disease resistance protein At4g19050 OS=Arabidopsis thaliana OX=3702 GN=At4g19050 PE=3 SV=2
	GO:0006952	defense response
Scaffold_1533	HUMLU_CAS0026898.t1.p1	423363805	423365496	Q8LGB6	sp|Q8LGB6|ZED1_ARATH Non-functional pseudokinase ZED1 OS=Arabidopsis thaliana OX=3702 GN=ZED1 PE=1 SV=1
	GO:0050829	defense response to Gram-negative bacterium
Scaffold_76	HUMLU_CAS0032484.t1.p1	290574796	290577720	Q9SU71	sp|Q9SU71|EDSBC_ARATH Protein EDS1B OS=Arabidopsis thaliana OX=3702 GN=EDS1B PE=1 SV=1
	GO:0006952	defense response
Scaffold_24	HUMLU_CAS0038217.t1.p1	210461019	210461745	Q8RY65	sp|Q8RY65|NIK2_ARATH Protein NSP-INTERACTING KINASE 2 OS=Arabidopsis thaliana OX=3702 GN=NIK2 PE=1 SV=1
	GO:0006952	defense response
Scaffold_172	HUMLU_CAS0040403.t1.p1	13654041	13655660	O81825	sp|O81825|DRL28_ARATH Probable disease resistance protein At4g27220 OS=Arabidopsis thaliana OX=3702 GN=At4g27220 PE=2 SV=1
	GO:0006952	defense response
Scaffold_76	HUMLU_CAS0028296.t1.p1	25802020	25804847	O48533	sp|O48533|PYM_ARATH Protein POLYCHOME OS=Arabidopsis thaliana OX=3702 GN=PYM PE=1 SV=1
	GO:0006952	defense response
	GO:1900426	positive regulation of defense response to bacterium
Scaffold_1531	HUMLU_CAS0001957.t1.p1	45473894	45475554	Q8VY57	sp|Q8VY57|ARL8A_ARATH ADP-ribosylation factor-like protein 8a OS=Arabidopsis thaliana OX=3702 GN=ARL8A PE=2 SV=1
	GO:0051607	defense response to virus
Scaffold_77	HUMLU_CAS0051496.t1.p1	271189154	271197503	Q7XJJ7	sp|Q7XJJ7|FAAH_ARATH Fatty acid amide hydrolase OS=Arabidopsis thaliana OX=3702 GN=FAAH PE=1 SV=1
	GO:0042742	defense response to bacterium
Scaffold_1533	HUMLU_CAS0026254.t1.p1	408419094	408419876	Q42371	sp|Q42371|ERECT_ARATH LRR receptor-like serine/threonine-protein kinase ERECTA OS=Arabidopsis thaliana OX=3702 GN=ERECTA PE=1 SV=1
	GO:0042742	defense response to bacterium
	GO:0050832	defense response to fungus
Scaffold_76	HUMLU_CAS0028771.t1.p1	41719877	41726811	V9M2S5	sp|V9M2S5|RPV1_VITRO Disease resistance protein RPV1 OS=Vitis rotundifolia OX=103349 GN=RPV1 PE=1 SV=1
	GO:0009817	defense response to fungus, incompatible interaction
Scaffold_76	HUMLU_CAS0034916.t1.p1	355018141	355021038	Q9LRR4	sp|Q9LRR4|R13L1_ARATH Putative disease resistance RPP13-like protein 1 OS=Arabidopsis thaliana OX=3702 GN=RPPL1 PE=3 SV=1
	GO:0006952	defense response
Scaffold_1531	HUMLU_CAS0005117.t1.p1	207454757	207461499	Q9S745	sp|Q9S745|PAD4_ARATH Lipase-like PAD4 OS=Arabidopsis thaliana OX=3702 GN=PAD4 PE=1 SV=1
	GO:0009816	defense response to bacterium, incompatible interaction
	GO:0050829	defense response to Gram-negative bacterium
	GO:0002213	defense response to insect
	GO:0031348	negative regulation of defense response
	GO:1900426	positive regulation of defense response to bacterium
	GO:1900367	positive regulation of defense response to insect
	GO:0009627	systemic acquired resistance
	GO:0009862	systemic acquired resistance, salicylic acid mediated signaling pathway
Scaffold_19	HUMLU_CAS0012396.t1.p1	18127979	18128662	V9M2S5	sp|V9M2S5|RPV1_VITRO Disease resistance protein RPV1 OS=Vitis rotundifolia OX=103349 GN=RPV1 PE=1 SV=1
	GO:0009817	defense response to fungus, incompatible interaction
Scaffold_49	HUMLU_CAS0061441.t1.p1	14050570	14051139	Q9C8I6	sp|Q9C8I6|IOS1_ARATH LRR receptor-like serine/threonine-protein kinase IOS1 OS=Arabidopsis thaliana OX=3702 GN=IOS1 PE=1 SV=1
	GO:0002229	defense response to oomycetes
	GO:1902289	negative regulation of defense response to oomycetes
	GO:1900426	positive regulation of defense response to bacterium
	GO:2000071	regulation of defense response by callose deposition
	GO:1900150	regulation of defense response to fungus
	GO:0002237	response to molecule of bacterial origin
	GO:0002238	response to molecule of fungal origin
Scaffold_24	HUMLU_CAS0035998.t2.p1	15850773	15854308	Q8GUG7	sp|Q8GUG7|RH50_ARATH DEAD-box ATP-dependent RNA helicase 50 OS=Arabidopsis thaliana OX=3702 GN=RH50 PE=2 SV=2
	GO:0006968	cellular defense response
	GO:0009817	defense response to fungus, incompatible interaction
Scaffold_73	HUMLU_CAS0055938.t1.p1	117229173	117230579	Q9SXS8	sp|Q9SXS8|ERF3_TOBAC Ethylene-responsive transcription factor 3 OS=Nicotiana tabacum OX=4097 GN=ERF3 PE=2 SV=1
	GO:0006952	defense response
Scaffold_1531	HUMLU_CAS0010924.t1.p1	468058728	468060437	Q9LSF8	sp|Q9LSF8|C82G1_ARATH Dimethylnonatriene synthase OS=Arabidopsis thaliana OX=3702 GN=CYP82G1 PE=1 SV=1
	GO:0050832	defense response to fungus
	GO:0002213	defense response to insect
	GO:0098542	defense response to other organism
Scaffold_73	HUMLU_CAS0054255.t1.p1	44193988	44197775	Q94BY9	sp|Q94BY9|GAP22_ARATH Rab GTPase-activating protein 22 OS=Arabidopsis thaliana OX=3702 GN=RABGAP22 PE=1 SV=1
	GO:0006952	defense response
Scaffold_24	HUMLU_CAS0036154.t1.p1	17851399	17854431	Q8L868	sp|Q8L868|E1311_ARATH Glucan endo-1,3-beta-glucosidase 11 OS=Arabidopsis thaliana OX=3702 GN=At1g32860 PE=2 SV=1
	GO:0006952	defense response
Scaffold_49	HUMLU_CAS0060771.t1.p1	5553623	5555098	Q8GYA4	sp|Q8GYA4|CRK10_ARATH Cysteine-rich receptor-like protein kinase 10 OS=Arabidopsis thaliana OX=3702 GN=CRK10 PE=1 SV=3
	GO:0042742	defense response to bacterium
Scaffold_49	HUMLU_CAS0066581.t1.p1	122607092	122611032	O24606	sp|O24606|EIN3_ARATH Protein ETHYLENE INSENSITIVE 3 OS=Arabidopsis thaliana OX=3702 GN=EIN3 PE=1 SV=1
	GO:0042742	defense response to bacterium
Scaffold_49	HUMLU_CAS0064917.t1.p1	84380596	84382044	F4IXW2	sp|F4IXW2|BIG5_ARATH Brefeldin A-inhibited guanine nucleotide-exchange protein 5 OS=Arabidopsis thaliana OX=3702 GN=BIG5 PE=1 SV=2
	GO:0042742	defense response to bacterium
Scaffold_49	HUMLU_CAS0065494.t1.p1	96604364	96607177	P46637	sp|P46637|ARGI1_ARATH Arginase 1, mitochondrial OS=Arabidopsis thaliana OX=3702 GN=ARGAH1 PE=1 SV=1
	GO:0042742	defense response to bacterium
Scaffold_191	HUMLU_CAS0071415.t1.p1	36243910	36244818	Q8H1D6	sp|Q8H1D6|RBK1_ARATH Receptor-like cytosolic serine/threonine-protein kinase RBK1 OS=Arabidopsis thaliana OX=3702 GN=RBK1 PE=1 SV=1
	GO:0050832	defense response to fungus
	GO:0009814	defense response, incompatible interaction
Scaffold_77	HUMLU_CAS0052522.t1.p1	311873234	311874171	Q9SBK8	sp|Q9SBK8|THN_BRARP Thionin OS=Brassica rapa subsp. pekinensis OX=51351 GN=THI2 PE=2 SV=1
	GO:0006952	defense response
Scaffold_19	HUMLU_CAS0012289.t1.p1	17060385	17064078	Q5MR23	sp|Q5MR23|9DC3_SOLPI Receptor-like protein 9DC3 OS=Solanum pimpinellifolium OX=4084 GN=9DC3 PE=3 SV=1
	GO:0050832	defense response to fungus
Scaffold_24	HUMLU_CAS0037053.t1.p1	56776712	56779681	Q7XA40	sp|Q7XA40|RGA3_SOLBU Putative disease resistance protein RGA3 OS=Solanum bulbocastanum OX=147425 GN=RGA3 PE=2 SV=2
	GO:0006952	defense response
Scaffold_19	HUMLU_CAS0013830.t1.p1	73797893	73799802	Q8L4N1	sp|Q8L4N1|PHO34_ARATH Universal stress protein PHOS34 OS=Arabidopsis thaliana OX=3702 GN=PHOS34 PE=1 SV=1
	GO:0002238	response to molecule of fungal origin
Scaffold_1533	HUMLU_CAS0025603.t1.p1	377796089	377797402	Q84TG3	sp|Q84TG3|PUB23_ARATH E3 ubiquitin-protein ligase PUB23 OS=Arabidopsis thaliana OX=3702 GN=PUB23 PE=1 SV=1
	GO:0006952	defense response
	GO:0002679	respiratory burst involved in defense response
Scaffold_172	HUMLU_CAS0042401.t1.p1	100069208	100071928	O82484	sp|O82484|DRL23_ARATH Putative disease resistance protein At4g10780 OS=Arabidopsis thaliana OX=3702 GN=At4g10780 PE=3 SV=1
	GO:0006952	defense response
Scaffold_172	HUMLU_CAS0042465.t1.p1	105149994	105505012	Q9FL69	sp|Q9FL69|AGD5_ARATH ADP-ribosylation factor GTPase-activating protein AGD5 OS=Arabidopsis thaliana OX=3702 GN=AGD5 PE=1 SV=1
	GO:0050829	defense response to Gram-negative bacterium
Scaffold_172	HUMLU_CAS0044989.t1.p1	301228793	301241340	Q6JN46	sp|Q6JN46|EIX2_SOLLC Receptor-like protein EIX2 OS=Solanum lycopersicum OX=4081 GN=EIX2 PE=1 SV=2
	GO:0050832	defense response to fungus
Scaffold_77	HUMLU_CAS0051929.t1.p1	297346183	297346818	Q7FAZ3	sp|Q7FAZ3|LERK1_ORYSJ G-type lectin S-receptor-like serine/threonine-protein kinase LECRK1 OS=Oryza sativa subsp. japonica OX=39947 GN=LECRK1 PE=2 SV=1
	GO:0006952	defense response
Scaffold_76	HUMLU_CAS0034915.t1.p1	354998889	355000848	Q9LRR4	sp|Q9LRR4|R13L1_ARATH Putative disease resistance RPP13-like protein 1 OS=Arabidopsis thaliana OX=3702 GN=RPPL1 PE=3 SV=1
	GO:0006952	defense response
Scaffold_77	HUMLU_CAS0051566.t1.p1	275020375	275021698	Q9SX38	sp|Q9SX38|DRL4_ARATH Putative disease resistance protein At1g50180 OS=Arabidopsis thaliana OX=3702 GN=At1g50180 PE=3 SV=2
	GO:0006952	defense response
Scaffold_49	HUMLU_CAS0068673.t1.p1	207765871	207768181	Q9LK35	sp|Q9LK35|THE1_ARATH Receptor-like protein kinase THESEUS 1 OS=Arabidopsis thaliana OX=3702 GN=THE1 PE=1 SV=1
	GO:0009817	defense response to fungus, incompatible interaction
Scaffold_1531	HUMLU_CAS0005047.t1.p1	203546464	203549326	O82484	sp|O82484|DRL23_ARATH Putative disease resistance protein At4g10780 OS=Arabidopsis thaliana OX=3702 GN=At4g10780 PE=3 SV=1
	GO:0006952	defense response
Scaffold_1533	HUMLU_CAS0021273.t1.p1	30860036	30861073	Q9FP13	sp|Q9FP13|SERL2_ORYSJ LRR receptor kinase SERL2 OS=Oryza sativa subsp. japonica OX=39947 GN=SERL2 PE=1 SV=1
	GO:0006952	defense response
Scaffold_191	HUMLU_CAS0070255.t1.p1	4198314	4212321	Q7XA40	sp|Q7XA40|RGA3_SOLBU Putative disease resistance protein RGA3 OS=Solanum bulbocastanum OX=147425 GN=RGA3 PE=2 SV=2
	GO:0006952	defense response
Scaffold_172	HUMLU_CAS0044887.t1.p1	299588737	299589733	Q6JN47	sp|Q6JN47|EIX1_SOLLC Receptor-like protein EIX1 OS=Solanum lycopersicum OX=4081 GN=EIX1 PE=2 SV=2
	GO:0050832	defense response to fungus
Scaffold_172	HUMLU_CAS0045575.t1.p1	309847158	309849500	Q6JN46	sp|Q6JN46|EIX2_SOLLC Receptor-like protein EIX2 OS=Solanum lycopersicum OX=4081 GN=EIX2 PE=1 SV=2
	GO:0050832	defense response to fungus
Scaffold_172	HUMLU_CAS0040816.t1.p1	24310909	24313168	Q9C8I6	sp|Q9C8I6|IOS1_ARATH LRR receptor-like serine/threonine-protein kinase IOS1 OS=Arabidopsis thaliana OX=3702 GN=IOS1 PE=1 SV=1
	GO:0002229	defense response to oomycetes
	GO:1902289	negative regulation of defense response to oomycetes
	GO:1900426	positive regulation of defense response to bacterium
	GO:2000071	regulation of defense response by callose deposition
	GO:1900150	regulation of defense response to fungus
	GO:0002237	response to molecule of bacterial origin
	GO:0002238	response to molecule of fungal origin
Scaffold_49	HUMLU_CAS0068980.t1.p1	231963069	231969742	Q93YN1	sp|Q93YN1|CRPK1_ARATH Cold-responsive protein kinase 1 OS=Arabidopsis thaliana OX=3702 GN=CRPK1 PE=1 SV=1
	GO:0002237	response to molecule of bacterial origin
Scaffold_1531	HUMLU_CAS0010887.t1.p1	467711007	467713261	Q9LSF8	sp|Q9LSF8|C82G1_ARATH Dimethylnonatriene synthase OS=Arabidopsis thaliana OX=3702 GN=CYP82G1 PE=1 SV=1
	GO:0050832	defense response to fungus
	GO:0002213	defense response to insect
	GO:0098542	defense response to other organism
Scaffold_1533	HUMLU_CAS0023667.t1.p1	209446914	209455467	O49858	sp|O49858|C82A3_SOYBN Cytochrome P450 82A3 OS=Glycine max OX=3847 GN=CYP82A3 PE=2 SV=1
	GO:0098542	defense response to other organism
Scaffold_77	HUMLU_CAS0046434.t9.p1	12079386	12235883	Q9XIF0	sp|Q9XIF0|DRL13_ARATH Putative disease resistance protein At1g59780 OS=Arabidopsis thaliana OX=3702 GN=At1g59780 PE=3 SV=1
	GO:0006952	defense response
Scaffold_73	HUMLU_CAS0054380.t1.p1	48400479	48403277	Q9SCZ4	sp|Q9SCZ4|FERON_ARATH Receptor-like protein kinase FERONIA OS=Arabidopsis thaliana OX=3702 GN=FER PE=1 SV=1
	GO:0050832	defense response to fungus
Scaffold_1531	HUMLU_CAS0002582.t1.p1	67241669	67243385	Q8H1D6	sp|Q8H1D6|RBK1_ARATH Receptor-like cytosolic serine/threonine-protein kinase RBK1 OS=Arabidopsis thaliana OX=3702 GN=RBK1 PE=1 SV=1
	GO:0050832	defense response to fungus
	GO:0009814	defense response, incompatible interaction
Scaffold_1531	HUMLU_CAS0010221.t1.p1	456184802	456185752	Q9ASS4	sp|Q9ASS4|Y5838_ARATH Probably inactive leucine-rich repeat receptor-like protein kinase At5g48380 OS=Arabidopsis thaliana OX=3702 GN=At5g48380 PE=1 SV=1
	GO:0042742	defense response to bacterium
	GO:0031348	negative regulation of defense response
Scaffold_49	HUMLU_CAS0064751.t1.p1	80888145	80889156	L8BRS3	sp|L8BRS3|GLP1_MORAL Germin-like protein OS=Morus alba OX=3498 PE=1 SV=1
	GO:0050832	defense response to fungus
	GO:0050829	defense response to Gram-negative bacterium
	GO:0050830	defense response to Gram-positive bacterium
Scaffold_172	HUMLU_CAS0044893.t1.p1	299716454	299717695	Q6JN47	sp|Q6JN47|EIX1_SOLLC Receptor-like protein EIX1 OS=Solanum lycopersicum OX=4081 GN=EIX1 PE=2 SV=2
	GO:0050832	defense response to fungus
Scaffold_172	HUMLU_CAS0045257.t20.p1	305635548	305760214	Q6JN46	sp|Q6JN46|EIX2_SOLLC Receptor-like protein EIX2 OS=Solanum lycopersicum OX=4081 GN=EIX2 PE=1 SV=2
	GO:0050832	defense response to fungus
Scaffold_77	HUMLU_CAS0046563.t11.p2	13228228	13309277	Q8W4J9	sp|Q8W4J9|RPP8_ARATH Disease resistance protein RPP8 OS=Arabidopsis thaliana OX=3702 GN=RPP8 PE=1 SV=2
	GO:0006952	defense response
	GO:0051607	defense response to virus
	GO:0002230	positive regulation of defense response to virus by host
Scaffold_77	HUMLU_CAS0051097.t1.p1	245075425	245079846	Q9LRR4	sp|Q9LRR4|R13L1_ARATH Putative disease resistance RPP13-like protein 1 OS=Arabidopsis thaliana OX=3702 GN=RPPL1 PE=3 SV=1
	GO:0006952	defense response
Scaffold_172	HUMLU_CAS0040923.t1.p1	25676362	25679592	Q9LRR4	sp|Q9LRR4|R13L1_ARATH Putative disease resistance RPP13-like protein 1 OS=Arabidopsis thaliana OX=3702 GN=RPPL1 PE=3 SV=1
	GO:0006952	defense response
Scaffold_77	HUMLU_CAS0047232.t1.p2	22021025	22079619	P0C8S1	sp|P0C8S1|RP8L2_ARATH Probable disease resistance RPP8-like protein 2 OS=Arabidopsis thaliana OX=3702 GN=RPP8L2 PE=3 SV=1
	GO:0006952	defense response
Scaffold_76	HUMLU_CAS0028692.t1.p1	38578885	38579574	Q949U7	sp|Q949U7|PRX2E_ARATH Peroxiredoxin-2E, chloroplastic OS=Arabidopsis thaliana OX=3702 GN=PRXIIE PE=1 SV=2
	GO:0042742	defense response to bacterium
Scaffold_1533	HUMLU_CAS0024434.t1.p1	278912551	278915251	Q8RY65	sp|Q8RY65|NIK2_ARATH Protein NSP-INTERACTING KINASE 2 OS=Arabidopsis thaliana OX=3702 GN=NIK2 PE=1 SV=1
	GO:0006952	defense response
Scaffold_19	HUMLU_CAS0019013.t1.p1	392278404	392281728	Q9C7F7	sp|Q9C7F7|LTPG1_ARATH Non-specific lipid transfer protein GPI-anchored 1 OS=Arabidopsis thaliana OX=3702 GN=LTPG1 PE=2 SV=1
	GO:0050832	defense response to fungus
Scaffold_1531	HUMLU_CAS0002818.t1.p1	77522029	77523381	Q8RXX9	sp|Q8RXX9|ATL6_ARATH E3 ubiquitin-protein ligase ATL6 OS=Arabidopsis thaliana OX=3702 GN=ATL6 PE=1 SV=2
	GO:0009816	defense response to bacterium, incompatible interaction
	GO:0009814	defense response, incompatible interaction
Scaffold_172	HUMLU_CAS0040641.t1.p1	21206731	21209503	Q5MR23	sp|Q5MR23|9DC3_SOLPI Receptor-like protein 9DC3 OS=Solanum pimpinellifolium OX=4084 GN=9DC3 PE=3 SV=1
	GO:0050832	defense response to fungus
Scaffold_77	HUMLU_CAS0046566.t1.p1	13240454	13242091	Q9SX38	sp|Q9SX38|DRL4_ARATH Putative disease resistance protein At1g50180 OS=Arabidopsis thaliana OX=3702 GN=At1g50180 PE=3 SV=2
	GO:0006952	defense response
Scaffold_1531	HUMLU_CAS0010879.t1.p1	467538341	467571750	Q9LSF8	sp|Q9LSF8|C82G1_ARATH Dimethylnonatriene synthase OS=Arabidopsis thaliana OX=3702 GN=CYP82G1 PE=1 SV=1
	GO:0050832	defense response to fungus
	GO:0002213	defense response to insect
	GO:0098542	defense response to other organism
Scaffold_191	HUMLU_CAS0072218.t1.p1	108905157	108909810	Q9LFS4	sp|Q9LFS4|NIK1_ARATH Protein NSP-INTERACTING KINASE 1 OS=Arabidopsis thaliana OX=3702 GN=NIK1 PE=1 SV=1
	GO:0051607	defense response to virus
Scaffold_49	HUMLU_CAS0068997.t1.p1	232824874	232830575	O80959	sp|O80959|PLP6_ARATH Patatin-like protein 6 OS=Arabidopsis thaliana OX=3702 GN=PLP6 PE=1 SV=1
	GO:0006952	defense response
Scaffold_76	HUMLU_CAS0028165.t1.p1	22270039	22273359	Q9LRR4	sp|Q9LRR4|R13L1_ARATH Putative disease resistance RPP13-like protein 1 OS=Arabidopsis thaliana OX=3702 GN=RPPL1 PE=3 SV=1
	GO:0006952	defense response
Scaffold_172	HUMLU_CAS0045350.t1.p1	307070309	307071344	Q9SZ66	sp|Q9SZ66|DSC1_ARATH Disease resistance-like protein DSC1 OS=Arabidopsis thaliana OX=3702 GN=DSC1 PE=1 SV=1
	GO:0042742	defense response to bacterium
Scaffold_49	HUMLU_CAS0068238.t1.p1	185836290	185838094	Q9M2T2	sp|Q9M2T2|PP16A_ARATH 16 kDa phloem protein 1 OS=Arabidopsis thaliana OX=3702 GN=PP16-1 PE=1 SV=1
	GO:0006952	defense response
Scaffold_77	HUMLU_CAS0046816.t1.p1	16520991	16523396	Q0JEU6	sp|Q0JEU6|LERK3_ORYSJ G-type lectin S-receptor-like serine/threonine-protein kinase LECRK3 OS=Oryza sativa subsp. japonica OX=39947 GN=LECRK3 PE=3 SV=2
	GO:0006952	defense response
Scaffold_172	HUMLU_CAS0045301.t1.p1	306320523	306323921	Q8L3R3	sp|Q8L3R3|RFL1_ARATH Disease resistance protein RFL1 OS=Arabidopsis thaliana OX=3702 GN=RFL1 PE=3 SV=2
	GO:0006952	defense response
Scaffold_76	HUMLU_CAS0034155.t1.p1	345297412	345301243	P46283	sp|P46283|S17P_ARATH Sedoheptulose-1,7-bisphosphatase, chloroplastic OS=Arabidopsis thaliana OX=3702 GN=At3g55800 PE=2 SV=1
	GO:0042742	defense response to bacterium
Scaffold_77	HUMLU_CAS0046457.t1.p1	12240572	12242302	P0C8S1	sp|P0C8S1|RP8L2_ARATH Probable disease resistance RPP8-like protein 2 OS=Arabidopsis thaliana OX=3702 GN=RPP8L2 PE=3 SV=1
	GO:0006952	defense response
Scaffold_77	HUMLU_CAS0047197.t2.p1	21779153	21782871	P0C8S1	sp|P0C8S1|RP8L2_ARATH Probable disease resistance RPP8-like protein 2 OS=Arabidopsis thaliana OX=3702 GN=RPP8L2 PE=3 SV=1
	GO:0006952	defense response
Scaffold_49	HUMLU_CAS0060912.t1.p1	7327829	7330288	Q9M0X5	sp|Q9M0X5|CRK25_ARATH Cysteine-rich receptor-like protein kinase 25 OS=Arabidopsis thaliana OX=3702 GN=CRK25 PE=3 SV=1
	GO:0042742	defense response to bacterium
Scaffold_172	HUMLU_CAS0045024.t1.p1	302177431	302180322	Q6JN46	sp|Q6JN46|EIX2_SOLLC Receptor-like protein EIX2 OS=Solanum lycopersicum OX=4081 GN=EIX2 PE=1 SV=2
	GO:0050832	defense response to fungus
Scaffold_172	HUMLU_CAS0045252.t1.p1	305439508	305440888	P84531	sp|P84531|RIP_CUCMO Ribosome-inactivating protein cucurmosin OS=Cucurbita moschata OX=3662 PE=1 SV=2
	GO:0006952	defense response
Scaffold_49	HUMLU_CAS0066458.t1.p1	117760376	117762981	Q9LNU1	sp|Q9LNU1|CRSP_ARATH CO(2)-response secreted protease OS=Arabidopsis thaliana OX=3702 GN=CRSP PE=2 SV=1
	GO:1900425	negative regulation of defense response to bacterium
Scaffold_73	HUMLU_CAS0054112.t1.p1	37319298	37321404	Q9FWR4	sp|Q9FWR4|DHAR1_ARATH Glutathione S-transferase DHAR1, mitochondrial OS=Arabidopsis thaliana OX=3702 GN=DHAR1 PE=1 SV=1
	GO:0006952	defense response
Scaffold_172	HUMLU_CAS0045138.t1.p1	303963387	303969365	V9M398	sp|V9M398|RUN1_VITRO Disease resistance protein RUN1 OS=Vitis rotundifolia OX=103349 GN=RUN1 PE=1 SV=1
	GO:0009817	defense response to fungus, incompatible interaction
Scaffold_76	HUMLU_CAS0027148.t1.p1	6606685	6608983	Q9LRR5	sp|Q9LRR5|DRL21_ARATH Putative disease resistance protein At3g14460 OS=Arabidopsis thaliana OX=3702 GN=At3g14460 PE=3 SV=1
	GO:0042742	defense response to bacterium
	GO:0009817	defense response to fungus, incompatible interaction
Scaffold_172	HUMLU_CAS0045564.t1.p1	309693944	309695818	Q6JN46	sp|Q6JN46|EIX2_SOLLC Receptor-like protein EIX2 OS=Solanum lycopersicum OX=4081 GN=EIX2 PE=1 SV=2
	GO:0050832	defense response to fungus
Scaffold_172	HUMLU_CAS0045650.t1.p1	311910190	311918266	Q6JN46	sp|Q6JN46|EIX2_SOLLC Receptor-like protein EIX2 OS=Solanum lycopersicum OX=4081 GN=EIX2 PE=1 SV=2
	GO:0050832	defense response to fungus
Scaffold_24	HUMLU_CAS0039685.t1.p1	337921809	337922671	Q6JN46	sp|Q6JN46|EIX2_SOLLC Receptor-like protein EIX2 OS=Solanum lycopersicum OX=4081 GN=EIX2 PE=1 SV=2
	GO:0050832	defense response to fungus
Scaffold_49	HUMLU_CAS0067575.t1.p1	156473311	156475158	Q9SU30	sp|Q9SU30|CPR1_ARATH F-box protein CPR1 OS=Arabidopsis thaliana OX=3702 GN=CPR1 PE=1 SV=2
	GO:0031348	negative regulation of defense response
Scaffold_77	HUMLU_CAS0049885.t1.p1	139047142	139051530	A2YD22	sp|A2YD22|MLOH1_ORYSI MLO protein homolog 1 OS=Oryza sativa subsp. indica OX=39946 GN=MLO1 PE=3 SV=2
	GO:0006952	defense response
Scaffold_24	HUMLU_CAS0037543.t1.p1	111584504	111587675	Q0JKZ0	sp|Q0JKZ0|SNL6_ORYSJ Cinnamoyl-CoA reductase-like SNL6 OS=Oryza sativa subsp. japonica OX=39947 GN=SNL6 PE=3 SV=1
	GO:0042742	defense response to bacterium
Scaffold_76	HUMLU_CAS0034526.t1.p1	350746362	350747674	Q9LRR4	sp|Q9LRR4|R13L1_ARATH Putative disease resistance RPP13-like protein 1 OS=Arabidopsis thaliana OX=3702 GN=RPPL1 PE=3 SV=1
	GO:0006952	defense response
Scaffold_19	HUMLU_CAS0016344.t1.p1	281145228	281147248	Q9M2D8	sp|Q9M2D8|Y3126_ARATH Uncharacterized protein At3g61260 OS=Arabidopsis thaliana OX=3702 GN=At3g61260 PE=1 SV=1
	GO:0051607	defense response to virus
Scaffold_172	HUMLU_CAS0041639.t1.p1	46148784	46180437	P84634	sp|P84634|DCL4_ARATH Dicer-like protein 4 OS=Arabidopsis thaliana OX=3702 GN=DCL4 PE=1 SV=2
	GO:0051607	defense response to virus
Scaffold_1531	HUMLU_CAS0006288.t1.p1	281593546	281594618	F8S296	sp|F8S296|ATG2_ARATH Autophagy-related protein 2 OS=Arabidopsis thaliana OX=3702 GN=ATG2 PE=2 SV=1
	GO:0009816	defense response to bacterium, incompatible interaction
	GO:0050832	defense response to fungus
Scaffold_19	HUMLU_CAS0018925.t1.p1	389323353	389326295	Q9FPJ5	sp|Q9FPJ5|LRR1_ARATH Leucine-rich repeat protein 1 OS=Arabidopsis thaliana OX=3702 GN=LRR1 PE=1 SV=1
	GO:0006952	defense response
Scaffold_77	HUMLU_CAS0046611.t1.p1	13683691	13686099	Q0JEU6	sp|Q0JEU6|LERK3_ORYSJ G-type lectin S-receptor-like serine/threonine-protein kinase LECRK3 OS=Oryza sativa subsp. japonica OX=39947 GN=LECRK3 PE=3 SV=2
	GO:0006952	defense response
Scaffold_76	HUMLU_CAS0035385.t1.p1	367189908	367190997	Q9LRR4	sp|Q9LRR4|R13L1_ARATH Putative disease resistance RPP13-like protein 1 OS=Arabidopsis thaliana OX=3702 GN=RPPL1 PE=3 SV=1
	GO:0006952	defense response
Scaffold_1533	HUMLU_CAS0023811.t1.p1	213451463	213458276	Q9FVW4	sp|Q9FVW4|RENT3_ARATH Regulator of nonsense transcripts UPF3 OS=Arabidopsis thaliana OX=3702 GN=UPF3 PE=1 SV=1
	GO:0042742	defense response to bacterium
Scaffold_172	HUMLU_CAS0041379.t2.p1	33804729	33809863	Q9M8L4	sp|Q9M8L4|GLPK_ARATH Glycerol kinase OS=Arabidopsis thaliana OX=3702 GN=GLPK PE=1 SV=1
	GO:0042742	defense response to bacterium
	GO:0002237	response to molecule of bacterial origin
Scaffold_76	HUMLU_CAS0030480.t1.p1	151031596	151032701	Q9XIF0	sp|Q9XIF0|DRL13_ARATH Putative disease resistance protein At1g59780 OS=Arabidopsis thaliana OX=3702 GN=At1g59780 PE=3 SV=1
	GO:0006952	defense response
Scaffold_77	HUMLU_CAS0048853.t1.p1	77107126	77109888	Q94AP3	sp|Q94AP3|WAT1_ARATH Protein WALLS ARE THIN 1 OS=Arabidopsis thaliana OX=3702 GN=WAT1 PE=1 SV=1
	GO:0006952	defense response
Scaffold_24	HUMLU_CAS0038155.t1.p1	198630949	198639022	Q8RXD6	sp|Q8RXD6|BRE1A_ARATH E3 ubiquitin-protein ligase BRE1-like 1 OS=Arabidopsis thaliana OX=3702 GN=HUB1 PE=1 SV=1
	GO:0009817	defense response to fungus, incompatible interaction
Scaffold_191	HUMLU_CAS0071640.t1.p1	48762351	48774931	Q9SHF3	sp|Q9SHF3|AGO2_ARATH Protein argonaute 2 OS=Arabidopsis thaliana OX=3702 GN=AGO2 PE=1 SV=1
	GO:0042742	defense response to bacterium
	GO:0051607	defense response to virus
Scaffold_76	HUMLU_CAS0032715.t1.p1	301717661	301723456	C0SVV6	sp|C0SVV6|CB60A_ARATH Calmodulin-binding protein 60 A OS=Arabidopsis thaliana OX=3702 GN=CBP60A PE=2 SV=1
	GO:1902478	negative regulation of defense response to bacterium, incompatible interaction
Scaffold_19	HUMLU_CAS0012530.t1.p1	20322684	20325517	Q9LQV2	sp|Q9LQV2|RDR1_ARATH RNA-dependent RNA polymerase 1 OS=Arabidopsis thaliana OX=3702 GN=RDR1 PE=2 SV=1
	GO:0006952	defense response
Scaffold_24	HUMLU_CAS0038169.t1.p1	202221178	202223132	C0LGN2	sp|C0LGN2|Y3148_ARATH Probable leucine-rich repeat receptor-like serine/threonine-protein kinase At3g14840 OS=Arabidopsis thaliana OX=3702 GN=LRR-RLK PE=1 SV=1
	GO:0009861	jasmonic acid and ethylene-dependent systemic resistance
Scaffold_49	HUMLU_CAS0060944.t1.p1	7721219	7745297	Q9M0X5	sp|Q9M0X5|CRK25_ARATH Cysteine-rich receptor-like protein kinase 25 OS=Arabidopsis thaliana OX=3702 GN=CRK25 PE=3 SV=1
	GO:0042742	defense response to bacterium
Scaffold_77	HUMLU_CAS0046669.t1.p1	14521180	14527359	Q9SZ66	sp|Q9SZ66|DSC1_ARATH Disease resistance-like protein DSC1 OS=Arabidopsis thaliana OX=3702 GN=DSC1 PE=1 SV=1
	GO:0042742	defense response to bacterium
Scaffold_1531	HUMLU_CAS0001814.t1.p1	39268611	39274382	F4JS25	sp|F4JS25|SRFR1_ARATH Suppressor of RPS4-RLD 1 OS=Arabidopsis thaliana OX=3702 GN=SRFR1 PE=1 SV=1
	GO:0042742	defense response to bacterium
	GO:0009816	defense response to bacterium, incompatible interaction
	GO:0031348	negative regulation of defense response
Scaffold_49	HUMLU_CAS0068733.t1.p1	210359014	210361340	Q9SJZ6	sp|Q9SJZ6|MED18_ARATH Mediator of RNA polymerase II transcription subunit 18 OS=Arabidopsis thaliana OX=3702 GN=MED18 PE=1 SV=1
	GO:0006952	defense response
	GO:1900150	regulation of defense response to fungus
Scaffold_172	HUMLU_CAS0044698.t1.p1	293174656	293176170	Q6JN46	sp|Q6JN46|EIX2_SOLLC Receptor-like protein EIX2 OS=Solanum lycopersicum OX=4081 GN=EIX2 PE=1 SV=2
	GO:0050832	defense response to fungus
Scaffold_172	HUMLU_CAS0045336.t1.p1	306920507	306924644	V9M2S5	sp|V9M2S5|RPV1_VITRO Disease resistance protein RPV1 OS=Vitis rotundifolia OX=103349 GN=RPV1 PE=1 SV=1
	GO:0009817	defense response to fungus, incompatible interaction
Scaffold_19	HUMLU_CAS0014845.t1.p1	161424792	161430083	Q680Q4	sp|Q680Q4|SIZ1_ARATH E3 SUMO-protein ligase SIZ1 OS=Arabidopsis thaliana OX=3702 GN=SIZ1 PE=1 SV=2
	GO:0006952	defense response
	GO:0010113	negative regulation of systemic acquired resistance
Scaffold_24	HUMLU_CAS0039892.t1.p1	343193207	343197425	Q6JN46	sp|Q6JN46|EIX2_SOLLC Receptor-like protein EIX2 OS=Solanum lycopersicum OX=4081 GN=EIX2 PE=1 SV=2
	GO:0050832	defense response to fungus
Scaffold_19	HUMLU_CAS0020153.t1.p1	415493678	415499318	F4I1S7	sp|F4I1S7|ELP2_ARATH Elongator complex protein 2 OS=Arabidopsis thaliana OX=3702 GN=ELP2 PE=1 SV=1
	GO:0006952	defense response
	GO:0031349	positive regulation of defense response
Scaffold_19	HUMLU_CAS0019662.t1.p1	407742626	407746904	F4I5D5	sp|F4I5D5|WTR11_ARATH WAT1-related protein At1g70260 OS=Arabidopsis thaliana OX=3702 GN=At1g70260 PE=2 SV=1
	GO:1900425	negative regulation of defense response to bacterium
	GO:1902289	negative regulation of defense response to oomycetes
	GO:1900150	regulation of defense response to fungus
Scaffold_172	HUMLU_CAS0045592.t1.p1	310263187	310266045	F4JT82	sp|F4JT82|RPP2C_ARATH Probable disease resistance protein At4g19520 OS=Arabidopsis thaliana OX=3702 GN=At4g19520 PE=3 SV=1
	GO:0006952	defense response
Scaffold_19	HUMLU_CAS0012358.t1.p2	17698423	17700829	Q9LRR4	sp|Q9LRR4|R13L1_ARATH Putative disease resistance RPP13-like protein 1 OS=Arabidopsis thaliana OX=3702 GN=RPPL1 PE=3 SV=1
	GO:0006952	defense response
Scaffold_76	HUMLU_CAS0033122.t1.p1	319128313	319131169	O81851	sp|O81851|BOI_ARATH E3 ubiquitin-protein ligase BOI OS=Arabidopsis thaliana OX=3702 GN=BOI PE=1 SV=1
	GO:0042742	defense response to bacterium
	GO:0050832	defense response to fungus
Scaffold_1531	HUMLU_CAS0000459.t1.p1	7683075	7686201	Q84W41	sp|Q84W41|GLR36_ARATH Glutamate receptor 3.6 OS=Arabidopsis thaliana OX=3702 GN=GLR3.6 PE=2 SV=1
	GO:0009864	induced systemic resistance, jasmonic acid mediated signaling pathway
Scaffold_191	HUMLU_CAS0074162.t1.p1	184748713	184753592	Q94CD5	sp|Q94CD5|ATG7_ARATH Ubiquitin-like modifier-activating enzyme atg7 OS=Arabidopsis thaliana OX=3702 GN=ATG7 PE=1 SV=1
	GO:0050832	defense response to fungus
Scaffold_49	HUMLU_CAS0060733.t1.p1	5117053	5120366	Q9T048	sp|Q9T048|DRL27_ARATH Disease resistance protein At4g27190 OS=Arabidopsis thaliana OX=3702 GN=At4g27190 PE=2 SV=1
	GO:0006952	defense response
Scaffold_172	HUMLU_CAS0042060.t1.p1	73422893	73426586	Q8L868	sp|Q8L868|E1311_ARATH Glucan endo-1,3-beta-glucosidase 11 OS=Arabidopsis thaliana OX=3702 GN=At1g32860 PE=2 SV=1
	GO:0006952	defense response
Scaffold_19	HUMLU_CAS0013504.t1.p1	51988947	51990163	Q9SRN0	sp|Q9SRN0|NHL1_ARATH NDR1/HIN1-like protein 1 OS=Arabidopsis thaliana OX=3702 GN=NHL1 PE=2 SV=1
	GO:0051607	defense response to virus
Scaffold_73	HUMLU_CAS0057840.t2.p1	241908361	241913267	Q9S736	sp|Q9S736|OBE1_ARATH Protein OBERON 1 OS=Arabidopsis thaliana OX=3702 GN=OBE1 PE=1 SV=1
	GO:0031347	regulation of defense response
Scaffold_76	HUMLU_CAS0030848.t1.p1	183922118	183925800	A0A1S3X835	sp|A0A1S3X835|MBP2C_TOBAC Protein MICROTUBULE BINDING PROTEIN 2C OS=Nicotiana tabacum OX=4097 GN=MBP2C PE=1 SV=1
	GO:0006952	defense response
	GO:0002230	positive regulation of defense response to virus by host
Scaffold_73	HUMLU_CAS0060151.t1.p1	300779155	300781543	Q93YN1	sp|Q93YN1|CRPK1_ARATH Cold-responsive protein kinase 1 OS=Arabidopsis thaliana OX=3702 GN=CRPK1 PE=1 SV=1
	GO:0002237	response to molecule of bacterial origin
Scaffold_19	HUMLU_CAS0020873.t1.p1	431343903	431345941	Q9LU89	sp|Q9LU89|2A5N_ARATH Serine/threonine protein phosphatase 2A 59 kDa regulatory subunit B' eta isoform OS=Arabidopsis thaliana OX=3702 GN=B'ETA PE=1 SV=1
	GO:0006952	defense response
Scaffold_1531	HUMLU_CAS0010644.t1.p1	464838853	464845442	Q84JA6	sp|Q84JA6|CESA4_ARATH Cellulose synthase A catalytic subunit 4 [UDP-forming] OS=Arabidopsis thaliana OX=3702 GN=CESA4 PE=1 SV=1
	GO:0042742	defense response to bacterium
	GO:0050832	defense response to fungus
Scaffold_1533	HUMLU_CAS0026166.t1.p1	403735682	403747937	Q0JEU6	sp|Q0JEU6|LERK3_ORYSJ G-type lectin S-receptor-like serine/threonine-protein kinase LECRK3 OS=Oryza sativa subsp. japonica OX=39947 GN=LECRK3 PE=3 SV=2
	GO:0006952	defense response
Scaffold_172	HUMLU_CAS0041208.t1.p1	28793936	28797358	Q5MR23	sp|Q5MR23|9DC3_SOLPI Receptor-like protein 9DC3 OS=Solanum pimpinellifolium OX=4084 GN=9DC3 PE=3 SV=1
	GO:0050832	defense response to fungus
Scaffold_77	HUMLU_CAS0049531.t1.p1	119036387	119039370	Q8VZJ2	sp|Q8VZJ2|BGNEM_ARATH Probable glucan endo-1,3-beta-glucosidase At4g16260 OS=Arabidopsis thaliana OX=3702 GN=At4g16260 PE=1 SV=1
	GO:0009817	defense response to fungus, incompatible interaction
	GO:0002215	defense response to nematode
Scaffold_77	HUMLU_CAS0048312.t1.p1	50195715	50197582	Q06548	sp|Q06548|PBL9_ARATH Probable serine/threonine-protein kinase PBL9 OS=Arabidopsis thaliana OX=3702 GN=PBL9 PE=1 SV=1
	GO:0006952	defense response
Scaffold_77	HUMLU_CAS0047212.t1.p1	21884386	21886143	Q9FJK8	sp|Q9FJK8|RP8L4_ARATH Probable disease resistance RPP8-like protein 4 OS=Arabidopsis thaliana OX=3702 GN=RPP8L4 PE=2 SV=1
	GO:0006952	defense response
Scaffold_77	HUMLU_CAS0052354.t1.p2	309413723	309417424	V9M2S5	sp|V9M2S5|RPV1_VITRO Disease resistance protein RPV1 OS=Vitis rotundifolia OX=103349 GN=RPV1 PE=1 SV=1
	GO:0009817	defense response to fungus, incompatible interaction
Scaffold_77	HUMLU_CAS0047244.t1.p1	22076596	22082607	Q9SX38	sp|Q9SX38|DRL4_ARATH Putative disease resistance protein At1g50180 OS=Arabidopsis thaliana OX=3702 GN=At1g50180 PE=3 SV=2
	GO:0006952	defense response
Scaffold_76	HUMLU_CAS0034819.t1.p1	353418603	353420501	Q7XA39	sp|Q7XA39|RGA4_SOLBU Putative disease resistance protein RGA4 OS=Solanum bulbocastanum OX=147425 GN=RGA4 PE=2 SV=1
	GO:0006952	defense response
Scaffold_191	HUMLU_CAS0073986.t1.p1	182994067	182995371	Q9SWA6	sp|Q9SWA6|SNI1_ARATH Negative regulator of systemic acquired resistance SNI1 OS=Arabidopsis thaliana OX=3702 GN=SNI1 PE=1 SV=1
	GO:0002215	defense response to nematode
	GO:0031348	negative regulation of defense response
	GO:0010113	negative regulation of systemic acquired resistance
	GO:0009627	systemic acquired resistance
Scaffold_76	HUMLU_CAS0034834.t1.p1	353590206	353593538	Q7XA39	sp|Q7XA39|RGA4_SOLBU Putative disease resistance protein RGA4 OS=Solanum bulbocastanum OX=147425 GN=RGA4 PE=2 SV=1
	GO:0006952	defense response
Scaffold_1531	HUMLU_CAS0007140.t1.p1	334971859	334974728	Q6NQP4	sp|Q6NQP4|LRR2_ARATH Leucine-rich repeat protein 2 OS=Arabidopsis thaliana OX=3702 GN=LRR2 PE=2 SV=1
	GO:0006952	defense response
Scaffold_77	HUMLU_CAS0051452.t1.p1	269945735	269946842	Q9T048	sp|Q9T048|DRL27_ARATH Disease resistance protein At4g27190 OS=Arabidopsis thaliana OX=3702 GN=At4g27190 PE=2 SV=1
	GO:0006952	defense response
Scaffold_1533	HUMLU_CAS0026173.t1.p1	403995730	403999050	Q7FAZ3	sp|Q7FAZ3|LERK1_ORYSJ G-type lectin S-receptor-like serine/threonine-protein kinase LECRK1 OS=Oryza sativa subsp. japonica OX=39947 GN=LECRK1 PE=2 SV=1
	GO:0006952	defense response
Scaffold_1531	HUMLU_CAS0004456.t1.p1	165993954	166001687	Q941R4	sp|Q941R4|GONS1_ARATH GDP-mannose transporter GONST1 OS=Arabidopsis thaliana OX=3702 GN=GONST1 PE=1 SV=2
	GO:0006952	defense response
Scaffold_77	HUMLU_CAS0052626.t1.p1	313591678	313593411	Q9ZQG9	sp|Q9ZQG9|E1314_ARATH Glucan endo-1,3-beta-glucosidase 14 OS=Arabidopsis thaliana OX=3702 GN=At2g27500 PE=2 SV=2
	GO:0006952	defense response
Scaffold_73	HUMLU_CAS0053589.t1.p1	17882730	17894816	Q9LVE2	sp|Q9LVE2|2A5Z_ARATH Serine/threonine protein phosphatase 2A 59 kDa regulatory subunit B' zeta isoform OS=Arabidopsis thaliana OX=3702 GN=B'ZETA PE=2 SV=2
	GO:0006952	defense response
Scaffold_172	HUMLU_CAS0045445.t1.p1	308168587	308171859	Q6JN47	sp|Q6JN47|EIX1_SOLLC Receptor-like protein EIX1 OS=Solanum lycopersicum OX=4081 GN=EIX1 PE=2 SV=2
	GO:0050832	defense response to fungus
Scaffold_77	HUMLU_CAS0047857.t1.p1	34184146	34185359	Q9LRR5	sp|Q9LRR5|DRL21_ARATH Putative disease resistance protein At3g14460 OS=Arabidopsis thaliana OX=3702 GN=At3g14460 PE=3 SV=1
	GO:0042742	defense response to bacterium
	GO:0009817	defense response to fungus, incompatible interaction
Scaffold_77	HUMLU_CAS0050086.t2.p1	152005134	152010301	Q680Q4	sp|Q680Q4|SIZ1_ARATH E3 SUMO-protein ligase SIZ1 OS=Arabidopsis thaliana OX=3702 GN=SIZ1 PE=1 SV=2
	GO:0006952	defense response
	GO:0010113	negative regulation of systemic acquired resistance
Scaffold_77	HUMLU_CAS0046552.t1.p1	13145088	13146850	Q9SX38	sp|Q9SX38|DRL4_ARATH Putative disease resistance protein At1g50180 OS=Arabidopsis thaliana OX=3702 GN=At1g50180 PE=3 SV=2
	GO:0006952	defense response
Scaffold_191	HUMLU_CAS0070677.t1.p1	11391024	11408574	O23181	sp|O23181|PLP3_ARATH Patatin-like protein 3 OS=Arabidopsis thaliana OX=3702 GN=PLP3 PE=2 SV=2
	GO:0006952	defense response
Scaffold_172	HUMLU_CAS0042729.t1.p1	134155028	134156126	C0LGN2	sp|C0LGN2|Y3148_ARATH Probable leucine-rich repeat receptor-like serine/threonine-protein kinase At3g14840 OS=Arabidopsis thaliana OX=3702 GN=LRR-RLK PE=1 SV=1
	GO:0009861	jasmonic acid and ethylene-dependent systemic resistance
Scaffold_1531	HUMLU_CAS0000377.t1.p1	6983881	6985625	Q9LS40	sp|Q9LS40|ASPG1_ARATH Protein ASPARTIC PROTEASE IN GUARD CELL 1 OS=Arabidopsis thaliana OX=3702 GN=ASPG1 PE=1 SV=1
	GO:0009627	systemic acquired resistance
Scaffold_1531	HUMLU_CAS0003096.t1.p1	90431231	90448159	Q8GSA7	sp|Q8GSA7|CMTA3_ARATH Calmodulin-binding transcription activator 3 OS=Arabidopsis thaliana OX=3702 GN=CAMTA3 PE=1 SV=1
	GO:0042742	defense response to bacterium
	GO:0050832	defense response to fungus
	GO:1900367	positive regulation of defense response to insect
Scaffold_49	HUMLU_CAS0066700.t1.p1	125181354	125182549	P27054	sp|P27054|CHI4_PHAVU Endochitinase PR4 OS=Phaseolus vulgaris OX=3885 GN=CHI4 PE=2 SV=1
	GO:0006952	defense response
Scaffold_76	HUMLU_CAS0034919.t1.p1	355026047	355029174	Q7XA40	sp|Q7XA40|RGA3_SOLBU Putative disease resistance protein RGA3 OS=Solanum bulbocastanum OX=147425 GN=RGA3 PE=2 SV=2
	GO:0006952	defense response
Scaffold_77	HUMLU_CAS0047247.t1.p1	22090198	22091605	Q9SX38	sp|Q9SX38|DRL4_ARATH Putative disease resistance protein At1g50180 OS=Arabidopsis thaliana OX=3702 GN=At1g50180 PE=3 SV=2
	GO:0006952	defense response
Scaffold_19	HUMLU_CAS0019959.t1.p1	412343950	412345658	Q9M9E1	sp|Q9M9E1|AB40G_ARATH ABC transporter G family member 40 OS=Arabidopsis thaliana OX=3702 GN=ABCG40 PE=1 SV=1
	GO:0002229	defense response to oomycetes
Scaffold_172	HUMLU_CAS0040634.t1.p1	21050959	21052284	Q40235	sp|Q40235|CF9_SOLPI Receptor-like protein Cf-9 OS=Solanum pimpinellifolium OX=4084 GN=CF-9 PE=1 SV=1
	GO:0050832	defense response to fungus
	GO:0002238	response to molecule of fungal origin
Scaffold_77	HUMLU_CAS0047262.t2.p1	22151247	22155693	Q9SX38	sp|Q9SX38|DRL4_ARATH Putative disease resistance protein At1g50180 OS=Arabidopsis thaliana OX=3702 GN=At1g50180 PE=3 SV=2
	GO:0006952	defense response
Scaffold_19	HUMLU_CAS0018567.t2.p1	375765468	375778298	Q9SZ66	sp|Q9SZ66|DSC1_ARATH Disease resistance-like protein DSC1 OS=Arabidopsis thaliana OX=3702 GN=DSC1 PE=1 SV=1
	GO:0042742	defense response to bacterium
Scaffold_1531	HUMLU_CAS0000874.t1.p1	13158366	13161230	Q39027	sp|Q39027|MPK7_ARATH Mitogen-activated protein kinase 7 OS=Arabidopsis thaliana OX=3702 GN=MPK7 PE=1 SV=2
	GO:0006952	defense response
Scaffold_73	HUMLU_CAS0054885.t1.p1	67477371	67479829	Q9LXG8	sp|Q9LXG8|WRK72_ARATH Probable WRKY transcription factor 72 OS=Arabidopsis thaliana OX=3702 GN=WRKY72 PE=2 SV=1
	GO:0006952	defense response
Scaffold_172	HUMLU_CAS0044196.t1.p1	271467338	271468030	Q7XA40	sp|Q7XA40|RGA3_SOLBU Putative disease resistance protein RGA3 OS=Solanum bulbocastanum OX=147425 GN=RGA3 PE=2 SV=2
	GO:0006952	defense response
Scaffold_77	HUMLU_CAS0048316.t2.p1	50201721	50204893	Q9SF86	sp|Q9SF86|PCRK1_ARATH Serine/threonine-protein kinase PCRK1 OS=Arabidopsis thaliana OX=3702 GN=PCRK1 PE=1 SV=1
	GO:0042742	defense response to bacterium
Scaffold_172	HUMLU_CAS0045038.t1.p1	302430813	302433816	Q6JN46	sp|Q6JN46|EIX2_SOLLC Receptor-like protein EIX2 OS=Solanum lycopersicum OX=4081 GN=EIX2 PE=1 SV=2
	GO:0050832	defense response to fungus
Scaffold_49	HUMLU_CAS0065235.t1.p1	91396991	91402050	Q9M367	sp|Q9M367|BECN1_ARATH Beclin-1-like protein OS=Arabidopsis thaliana OX=3702 GN=ATG6 PE=1 SV=2
	GO:0050832	defense response to fungus
Scaffold_76	HUMLU_CAS0027229.t1.p1	8388985	8389512	Q9LRR4	sp|Q9LRR4|R13L1_ARATH Putative disease resistance RPP13-like protein 1 OS=Arabidopsis thaliana OX=3702 GN=RPPL1 PE=3 SV=1
	GO:0006952	defense response
Scaffold_73	HUMLU_CAS0060288.t1.p1	302506319	302523265	O48723	sp|O48723|PLP2_ARATH Patatin-like protein 2 OS=Arabidopsis thaliana OX=3702 GN=PLP2 PE=1 SV=1
	GO:0051607	defense response to virus
Scaffold_49	HUMLU_CAS0064654.t1.p1	78682153	78683700	Q9ZUF4	sp|Q9ZUF4|RIPK_ARATH Serine/threonine-protein kinase RIPK OS=Arabidopsis thaliana OX=3702 GN=RIPK PE=1 SV=1
	GO:0042742	defense response to bacterium
Scaffold_77	HUMLU_CAS0046581.t1.p1	13348807	13352454	Q9SX38	sp|Q9SX38|DRL4_ARATH Putative disease resistance protein At1g50180 OS=Arabidopsis thaliana OX=3702 GN=At1g50180 PE=3 SV=2
	GO:0006952	defense response
Scaffold_76	HUMLU_CAS0034272.t1.p1	346980562	346982695	Q9LRR4	sp|Q9LRR4|R13L1_ARATH Putative disease resistance RPP13-like protein 1 OS=Arabidopsis thaliana OX=3702 GN=RPPL1 PE=3 SV=1
	GO:0006952	defense response
Scaffold_49	HUMLU_CAS0063218.t1.p1	45309803	45310781	Q9ASS4	sp|Q9ASS4|Y5838_ARATH Probably inactive leucine-rich repeat receptor-like protein kinase At5g48380 OS=Arabidopsis thaliana OX=3702 GN=At5g48380 PE=1 SV=1
	GO:0042742	defense response to bacterium
	GO:0031348	negative regulation of defense response
Scaffold_1531	HUMLU_CAS0009613.t1.p1	441272474	441448613	P35793	sp|P35793|PR13_HORVU Pathogenesis-related protein PRB1-3 OS=Hordeum vulgare OX=4513 PE=2 SV=1
	GO:0006952	defense response
Scaffold_172	HUMLU_CAS0044320.t1.p1	278863235	278868128	P0DI18	sp|P0DI18|DRL45_ARATH Probable disease resistance protein RDL6 OS=Arabidopsis thaliana OX=3702 GN=RDL6 PE=3 SV=1
	GO:0006952	defense response
Scaffold_1533	HUMLU_CAS0023669.t1.p1	209463320	209465565	Q9SZ46	sp|Q9SZ46|C82C4_ARATH Xanthotoxin 5-hydroxylase CYP82C4 OS=Arabidopsis thaliana OX=3702 GN=CYP82C4 PE=1 SV=1
	GO:0098542	defense response to other organism
Scaffold_191	HUMLU_CAS0073647.t1.p1	176060307	176135768	Q39033	sp|Q39033|PLCD2_ARATH Phosphoinositide phospholipase C 2 OS=Arabidopsis thaliana OX=3702 GN=PLC2 PE=1 SV=1
	GO:0042742	defense response to bacterium
Scaffold_76	HUMLU_CAS0033347.t1.p1	327463743	327465658	Q9SU30	sp|Q9SU30|CPR1_ARATH F-box protein CPR1 OS=Arabidopsis thaliana OX=3702 GN=CPR1 PE=1 SV=2
	GO:0031348	negative regulation of defense response
Scaffold_1531	HUMLU_CAS0007639.t1.p1	358721937	358723903	Q8L4N1	sp|Q8L4N1|PHO34_ARATH Universal stress protein PHOS34 OS=Arabidopsis thaliana OX=3702 GN=PHOS34 PE=1 SV=1
	GO:0002238	response to molecule of fungal origin
Scaffold_191	HUMLU_CAS0070579.t1.p1	9386281	9388643	Q9SUR9	sp|Q9SUR9|SGT1A_ARATH Protein SGT1 homolog A OS=Arabidopsis thaliana OX=3702 GN=SGT1A PE=1 SV=1
	GO:0006952	defense response
	GO:0050832	defense response to fungus
	GO:2000072	regulation of defense response to fungus, incompatible interaction
Scaffold_191	HUMLU_CAS0070451.t1.p1	7063806	7064510	Q9SX38	sp|Q9SX38|DRL4_ARATH Putative disease resistance protein At1g50180 OS=Arabidopsis thaliana OX=3702 GN=At1g50180 PE=3 SV=2
	GO:0006952	defense response
Scaffold_76	HUMLU_CAS0034646.t1.p1	351873855	351877050	Q7XA40	sp|Q7XA40|RGA3_SOLBU Putative disease resistance protein RGA3 OS=Solanum bulbocastanum OX=147425 GN=RGA3 PE=2 SV=2
	GO:0006952	defense response
Scaffold_19	HUMLU_CAS0017685.t2.p1	347855484	347864120	Q9C664	sp|Q9C664|TTM2_ARATH Inorganic pyrophosphatase TTM2 OS=Arabidopsis thaliana OX=3702 GN=TTM2 PE=1 SV=1
	GO:0009814	defense response, incompatible interaction
	GO:1900425	negative regulation of defense response to bacterium
	GO:1902289	negative regulation of defense response to oomycetes
	GO:0010113	negative regulation of systemic acquired resistance
	GO:0002237	response to molecule of bacterial origin
Scaffold_73	HUMLU_CAS0054211.t1.p1	42799649	42800303	Q9LRR4	sp|Q9LRR4|R13L1_ARATH Putative disease resistance RPP13-like protein 1 OS=Arabidopsis thaliana OX=3702 GN=RPPL1 PE=3 SV=1
	GO:0006952	defense response
Scaffold_24	HUMLU_CAS0037474.t2.p1	102894015	102896607	A0A3Q7HRZ6	sp|A0A3Q7HRZ6|MYC2_SOLLC Transcription factor MYC2 OS=Solanum lycopersicum OX=4081 GN=MYC2 PE=1 SV=1
	GO:0006952	defense response
Scaffold_73	HUMLU_CAS0056842.t1.p1	181203270	181206600	Q8VZF6	sp|Q8VZF6|EDR2L_ARATH Protein ENHANCED DISEASE RESISTANCE 2-like OS=Arabidopsis thaliana OX=3702 GN=EDR2L PE=2 SV=1
	GO:0006952	defense response
Scaffold_172	HUMLU_CAS0045638.t1.p1	311586950	311589261	Q6JN47	sp|Q6JN47|EIX1_SOLLC Receptor-like protein EIX1 OS=Solanum lycopersicum OX=4081 GN=EIX1 PE=2 SV=2
	GO:0050832	defense response to fungus
Scaffold_19	HUMLU_CAS0012970.t1.p1	29715071	29717062	Q9ZVR7	sp|Q9ZVR7|PSKR1_ARATH Phytosulfokine receptor 1 OS=Arabidopsis thaliana OX=3702 GN=PSKR1 PE=1 SV=4
	GO:0031347	regulation of defense response
Scaffold_49	HUMLU_CAS0063046.t1.p1	41945979	41948012	Q9ASS4	sp|Q9ASS4|Y5838_ARATH Probably inactive leucine-rich repeat receptor-like protein kinase At5g48380 OS=Arabidopsis thaliana OX=3702 GN=At5g48380 PE=1 SV=1
	GO:0042742	defense response to bacterium
	GO:0031348	negative regulation of defense response
Scaffold_1533	HUMLU_CAS0023210.t1.p1	190886316	190889325	Q93ZE2	sp|Q93ZE2|TGA7_ARATH Transcription factor TGA7 OS=Arabidopsis thaliana OX=3702 GN=TGA7 PE=1 SV=1
	GO:0042742	defense response to bacterium
Scaffold_172	HUMLU_CAS0044903.t1.p1	299807781	299809651	Q6JN46	sp|Q6JN46|EIX2_SOLLC Receptor-like protein EIX2 OS=Solanum lycopersicum OX=4081 GN=EIX2 PE=1 SV=2
	GO:0050832	defense response to fungus
Scaffold_172	HUMLU_CAS0043589.t1.p1	221529331	221548838	Q9SSX0	sp|Q9SSX0|RAC1_ORYSJ Rac-like GTP-binding protein 1 OS=Oryza sativa subsp. japonica OX=39947 GN=RAC1 PE=1 SV=1
	GO:0006952	defense response
Scaffold_19	HUMLU_CAS0018855.t1.p1	387042923	387050523	V9M398	sp|V9M398|RUN1_VITRO Disease resistance protein RUN1 OS=Vitis rotundifolia OX=103349 GN=RUN1 PE=1 SV=1
	GO:0009817	defense response to fungus, incompatible interaction
Scaffold_24	HUMLU_CAS0036029.t1.p1	16241509	16244301	V9M2S5	sp|V9M2S5|RPV1_VITRO Disease resistance protein RPV1 OS=Vitis rotundifolia OX=103349 GN=RPV1 PE=1 SV=1
	GO:0009817	defense response to fungus, incompatible interaction
Scaffold_1533	HUMLU_CAS0023323.t1.p1	195790926	195792563	Q3HRQ2	sp|Q3HRQ2|GLOX_VITPS Aldehyde oxidase GLOX OS=Vitis pseudoreticulata OX=231512 GN=GLOX PE=2 SV=1
	GO:0050832	defense response to fungus
Scaffold_19	HUMLU_CAS0019058.t1.p1	393508225	393519765	F4K2E9	sp|F4K2E9|PRP16_ARATH Pre-mRNA-splicing factor ATP-dependent RNA helicase DEAH7 OS=Arabidopsis thaliana OX=3702 GN=CUV PE=1 SV=1
	GO:0009817	defense response to fungus, incompatible interaction
Scaffold_76	HUMLU_CAS0035080.t1.p1	357955079	357969048	Q9LRR4	sp|Q9LRR4|R13L1_ARATH Putative disease resistance RPP13-like protein 1 OS=Arabidopsis thaliana OX=3702 GN=RPPL1 PE=3 SV=1
	GO:0006952	defense response
Scaffold_172	HUMLU_CAS0041626.t1.p1	45863074	45863976	P0DO10	sp|P0DO10|PIKS2_ORYSJ Disease resistance protein Piks-2 OS=Oryza sativa subsp. japonica OX=39947 GN=PIKS-2 PE=3 SV=1
	GO:0006952	defense response
Scaffold_19	HUMLU_CAS0012458.t1.p1	19298308	19301521	Q9LRR4	sp|Q9LRR4|R13L1_ARATH Putative disease resistance RPP13-like protein 1 OS=Arabidopsis thaliana OX=3702 GN=RPPL1 PE=3 SV=1
	GO:0006952	defense response
Scaffold_1531	HUMLU_CAS0010769.t1.p1	466217010	466224055	Q9FPR3	sp|Q9FPR3|EDR1_ARATH Serine/threonine-protein kinase EDR1 OS=Arabidopsis thaliana OX=3702 GN=EDR1 PE=1 SV=1
	GO:0002229	defense response to oomycetes
	GO:1900424	regulation of defense response to bacterium
	GO:1900150	regulation of defense response to fungus
Scaffold_191	HUMLU_CAS0073693.t1.p1	177556583	177558535	C0LGN2	sp|C0LGN2|Y3148_ARATH Probable leucine-rich repeat receptor-like serine/threonine-protein kinase At3g14840 OS=Arabidopsis thaliana OX=3702 GN=LRR-RLK PE=1 SV=1
	GO:0009861	jasmonic acid and ethylene-dependent systemic resistance
Scaffold_1533	HUMLU_CAS0025023.t1.p1	335582134	335582900	Q8RY95	sp|Q8RY95|SPL14_ARATH Squamosa promoter-binding-like protein 14 OS=Arabidopsis thaliana OX=3702 GN=SPL14 PE=1 SV=3
	GO:0042742	defense response to bacterium
Scaffold_49	HUMLU_CAS0060581.t1.p1	3223150	3223973	Q9C8I6	sp|Q9C8I6|IOS1_ARATH LRR receptor-like serine/threonine-protein kinase IOS1 OS=Arabidopsis thaliana OX=3702 GN=IOS1 PE=1 SV=1
	GO:0002229	defense response to oomycetes
	GO:1902289	negative regulation of defense response to oomycetes
	GO:1900426	positive regulation of defense response to bacterium
	GO:2000071	regulation of defense response by callose deposition
	GO:1900150	regulation of defense response to fungus
	GO:0002237	response to molecule of bacterial origin
	GO:0002238	response to molecule of fungal origin
Scaffold_19	HUMLU_CAS0011789.t1.p1	9696325	9699647	Q9LFD5	sp|Q9LFD5|BPA1_ARATH Binding partner of ACD11 1 OS=Arabidopsis thaliana OX=3702 GN=BPA1 PE=1 SV=1
	GO:0050832	defense response to fungus
Scaffold_73	HUMLU_CAS0058743.t3.p1	277358009	277363538	Q0WW17	sp|Q0WW17|RWA2_ARATH Protein REDUCED WALL ACETYLATION 2 OS=Arabidopsis thaliana OX=3702 GN=RWA2 PE=1 SV=1
	GO:0050832	defense response to fungus
Scaffold_19	HUMLU_CAS0013499.t1.p1	51815233	51816308	Q9FNH6	sp|Q9FNH6|NHL3_ARATH NDR1/HIN1-like protein 3 OS=Arabidopsis thaliana OX=3702 GN=NHL3 PE=1 SV=1
	GO:0042742	defense response to bacterium
	GO:0009816	defense response to bacterium, incompatible interaction
	GO:0051607	defense response to virus
Scaffold_172	HUMLU_CAS0045524.t1.p1	309343887	309345329	Q6JN46	sp|Q6JN46|EIX2_SOLLC Receptor-like protein EIX2 OS=Solanum lycopersicum OX=4081 GN=EIX2 PE=1 SV=2
	GO:0050832	defense response to fungus
Scaffold_172	HUMLU_CAS0040898.t1.p1	25457993	25460017	Q9LRR5	sp|Q9LRR5|DRL21_ARATH Putative disease resistance protein At3g14460 OS=Arabidopsis thaliana OX=3702 GN=At3g14460 PE=3 SV=1
	GO:0042742	defense response to bacterium
	GO:0009817	defense response to fungus, incompatible interaction
Scaffold_76	HUMLU_CAS0034292.t1.p1	347328111	347331197	Q9LRR4	sp|Q9LRR4|R13L1_ARATH Putative disease resistance RPP13-like protein 1 OS=Arabidopsis thaliana OX=3702 GN=RPPL1 PE=3 SV=1
	GO:0006952	defense response
Scaffold_77	HUMLU_CAS0052009.t1.p1	300120902	300123540	O81825	sp|O81825|DRL28_ARATH Probable disease resistance protein At4g27220 OS=Arabidopsis thaliana OX=3702 GN=At4g27220 PE=2 SV=1
	GO:0006952	defense response
Scaffold_77	HUMLU_CAS0046433.t1.p1	12079271	12080854	Q9SX38	sp|Q9SX38|DRL4_ARATH Putative disease resistance protein At1g50180 OS=Arabidopsis thaliana OX=3702 GN=At1g50180 PE=3 SV=2
	GO:0006952	defense response
Scaffold_24	HUMLU_CAS0038530.t1.p1	261629496	261633034	Q9SCZ4	sp|Q9SCZ4|FERON_ARATH Receptor-like protein kinase FERONIA OS=Arabidopsis thaliana OX=3702 GN=FER PE=1 SV=1
	GO:0050832	defense response to fungus
Scaffold_77	HUMLU_CAS0047206.t1.p1	21845941	21848697	Q9SX38	sp|Q9SX38|DRL4_ARATH Putative disease resistance protein At1g50180 OS=Arabidopsis thaliana OX=3702 GN=At1g50180 PE=3 SV=2
	GO:0006952	defense response
Scaffold_1531	HUMLU_CAS0007716.t1.p1	363132254	363133662	Q96266	sp|Q96266|GSTF8_ARATH Glutathione S-transferase F8, chloroplastic OS=Arabidopsis thaliana OX=3702 GN=GSTF8 PE=1 SV=3
	GO:0006952	defense response
	GO:0042742	defense response to bacterium
Scaffold_76	HUMLU_CAS0033551.t1.p1	332168960	332169495	Q9LRR4	sp|Q9LRR4|R13L1_ARATH Putative disease resistance RPP13-like protein 1 OS=Arabidopsis thaliana OX=3702 GN=RPPL1 PE=3 SV=1
	GO:0006952	defense response
Scaffold_172	HUMLU_CAS0045263.t1.p1	305769856	305772777	Q6JN46	sp|Q6JN46|EIX2_SOLLC Receptor-like protein EIX2 OS=Solanum lycopersicum OX=4081 GN=EIX2 PE=1 SV=2
	GO:0050832	defense response to fungus
Scaffold_76	HUMLU_CAS0034192.t1.p1	345852632	345856366	Q7XA40	sp|Q7XA40|RGA3_SOLBU Putative disease resistance protein RGA3 OS=Solanum bulbocastanum OX=147425 GN=RGA3 PE=2 SV=2
	GO:0006952	defense response
Scaffold_73	HUMLU_CAS0059701.t1.p1	293886198	293888930	O64973	sp|O64973|RPS5_ARATH Disease resistance protein RPS5 OS=Arabidopsis thaliana OX=3702 GN=RPS5 PE=1 SV=2
	GO:0006952	defense response
	GO:0009816	defense response to bacterium, incompatible interaction
Scaffold_49	HUMLU_CAS0063337.t1.p1	48251018	48251751	Q58FX0	sp|Q58FX0|BAP2_ARATH BON1-associated protein 2 OS=Arabidopsis thaliana OX=3702 GN=BAP2 PE=1 SV=1
	GO:0006952	defense response
Scaffold_77	HUMLU_CAS0052421.t1.p1	310274125	310277256	Q9T048	sp|Q9T048|DRL27_ARATH Disease resistance protein At4g27190 OS=Arabidopsis thaliana OX=3702 GN=At4g27190 PE=2 SV=1
	GO:0006952	defense response
Scaffold_1531	HUMLU_CAS0010637.t4.p1	464666464	464845057	Q84JA6	sp|Q84JA6|CESA4_ARATH Cellulose synthase A catalytic subunit 4 [UDP-forming] OS=Arabidopsis thaliana OX=3702 GN=CESA4 PE=1 SV=1
	GO:0042742	defense response to bacterium
	GO:0050832	defense response to fungus
Scaffold_172	HUMLU_CAS0045333.t2.p1	306850660	306944729	Q9SZ66	sp|Q9SZ66|DSC1_ARATH Disease resistance-like protein DSC1 OS=Arabidopsis thaliana OX=3702 GN=DSC1 PE=1 SV=1
	GO:0042742	defense response to bacterium
Scaffold_76	HUMLU_CAS0033212.t1.p1	322681184	322687901	Q94A02	sp|Q94A02|TAR2_ARATH Tryptophan aminotransferase-related protein 2 OS=Arabidopsis thaliana OX=3702 GN=TAR2 PE=2 SV=1
	GO:0042742	defense response to bacterium
Scaffold_73	HUMLU_CAS0060135.t1.p1	300405769	300406709	Q6JN46	sp|Q6JN46|EIX2_SOLLC Receptor-like protein EIX2 OS=Solanum lycopersicum OX=4081 GN=EIX2 PE=1 SV=2
	GO:0050832	defense response to fungus
Scaffold_191	HUMLU_CAS0072037.t1.p1	91203359	91220707	Q8LPS2	sp|Q8LPS2|ACD6_ARATH Protein ACCELERATED CELL DEATH 6 OS=Arabidopsis thaliana OX=3702 GN=ACD6 PE=1 SV=1
	GO:0009816	defense response to bacterium, incompatible interaction
	GO:1900426	positive regulation of defense response to bacterium
	GO:1902290	positive regulation of defense response to oomycetes
	GO:1900150	regulation of defense response to fungus
Scaffold_49	HUMLU_CAS0064657.t1.p1	78823365	78825483	Q9ZUF4	sp|Q9ZUF4|RIPK_ARATH Serine/threonine-protein kinase RIPK OS=Arabidopsis thaliana OX=3702 GN=RIPK PE=1 SV=1
	GO:0042742	defense response to bacterium
Scaffold_73	HUMLU_CAS0054860.t2.p1	66413682	66417854	Q9LFD5	sp|Q9LFD5|BPA1_ARATH Binding partner of ACD11 1 OS=Arabidopsis thaliana OX=3702 GN=BPA1 PE=1 SV=1
	GO:0050832	defense response to fungus
Scaffold_76	HUMLU_CAS0027988.t1.p1	19077197	19081888	Q7XBQ9	sp|Q7XBQ9|RGA2_SOLBU Disease resistance protein RGA2 OS=Solanum bulbocastanum OX=147425 GN=RGA2 PE=1 SV=1
	GO:0006952	defense response
Scaffold_49	HUMLU_CAS0067266.t1.p1	143469645	143472802	O22287	sp|O22287|GMPP1_ARATH Mannose-1-phosphate guanylyltransferase 1 OS=Arabidopsis thaliana OX=3702 GN=CYT1 PE=1 SV=1
	GO:0042742	defense response to bacterium
Scaffold_76	HUMLU_CAS0030457.t1.p1	149719575	149723709	Q9M9A8	sp|Q9M9A8|APCB1_ARATH Aspartyl protease APCB1 OS=Arabidopsis thaliana OX=3702 GN=APCB1 PE=1 SV=1
	GO:0050832	defense response to fungus
Scaffold_77	HUMLU_CAS0050508.t1.p1	179533012	179545356	F4K0E8	sp|F4K0E8|ISPG_ARATH 4-hydroxy-3-methylbut-2-en-1-yl diphosphate synthase (ferredoxin), chloroplastic OS=Arabidopsis thaliana OX=3702 GN=ISPG PE=1 SV=1
	GO:0009862	systemic acquired resistance, salicylic acid mediated signaling pathway
Scaffold_191	HUMLU_CAS0071355.t1.p1	34130132	34133872	P60838	sp|P60838|SUMM2_ARATH Disease resistance protein SUMM2 OS=Arabidopsis thaliana OX=3702 GN=SUMM2 PE=1 SV=1
	GO:0006952	defense response
Scaffold_172	HUMLU_CAS0044897.t1.p1	299745074	299747446	Q6JN46	sp|Q6JN46|EIX2_SOLLC Receptor-like protein EIX2 OS=Solanum lycopersicum OX=4081 GN=EIX2 PE=1 SV=2
	GO:0050832	defense response to fungus
Scaffold_172	HUMLU_CAS0041239.t1.p1	29235795	29238575	Q40235	sp|Q40235|CF9_SOLPI Receptor-like protein Cf-9 OS=Solanum pimpinellifolium OX=4084 GN=CF-9 PE=1 SV=1
	GO:0050832	defense response to fungus
	GO:0002238	response to molecule of fungal origin
Scaffold_73	HUMLU_CAS0058362.t1.p1	265382768	265383663	Q56S59	sp|Q56S59|PHYLL_TOBAC Phylloplanin OS=Nicotiana tabacum OX=4097 PE=1 SV=1
	GO:0006952	defense response
Scaffold_77	HUMLU_CAS0047256.t1.p1	22136877	22141489	Q9FJB5	sp|Q9FJB5|RP8L3_ARATH Disease resistance RPP8-like protein 3 OS=Arabidopsis thaliana OX=3702 GN=RPP8L3 PE=2 SV=1
	GO:0006952	defense response
Scaffold_76	HUMLU_CAS0027230.t1.p1	8389558	8390854	Q7XA39	sp|Q7XA39|RGA4_SOLBU Putative disease resistance protein RGA4 OS=Solanum bulbocastanum OX=147425 GN=RGA4 PE=2 SV=1
	GO:0006952	defense response
Scaffold_24	HUMLU_CAS0040006.t1.p1	344147158	344150766	O80934	sp|O80934|Y2766_ARATH Uncharacterized protein At2g37660, chloroplastic OS=Arabidopsis thaliana OX=3702 GN=At2g37660 PE=1 SV=2
	GO:0042742	defense response to bacterium
Scaffold_77	HUMLU_CAS0050954.t1.p1	225007924	225014517	A9QM73	sp|A9QM73|SMG7_ARATH Protein SMG7 OS=Arabidopsis thaliana OX=3702 GN=SMG7 PE=1 SV=1
	GO:0006952	defense response
	GO:0031347	regulation of defense response
Scaffold_19	HUMLU_CAS0020469.t1.p1	421793986	421795147	A0A290U7C4	sp|A0A290U7C4|ROQ1_NICBE Disease resistance protein Roq1 OS=Nicotiana benthamiana OX=4100 GN=ROQ1 PE=1 SV=1
	GO:0006952	defense response
Scaffold_73	HUMLU_CAS0053233.t1.p1	8750950	8755475	Q9C9B9	sp|Q9C9B9|TTM1_ARATH Inorganic pyrophosphatase TTM1 OS=Arabidopsis thaliana OX=3702 GN=TTM1 PE=1 SV=1
	GO:0006952	defense response
Scaffold_1531	HUMLU_CAS0000506.t1.p1	8101800	8103715	P36907	sp|P36907|CHIX_PEA Endochitinase OS=Pisum sativum OX=3888 PE=2 SV=1
	GO:0006952	defense response
Scaffold_49	HUMLU_CAS0063734.t1.p1	57127037	57131483	Q9FI00	sp|Q9FI00|MLO11_ARATH MLO-like protein 11 OS=Arabidopsis thaliana OX=3702 GN=MLO11 PE=2 SV=1
	GO:0006952	defense response
Scaffold_172	HUMLU_CAS0045226.t1.p1	305094030	305095425	P60839	sp|P60839|DRL2_ARATH Probable disease resistance protein At1g12290 OS=Arabidopsis thaliana OX=3702 GN=At1g12290 PE=3 SV=1
	GO:0006952	defense response
Scaffold_1531	HUMLU_CAS0009861.t1.p1	447817844	447819174	Q9LDD1	sp|Q9LDD1|BRG3_ARATH Probable BOI-related E3 ubiquitin-protein ligase 3 OS=Arabidopsis thaliana OX=3702 GN=BRG3 PE=1 SV=1
	GO:0006952	defense response
Scaffold_73	HUMLU_CAS0056212.t2.p1	131355744	131365933	F4HPZ9	sp|F4HPZ9|LIG6_ARATH DNA ligase 6 OS=Arabidopsis thaliana OX=3702 GN=LIG6 PE=2 SV=1
	GO:0002237	response to molecule of bacterial origin
Scaffold_1531	HUMLU_CAS0010905.t1.p1	467891088	467892981	Q06915	sp|Q06915|EA6_ARATH Probable glucan endo-1,3-beta-glucosidase A6 OS=Arabidopsis thaliana OX=3702 GN=A6 PE=2 SV=1
	GO:0006952	defense response
Scaffold_1531	HUMLU_CAS0000749.t1.p1	11260960	11266882	Q9ASP6	sp|Q9ASP6|HNRPQ_ARATH Heterogeneous nuclear ribonucleoprotein Q OS=Arabidopsis thaliana OX=3702 GN=LIF2 PE=1 SV=1
	GO:0042742	defense response to bacterium
	GO:0050832	defense response to fungus
Scaffold_24	HUMLU_CAS0036840.t1.p1	51193264	51194183	P83958	sp|P83958|TLP_ACTCC Thaumatin-like protein OS=Actinidia chinensis var. chinensis OX=1590841 GN=TLP PE=1 SV=2
	GO:0050832	defense response to fungus
Scaffold_172	HUMLU_CAS0045667.t1.p1	312038250	312041678	Q9LRR5	sp|Q9LRR5|DRL21_ARATH Putative disease resistance protein At3g14460 OS=Arabidopsis thaliana OX=3702 GN=At3g14460 PE=3 SV=1
	GO:0042742	defense response to bacterium
	GO:0009817	defense response to fungus, incompatible interaction
Scaffold_172	HUMLU_CAS0045750.t1.p1	314991779	314994691	Q7XA42	sp|Q7XA42|RGA1_SOLBU Putative disease resistance protein RGA1 OS=Solanum bulbocastanum OX=147425 GN=RGA1 PE=2 SV=2
	GO:0006952	defense response
Scaffold_172	HUMLU_CAS0040632.t1.p1	21034810	21035494	Q5MR23	sp|Q5MR23|9DC3_SOLPI Receptor-like protein 9DC3 OS=Solanum pimpinellifolium OX=4084 GN=9DC3 PE=3 SV=1
	GO:0050832	defense response to fungus
Scaffold_76	HUMLU_CAS0035112.t1.p1	358913024	358915050	Q9LRR4	sp|Q9LRR4|R13L1_ARATH Putative disease resistance RPP13-like protein 1 OS=Arabidopsis thaliana OX=3702 GN=RPPL1 PE=3 SV=1
	GO:0006952	defense response
Scaffold_24	HUMLU_CAS0038743.t1.p1	287364192	287365491	Q9FJ90	sp|Q9FJ90|ERF25_ARATH Ethylene-responsive transcription factor ERF025 OS=Arabidopsis thaliana OX=3702 GN=ERF025 PE=2 SV=1
	GO:0050832	defense response to fungus
Scaffold_77	HUMLU_CAS0052361.t1.p1	309550081	309551151	O23530	sp|O23530|SNC1_ARATH Protein SUPPRESSOR OF npr1-1, CONSTITUTIVE 1 OS=Arabidopsis thaliana OX=3702 GN=SNC1 PE=1 SV=5
	GO:0042742	defense response to bacterium
	GO:0009862	systemic acquired resistance, salicylic acid mediated signaling pathway
Scaffold_24	HUMLU_CAS0036314.t1.p1	20615261	20767764	O80341	sp|O80341|EF102_ARATH Ethylene-responsive transcription factor 5 OS=Arabidopsis thaliana OX=3702 GN=ERF5 PE=2 SV=1
	GO:0006952	defense response
Scaffold_73	HUMLU_CAS0059705.t3.p1	293914482	293956806	P60838	sp|P60838|SUMM2_ARATH Disease resistance protein SUMM2 OS=Arabidopsis thaliana OX=3702 GN=SUMM2 PE=1 SV=1
	GO:0006952	defense response
Scaffold_77	HUMLU_CAS0051056.t1.p1	240381180	240392294	Q8RWL5	sp|Q8RWL5|CLT3_ARATH Protein CLT3, chloroplastic OS=Arabidopsis thaliana OX=3702 GN=CLT3 PE=2 SV=1
	GO:0002229	defense response to oomycetes
Scaffold_172	HUMLU_CAS0045215.t1.p1	304984915	304988221	Q9T048	sp|Q9T048|DRL27_ARATH Disease resistance protein At4g27190 OS=Arabidopsis thaliana OX=3702 GN=At4g27190 PE=2 SV=1
	GO:0006952	defense response
Scaffold_172	HUMLU_CAS0040639.t1.p1	21170977	21173856	Q5MR23	sp|Q5MR23|9DC3_SOLPI Receptor-like protein 9DC3 OS=Solanum pimpinellifolium OX=4084 GN=9DC3 PE=3 SV=1
	GO:0050832	defense response to fungus
Scaffold_49	HUMLU_CAS0066805.t1.p1	128030724	128031921	P27054	sp|P27054|CHI4_PHAVU Endochitinase PR4 OS=Phaseolus vulgaris OX=3885 GN=CHI4 PE=2 SV=1
	GO:0006952	defense response
Scaffold_73	HUMLU_CAS0057765.t1.p1	236517071	236521164	Q8GY55	sp|Q8GY55|TIF4B_ARATH Protein TIFY 4B OS=Arabidopsis thaliana OX=3702 GN=TIFY4B PE=1 SV=1
	GO:0031347	regulation of defense response
Scaffold_19	HUMLU_CAS0016718.t1.p1	298873374	298876033	O23181	sp|O23181|PLP3_ARATH Patatin-like protein 3 OS=Arabidopsis thaliana OX=3702 GN=PLP3 PE=2 SV=2
	GO:0006952	defense response
Scaffold_49	HUMLU_CAS0062459.t1.p1	32164357	32167101	O64973	sp|O64973|RPS5_ARATH Disease resistance protein RPS5 OS=Arabidopsis thaliana OX=3702 GN=RPS5 PE=1 SV=2
	GO:0006952	defense response
	GO:0009816	defense response to bacterium, incompatible interaction
Scaffold_77	HUMLU_CAS0046573.t1.p1	13286059	13288621	P0C8S1	sp|P0C8S1|RP8L2_ARATH Probable disease resistance RPP8-like protein 2 OS=Arabidopsis thaliana OX=3702 GN=RPP8L2 PE=3 SV=1
	GO:0006952	defense response
Scaffold_172	HUMLU_CAS0044945.t1.p1	300490633	300492914	Q6JN47	sp|Q6JN47|EIX1_SOLLC Receptor-like protein EIX1 OS=Solanum lycopersicum OX=4081 GN=EIX1 PE=2 SV=2
	GO:0050832	defense response to fungus
Scaffold_76	HUMLU_CAS0034924.t1.p1	355165010	355199807	Q9LRR4	sp|Q9LRR4|R13L1_ARATH Putative disease resistance RPP13-like protein 1 OS=Arabidopsis thaliana OX=3702 GN=RPPL1 PE=3 SV=1
	GO:0006952	defense response
Scaffold_1533	HUMLU_CAS0026191.t1.p1	404647742	404710251	Q9MA75	sp|Q9MA75|VIP1_ARATH Transcription factor VIP1 OS=Arabidopsis thaliana OX=3702 GN=VIP1 PE=1 SV=1
	GO:0006952	defense response
Scaffold_73	HUMLU_CAS0059901.t1.p1	297108912	297112223	Q9LU89	sp|Q9LU89|2A5N_ARATH Serine/threonine protein phosphatase 2A 59 kDa regulatory subunit B' eta isoform OS=Arabidopsis thaliana OX=3702 GN=B'ETA PE=1 SV=1
	GO:0006952	defense response
Scaffold_49	HUMLU_CAS0064312.t1.p1	70294827	70297766	P47735	sp|P47735|RLK5_ARATH Receptor-like protein kinase 5 OS=Arabidopsis thaliana OX=3702 GN=RLK5 PE=1 SV=1
	GO:0050829	defense response to Gram-negative bacterium
Scaffold_76	HUMLU_CAS0026955.t1.p1	1524828	1525244	Q9XIE2	sp|Q9XIE2|AB36G_ARATH ABC transporter G family member 36 OS=Arabidopsis thaliana OX=3702 GN=ABCG36 PE=1 SV=1
	GO:0052544	defense response by callose deposition in cell wall
	GO:0042742	defense response to bacterium
	GO:0050832	defense response to fungus
	GO:0009817	defense response to fungus, incompatible interaction
	GO:0002229	defense response to oomycetes
	GO:0031348	negative regulation of defense response
	GO:2000071	regulation of defense response by callose deposition
	GO:0002237	response to molecule of bacterial origin
	GO:0002238	response to molecule of fungal origin
	GO:0009627	systemic acquired resistance
Scaffold_1533	HUMLU_CAS0021960.t1.p1	105660497	105662944	Q39241	sp|Q39241|TRXH5_ARATH Thioredoxin H5 OS=Arabidopsis thaliana OX=3702 GN=TRX5 PE=1 SV=1
	GO:0050832	defense response to fungus
Scaffold_49	HUMLU_CAS0064940.t1.p1	84747482	84749037	F4IXW2	sp|F4IXW2|BIG5_ARATH Brefeldin A-inhibited guanine nucleotide-exchange protein 5 OS=Arabidopsis thaliana OX=3702 GN=BIG5 PE=1 SV=2
	GO:0042742	defense response to bacterium
Scaffold_24	HUMLU_CAS0035773.t1.p1	9815598	9818787	O49471	sp|O49471|RPP2D_ARATH Probable disease resistance protein At4g19530 OS=Arabidopsis thaliana OX=3702 GN=At4g19530 PE=1 SV=2
	GO:0006952	defense response
	GO:0009870	defense response signaling pathway, resistance gene-dependent
Scaffold_77	HUMLU_CAS0046598.t1.p1	13514772	13517165	A2XQD3	sp|A2XQD3|LERK2_ORYSI G-type lectin S-receptor-like serine/threonine-protein kinase LECRK2 OS=Oryza sativa subsp. indica OX=39946 GN=LECRK2 PE=2 SV=1
	GO:0006952	defense response
Scaffold_1531	HUMLU_CAS0001247.t2.p1	21478534	21482079	Q9C5H5	sp|Q9C5H5|M3K5G_ARATH Mitogen-activated protein kinase kinase kinase 5 OS=Arabidopsis thaliana OX=3702 GN=MAPKKK5 PE=1 SV=1
	GO:0006952	defense response
	GO:2000071	regulation of defense response by callose deposition
	GO:1900424	regulation of defense response to bacterium
	GO:1900150	regulation of defense response to fungus
Scaffold_1533	HUMLU_CAS0022033.t1.p1	109161264	109164480	Q9M088	sp|Q9M088|E135_ARATH Glucan endo-1,3-beta-glucosidase 5 OS=Arabidopsis thaliana OX=3702 GN=At4g31140 PE=2 SV=1
	GO:0006952	defense response
Scaffold_191	HUMLU_CAS0073563.t1.p1	173707419	173709042	Q9M2S4	sp|Q9M2S4|LRKS4_ARATH L-type lectin-domain containing receptor kinase S.4 OS=Arabidopsis thaliana OX=3702 GN=LECRKS4 PE=2 SV=1
	GO:0042742	defense response to bacterium
	GO:0002229	defense response to oomycetes
Scaffold_172	HUMLU_CAS0041622.t1.p1	45684940	45691250	Q9SX38	sp|Q9SX38|DRL4_ARATH Putative disease resistance protein At1g50180 OS=Arabidopsis thaliana OX=3702 GN=At1g50180 PE=3 SV=2
	GO:0006952	defense response
Scaffold_19	HUMLU_CAS0018939.t1.p1	389915612	389917669	Q93ZM9	sp|Q93ZM9|TIF9_ARATH Protein TIFY 9 OS=Arabidopsis thaliana OX=3702 GN=TIFY9 PE=1 SV=1
	GO:0006952	defense response
	GO:0031347	regulation of defense response
	GO:0010112	regulation of systemic acquired resistance
Scaffold_77	HUMLU_CAS0047322.t1.p1	22730442	22735457	F4K2F0	sp|F4K2F0|EML3_ARATH Protein EMSY-LIKE 3 OS=Arabidopsis thaliana OX=3702 GN=EML3 PE=1 SV=1
	GO:0050832	defense response to fungus
Scaffold_49	HUMLU_CAS0060779.t1.p1	5660167	5662281	Q9LXA5	sp|Q9LXA5|LRK91_ARATH L-type lectin-domain containing receptor kinase IX.1 OS=Arabidopsis thaliana OX=3702 GN=LECRK91 PE=1 SV=1
	GO:0006952	defense response
	GO:0042742	defense response to bacterium
	GO:0002229	defense response to oomycetes
Scaffold_19	HUMLU_CAS0012516.t1.p1	20122381	20125281	O22944	sp|O22944|NTAQ1_ARATH Protein N-terminal glutamine amidohydrolase OS=Arabidopsis thaliana OX=3702 GN=NTAQ1 PE=1 SV=1
	GO:0006952	defense response
Scaffold_172	HUMLU_CAS0044939.t1.p1	300395787	300396560	Q6JN46	sp|Q6JN46|EIX2_SOLLC Receptor-like protein EIX2 OS=Solanum lycopersicum OX=4081 GN=EIX2 PE=1 SV=2
	GO:0050832	defense response to fungus
Scaffold_76	HUMLU_CAS0032751.t1.p2	303265090	303268746	O82504	sp|O82504|RDR2_ARATH RNA-dependent RNA polymerase 2 OS=Arabidopsis thaliana OX=3702 GN=RDR2 PE=1 SV=1
	GO:0050832	defense response to fungus
Scaffold_73	HUMLU_CAS0057579.t1.p1	227868256	227871692	Q9SJK3	sp|Q9SJK3|AGO5_ARATH Protein argonaute 5 OS=Arabidopsis thaliana OX=3702 GN=AGO5 PE=1 SV=2
	GO:0009814	defense response, incompatible interaction
Scaffold_77	HUMLU_CAS0047354.t1.p1	22904382	22906574	Q9SX38	sp|Q9SX38|DRL4_ARATH Putative disease resistance protein At1g50180 OS=Arabidopsis thaliana OX=3702 GN=At1g50180 PE=3 SV=2
	GO:0006952	defense response
Scaffold_172	HUMLU_CAS0041772.t1.p1	54166026	54175063	Q3E9A0	sp|Q3E9A0|ANTR6_ARATH Probable anion transporter 6, chloroplastic OS=Arabidopsis thaliana OX=3702 GN=ANTR6 PE=2 SV=1
	GO:0006952	defense response
Scaffold_76	HUMLU_CAS0034189.t1.p1	345832474	345834238	Q7XA39	sp|Q7XA39|RGA4_SOLBU Putative disease resistance protein RGA4 OS=Solanum bulbocastanum OX=147425 GN=RGA4 PE=2 SV=1
	GO:0006952	defense response
Scaffold_1531	HUMLU_CAS0003066.t1.p1	89240280	89244881	Q9LFS4	sp|Q9LFS4|NIK1_ARATH Protein NSP-INTERACTING KINASE 1 OS=Arabidopsis thaliana OX=3702 GN=NIK1 PE=1 SV=1
	GO:0051607	defense response to virus
Scaffold_1533	HUMLU_CAS0025507.t1.p1	374749041	374753798	O49621	sp|O49621|MLO1_ARATH MLO-like protein 1 OS=Arabidopsis thaliana OX=3702 GN=MLO1 PE=1 SV=1
	GO:0006952	defense response
Scaffold_77	HUMLU_CAS0052424.t1.p1	310278640	310279538	P60838	sp|P60838|SUMM2_ARATH Disease resistance protein SUMM2 OS=Arabidopsis thaliana OX=3702 GN=SUMM2 PE=1 SV=1
	GO:0006952	defense response
Scaffold_76	HUMLU_CAS0033862.t1.p1	338064676	338067488	Q6JN46	sp|Q6JN46|EIX2_SOLLC Receptor-like protein EIX2 OS=Solanum lycopersicum OX=4081 GN=EIX2 PE=1 SV=2
	GO:0050832	defense response to fungus
Scaffold_24	HUMLU_CAS0035681.t1.p1	7713621	7716159	Q9SMT7	sp|Q9SMT7|4CLLA_ARATH Oxalate--CoA ligase OS=Arabidopsis thaliana OX=3702 GN=AAE3 PE=1 SV=1
	GO:0050832	defense response to fungus
Scaffold_77	HUMLU_CAS0049880.t2.p1	138549736	138553273	Q9LQQ2	sp|Q9LQQ2|RA51D_ARATH DNA repair protein RAD51 homolog 4 OS=Arabidopsis thaliana OX=3702 GN=RAD51D PE=2 SV=2
	GO:1900426	positive regulation of defense response to bacterium
Scaffold_76	HUMLU_CAS0029631.t1.p1	84777916	84785614	Q9S814	sp|Q9S814|EIN2_ARATH Ethylene-insensitive protein 2 OS=Arabidopsis thaliana OX=3702 GN=EIN2 PE=1 SV=1
	GO:0052544	defense response by callose deposition in cell wall
	GO:0042742	defense response to bacterium
	GO:0050832	defense response to fungus
	GO:0009871	jasmonic acid and ethylene-dependent systemic resistance, ethylene mediated signaling pathway
	GO:0031348	negative regulation of defense response
	GO:0002237	response to molecule of bacterial origin
Scaffold_172	HUMLU_CAS0045568.t1.p1	309767791	309768850	Q6JN46	sp|Q6JN46|EIX2_SOLLC Receptor-like protein EIX2 OS=Solanum lycopersicum OX=4081 GN=EIX2 PE=1 SV=2
	GO:0050832	defense response to fungus
Scaffold_1533	HUMLU_CAS0026726.t1.p1	419809387	419810296	Q9SX38	sp|Q9SX38|DRL4_ARATH Putative disease resistance protein At1g50180 OS=Arabidopsis thaliana OX=3702 GN=At1g50180 PE=3 SV=2
	GO:0006952	defense response
Scaffold_24	HUMLU_CAS0036273.t1.p1	19301056	19301741	P13240	sp|P13240|DR206_PEA Disease resistance response protein 206 OS=Pisum sativum OX=3888 GN=PI206 PE=1 SV=2
	GO:0006952	defense response
Scaffold_77	HUMLU_CAS0046482.t1.p1	12421693	12423335	Q9SX38	sp|Q9SX38|DRL4_ARATH Putative disease resistance protein At1g50180 OS=Arabidopsis thaliana OX=3702 GN=At1g50180 PE=3 SV=2
	GO:0006952	defense response
Scaffold_1531	HUMLU_CAS0007971.t1.p1	378312729	378326245	Q9FKS4	sp|Q9FKS4|ATR_ARATH Serine/threonine-protein kinase ATR OS=Arabidopsis thaliana OX=3702 GN=ATR PE=2 SV=2
	GO:0006952	defense response
	GO:0031347	regulation of defense response
Scaffold_77	HUMLU_CAS0047057.t1.p1	20097096	20102052	Q9SZ66	sp|Q9SZ66|DSC1_ARATH Disease resistance-like protein DSC1 OS=Arabidopsis thaliana OX=3702 GN=DSC1 PE=1 SV=1
	GO:0042742	defense response to bacterium
Scaffold_191	HUMLU_CAS0070003.t1.p1	1737790	1738494	Q5MR23	sp|Q5MR23|9DC3_SOLPI Receptor-like protein 9DC3 OS=Solanum pimpinellifolium OX=4084 GN=9DC3 PE=3 SV=1
	GO:0050832	defense response to fungus
Scaffold_77	HUMLU_CAS0046836.t1.p1	16713722	16773432	Q25AG3	sp|Q25AG3|LERK3_ORYSI G-type lectin S-receptor-like serine/threonine-protein kinase LECRK3 OS=Oryza sativa subsp. indica OX=39946 GN=LECRK3 PE=3 SV=2
	GO:0006952	defense response
Scaffold_77	HUMLU_CAS0047202.t1.p1	21800248	21802131	P0C8S1	sp|P0C8S1|RP8L2_ARATH Probable disease resistance RPP8-like protein 2 OS=Arabidopsis thaliana OX=3702 GN=RPP8L2 PE=3 SV=1
	GO:0006952	defense response
Scaffold_172	HUMLU_CAS0045456.t1.p1	308318334	308320942	Q6JN47	sp|Q6JN47|EIX1_SOLLC Receptor-like protein EIX1 OS=Solanum lycopersicum OX=4081 GN=EIX1 PE=2 SV=2
	GO:0050832	defense response to fungus
Scaffold_77	HUMLU_CAS0046278.t1.p1	7013317	7016678	Q9SVY5	sp|Q9SVY5|ZRK1_ARATH Serine/threonine-protein kinase ZRK1 OS=Arabidopsis thaliana OX=3702 GN=ZRK1 PE=1 SV=1
	GO:0042742	defense response to bacterium
	GO:1900426	positive regulation of defense response to bacterium
Scaffold_172	HUMLU_CAS0045289.t1.p1	306073539	306079923	A0A290U7C4	sp|A0A290U7C4|ROQ1_NICBE Disease resistance protein Roq1 OS=Nicotiana benthamiana OX=4100 GN=ROQ1 PE=1 SV=1
	GO:0006952	defense response
Scaffold_49	HUMLU_CAS0062034.t1.p1	24105211	24107528	Q9SU30	sp|Q9SU30|CPR1_ARATH F-box protein CPR1 OS=Arabidopsis thaliana OX=3702 GN=CPR1 PE=1 SV=2
	GO:0031348	negative regulation of defense response
Scaffold_49	HUMLU_CAS0063765.t1.p1	57813461	57815182	A0A3Q7HH64	sp|A0A3Q7HH64|JA2L_SOLLC NAC domain-containing protein JA2L OS=Solanum lycopersicum OX=4081 GN=JA2L PE=2 SV=1
	GO:0006952	defense response
Scaffold_77	HUMLU_CAS0046454.t1.p1	12223172	12224253	P0DI16	sp|P0DI16|DRL44_ARATH Probable disease resistance protein RDL5 OS=Arabidopsis thaliana OX=3702 GN=RDL5 PE=3 SV=1
	GO:0006952	defense response
Scaffold_19	HUMLU_CAS0012128.t1.p1	14966646	14970308	Q9LRR4	sp|Q9LRR4|R13L1_ARATH Putative disease resistance RPP13-like protein 1 OS=Arabidopsis thaliana OX=3702 GN=RPPL1 PE=3 SV=1
	GO:0006952	defense response
Scaffold_77	HUMLU_CAS0052155.t1.p1	304682159	304685077	P33186	sp|P33186|RIPG_SURMU Ribosome-inactivating protein gelonin OS=Suregada multiflora OX=3979 GN=GEL PE=1 SV=2
	GO:0006952	defense response
Scaffold_1533	HUMLU_CAS0022231.t1.p1	116227697	116229224	Q8RWL2	sp|Q8RWL2|CDPKT_ARATH Calcium-dependent protein kinase 29 OS=Arabidopsis thaliana OX=3702 GN=CPK29 PE=2 SV=2
	GO:0050832	defense response to fungus
Scaffold_49	HUMLU_CAS0069165.t1.p1	244226848	244230970	Q9SRZ6	sp|Q9SRZ6|ICDHC_ARATH Cytosolic isocitrate dehydrogenase [NADP] OS=Arabidopsis thaliana OX=3702 GN=CICDH PE=1 SV=1
	GO:0042742	defense response to bacterium
Scaffold_19	HUMLU_CAS0011796.t1.p1	9865003	9865791	Q9LQV2	sp|Q9LQV2|RDR1_ARATH RNA-dependent RNA polymerase 1 OS=Arabidopsis thaliana OX=3702 GN=RDR1 PE=2 SV=1
	GO:0006952	defense response
Scaffold_172	HUMLU_CAS0045192.t1.p1	304696869	304705701	V9M2S5	sp|V9M2S5|RPV1_VITRO Disease resistance protein RPV1 OS=Vitis rotundifolia OX=103349 GN=RPV1 PE=1 SV=1
	GO:0009817	defense response to fungus, incompatible interaction
Scaffold_49	HUMLU_CAS0066323.t1.p1	114454532	114454909	Q9SX38	sp|Q9SX38|DRL4_ARATH Putative disease resistance protein At1g50180 OS=Arabidopsis thaliana OX=3702 GN=At1g50180 PE=3 SV=2
	GO:0006952	defense response
Scaffold_172	HUMLU_CAS0040650.t1.p1	21389712	21390358	Q5MR23	sp|Q5MR23|9DC3_SOLPI Receptor-like protein 9DC3 OS=Solanum pimpinellifolium OX=4084 GN=9DC3 PE=3 SV=1
	GO:0050832	defense response to fungus
Scaffold_49	HUMLU_CAS0069196.t1.p1	246093120	246101982	Q9SAL0	sp|Q9SAL0|RGLG4_ARATH E3 ubiquitin-protein ligase RGLG4 OS=Arabidopsis thaliana OX=3702 GN=RGLG4 PE=1 SV=1
	GO:0042742	defense response to bacterium
Scaffold_172	HUMLU_CAS0044346.t1.p1	279561418	279562211	Q9LK35	sp|Q9LK35|THE1_ARATH Receptor-like protein kinase THESEUS 1 OS=Arabidopsis thaliana OX=3702 GN=THE1 PE=1 SV=1
	GO:0009817	defense response to fungus, incompatible interaction
Scaffold_1531	HUMLU_CAS0011168.t1.p1	471595999	471599857	Q9FNL7	sp|Q9FNL7|PTR3_ARATH Protein NRT1/ PTR FAMILY 5.2 OS=Arabidopsis thaliana OX=3702 GN=NPF5.2 PE=2 SV=1
	GO:0042742	defense response to bacterium
Scaffold_1533	HUMLU_CAS0022242.t1.p1	116449615	116450311	Q5MR23	sp|Q5MR23|9DC3_SOLPI Receptor-like protein 9DC3 OS=Solanum pimpinellifolium OX=4084 GN=9DC3 PE=3 SV=1
	GO:0050832	defense response to fungus
Scaffold_77	HUMLU_CAS0052754.t1.p1	316054168	316075227	O64825	sp|O64825|LYK4_ARATH LysM domain receptor-like kinase 4 OS=Arabidopsis thaliana OX=3702 GN=LYK4 PE=1 SV=1
	GO:0071219	cellular response to molecule of bacterial origin
Scaffold_24	HUMLU_CAS0036946.t1.p1	53968265	53987139	V9M2S5	sp|V9M2S5|RPV1_VITRO Disease resistance protein RPV1 OS=Vitis rotundifolia OX=103349 GN=RPV1 PE=1 SV=1
	GO:0009817	defense response to fungus, incompatible interaction
Scaffold_49	HUMLU_CAS0064091.t1.p1	65810042	65812049	Q6NKW9	sp|Q6NKW9|E138_ARATH Glucan endo-1,3-beta-glucosidase 8 OS=Arabidopsis thaliana OX=3702 GN=At1g64760 PE=2 SV=2
	GO:0006952	defense response
Scaffold_73	HUMLU_CAS0060287.t1.p1	302497284	302499323	O48723	sp|O48723|PLP2_ARATH Patatin-like protein 2 OS=Arabidopsis thaliana OX=3702 GN=PLP2 PE=1 SV=1
	GO:0051607	defense response to virus
Scaffold_172	HUMLU_CAS0044189.t1.p1	271244283	271246684	Q9LRR5	sp|Q9LRR5|DRL21_ARATH Putative disease resistance protein At3g14460 OS=Arabidopsis thaliana OX=3702 GN=At3g14460 PE=3 SV=1
	GO:0042742	defense response to bacterium
	GO:0009817	defense response to fungus, incompatible interaction
Scaffold_77	HUMLU_CAS0049343.t1.p1	106236574	106238272	O04682	sp|O04682|PTI6_SOLLC Pathogenesis-related genes transcriptional activator PTI6 OS=Solanum lycopersicum OX=4081 GN=PTI6 PE=2 SV=1
	GO:0006952	defense response
Scaffold_172	HUMLU_CAS0040824.t1.p1	24569768	24576866	Q6NQP4	sp|Q6NQP4|LRR2_ARATH Leucine-rich repeat protein 2 OS=Arabidopsis thaliana OX=3702 GN=LRR2 PE=2 SV=1
	GO:0006952	defense response
Scaffold_172	HUMLU_CAS0043341.t1.p1	199862941	199866420	Q8RWE8	sp|Q8RWE8|GGAP1_ARATH GDP-L-galactose phosphorylase 1 OS=Arabidopsis thaliana OX=3702 GN=VTC2 PE=1 SV=1
	GO:0052544	defense response by callose deposition in cell wall
	GO:0042742	defense response to bacterium
Scaffold_1533	HUMLU_CAS0026177.t1.p1	404038127	404040293	Q0JEU6	sp|Q0JEU6|LERK3_ORYSJ G-type lectin S-receptor-like serine/threonine-protein kinase LECRK3 OS=Oryza sativa subsp. japonica OX=39947 GN=LECRK3 PE=3 SV=2
	GO:0006952	defense response
Scaffold_49	HUMLU_CAS0068060.t1.p1	178877029	178878705	Q9LYX1	sp|Q9LYX1|LRK82_ARATH L-type lectin-domain containing receptor kinase VIII.2 OS=Arabidopsis thaliana OX=3702 GN=LECRK82 PE=2 SV=1
	GO:0006952	defense response
	GO:0042742	defense response to bacterium
	GO:0002229	defense response to oomycetes
Scaffold_1533	HUMLU_CAS0026176.t1.p1	404009600	404010427	Q25AG3	sp|Q25AG3|LERK3_ORYSI G-type lectin S-receptor-like serine/threonine-protein kinase LECRK3 OS=Oryza sativa subsp. indica OX=39946 GN=LECRK3 PE=3 SV=2
	GO:0006952	defense response
Scaffold_19	HUMLU_CAS0012074.t1.p1	14414958	14418599	Q9LRR4	sp|Q9LRR4|R13L1_ARATH Putative disease resistance RPP13-like protein 1 OS=Arabidopsis thaliana OX=3702 GN=RPPL1 PE=3 SV=1
	GO:0006952	defense response
Scaffold_73	HUMLU_CAS0054144.t1.p1	39124675	39125703	A2XID3	sp|A2XID3|AOC_ORYSI Allene oxide cyclase, chloroplastic OS=Oryza sativa subsp. indica OX=39946 GN=AOC PE=2 SV=1
	GO:0050832	defense response to fungus
	GO:0009864	induced systemic resistance, jasmonic acid mediated signaling pathway
	GO:1900367	positive regulation of defense response to insect
Scaffold_77	HUMLU_CAS0052521.t1.p1	311859553	311862515	O23181	sp|O23181|PLP3_ARATH Patatin-like protein 3 OS=Arabidopsis thaliana OX=3702 GN=PLP3 PE=2 SV=2
	GO:0006952	defense response
Scaffold_24	HUMLU_CAS0037039.t1.p1	56294332	56295795	Q9SUS1	sp|Q9SUS1|WRK29_ARATH Probable WRKY transcription factor 29 OS=Arabidopsis thaliana OX=3702 GN=WRKY29 PE=2 SV=1
	GO:0006952	defense response
Scaffold_77	HUMLU_CAS0047816.t1.p1	32909482	32910835	Q9LRR4	sp|Q9LRR4|R13L1_ARATH Putative disease resistance RPP13-like protein 1 OS=Arabidopsis thaliana OX=3702 GN=RPPL1 PE=3 SV=1
	GO:0006952	defense response
Scaffold_73	HUMLU_CAS0060067.t1.p1	299353066	299356388	O04331	sp|O04331|PHB3_ARATH Prohibitin-3, mitochondrial OS=Arabidopsis thaliana OX=3702 GN=PHB3 PE=1 SV=1
	GO:0042742	defense response to bacterium
Scaffold_172	HUMLU_CAS0045958.t3.p1	324451504	324456281	Q9FJK8	sp|Q9FJK8|RP8L4_ARATH Probable disease resistance RPP8-like protein 4 OS=Arabidopsis thaliana OX=3702 GN=RPP8L4 PE=2 SV=1
	GO:0006952	defense response
Scaffold_19	HUMLU_CAS0014035.t1.p1	85809042	85810687	Q42578	sp|Q42578|PER53_ARATH Peroxidase 53 OS=Arabidopsis thaliana OX=3702 GN=PER53 PE=1 SV=1
	GO:0002215	defense response to nematode
Scaffold_19	HUMLU_CAS0017544.t1.p1	341895998	341942391	Q9SSK7	sp|Q9SSK7|MLP34_ARATH MLP-like protein 34 OS=Arabidopsis thaliana OX=3702 GN=MLP34 PE=2 SV=1
	GO:0006952	defense response
Scaffold_1531	HUMLU_CAS0002535.t1.p1	65627165	65634576	Q42371	sp|Q42371|ERECT_ARATH LRR receptor-like serine/threonine-protein kinase ERECTA OS=Arabidopsis thaliana OX=3702 GN=ERECTA PE=1 SV=1
	GO:0042742	defense response to bacterium
	GO:0050832	defense response to fungus
Scaffold_172	HUMLU_CAS0044936.t1.p2	300377429	300378874	O65479	sp|O65479|CRK20_ARATH Putative cysteine-rich receptor-like protein kinase 20 OS=Arabidopsis thaliana OX=3702 GN=CRK20 PE=2 SV=2
	GO:0042742	defense response to bacterium
Scaffold_76	HUMLU_CAS0027506.t1.p1	12416895	12421231	Q9SY59	sp|Q9SY59|NFXL1_ARATH NF-X1-type zinc finger protein NFXL1 OS=Arabidopsis thaliana OX=3702 GN=NFXL1 PE=1 SV=1
	GO:0042742	defense response to bacterium
Scaffold_73	HUMLU_CAS0059818.t1.p1	295617877	295621005	Q67ZU1	sp|Q67ZU1|LIP2_ARATH Triacylglycerol lipase 2 OS=Arabidopsis thaliana OX=3702 GN=LIP2 PE=2 SV=1
	GO:0002213	defense response to insect
Scaffold_77	HUMLU_CAS0052004.t1.p1	300114121	300116929	Q9LRR5	sp|Q9LRR5|DRL21_ARATH Putative disease resistance protein At3g14460 OS=Arabidopsis thaliana OX=3702 GN=At3g14460 PE=3 SV=1
	GO:0042742	defense response to bacterium
	GO:0009817	defense response to fungus, incompatible interaction
Scaffold_19	HUMLU_CAS0020775.t1.p2	429202511	429203773	Q2QUC5	sp|Q2QUC5|C71P1_ORYSJ Tryptamine 5-hydroxylase OS=Oryza sativa subsp. japonica OX=39947 GN=CYP71P1 PE=1 SV=1
	GO:0006952	defense response
Scaffold_76	HUMLU_CAS0034494.t1.p1	350370959	350374973	Q9LRR4	sp|Q9LRR4|R13L1_ARATH Putative disease resistance RPP13-like protein 1 OS=Arabidopsis thaliana OX=3702 GN=RPPL1 PE=3 SV=1
	GO:0006952	defense response
Scaffold_19	HUMLU_CAS0011764.t1.p1	9234476	9241351	Q9C5U0	sp|Q9C5U0|AHK4_ARATH Histidine kinase 4 OS=Arabidopsis thaliana OX=3702 GN=AHK4 PE=1 SV=1
	GO:0042742	defense response to bacterium
Scaffold_19	HUMLU_CAS0019426.t1.p1	402874341	402875445	Q941R6	sp|Q941R6|MLP31_ARATH MLP-like protein 31 OS=Arabidopsis thaliana OX=3702 GN=MLP31 PE=2 SV=2
	GO:0006952	defense response
Scaffold_1533	HUMLU_CAS0022440.t1.p1	127762950	127789683	Q94FY7	sp|Q94FY7|TOCC_ARATH Tocopherol cyclase, chloroplastic OS=Arabidopsis thaliana OX=3702 GN=VTE1 PE=1 SV=1
	GO:0031347	regulation of defense response
Scaffold_1533	HUMLU_CAS0026241.t1.p1	407570962	407598404	Q9MA75	sp|Q9MA75|VIP1_ARATH Transcription factor VIP1 OS=Arabidopsis thaliana OX=3702 GN=VIP1 PE=1 SV=1
	GO:0006952	defense response
Scaffold_172	HUMLU_CAS0044967.t1.p1	300833838	300835814	Q6JN46	sp|Q6JN46|EIX2_SOLLC Receptor-like protein EIX2 OS=Solanum lycopersicum OX=4081 GN=EIX2 PE=1 SV=2
	GO:0050832	defense response to fungus
Scaffold_73	HUMLU_CAS0054649.t1.p1	59162884	59167453	O65718	sp|O65718|CNGC2_ARATH Cyclic nucleotide-gated ion channel 2 OS=Arabidopsis thaliana OX=3702 GN=CNGC2 PE=1 SV=1
	GO:0006952	defense response
Scaffold_49	HUMLU_CAS0061236.t1.p1	11565783	11570098	Q570C0	sp|Q570C0|TIR1_ARATH Protein TRANSPORT INHIBITOR RESPONSE 1 OS=Arabidopsis thaliana OX=3702 GN=TIR1 PE=1 SV=2
	GO:0006952	defense response
Scaffold_191	HUMLU_CAS0073966.t1.p1	182689478	182690458	O04681	sp|O04681|PTI5_SOLLC Pathogenesis-related genes transcriptional activator PTI5 OS=Solanum lycopersicum OX=4081 GN=PTI5 PE=2 SV=1
	GO:0006952	defense response
Scaffold_172	HUMLU_CAS0045302.t12.p1	306321270	306416170	Q40253	sp|Q40253|L6_LINUS Disease resistance protein L6 OS=Linum usitatissimum OX=4006 GN=L6 PE=1 SV=1
	GO:0006952	defense response
Scaffold_1531	HUMLU_CAS0008172.t1.p1	388467739	388472114	O23006	sp|O23006|LYM2_ARATH LysM domain-containing GPI-anchored protein 2 OS=Arabidopsis thaliana OX=3702 GN=LYM2 PE=1 SV=1
	GO:0006952	defense response
Scaffold_76	HUMLU_CAS0027312.t1.p1	9496634	9533396	P52408	sp|P52408|E13B_PRUPE Glucan endo-1,3-beta-glucosidase, basic isoform OS=Prunus persica OX=3760 GN=GNS1 PE=3 SV=1
	GO:0006952	defense response
Scaffold_24	HUMLU_CAS0037730.t1.p1	136419191	136426450	Q7XA40	sp|Q7XA40|RGA3_SOLBU Putative disease resistance protein RGA3 OS=Solanum bulbocastanum OX=147425 GN=RGA3 PE=2 SV=2
	GO:0006952	defense response
Scaffold_76	HUMLU_CAS0027849.t1.p1	16983293	16986057	A0A075F7E9	sp|A0A075F7E9|LERK1_ORYSI G-type lectin S-receptor-like serine/threonine-protein kinase LECRK1 OS=Oryza sativa subsp. indica OX=39946 GN=LECRK1 PE=1 SV=2
	GO:0006952	defense response
Scaffold_76	HUMLU_CAS0027311.t1.p1	9496625	9498147	P52408	sp|P52408|E13B_PRUPE Glucan endo-1,3-beta-glucosidase, basic isoform OS=Prunus persica OX=3760 GN=GNS1 PE=3 SV=1
	GO:0006952	defense response
Scaffold_49	HUMLU_CAS0060936.t1.p1	7616021	7616805	Q8GYA4	sp|Q8GYA4|CRK10_ARATH Cysteine-rich receptor-like protein kinase 10 OS=Arabidopsis thaliana OX=3702 GN=CRK10 PE=1 SV=3
	GO:0042742	defense response to bacterium
Scaffold_172	HUMLU_CAS0045137.t1.p1	303950157	303955460	V9M398	sp|V9M398|RUN1_VITRO Disease resistance protein RUN1 OS=Vitis rotundifolia OX=103349 GN=RUN1 PE=1 SV=1
	GO:0009817	defense response to fungus, incompatible interaction
Scaffold_172	HUMLU_CAS0045755.t1.p1	315060126	315064908	Q7XBQ9	sp|Q7XBQ9|RGA2_SOLBU Disease resistance protein RGA2 OS=Solanum bulbocastanum OX=147425 GN=RGA2 PE=1 SV=1
	GO:0006952	defense response
Scaffold_76	HUMLU_CAS0027042.t1.p1	4044788	4046837	Q8VWJ1	sp|Q8VWJ1|HPT1_ARATH Homogentisate phytyltransferase 1, chloroplastic OS=Arabidopsis thaliana OX=3702 GN=HPT1 PE=1 SV=1
	GO:0031347	regulation of defense response
Scaffold_24	HUMLU_CAS0037638.t1.p1	122344698	122348302	Q9LFD5	sp|Q9LFD5|BPA1_ARATH Binding partner of ACD11 1 OS=Arabidopsis thaliana OX=3702 GN=BPA1 PE=1 SV=1
	GO:0050832	defense response to fungus
Scaffold_1533	HUMLU_CAS0026477.t1.p1	414906571	414907731	Q6JN46	sp|Q6JN46|EIX2_SOLLC Receptor-like protein EIX2 OS=Solanum lycopersicum OX=4081 GN=EIX2 PE=1 SV=2
	GO:0050832	defense response to fungus
Scaffold_49	HUMLU_CAS0063189.t1.p1	45068167	45068923	Q9ASS4	sp|Q9ASS4|Y5838_ARATH Probably inactive leucine-rich repeat receptor-like protein kinase At5g48380 OS=Arabidopsis thaliana OX=3702 GN=At5g48380 PE=1 SV=1
	GO:0042742	defense response to bacterium
	GO:0031348	negative regulation of defense response
Scaffold_1531	HUMLU_CAS0001764.t1.p1	37163143	37165539	Q9LK35	sp|Q9LK35|THE1_ARATH Receptor-like protein kinase THESEUS 1 OS=Arabidopsis thaliana OX=3702 GN=THE1 PE=1 SV=1
	GO:0009817	defense response to fungus, incompatible interaction
Scaffold_49	HUMLU_CAS0061677.t1.p1	18116290	18117885	Q9LMA8	sp|Q9LMA8|TI10A_ARATH Protein TIFY 10A OS=Arabidopsis thaliana OX=3702 GN=TIFY10A PE=1 SV=1
	GO:0042742	defense response to bacterium
	GO:0031347	regulation of defense response
Scaffold_19	HUMLU_CAS0020467.t1.p1	421781842	421786506	Q93ZS4	sp|Q93ZS4|NIK3_ARATH Protein NSP-INTERACTING KINASE 3 OS=Arabidopsis thaliana OX=3702 GN=NIK3 PE=1 SV=1
	GO:0006952	defense response
Scaffold_172	HUMLU_CAS0045172.t1.p1	304450370	304451349	V9M2S5	sp|V9M2S5|RPV1_VITRO Disease resistance protein RPV1 OS=Vitis rotundifolia OX=103349 GN=RPV1 PE=1 SV=1
	GO:0009817	defense response to fungus, incompatible interaction
Scaffold_77	HUMLU_CAS0047327.t4.p1	22748942	22785963	Q8W4J9	sp|Q8W4J9|RPP8_ARATH Disease resistance protein RPP8 OS=Arabidopsis thaliana OX=3702 GN=RPP8 PE=1 SV=2
	GO:0006952	defense response
	GO:0051607	defense response to virus
	GO:0002230	positive regulation of defense response to virus by host
Scaffold_76	HUMLU_CAS0030307.t1.p1	135189724	135193952	Q9C9T2	sp|Q9C9T2|SARD1_ARATH Protein SAR DEFICIENT 1 OS=Arabidopsis thaliana OX=3702 GN=SARD1 PE=1 SV=1
	GO:0071219	cellular response to molecule of bacterial origin
	GO:0042742	defense response to bacterium
	GO:0002229	defense response to oomycetes
	GO:1900426	positive regulation of defense response to bacterium
	GO:0010112	regulation of systemic acquired resistance
Scaffold_49	HUMLU_CAS0063302.t1.p1	47707837	47708669	Q58FX0	sp|Q58FX0|BAP2_ARATH BON1-associated protein 2 OS=Arabidopsis thaliana OX=3702 GN=BAP2 PE=1 SV=1
	GO:0006952	defense response
Scaffold_49	HUMLU_CAS0068323.t1.p1	191211049	191312727	P09042	sp|P09042|PR1C_TOBAC Pathogenesis-related protein 1C OS=Nicotiana tabacum OX=4097 PE=2 SV=3
	GO:0006952	defense response
Scaffold_76	HUMLU_CAS0034911.t1.p1	354928912	354932055	Q7XA40	sp|Q7XA40|RGA3_SOLBU Putative disease resistance protein RGA3 OS=Solanum bulbocastanum OX=147425 GN=RGA3 PE=2 SV=2
	GO:0006952	defense response
Scaffold_77	HUMLU_CAS0046458.t1.p1	12247724	12251610	P0C8S1	sp|P0C8S1|RP8L2_ARATH Probable disease resistance RPP8-like protein 2 OS=Arabidopsis thaliana OX=3702 GN=RPP8L2 PE=3 SV=1
	GO:0006952	defense response
Scaffold_191	HUMLU_CAS0071237.t1.p1	29272158	29272679	Q9SVG4	sp|Q9SVG4|RETOL_ARATH Berberine bridge enzyme-like 19 OS=Arabidopsis thaliana OX=3702 GN=At4g20830 PE=1 SV=2
	GO:0050832	defense response to fungus
Scaffold_19	HUMLU_CAS0011560.t1.p1	4353698	4356406	Q9LII8	sp|Q9LII8|KLCR2_ARATH Protein KINESIN LIGHT CHAIN-RELATED 2 OS=Arabidopsis thaliana OX=3702 GN=KLCR2 PE=1 SV=1
	GO:0031347	regulation of defense response
Scaffold_1531	HUMLU_CAS0000505.t1.p1	8045743	8046734	P33183	sp|P33183|NIGB_SAMNI Nigrin b OS=Sambucus nigra OX=4202 PE=1 SV=2
	GO:0006952	defense response
Scaffold_76	HUMLU_CAS0030155.t1.p1	123346736	123349678	F4JY11	sp|F4JY11|CAND7_ARATH Protein CANDIDATE G-PROTEIN COUPLED RECEPTOR 7 OS=Arabidopsis thaliana OX=3702 GN=CAND7 PE=2 SV=1
	GO:0002237	response to molecule of bacterial origin
Scaffold_19	HUMLU_CAS0012034.t1.p1	13662679	13666016	Q6JN46	sp|Q6JN46|EIX2_SOLLC Receptor-like protein EIX2 OS=Solanum lycopersicum OX=4081 GN=EIX2 PE=1 SV=2
	GO:0050832	defense response to fungus
Scaffold_172	HUMLU_CAS0043389.t3.p1	204008648	204021612	F4K3G5	sp|F4K3G5|EDM2_ARATH Protein ENHANCED DOWNY MILDEW 2 OS=Arabidopsis thaliana OX=3702 GN=EDM2 PE=1 SV=1
	GO:0050832	defense response to fungus
Scaffold_77	HUMLU_CAS0046890.t1.p1	17411316	17415623	P0C8S1	sp|P0C8S1|RP8L2_ARATH Probable disease resistance RPP8-like protein 2 OS=Arabidopsis thaliana OX=3702 GN=RPP8L2 PE=3 SV=1
	GO:0006952	defense response
Scaffold_172	HUMLU_CAS0045242.t1.p1	305233111	305237101	Q9T048	sp|Q9T048|DRL27_ARATH Disease resistance protein At4g27190 OS=Arabidopsis thaliana OX=3702 GN=At4g27190 PE=2 SV=1
	GO:0006952	defense response
Scaffold_172	HUMLU_CAS0045587.t1.p1	310060535	310061162	Q6JN46	sp|Q6JN46|EIX2_SOLLC Receptor-like protein EIX2 OS=Solanum lycopersicum OX=4081 GN=EIX2 PE=1 SV=2
	GO:0050832	defense response to fungus
Scaffold_19	HUMLU_CAS0012127.t1.p1	14927912	14931517	Q9LRR4	sp|Q9LRR4|R13L1_ARATH Putative disease resistance RPP13-like protein 1 OS=Arabidopsis thaliana OX=3702 GN=RPPL1 PE=3 SV=1
	GO:0006952	defense response
Scaffold_191	HUMLU_CAS0071421.t1.p1	36896333	36903250	Q9C9B9	sp|Q9C9B9|TTM1_ARATH Inorganic pyrophosphatase TTM1 OS=Arabidopsis thaliana OX=3702 GN=TTM1 PE=1 SV=1
	GO:0006952	defense response
Scaffold_191	HUMLU_CAS0073807.t1.p1	180194716	180204941	F4KCC2	sp|F4KCC2|PRT6_ARATH E3 ubiquitin-protein ligase PRT6 OS=Arabidopsis thaliana OX=3702 GN=PRT6 PE=1 SV=1
	GO:0050832	defense response to fungus
Scaffold_77	HUMLU_CAS0049094.t1.p1	93152558	93155930	Q9FGH9	sp|Q9FGH9|E70B1_ARATH Exocyst complex component EXO70B1 OS=Arabidopsis thaliana OX=3702 GN=EXO70B1 PE=1 SV=1
	GO:0006952	defense response
	GO:0052542	defense response by callose deposition
	GO:0042742	defense response to bacterium
	GO:0050832	defense response to fungus
Scaffold_191	HUMLU_CAS0070635.t1.p1	10598490	10599372	Q8LBM2	sp|Q8LBM2|TIF5A_ARATH Protein TIFY 5A OS=Arabidopsis thaliana OX=3702 GN=TIFY5A PE=1 SV=1
	GO:0006952	defense response
	GO:0031347	regulation of defense response
Scaffold_172	HUMLU_CAS0044686.t1.p1	293048553	293050239	Q6JN46	sp|Q6JN46|EIX2_SOLLC Receptor-like protein EIX2 OS=Solanum lycopersicum OX=4081 GN=EIX2 PE=1 SV=2
	GO:0050832	defense response to fungus
Scaffold_77	HUMLU_CAS0047260.t1.p1	22148606	22149693	Q9SX38	sp|Q9SX38|DRL4_ARATH Putative disease resistance protein At1g50180 OS=Arabidopsis thaliana OX=3702 GN=At1g50180 PE=3 SV=2
	GO:0006952	defense response
Scaffold_77	HUMLU_CAS0047196.t1.p1	21778937	21780031	Q9SX38	sp|Q9SX38|DRL4_ARATH Putative disease resistance protein At1g50180 OS=Arabidopsis thaliana OX=3702 GN=At1g50180 PE=3 SV=2
	GO:0006952	defense response
Scaffold_172	HUMLU_CAS0045443.t1.p1	308139083	308140519	Q6JN46	sp|Q6JN46|EIX2_SOLLC Receptor-like protein EIX2 OS=Solanum lycopersicum OX=4081 GN=EIX2 PE=1 SV=2
	GO:0050832	defense response to fungus
Scaffold_172	HUMLU_CAS0045166.t1.p1	304415468	304421639	Q9FM96	sp|Q9FM96|PSL4_ARATH Glucosidase 2 subunit beta OS=Arabidopsis thaliana OX=3702 GN=PSL4 PE=2 SV=1
	GO:0042742	defense response to bacterium
Scaffold_77	HUMLU_CAS0047236.t1.p1	22036700	22043559	P0C8S1	sp|P0C8S1|RP8L2_ARATH Probable disease resistance RPP8-like protein 2 OS=Arabidopsis thaliana OX=3702 GN=RPP8L2 PE=3 SV=1
	GO:0006952	defense response
Scaffold_77	HUMLU_CAS0052349.t1.p1	309408931	309410087	V9M398	sp|V9M398|RUN1_VITRO Disease resistance protein RUN1 OS=Vitis rotundifolia OX=103349 GN=RUN1 PE=1 SV=1
	GO:0009817	defense response to fungus, incompatible interaction
Scaffold_1531	HUMLU_CAS0010042.t1.p1	452484733	452487825	Q8L7R2	sp|Q8L7R2|KHSE_ARATH Homoserine kinase OS=Arabidopsis thaliana OX=3702 GN=HSK PE=1 SV=1
	GO:0006952	defense response
Scaffold_1531	HUMLU_CAS0010341.t1.p1	458482436	458485944	O22768	sp|O22768|UNE12_ARATH Transcription factor UNE12 OS=Arabidopsis thaliana OX=3702 GN=UNE12 PE=1 SV=2
	GO:0031347	regulation of defense response
Scaffold_49	HUMLU_CAS0067103.t1.p1	137472033	137477508	O04197	sp|O04197|COI1_ARATH Coronatine-insensitive protein 1 OS=Arabidopsis thaliana OX=3702 GN=COI1 PE=1 SV=1
	GO:0006952	defense response
	GO:0042742	defense response to bacterium
	GO:0050832	defense response to fungus
	GO:0009861	jasmonic acid and ethylene-dependent systemic resistance
	GO:0031348	negative regulation of defense response
Scaffold_172	HUMLU_CAS0040905.t1.p1	25515788	25523361	Q9LRR4	sp|Q9LRR4|R13L1_ARATH Putative disease resistance RPP13-like protein 1 OS=Arabidopsis thaliana OX=3702 GN=RPPL1 PE=3 SV=1
	GO:0006952	defense response
Scaffold_1533	HUMLU_CAS0026120.t1.p1	401804810	401807050	P16273	sp|P16273|PRPX_HORVU Pathogen-related protein OS=Hordeum vulgare OX=4513 PE=2 SV=2
	GO:0006952	defense response
Scaffold_1533	HUMLU_CAS0024201.t1.p1	250627416	250662003	Q8W4B1	sp|Q8W4B1|RCF3_ARATH RNA-binding KH domain-containing protein RCF3 OS=Arabidopsis thaliana OX=3702 GN=RCF3 PE=1 SV=1
	GO:1900150	regulation of defense response to fungus
Scaffold_76	HUMLU_CAS0034407.t1.p1	349219731	349221334	Q7XA42	sp|Q7XA42|RGA1_SOLBU Putative disease resistance protein RGA1 OS=Solanum bulbocastanum OX=147425 GN=RGA1 PE=2 SV=2
	GO:0006952	defense response
Scaffold_1531	HUMLU_CAS0000025.t1.p1	401340	403642	O64825	sp|O64825|LYK4_ARATH LysM domain receptor-like kinase 4 OS=Arabidopsis thaliana OX=3702 GN=LYK4 PE=1 SV=1
	GO:0071219	cellular response to molecule of bacterial origin
Scaffold_172	HUMLU_CAS0045210.t1.p1	304958141	304960952	P0CB16	sp|P0CB16|DRL25_ARATH Putative disease resistance protein At4g19050 OS=Arabidopsis thaliana OX=3702 GN=At4g19050 PE=3 SV=2
	GO:0006952	defense response
Scaffold_172	HUMLU_CAS0041069.t1.p1	27527231	27530461	Q7XA39	sp|Q7XA39|RGA4_SOLBU Putative disease resistance protein RGA4 OS=Solanum bulbocastanum OX=147425 GN=RGA4 PE=2 SV=1
	GO:0006952	defense response
Scaffold_49	HUMLU_CAS0060926.t1.p1	7467977	7469327	Q8GYA4	sp|Q8GYA4|CRK10_ARATH Cysteine-rich receptor-like protein kinase 10 OS=Arabidopsis thaliana OX=3702 GN=CRK10 PE=1 SV=3
	GO:0042742	defense response to bacterium
Scaffold_77	HUMLU_CAS0047342.t1.p1	22806199	22807941	Q9SX38	sp|Q9SX38|DRL4_ARATH Putative disease resistance protein At1g50180 OS=Arabidopsis thaliana OX=3702 GN=At1g50180 PE=3 SV=2
	GO:0006952	defense response
Scaffold_1533	HUMLU_CAS0021797.t1.p1	99428125	99431998	Q9FY48	sp|Q9FY48|KEG_ARATH E3 ubiquitin-protein ligase KEG OS=Arabidopsis thaliana OX=3702 GN=KEG PE=1 SV=2
	GO:0006952	defense response
Scaffold_1533	HUMLU_CAS0021711.t1.p1	97479341	97485133	Q8RY95	sp|Q8RY95|SPL14_ARATH Squamosa promoter-binding-like protein 14 OS=Arabidopsis thaliana OX=3702 GN=SPL14 PE=1 SV=3
	GO:0042742	defense response to bacterium
Scaffold_191	HUMLU_CAS0071535.t1.p1	43539667	43540469	Q40374	sp|Q40374|PR1_MEDTR Pathogenesis-related protein PR-1 OS=Medicago truncatula OX=3880 GN=PR-1 PE=2 SV=1
	GO:0006952	defense response
Scaffold_73	HUMLU_CAS0054441.t1.p1	50859237	50900262	Q9SCZ4	sp|Q9SCZ4|FERON_ARATH Receptor-like protein kinase FERONIA OS=Arabidopsis thaliana OX=3702 GN=FER PE=1 SV=1
	GO:0050832	defense response to fungus
Scaffold_172	HUMLU_CAS0044921.t1.p1	299985224	299985823	Q6JN46	sp|Q6JN46|EIX2_SOLLC Receptor-like protein EIX2 OS=Solanum lycopersicum OX=4081 GN=EIX2 PE=1 SV=2
	GO:0050832	defense response to fungus
Scaffold_77	HUMLU_CAS0046564.t1.p1	13234244	13235695	Q9SX38	sp|Q9SX38|DRL4_ARATH Putative disease resistance protein At1g50180 OS=Arabidopsis thaliana OX=3702 GN=At1g50180 PE=3 SV=2
	GO:0006952	defense response
Scaffold_1533	HUMLU_CAS0025154.t1.p1	347650343	347652139	Q42371	sp|Q42371|ERECT_ARATH LRR receptor-like serine/threonine-protein kinase ERECTA OS=Arabidopsis thaliana OX=3702 GN=ERECTA PE=1 SV=1
	GO:0042742	defense response to bacterium
	GO:0050832	defense response to fungus
Scaffold_73	HUMLU_CAS0054989.t1.p1	72200504	72201789	P50699	sp|P50699|TLPH_ARATH Thaumatin-like protein OS=Arabidopsis thaliana OX=3702 GN=At1g18250 PE=2 SV=2
	GO:0006952	defense response
Scaffold_24	HUMLU_CAS0039085.t1.p1	317028519	317029897	Q6JN47	sp|Q6JN47|EIX1_SOLLC Receptor-like protein EIX1 OS=Solanum lycopersicum OX=4081 GN=EIX1 PE=2 SV=2
	GO:0050832	defense response to fungus
Scaffold_76	HUMLU_CAS0030091.t1.p1	117176802	117183511	Q9LHJ9	sp|Q9LHJ9|P2C38_ARATH Probable protein phosphatase 2C 38 OS=Arabidopsis thaliana OX=3702 GN=PP2C38 PE=1 SV=1
	GO:1900425	negative regulation of defense response to bacterium
Scaffold_172	HUMLU_CAS0042830.t1.p2	146711017	146777925	Q9T048	sp|Q9T048|DRL27_ARATH Disease resistance protein At4g27190 OS=Arabidopsis thaliana OX=3702 GN=At4g27190 PE=2 SV=1
	GO:0006952	defense response
Scaffold_73	HUMLU_CAS0054432.t1.p1	50600100	50601428	Q9SCZ4	sp|Q9SCZ4|FERON_ARATH Receptor-like protein kinase FERONIA OS=Arabidopsis thaliana OX=3702 GN=FER PE=1 SV=1
	GO:0050832	defense response to fungus
Scaffold_76	HUMLU_CAS0028173.t1.p1	22494067	22498729	Q9LRR4	sp|Q9LRR4|R13L1_ARATH Putative disease resistance RPP13-like protein 1 OS=Arabidopsis thaliana OX=3702 GN=RPPL1 PE=3 SV=1
	GO:0006952	defense response
Scaffold_1533	HUMLU_CAS0023128.t1.p1	188265781	188269257	Q9LNU1	sp|Q9LNU1|CRSP_ARATH CO(2)-response secreted protease OS=Arabidopsis thaliana OX=3702 GN=CRSP PE=2 SV=1
	GO:1900425	negative regulation of defense response to bacterium
Scaffold_49	HUMLU_CAS0064801.t1.p1	82040551	82041285	Q9LMA1	sp|Q9LMA1|FMO1_ARATH Probable flavin-containing monooxygenase 1 OS=Arabidopsis thaliana OX=3702 GN=FMO1 PE=2 SV=1
	GO:0009870	defense response signaling pathway, resistance gene-dependent
	GO:0042742	defense response to bacterium
	GO:0050832	defense response to fungus
	GO:0009627	systemic acquired resistance
Scaffold_49	HUMLU_CAS0062322.t2.p1	29944649	29952755	F4HX15	sp|F4HX15|LPAI_ARATH Phospholipase A I OS=Arabidopsis thaliana OX=3702 GN=PLA1 PE=3 SV=1
	GO:0050832	defense response to fungus
Scaffold_24	HUMLU_CAS0037465.t1.p1	101098846	101099927	Q8VZS8	sp|Q8VZS8|PYL1_ARATH Abscisic acid receptor PYL1 OS=Arabidopsis thaliana OX=3702 GN=PYL1 PE=1 SV=1
	GO:0006952	defense response
Scaffold_172	HUMLU_CAS0043765.t1.p1	237725641	237726867	Q8W474	sp|Q8W474|DRL7_ARATH Probable disease resistance protein At1g58390 OS=Arabidopsis thaliana OX=3702 GN=At1g58390 PE=2 SV=4
	GO:0006952	defense response
Scaffold_172	HUMLU_CAS0045744.t1.p1	314821633	314822203	Q6JN46	sp|Q6JN46|EIX2_SOLLC Receptor-like protein EIX2 OS=Solanum lycopersicum OX=4081 GN=EIX2 PE=1 SV=2
	GO:0050832	defense response to fungus
Scaffold_191	HUMLU_CAS0070006.t1.p1	1812004	1814420	C0LGN2	sp|C0LGN2|Y3148_ARATH Probable leucine-rich repeat receptor-like serine/threonine-protein kinase At3g14840 OS=Arabidopsis thaliana OX=3702 GN=LRR-RLK PE=1 SV=1
	GO:0009861	jasmonic acid and ethylene-dependent systemic resistance
Scaffold_19	HUMLU_CAS0017619.t1.p1	345420288	345429825	Q9SSK7	sp|Q9SSK7|MLP34_ARATH MLP-like protein 34 OS=Arabidopsis thaliana OX=3702 GN=MLP34 PE=2 SV=1
	GO:0006952	defense response
Scaffold_1531	HUMLU_CAS0009585.t1.p1	440329169	440373077	Q9FR53	sp|Q9FR53|TOR_ARATH Serine/threonine-protein kinase TOR OS=Arabidopsis thaliana OX=3702 GN=TOR PE=1 SV=1
	GO:0006952	defense response
	GO:0050687	negative regulation of defense response to virus
Scaffold_73	HUMLU_CAS0058868.t1.p1	279799797	279807035	Q8GSA7	sp|Q8GSA7|CMTA3_ARATH Calmodulin-binding transcription activator 3 OS=Arabidopsis thaliana OX=3702 GN=CAMTA3 PE=1 SV=1
	GO:0042742	defense response to bacterium
	GO:0050832	defense response to fungus
	GO:1900367	positive regulation of defense response to insect
Scaffold_1531	HUMLU_CAS0000897.t1.p1	13843304	13848276	A7M6E8	sp|A7M6E8|TM1S_SOLLC ToMV susceptible protein tm-1(GCR26) OS=Solanum lycopersicum OX=4081 GN=tm-1 PE=1 SV=1
	GO:0051607	defense response to virus
Scaffold_76	HUMLU_CAS0034612.t1.p1	351613908	351618026	Q7XA42	sp|Q7XA42|RGA1_SOLBU Putative disease resistance protein RGA1 OS=Solanum bulbocastanum OX=147425 GN=RGA1 PE=2 SV=2
	GO:0006952	defense response
Scaffold_77	HUMLU_CAS0048521.t1.p1	60064167	60068600	Q9FLG1	sp|Q9FLG1|BXL4_ARATH Beta-D-xylosidase 4 OS=Arabidopsis thaliana OX=3702 GN=BXL4 PE=1 SV=1
	GO:0009627	systemic acquired resistance
Scaffold_76	HUMLU_CAS0035018.t1.p1	356994915	356998004	Q9LRR4	sp|Q9LRR4|R13L1_ARATH Putative disease resistance RPP13-like protein 1 OS=Arabidopsis thaliana OX=3702 GN=RPPL1 PE=3 SV=1
	GO:0006952	defense response
Scaffold_49	HUMLU_CAS0065199.t1.p1	90689252	90692125	A0A3Q7ELQ2	sp|A0A3Q7ELQ2|MTB1_SOLLC Transcription factor MTB1 OS=Solanum lycopersicum OX=4081 GN=MTB1 PE=1 SV=1
	GO:0006952	defense response
	GO:0031347	regulation of defense response
Scaffold_172	HUMLU_CAS0044331.t1.p1	279102819	279104207	Q9XIF0	sp|Q9XIF0|DRL13_ARATH Putative disease resistance protein At1g59780 OS=Arabidopsis thaliana OX=3702 GN=At1g59780 PE=3 SV=1
	GO:0006952	defense response
Scaffold_24	HUMLU_CAS0039449.t1.p1	329488148	329491258	Q6JN46	sp|Q6JN46|EIX2_SOLLC Receptor-like protein EIX2 OS=Solanum lycopersicum OX=4081 GN=EIX2 PE=1 SV=2
	GO:0050832	defense response to fungus
Scaffold_191	HUMLU_CAS0072157.t1.p1	102481896	102482449	Q9LRR5	sp|Q9LRR5|DRL21_ARATH Putative disease resistance protein At3g14460 OS=Arabidopsis thaliana OX=3702 GN=At3g14460 PE=3 SV=1
	GO:0042742	defense response to bacterium
	GO:0009817	defense response to fungus, incompatible interaction
Scaffold_172	HUMLU_CAS0044957.t1.p1	300721066	300724130	Q6JN46	sp|Q6JN46|EIX2_SOLLC Receptor-like protein EIX2 OS=Solanum lycopersicum OX=4081 GN=EIX2 PE=1 SV=2
	GO:0050832	defense response to fungus
Scaffold_172	HUMLU_CAS0040909.t1.p1	25547089	25550319	Q9LRR4	sp|Q9LRR4|R13L1_ARATH Putative disease resistance RPP13-like protein 1 OS=Arabidopsis thaliana OX=3702 GN=RPPL1 PE=3 SV=1
	GO:0006952	defense response
Scaffold_172	HUMLU_CAS0045022.t1.p1	302161261	302163291	Q6JN46	sp|Q6JN46|EIX2_SOLLC Receptor-like protein EIX2 OS=Solanum lycopersicum OX=4081 GN=EIX2 PE=1 SV=2
	GO:0050832	defense response to fungus
Scaffold_172	HUMLU_CAS0045353.t1.p1	307082230	307090150	A0A290U7C4	sp|A0A290U7C4|ROQ1_NICBE Disease resistance protein Roq1 OS=Nicotiana benthamiana OX=4100 GN=ROQ1 PE=1 SV=1
	GO:0006952	defense response
Scaffold_172	HUMLU_CAS0045550.t1.p1	309562363	309563074	Q6JN46	sp|Q6JN46|EIX2_SOLLC Receptor-like protein EIX2 OS=Solanum lycopersicum OX=4081 GN=EIX2 PE=1 SV=2
	GO:0050832	defense response to fungus
Scaffold_49	HUMLU_CAS0061047.t1.p1	9312765	9316263	Q9M0X5	sp|Q9M0X5|CRK25_ARATH Cysteine-rich receptor-like protein kinase 25 OS=Arabidopsis thaliana OX=3702 GN=CRK25 PE=3 SV=1
	GO:0042742	defense response to bacterium
Scaffold_1533	HUMLU_CAS0025925.t1.p1	394265207	394273968	F4HVW5	sp|F4HVW5|VAD1_ARATH Protein VASCULAR ASSOCIATED DEATH 1, chloroplastic OS=Arabidopsis thaliana OX=3702 GN=VAD1 PE=1 SV=1
	GO:0042742	defense response to bacterium
Scaffold_191	HUMLU_CAS0069924.t1.p1	1154723	1157646	C0LGN2	sp|C0LGN2|Y3148_ARATH Probable leucine-rich repeat receptor-like serine/threonine-protein kinase At3g14840 OS=Arabidopsis thaliana OX=3702 GN=LRR-RLK PE=1 SV=1
	GO:0009861	jasmonic acid and ethylene-dependent systemic resistance
Scaffold_49	HUMLU_CAS0066105.t1.p1	109443093	109447524	Q9SX38	sp|Q9SX38|DRL4_ARATH Putative disease resistance protein At1g50180 OS=Arabidopsis thaliana OX=3702 GN=At1g50180 PE=3 SV=2
	GO:0006952	defense response
Scaffold_49	HUMLU_CAS0061283.t1.p1	12331316	12333477	Q9LXA5	sp|Q9LXA5|LRK91_ARATH L-type lectin-domain containing receptor kinase IX.1 OS=Arabidopsis thaliana OX=3702 GN=LECRK91 PE=1 SV=1
	GO:0006952	defense response
	GO:0042742	defense response to bacterium
	GO:0002229	defense response to oomycetes
Scaffold_77	HUMLU_CAS0046429.t1.p1	12067511	12071012	Q9SX38	sp|Q9SX38|DRL4_ARATH Putative disease resistance protein At1g50180 OS=Arabidopsis thaliana OX=3702 GN=At1g50180 PE=3 SV=2
	GO:0006952	defense response
Scaffold_172	HUMLU_CAS0041164.t1.p1	28323550	28325880	Q9LRR5	sp|Q9LRR5|DRL21_ARATH Putative disease resistance protein At3g14460 OS=Arabidopsis thaliana OX=3702 GN=At3g14460 PE=3 SV=1
	GO:0042742	defense response to bacterium
	GO:0009817	defense response to fungus, incompatible interaction
Scaffold_76	HUMLU_CAS0027893.t1.p1	17565499	17569213	Q7XA40	sp|Q7XA40|RGA3_SOLBU Putative disease resistance protein RGA3 OS=Solanum bulbocastanum OX=147425 GN=RGA3 PE=2 SV=2
	GO:0006952	defense response
Scaffold_24	HUMLU_CAS0036319.t1.p1	21116092	21117392	O80341	sp|O80341|EF102_ARATH Ethylene-responsive transcription factor 5 OS=Arabidopsis thaliana OX=3702 GN=ERF5 PE=2 SV=1
	GO:0006952	defense response
Scaffold_24	HUMLU_CAS0036828.t1.p1	50630872	50635278	Q9M2Z5	sp|Q9M2Z5|FBL53_ARATH F-box/LRR-repeat protein At3g48880 OS=Arabidopsis thaliana OX=3702 GN=At3g48880 PE=2 SV=1
	GO:0050829	defense response to Gram-negative bacterium
Scaffold_191	HUMLU_CAS0074197.t2.p1	185193756	185198675	Q8LPK5	sp|Q8LPK5|CESA8_ARATH Cellulose synthase A catalytic subunit 8 [UDP-forming] OS=Arabidopsis thaliana OX=3702 GN=CESA8 PE=1 SV=1
	GO:0042742	defense response to bacterium
	GO:0050832	defense response to fungus
Scaffold_77	HUMLU_CAS0046436.t1.p1	12088828	12089652	Q9SX38	sp|Q9SX38|DRL4_ARATH Putative disease resistance protein At1g50180 OS=Arabidopsis thaliana OX=3702 GN=At1g50180 PE=3 SV=2
	GO:0006952	defense response
Scaffold_77	HUMLU_CAS0049014.t1.p1	90142869	90144445	Q9FHW2	sp|Q9FHW2|SWC6_ARATH SWR1 complex subunit 6 OS=Arabidopsis thaliana OX=3702 GN=SWC6 PE=1 SV=1
	GO:0042742	defense response to bacterium
Scaffold_1531	HUMLU_CAS0004182.t1.p1	152743027	152759928	Q25AG3	sp|Q25AG3|LERK3_ORYSI G-type lectin S-receptor-like serine/threonine-protein kinase LECRK3 OS=Oryza sativa subsp. indica OX=39946 GN=LECRK3 PE=3 SV=2
	GO:0006952	defense response
Scaffold_172	HUMLU_CAS0044692.t1.p1	293109175	293112093	Q6JN46	sp|Q6JN46|EIX2_SOLLC Receptor-like protein EIX2 OS=Solanum lycopersicum OX=4081 GN=EIX2 PE=1 SV=2
	GO:0050832	defense response to fungus
Scaffold_77	HUMLU_CAS0046469.t1.p1	12365840	12368097	Q8W4J9	sp|Q8W4J9|RPP8_ARATH Disease resistance protein RPP8 OS=Arabidopsis thaliana OX=3702 GN=RPP8 PE=1 SV=2
	GO:0006952	defense response
	GO:0051607	defense response to virus
	GO:0002230	positive regulation of defense response to virus by host
Scaffold_19	HUMLU_CAS0012577.t1.p1	21405851	21428214	Q9LQV2	sp|Q9LQV2|RDR1_ARATH RNA-dependent RNA polymerase 1 OS=Arabidopsis thaliana OX=3702 GN=RDR1 PE=2 SV=1
	GO:0006952	defense response
Scaffold_77	HUMLU_CAS0048805.t1.p1	74164412	74165680	Q9M0X5	sp|Q9M0X5|CRK25_ARATH Cysteine-rich receptor-like protein kinase 25 OS=Arabidopsis thaliana OX=3702 GN=CRK25 PE=3 SV=1
	GO:0042742	defense response to bacterium
Scaffold_19	HUMLU_CAS0020536.t1.p1	423253733	423254825	Q9FLV0	sp|Q9FLV0|DMR6_ARATH Protein DOWNY MILDEW RESISTANCE 6 OS=Arabidopsis thaliana OX=3702 GN=DMR6 PE=1 SV=1
	GO:0042742	defense response to bacterium
	GO:0002229	defense response to oomycetes
Scaffold_49	HUMLU_CAS0062070.t1.p1	24868446	24870719	Q9SU30	sp|Q9SU30|CPR1_ARATH F-box protein CPR1 OS=Arabidopsis thaliana OX=3702 GN=CPR1 PE=1 SV=2
	GO:0031348	negative regulation of defense response
Scaffold_76	HUMLU_CAS0034247.t1.p1	346612127	346613389	Q9LRR4	sp|Q9LRR4|R13L1_ARATH Putative disease resistance RPP13-like protein 1 OS=Arabidopsis thaliana OX=3702 GN=RPPL1 PE=3 SV=1
	GO:0006952	defense response
Scaffold_172	HUMLU_CAS0045286.t1.p1	306060228	306061986	Q6JN46	sp|Q6JN46|EIX2_SOLLC Receptor-like protein EIX2 OS=Solanum lycopersicum OX=4081 GN=EIX2 PE=1 SV=2
	GO:0050832	defense response to fungus
Scaffold_24	HUMLU_CAS0037350.t1.p1	86234338	86239576	Q9SG02	sp|Q9SG02|RDR6_ARATH RNA-dependent RNA polymerase 6 OS=Arabidopsis thaliana OX=3702 GN=RDR6 PE=1 SV=1
	GO:0051607	defense response to virus
Scaffold_24	HUMLU_CAS0035776.t1.p1	9852139	9854048	V9M2S5	sp|V9M2S5|RPV1_VITRO Disease resistance protein RPV1 OS=Vitis rotundifolia OX=103349 GN=RPV1 PE=1 SV=1
	GO:0009817	defense response to fungus, incompatible interaction
Scaffold_1531	HUMLU_CAS0010886.t1.p1	467656828	467658069	Q9SZ46	sp|Q9SZ46|C82C4_ARATH Xanthotoxin 5-hydroxylase CYP82C4 OS=Arabidopsis thaliana OX=3702 GN=CYP82C4 PE=1 SV=1
	GO:0098542	defense response to other organism
Scaffold_1531	HUMLU_CAS0004994.t1.p1	200149225	200157157	Q9FFN7	sp|Q9FFN7|DGK2_ARATH Diacylglycerol kinase 2 OS=Arabidopsis thaliana OX=3702 GN=DGK2 PE=1 SV=1
	GO:0006952	defense response
Scaffold_1533	HUMLU_CAS0021841.t1.p1	100946043	100948462	Q9C5T4	sp|Q9C5T4|WRK18_ARATH WRKY transcription factor 18 OS=Arabidopsis thaliana OX=3702 GN=WRKY18 PE=1 SV=2
	GO:0042742	defense response to bacterium
	GO:0050832	defense response to fungus
	GO:0031347	regulation of defense response
	GO:0002237	response to molecule of bacterial origin
Scaffold_24	HUMLU_CAS0035781.t1.p1	9906769	9907610	V9M2S5	sp|V9M2S5|RPV1_VITRO Disease resistance protein RPV1 OS=Vitis rotundifolia OX=103349 GN=RPV1 PE=1 SV=1
	GO:0009817	defense response to fungus, incompatible interaction
Scaffold_76	HUMLU_CAS0028010.t1.p1	19341542	19348800	Q7XBQ9	sp|Q7XBQ9|RGA2_SOLBU Disease resistance protein RGA2 OS=Solanum bulbocastanum OX=147425 GN=RGA2 PE=1 SV=1
	GO:0006952	defense response
Scaffold_76	HUMLU_CAS0034831.t1.p1	353530900	353534230	Q7XA39	sp|Q7XA39|RGA4_SOLBU Putative disease resistance protein RGA4 OS=Solanum bulbocastanum OX=147425 GN=RGA4 PE=2 SV=1
	GO:0006952	defense response
Scaffold_191	HUMLU_CAS0070245.t1.p1	4042662	4045670	Q7XA40	sp|Q7XA40|RGA3_SOLBU Putative disease resistance protein RGA3 OS=Solanum bulbocastanum OX=147425 GN=RGA3 PE=2 SV=2
	GO:0006952	defense response
Scaffold_49	HUMLU_CAS0062862.t1.p1	38826393	39182764	Q8W1D5	sp|Q8W1D5|CIPKP_ARATH CBL-interacting serine/threonine-protein kinase 25 OS=Arabidopsis thaliana OX=3702 GN=CIPK25 PE=2 SV=1
	GO:0050832	defense response to fungus
Scaffold_77	HUMLU_CAS0046556.t3.p1	13194566	13221455	Q9SX38	sp|Q9SX38|DRL4_ARATH Putative disease resistance protein At1g50180 OS=Arabidopsis thaliana OX=3702 GN=At1g50180 PE=3 SV=2
	GO:0006952	defense response
Scaffold_49	HUMLU_CAS0061202.t1.p1	11076902	11079581	Q8L4N1	sp|Q8L4N1|PHO34_ARATH Universal stress protein PHOS34 OS=Arabidopsis thaliana OX=3702 GN=PHOS34 PE=1 SV=1
	GO:0002238	response to molecule of fungal origin
Scaffold_172	HUMLU_CAS0044990.t1.p1	301241396	301242733	Q6JN46	sp|Q6JN46|EIX2_SOLLC Receptor-like protein EIX2 OS=Solanum lycopersicum OX=4081 GN=EIX2 PE=1 SV=2
	GO:0050832	defense response to fungus
Scaffold_49	HUMLU_CAS0063222.t1.p1	45463583	45464361	Q9ASS4	sp|Q9ASS4|Y5838_ARATH Probably inactive leucine-rich repeat receptor-like protein kinase At5g48380 OS=Arabidopsis thaliana OX=3702 GN=At5g48380 PE=1 SV=1
	GO:0042742	defense response to bacterium
	GO:0031348	negative regulation of defense response
Scaffold_172	HUMLU_CAS0044938.t1.p1	300382702	300383496	Q6JN46	sp|Q6JN46|EIX2_SOLLC Receptor-like protein EIX2 OS=Solanum lycopersicum OX=4081 GN=EIX2 PE=1 SV=2
	GO:0050832	defense response to fungus
Scaffold_172	HUMLU_CAS0041482.t1.p1	37896064	37902268	Q0JKZ0	sp|Q0JKZ0|SNL6_ORYSJ Cinnamoyl-CoA reductase-like SNL6 OS=Oryza sativa subsp. japonica OX=39947 GN=SNL6 PE=3 SV=1
	GO:0042742	defense response to bacterium
Scaffold_49	HUMLU_CAS0061728.t1.p1	18661063	18662799	Q9FLN0	sp|Q9FLN0|GLIP1_ARATH GDSL esterase/lipase 1 OS=Arabidopsis thaliana OX=3702 GN=GLIP1 PE=1 SV=1
	GO:0042742	defense response to bacterium
	GO:0050832	defense response to fungus
	GO:0009817	defense response to fungus, incompatible interaction
	GO:0009866	induced systemic resistance, ethylene mediated signaling pathway
	GO:0009871	jasmonic acid and ethylene-dependent systemic resistance, ethylene mediated signaling pathway
	GO:0009627	systemic acquired resistance
Scaffold_24	HUMLU_CAS0037386.t1.p1	89842872	89845415	Q93ZB1	sp|Q93ZB1|LOL1_ARATH Protein LOL1 OS=Arabidopsis thaliana OX=3702 GN=LOL1 PE=2 SV=1
	GO:0009814	defense response, incompatible interaction
Scaffold_76	HUMLU_CAS0032475.t1.p1	289749596	289753054	Q9STS3	sp|Q9STS3|CDC23_ARATH Anaphase-promoting complex subunit 8 OS=Arabidopsis thaliana OX=3702 GN=APC8 PE=1 SV=1
	GO:0031347	regulation of defense response
Scaffold_77	HUMLU_CAS0049887.t1.p2	139234244	139237228	Q9XIE6	sp|Q9XIE6|ALA3_ARATH Phospholipid-transporting ATPase 3 OS=Arabidopsis thaliana OX=3702 GN=ALA3 PE=1 SV=2
	GO:0042742	defense response to bacterium
	GO:0050832	defense response to fungus
	GO:0002237	response to molecule of bacterial origin
	GO:0002238	response to molecule of fungal origin
Scaffold_76	HUMLU_CAS0027889.t1.p1	17524289	17527310	Q7XA40	sp|Q7XA40|RGA3_SOLBU Putative disease resistance protein RGA3 OS=Solanum bulbocastanum OX=147425 GN=RGA3 PE=2 SV=2
	GO:0006952	defense response
Scaffold_77	HUMLU_CAS0047216.t1.p1	21896532	21899759	P0C8S1	sp|P0C8S1|RP8L2_ARATH Probable disease resistance RPP8-like protein 2 OS=Arabidopsis thaliana OX=3702 GN=RPP8L2 PE=3 SV=1
	GO:0006952	defense response
Scaffold_49	HUMLU_CAS0065527.t1.p1	97368957	97369779	Q9SU34	sp|Q9SU34|ERLL2_ARATH pEARLI1-like lipid transfer protein 2 OS=Arabidopsis thaliana OX=3702 GN=At4g12490 PE=2 SV=1
	GO:0050832	defense response to fungus
Scaffold_1533	HUMLU_CAS0021389.t1.p1	44384108	44384847	Q42807	sp|Q42807|STAD_SOYBN Stearoyl-[acyl-carrier-protein] 9-desaturase, chloroplastic OS=Glycine max OX=3847 GN=ACPD PE=2 SV=1
	GO:0006952	defense response
Scaffold_76	HUMLU_CAS0034562.t1.p1	351039242	351041800	Q9SCZ4	sp|Q9SCZ4|FERON_ARATH Receptor-like protein kinase FERONIA OS=Arabidopsis thaliana OX=3702 GN=FER PE=1 SV=1
	GO:0050832	defense response to fungus
Scaffold_24	HUMLU_CAS0037636.t1.p1	122305937	122341029	Q8VZF6	sp|Q8VZF6|EDR2L_ARATH Protein ENHANCED DISEASE RESISTANCE 2-like OS=Arabidopsis thaliana OX=3702 GN=EDR2L PE=2 SV=1
	GO:0006952	defense response
Scaffold_19	HUMLU_CAS0012364.t1.p1	17727157	17728271	Q9LRR5	sp|Q9LRR5|DRL21_ARATH Putative disease resistance protein At3g14460 OS=Arabidopsis thaliana OX=3702 GN=At3g14460 PE=3 SV=1
	GO:0042742	defense response to bacterium
	GO:0009817	defense response to fungus, incompatible interaction
Scaffold_76	HUMLU_CAS0026954.t1.p1	1479980	1480981	Q42798	sp|Q42798|C93A1_SOYBN 3,9-dihydroxypterocarpan 6A-monooxygenase OS=Glycine max OX=3847 GN=CYP93A1 PE=1 SV=1
	GO:0006952	defense response
Scaffold_77	HUMLU_CAS0046818.t1.p1	16525161	16527512	Q25AG3	sp|Q25AG3|LERK3_ORYSI G-type lectin S-receptor-like serine/threonine-protein kinase LECRK3 OS=Oryza sativa subsp. indica OX=39946 GN=LECRK3 PE=3 SV=2
	GO:0006952	defense response
Scaffold_172	HUMLU_CAS0041227.t1.p1	29078445	29081276	Q5MR23	sp|Q5MR23|9DC3_SOLPI Receptor-like protein 9DC3 OS=Solanum pimpinellifolium OX=4084 GN=9DC3 PE=3 SV=1
	GO:0050832	defense response to fungus
Scaffold_1533	HUMLU_CAS0022226.t1.p1	116107761	116108572	Q8RWL2	sp|Q8RWL2|CDPKT_ARATH Calcium-dependent protein kinase 29 OS=Arabidopsis thaliana OX=3702 GN=CPK29 PE=2 SV=2
	GO:0050832	defense response to fungus
Scaffold_1531	HUMLU_CAS0002035.t1.p1	48451187	48453862	Q9FMR9	sp|Q9FMR9|RIN1_ARATH RuvB-like protein 1 OS=Arabidopsis thaliana OX=3702 GN=RIN1 PE=1 SV=1
	GO:2000072	regulation of defense response to fungus, incompatible interaction
Scaffold_172	HUMLU_CAS0040964.t2.p1	26200989	26202372	Q5MR23	sp|Q5MR23|9DC3_SOLPI Receptor-like protein 9DC3 OS=Solanum pimpinellifolium OX=4084 GN=9DC3 PE=3 SV=1
	GO:0050832	defense response to fungus
Scaffold_191	HUMLU_CAS0072312.t1.p1	117183814	117188051	Q8RY65	sp|Q8RY65|NIK2_ARATH Protein NSP-INTERACTING KINASE 2 OS=Arabidopsis thaliana OX=3702 GN=NIK2 PE=1 SV=1
	GO:0006952	defense response
Scaffold_191	HUMLU_CAS0072254.t1.p1	111460692	111461849	F4JIJ7	sp|F4JIJ7|BH162_ARATH Transcription factor bHLH162 OS=Arabidopsis thaliana OX=3702 GN=BHLH162 PE=1 SV=1
	GO:0050832	defense response to fungus
Scaffold_172	HUMLU_CAS0044947.t1.p1	300503348	300509523	Q6JN46	sp|Q6JN46|EIX2_SOLLC Receptor-like protein EIX2 OS=Solanum lycopersicum OX=4081 GN=EIX2 PE=1 SV=2
	GO:0050832	defense response to fungus
Scaffold_191	HUMLU_CAS0069923.t5.p1	1150444	1223459	C0LGN2	sp|C0LGN2|Y3148_ARATH Probable leucine-rich repeat receptor-like serine/threonine-protein kinase At3g14840 OS=Arabidopsis thaliana OX=3702 GN=LRR-RLK PE=1 SV=1
	GO:0009861	jasmonic acid and ethylene-dependent systemic resistance
Scaffold_172	HUMLU_CAS0042848.t1.p1	147419013	147424003	Q9SU30	sp|Q9SU30|CPR1_ARATH F-box protein CPR1 OS=Arabidopsis thaliana OX=3702 GN=CPR1 PE=1 SV=2
	GO:0031348	negative regulation of defense response
Scaffold_24	HUMLU_CAS0039843.t1.p1	342126839	342127805	Q7XA40	sp|Q7XA40|RGA3_SOLBU Putative disease resistance protein RGA3 OS=Solanum bulbocastanum OX=147425 GN=RGA3 PE=2 SV=2
	GO:0006952	defense response
Scaffold_77	HUMLU_CAS0051985.t1.p1	299577895	299579456	Q9LRR4	sp|Q9LRR4|R13L1_ARATH Putative disease resistance RPP13-like protein 1 OS=Arabidopsis thaliana OX=3702 GN=RPPL1 PE=3 SV=1
	GO:0006952	defense response
Scaffold_1533	HUMLU_CAS0023914.t1.p1	214867450	214875382	Q93VJ2	sp|Q93VJ2|IRE1B_ARATH Serine/threonine-protein kinase/endoribonuclease IRE1b OS=Arabidopsis thaliana OX=3702 GN=IRE1B PE=2 SV=1
	GO:0009816	defense response to bacterium, incompatible interaction
Scaffold_1533	HUMLU_CAS0025650.t1.p1	380313398	380320714	F4HVY0	sp|F4HVY0|CER1_ARATH Very-long-chain aldehyde decarbonylase CER1 OS=Arabidopsis thaliana OX=3702 GN=CER1 PE=1 SV=1
	GO:0042742	defense response to bacterium
	GO:0050832	defense response to fungus
Scaffold_77	HUMLU_CAS0047277.t1.p1	22230696	22235351	Q8LGB6	sp|Q8LGB6|ZED1_ARATH Non-functional pseudokinase ZED1 OS=Arabidopsis thaliana OX=3702 GN=ZED1 PE=1 SV=1
	GO:0050829	defense response to Gram-negative bacterium
Scaffold_1531	HUMLU_CAS0010926.t1.p1	468081738	468095341	Q9SZ46	sp|Q9SZ46|C82C4_ARATH Xanthotoxin 5-hydroxylase CYP82C4 OS=Arabidopsis thaliana OX=3702 GN=CYP82C4 PE=1 SV=1
	GO:0098542	defense response to other organism
Scaffold_172	HUMLU_CAS0044912.t1.p1	299871698	299887345	Q94CD8	sp|Q94CD8|E134_ARATH Glucan endo-1,3-beta-glucosidase 4 OS=Arabidopsis thaliana OX=3702 GN=At3g13560 PE=2 SV=1
	GO:0006952	defense response
Scaffold_49	HUMLU_CAS0062640.t1.p1	34964590	34966102	Q8L868	sp|Q8L868|E1311_ARATH Glucan endo-1,3-beta-glucosidase 11 OS=Arabidopsis thaliana OX=3702 GN=At1g32860 PE=2 SV=1
	GO:0006952	defense response
Scaffold_76	HUMLU_CAS0031399.t1.p1	226412373	226414770	Q8H1D6	sp|Q8H1D6|RBK1_ARATH Receptor-like cytosolic serine/threonine-protein kinase RBK1 OS=Arabidopsis thaliana OX=3702 GN=RBK1 PE=1 SV=1
	GO:0050832	defense response to fungus
	GO:0009814	defense response, incompatible interaction
Scaffold_77	HUMLU_CAS0047243.t1.p1	22067568	22072464	Q9FJB5	sp|Q9FJB5|RP8L3_ARATH Disease resistance RPP8-like protein 3 OS=Arabidopsis thaliana OX=3702 GN=RPP8L3 PE=2 SV=1
	GO:0006952	defense response
Scaffold_1531	HUMLU_CAS0010200.t1.p1	455768788	455772341	O22446	sp|O22446|HDA19_ARATH Histone deacetylase 19 OS=Arabidopsis thaliana OX=3702 GN=HDA19 PE=1 SV=2
	GO:0009861	jasmonic acid and ethylene-dependent systemic resistance
Scaffold_76	HUMLU_CAS0030250.t1.p1	130023425	130033839	Q8GYA4	sp|Q8GYA4|CRK10_ARATH Cysteine-rich receptor-like protein kinase 10 OS=Arabidopsis thaliana OX=3702 GN=CRK10 PE=1 SV=3
	GO:0042742	defense response to bacterium
Scaffold_49	HUMLU_CAS0067574.t1.p1	156470317	156473014	Q949Q0	sp|Q949Q0|GPDA2_ARATH Glycerol-3-phosphate dehydrogenase [NAD(+)] 2, chloroplastic OS=Arabidopsis thaliana OX=3702 GN=GLY1 PE=1 SV=1
	GO:0009627	systemic acquired resistance
Scaffold_24	HUMLU_CAS0035846.t1.p1	11990241	11993547	P93733	sp|P93733|PLDB1_ARATH Phospholipase D beta 1 OS=Arabidopsis thaliana OX=3702 GN=PLDBETA1 PE=1 SV=4
	GO:0009816	defense response to bacterium, incompatible interaction
Scaffold_1531	HUMLU_CAS0009927.t1.p1	449483155	449484307	Q9LDD1	sp|Q9LDD1|BRG3_ARATH Probable BOI-related E3 ubiquitin-protein ligase 3 OS=Arabidopsis thaliana OX=3702 GN=BRG3 PE=1 SV=1
	GO:0006952	defense response
Scaffold_172	HUMLU_CAS0045492.t1.p1	308861334	308863138	Q7XA40	sp|Q7XA40|RGA3_SOLBU Putative disease resistance protein RGA3 OS=Solanum bulbocastanum OX=147425 GN=RGA3 PE=2 SV=2
	GO:0006952	defense response
Scaffold_73	HUMLU_CAS0059221.t1.p1	287852040	287856273	Q7XA42	sp|Q7XA42|RGA1_SOLBU Putative disease resistance protein RGA1 OS=Solanum bulbocastanum OX=147425 GN=RGA1 PE=2 SV=2
	GO:0006952	defense response
Scaffold_76	HUMLU_CAS0027172.t1.p1	7213613	7228536	Q9C8K2	sp|Q9C8K2|AB12G_ARATH ABC transporter G family member 12 OS=Arabidopsis thaliana OX=3702 GN=ABCG12 PE=1 SV=1
	GO:0051607	defense response to virus
Scaffold_77	HUMLU_CAS0048930.t1.p1	84519867	84522385	Q9FGH4	sp|Q9FGH4|E139_ARATH Glucan endo-1,3-beta-glucosidase 9 OS=Arabidopsis thaliana OX=3702 GN=At5g58480 PE=2 SV=1
	GO:0006952	defense response
Scaffold_1533	HUMLU_CAS0021673.t1.p1	91545072	91549015	C0LGN2	sp|C0LGN2|Y3148_ARATH Probable leucine-rich repeat receptor-like serine/threonine-protein kinase At3g14840 OS=Arabidopsis thaliana OX=3702 GN=LRR-RLK PE=1 SV=1
	GO:0009861	jasmonic acid and ethylene-dependent systemic resistance
Scaffold_73	HUMLU_CAS0058824.t1.p1	279025833	279037527	Q6JN46	sp|Q6JN46|EIX2_SOLLC Receptor-like protein EIX2 OS=Solanum lycopersicum OX=4081 GN=EIX2 PE=1 SV=2
	GO:0050832	defense response to fungus
Scaffold_1531	HUMLU_CAS0011147.t1.p1	471307334	471308428	Q0JA29	sp|Q0JA29|FLS2_ORYSJ LRR receptor-like serine/threonine-protein kinase FLS2 OS=Oryza sativa subsp. japonica OX=39947 GN=FLS2 PE=1 SV=1
	GO:0052544	defense response by callose deposition in cell wall
	GO:0042742	defense response to bacterium
Scaffold_1533	HUMLU_CAS0026630.t1.p1	417884745	417888974	Q3S4A7	sp|Q3S4A7|AHK5_ARATH Histidine kinase 5 OS=Arabidopsis thaliana OX=3702 GN=AHK5 PE=1 SV=1
	GO:0071219	cellular response to molecule of bacterial origin
	GO:0006952	defense response
Scaffold_24	HUMLU_CAS0039335.t4.p1	326266332	326270792	Q94BY9	sp|Q94BY9|GAP22_ARATH Rab GTPase-activating protein 22 OS=Arabidopsis thaliana OX=3702 GN=RABGAP22 PE=1 SV=1
	GO:0006952	defense response
Scaffold_77	HUMLU_CAS0049898.t1.p1	139982416	139984140	Q8VY27	sp|Q8VY27|E70H1_ARATH Exocyst complex component EXO70H1 OS=Arabidopsis thaliana OX=3702 GN=EXO70H1 PE=1 SV=1
	GO:0006952	defense response
	GO:1900426	positive regulation of defense response to bacterium
	GO:0002237	response to molecule of bacterial origin
Scaffold_49	HUMLU_CAS0069134.t1.p1	242324675	242326318	Q0JNR2	sp|Q0JNR2|CYT12_ORYSJ Cysteine proteinase inhibitor 12 OS=Oryza sativa subsp. japonica OX=39947 GN=Os01g0270100 PE=2 SV=1
	GO:0006952	defense response
Scaffold_19	HUMLU_CAS0012304.t1.p1	17265666	17268111	Q9LRR5	sp|Q9LRR5|DRL21_ARATH Putative disease resistance protein At3g14460 OS=Arabidopsis thaliana OX=3702 GN=At3g14460 PE=3 SV=1
	GO:0042742	defense response to bacterium
	GO:0009817	defense response to fungus, incompatible interaction
Scaffold_24	HUMLU_CAS0037714.t1.p1	134304260	134306452	C0LGN2	sp|C0LGN2|Y3148_ARATH Probable leucine-rich repeat receptor-like serine/threonine-protein kinase At3g14840 OS=Arabidopsis thaliana OX=3702 GN=LRR-RLK PE=1 SV=1
	GO:0009861	jasmonic acid and ethylene-dependent systemic resistance
Scaffold_24	HUMLU_CAS0036833.t1.p1	50727873	50728765	P50700	sp|P50700|OSL3_ARATH Osmotin-like protein OSM34 OS=Arabidopsis thaliana OX=3702 GN=OSM34 PE=2 SV=2
	GO:0006952	defense response
	GO:0009816	defense response to bacterium, incompatible interaction
	GO:0009817	defense response to fungus, incompatible interaction
Scaffold_77	HUMLU_CAS0052019.t1.p1	300313984	300314932	Q9LVT3	sp|Q9LVT3|DRL38_ARATH Probable disease resistance protein At5g47260 OS=Arabidopsis thaliana OX=3702 GN=At5g47260 PE=3 SV=2
	GO:0006952	defense response
Scaffold_172	HUMLU_CAS0044231.t1.p1	274146938	274147630	Q7XA40	sp|Q7XA40|RGA3_SOLBU Putative disease resistance protein RGA3 OS=Solanum bulbocastanum OX=147425 GN=RGA3 PE=2 SV=2
	GO:0006952	defense response
Scaffold_76	HUMLU_CAS0027994.t1.p1	19092278	19093814	Q7XBQ9	sp|Q7XBQ9|RGA2_SOLBU Disease resistance protein RGA2 OS=Solanum bulbocastanum OX=147425 GN=RGA2 PE=1 SV=1
	GO:0006952	defense response
Scaffold_73	HUMLU_CAS0054701.t1.p1	60852258	60855158	Q9LVQ0	sp|Q9LVQ0|PME31_ARATH Pectinesterase 31 OS=Arabidopsis thaliana OX=3702 GN=PME31 PE=1 SV=1
	GO:0050829	defense response to Gram-negative bacterium
Scaffold_1531	HUMLU_CAS0001181.t1.p1	20335395	20338164	Q6RYA0	sp|Q6RYA0|SABP2_TOBAC Salicylic acid-binding protein 2 OS=Nicotiana tabacum OX=4097 GN=SABP2 PE=1 SV=1
	GO:0009862	systemic acquired resistance, salicylic acid mediated signaling pathway
Scaffold_172	HUMLU_CAS0042487.t1.p1	107888858	107891106	P0DO09	sp|P0DO09|PIKS1_ORYSJ Disease resistance protein Piks-1 OS=Oryza sativa subsp. japonica OX=39947 GN=PIKS-1 PE=3 SV=1
	GO:0006952	defense response
Scaffold_77	HUMLU_CAS0047815.t1.p1	32908692	32909412	Q9LRR4	sp|Q9LRR4|R13L1_ARATH Putative disease resistance RPP13-like protein 1 OS=Arabidopsis thaliana OX=3702 GN=RPPL1 PE=3 SV=1
	GO:0006952	defense response
Scaffold_49	HUMLU_CAS0066536.t1.p1	120647460	120651387	O24606	sp|O24606|EIN3_ARATH Protein ETHYLENE INSENSITIVE 3 OS=Arabidopsis thaliana OX=3702 GN=EIN3 PE=1 SV=1
	GO:0042742	defense response to bacterium
Scaffold_76	HUMLU_CAS0032252.t1.p1	276232407	276249344	O49840	sp|O49840|PBL3_ARATH Probable serine/threonine-protein kinase PBL3 OS=Arabidopsis thaliana OX=3702 GN=PBL3 PE=1 SV=1
	GO:0006952	defense response
Scaffold_1533	HUMLU_CAS0023363.t1.p1	198221533	198224896	Q94AP3	sp|Q94AP3|WAT1_ARATH Protein WALLS ARE THIN 1 OS=Arabidopsis thaliana OX=3702 GN=WAT1 PE=1 SV=1
	GO:0006952	defense response
Scaffold_1533	HUMLU_CAS0026080.t1.p1	399935293	399937611	Q7FAZ3	sp|Q7FAZ3|LERK1_ORYSJ G-type lectin S-receptor-like serine/threonine-protein kinase LECRK1 OS=Oryza sativa subsp. japonica OX=39947 GN=LECRK1 PE=2 SV=1
	GO:0006952	defense response
Scaffold_172	HUMLU_CAS0045996.t1.p1	326984981	326992237	Q94F62	sp|Q94F62|BAK1_ARATH BRASSINOSTEROID INSENSITIVE 1-associated receptor kinase 1 OS=Arabidopsis thaliana OX=3702 GN=BAK1 PE=1 SV=2
	GO:0006952	defense response
Scaffold_172	HUMLU_CAS0041433.t1.p1	35218363	35220258	Q75VR1	sp|Q75VR1|TPC1A_TOBAC Two pore calcium channel protein 1A OS=Nicotiana tabacum OX=4097 GN=TPC1A PE=2 SV=1
	GO:0006952	defense response
Scaffold_172	HUMLU_CAS0045565.t1.p1	309749576	309750115	Q6JN46	sp|Q6JN46|EIX2_SOLLC Receptor-like protein EIX2 OS=Solanum lycopersicum OX=4081 GN=EIX2 PE=1 SV=2
	GO:0050832	defense response to fungus
Scaffold_49	HUMLU_CAS0061024.t1.p1	9003314	9004510	Q8GYA4	sp|Q8GYA4|CRK10_ARATH Cysteine-rich receptor-like protein kinase 10 OS=Arabidopsis thaliana OX=3702 GN=CRK10 PE=1 SV=3
	GO:0042742	defense response to bacterium
Scaffold_172	HUMLU_CAS0045449.t1.p1	308253652	308256333	Q6JN46	sp|Q6JN46|EIX2_SOLLC Receptor-like protein EIX2 OS=Solanum lycopersicum OX=4081 GN=EIX2 PE=1 SV=2
	GO:0050832	defense response to fungus
Scaffold_49	HUMLU_CAS0063019.t1.p1	41435191	41436789	Q9M2U5	sp|Q9M2U5|CHI5_ARATH Endochitinase EP3 OS=Arabidopsis thaliana OX=3702 GN=EP3 PE=1 SV=1
	GO:0006952	defense response
Scaffold_19	HUMLU_CAS0017908.t2.p1	355269904	355273917	F4JY12	sp|F4JY12|GFS12_ARATH Protein GFS12 OS=Arabidopsis thaliana OX=3702 GN=GFS12 PE=1 SV=1
	GO:0009816	defense response to bacterium, incompatible interaction
Scaffold_77	HUMLU_CAS0046572.t1.p1	13277484	13280244	P0C8S1	sp|P0C8S1|RP8L2_ARATH Probable disease resistance RPP8-like protein 2 OS=Arabidopsis thaliana OX=3702 GN=RPP8L2 PE=3 SV=1
	GO:0006952	defense response
Scaffold_19	HUMLU_CAS0013591.t1.p1	56218849	56220412	Q9ZSD4	sp|Q9ZSD4|SY121_ARATH Syntaxin-121 OS=Arabidopsis thaliana OX=3702 GN=SYP121 PE=1 SV=1
	GO:0006952	defense response
	GO:0050832	defense response to fungus
	GO:0031348	negative regulation of defense response
Scaffold_19	HUMLU_CAS0019970.t1.p1	412438311	412443519	F4I1S7	sp|F4I1S7|ELP2_ARATH Elongator complex protein 2 OS=Arabidopsis thaliana OX=3702 GN=ELP2 PE=1 SV=1
	GO:0006952	defense response
	GO:0031349	positive regulation of defense response
Scaffold_77	HUMLU_CAS0047350.t1.p1	22893386	22896958	Q9SX38	sp|Q9SX38|DRL4_ARATH Putative disease resistance protein At1g50180 OS=Arabidopsis thaliana OX=3702 GN=At1g50180 PE=3 SV=2
	GO:0006952	defense response
Scaffold_76	HUMLU_CAS0034534.t1.p1	350825614	350827737	Q7XA40	sp|Q7XA40|RGA3_SOLBU Putative disease resistance protein RGA3 OS=Solanum bulbocastanum OX=147425 GN=RGA3 PE=2 SV=2
	GO:0006952	defense response
Scaffold_24	HUMLU_CAS0039687.t1.p1	337922763	337923833	Q6JN46	sp|Q6JN46|EIX2_SOLLC Receptor-like protein EIX2 OS=Solanum lycopersicum OX=4081 GN=EIX2 PE=1 SV=2
	GO:0050832	defense response to fungus
Scaffold_77	HUMLU_CAS0048849.t1.p1	76721638	76724455	Q94AP3	sp|Q94AP3|WAT1_ARATH Protein WALLS ARE THIN 1 OS=Arabidopsis thaliana OX=3702 GN=WAT1 PE=1 SV=1
	GO:0006952	defense response
Scaffold_172	HUMLU_CAS0044689.t1.p1	293061732	293064658	Q6JN46	sp|Q6JN46|EIX2_SOLLC Receptor-like protein EIX2 OS=Solanum lycopersicum OX=4081 GN=EIX2 PE=1 SV=2
	GO:0050832	defense response to fungus
Scaffold_76	HUMLU_CAS0028018.t1.p1	19420167	19427195	Q7XBQ9	sp|Q7XBQ9|RGA2_SOLBU Disease resistance protein RGA2 OS=Solanum bulbocastanum OX=147425 GN=RGA2 PE=1 SV=1
	GO:0006952	defense response
Scaffold_49	HUMLU_CAS0066321.t1.p1	114286569	114290408	Q9FJK8	sp|Q9FJK8|RP8L4_ARATH Probable disease resistance RPP8-like protein 4 OS=Arabidopsis thaliana OX=3702 GN=RPP8L4 PE=2 SV=1
	GO:0006952	defense response
Scaffold_77	HUMLU_CAS0052034.t1.p1	300487005	300500535	Q9LRR4	sp|Q9LRR4|R13L1_ARATH Putative disease resistance RPP13-like protein 1 OS=Arabidopsis thaliana OX=3702 GN=RPPL1 PE=3 SV=1
	GO:0006952	defense response
Scaffold_77	HUMLU_CAS0046490.t1.p1	12453948	12455560	Q9FJK8	sp|Q9FJK8|RP8L4_ARATH Probable disease resistance RPP8-like protein 4 OS=Arabidopsis thaliana OX=3702 GN=RPP8L4 PE=2 SV=1
	GO:0006952	defense response
Scaffold_49	HUMLU_CAS0064639.t1.p1	78240719	78243295	Q6NPF4	sp|Q6NPF4|MD20A_ARATH Mediator of RNA polymerase II transcription subunit 20a OS=Arabidopsis thaliana OX=3702 GN=MED20A PE=1 SV=1
	GO:1900150	regulation of defense response to fungus
Scaffold_49	HUMLU_CAS0061025.t1.p1	9018714	9020658	Q8GYA4	sp|Q8GYA4|CRK10_ARATH Cysteine-rich receptor-like protein kinase 10 OS=Arabidopsis thaliana OX=3702 GN=CRK10 PE=1 SV=3
	GO:0042742	defense response to bacterium
Scaffold_1531	HUMLU_CAS0006685.t1.p1	307031311	307034417	P43297	sp|P43297|RD21A_ARATH Cysteine proteinase RD21A OS=Arabidopsis thaliana OX=3702 GN=RD21A PE=1 SV=1
	GO:0050832	defense response to fungus
Scaffold_49	HUMLU_CAS0063376.t1.p1	49414013	49420898	P93733	sp|P93733|PLDB1_ARATH Phospholipase D beta 1 OS=Arabidopsis thaliana OX=3702 GN=PLDBETA1 PE=1 SV=4
	GO:0009816	defense response to bacterium, incompatible interaction
Scaffold_172	HUMLU_CAS0044681.t1.p1	293029283	293032180	Q6JN46	sp|Q6JN46|EIX2_SOLLC Receptor-like protein EIX2 OS=Solanum lycopersicum OX=4081 GN=EIX2 PE=1 SV=2
	GO:0050832	defense response to fungus
Scaffold_191	HUMLU_CAS0070261.t1.p1	4258840	4262471	C0LGN2	sp|C0LGN2|Y3148_ARATH Probable leucine-rich repeat receptor-like serine/threonine-protein kinase At3g14840 OS=Arabidopsis thaliana OX=3702 GN=LRR-RLK PE=1 SV=1
	GO:0009861	jasmonic acid and ethylene-dependent systemic resistance
Scaffold_49	HUMLU_CAS0064434.t1.p1	73560090	73563023	Q6JN46	sp|Q6JN46|EIX2_SOLLC Receptor-like protein EIX2 OS=Solanum lycopersicum OX=4081 GN=EIX2 PE=1 SV=2
	GO:0050832	defense response to fungus
Scaffold_172	HUMLU_CAS0045431.t1.p1	308002590	308003744	Q6JN46	sp|Q6JN46|EIX2_SOLLC Receptor-like protein EIX2 OS=Solanum lycopersicum OX=4081 GN=EIX2 PE=1 SV=2
	GO:0050832	defense response to fungus
Scaffold_172	HUMLU_CAS0044988.t1.p1	301227321	301229065	Q6JN46	sp|Q6JN46|EIX2_SOLLC Receptor-like protein EIX2 OS=Solanum lycopersicum OX=4081 GN=EIX2 PE=1 SV=2
	GO:0050832	defense response to fungus
Scaffold_49	HUMLU_CAS0063823.t1.p1	59236854	59239406	Q9SJZ6	sp|Q9SJZ6|MED18_ARATH Mediator of RNA polymerase II transcription subunit 18 OS=Arabidopsis thaliana OX=3702 GN=MED18 PE=1 SV=1
	GO:0006952	defense response
	GO:1900150	regulation of defense response to fungus
Scaffold_77	HUMLU_CAS0046475.t1.p1	12393642	12403656	Q9SX38	sp|Q9SX38|DRL4_ARATH Putative disease resistance protein At1g50180 OS=Arabidopsis thaliana OX=3702 GN=At1g50180 PE=3 SV=2
	GO:0006952	defense response
Scaffold_172	HUMLU_CAS0044033.t1.p1	262186091	262195717	Q42798	sp|Q42798|C93A1_SOYBN 3,9-dihydroxypterocarpan 6A-monooxygenase OS=Glycine max OX=3847 GN=CYP93A1 PE=1 SV=1
	GO:0006952	defense response
Scaffold_24	HUMLU_CAS0035771.t1.p1	9805067	9805579	V9M2S5	sp|V9M2S5|RPV1_VITRO Disease resistance protein RPV1 OS=Vitis rotundifolia OX=103349 GN=RPV1 PE=1 SV=1
	GO:0009817	defense response to fungus, incompatible interaction
Scaffold_19	HUMLU_CAS0020326.t1.p1	418591445	418593726	Q9ZU91	sp|Q9ZU91|E133_ARATH Glucan endo-1,3-beta-glucosidase 3 OS=Arabidopsis thaliana OX=3702 GN=At2g01630 PE=2 SV=2
	GO:0006952	defense response
Scaffold_191	HUMLU_CAS0072763.t1.p1	145680268	145684364	Q9LFP7	sp|Q9LFP7|PIX7_ARATH Probable serine/threonine-protein kinase PIX7 OS=Arabidopsis thaliana OX=3702 GN=PIX7 PE=1 SV=1
	GO:0006952	defense response
Scaffold_19	HUMLU_CAS0015718.t1.p1	240433546	240435430	Q8RY65	sp|Q8RY65|NIK2_ARATH Protein NSP-INTERACTING KINASE 2 OS=Arabidopsis thaliana OX=3702 GN=NIK2 PE=1 SV=1
	GO:0006952	defense response
Scaffold_73	HUMLU_CAS0054488.t1.p1	53360488	53363379	Q9SCZ4	sp|Q9SCZ4|FERON_ARATH Receptor-like protein kinase FERONIA OS=Arabidopsis thaliana OX=3702 GN=FER PE=1 SV=1
	GO:0050832	defense response to fungus
Scaffold_24	HUMLU_CAS0036950.t1.p1	53995221	53997133	Q9SZ67	sp|Q9SZ67|WRK19_ARATH Probable WRKY transcription factor 19 OS=Arabidopsis thaliana OX=3702 GN=WRKY19 PE=1 SV=1
	GO:0006952	defense response
Scaffold_172	HUMLU_CAS0043352.t1.p1	200512932	200516336	Q8RWE8	sp|Q8RWE8|GGAP1_ARATH GDP-L-galactose phosphorylase 1 OS=Arabidopsis thaliana OX=3702 GN=VTC2 PE=1 SV=1
	GO:0052544	defense response by callose deposition in cell wall
	GO:0042742	defense response to bacterium
Scaffold_19	HUMLU_CAS0014890.t1.p1	165664113	165666967	Q9SJK3	sp|Q9SJK3|AGO5_ARATH Protein argonaute 5 OS=Arabidopsis thaliana OX=3702 GN=AGO5 PE=1 SV=2
	GO:0009814	defense response, incompatible interaction
Scaffold_76	HUMLU_CAS0034198.t1.p1	345911089	345912907	Q9LRR4	sp|Q9LRR4|R13L1_ARATH Putative disease resistance RPP13-like protein 1 OS=Arabidopsis thaliana OX=3702 GN=RPPL1 PE=3 SV=1
	GO:0006952	defense response
Scaffold_1531	HUMLU_CAS0001246.t1.p1	21430351	21432824	Q9FKZ1	sp|Q9FKZ1|DRL42_ARATH Probable disease resistance protein At5g66900 OS=Arabidopsis thaliana OX=3702 GN=At5g66900 PE=3 SV=1
	GO:0006952	defense response
Scaffold_77	HUMLU_CAS0050526.t1.p1	180394053	180396279	C0LGN2	sp|C0LGN2|Y3148_ARATH Probable leucine-rich repeat receptor-like serine/threonine-protein kinase At3g14840 OS=Arabidopsis thaliana OX=3702 GN=LRR-RLK PE=1 SV=1
	GO:0009861	jasmonic acid and ethylene-dependent systemic resistance
Scaffold_76	HUMLU_CAS0030462.t1.p1	150249438	150255818	Q67ZU1	sp|Q67ZU1|LIP2_ARATH Triacylglycerol lipase 2 OS=Arabidopsis thaliana OX=3702 GN=LIP2 PE=2 SV=1
	GO:0002213	defense response to insect
Scaffold_76	HUMLU_CAS0034193.t1.p1	345856378	345858241	Q7XA42	sp|Q7XA42|RGA1_SOLBU Putative disease resistance protein RGA1 OS=Solanum bulbocastanum OX=147425 GN=RGA1 PE=2 SV=2
	GO:0006952	defense response
Scaffold_76	HUMLU_CAS0028120.t1.p1	21218010	21220291	Q9LRR5	sp|Q9LRR5|DRL21_ARATH Putative disease resistance protein At3g14460 OS=Arabidopsis thaliana OX=3702 GN=At3g14460 PE=3 SV=1
	GO:0042742	defense response to bacterium
	GO:0009817	defense response to fungus, incompatible interaction
Scaffold_77	HUMLU_CAS0047059.t1.p1	20106529	20111178	Q9SZ66	sp|Q9SZ66|DSC1_ARATH Disease resistance-like protein DSC1 OS=Arabidopsis thaliana OX=3702 GN=DSC1 PE=1 SV=1
	GO:0042742	defense response to bacterium
Scaffold_1531	HUMLU_CAS0001389.t1.p1	25423222	25424778	O23181	sp|O23181|PLP3_ARATH Patatin-like protein 3 OS=Arabidopsis thaliana OX=3702 GN=PLP3 PE=2 SV=2
	GO:0006952	defense response
Scaffold_77	HUMLU_CAS0047664.t1.p1	29431696	29436814	P92948	sp|P92948|CDC5L_ARATH Cell division cycle 5-like protein OS=Arabidopsis thaliana OX=3702 GN=CDC5 PE=1 SV=2
	GO:0009870	defense response signaling pathway, resistance gene-dependent
	GO:0042742	defense response to bacterium
	GO:0050832	defense response to fungus
Scaffold_49	HUMLU_CAS0065594.t1.p1	98849655	98852001	Q9FWR4	sp|Q9FWR4|DHAR1_ARATH Glutathione S-transferase DHAR1, mitochondrial OS=Arabidopsis thaliana OX=3702 GN=DHAR1 PE=1 SV=1
	GO:0006952	defense response
Scaffold_49	HUMLU_CAS0065603.t1.p1	99045350	99049349	Q9M2E2	sp|Q9M2E2|SDR1_ARATH (+)-neomenthol dehydrogenase OS=Arabidopsis thaliana OX=3702 GN=SDR1 PE=1 SV=1
	GO:0006952	defense response
Scaffold_19	HUMLU_CAS0012394.t1.p1	18116838	18119249	Q9FHF0	sp|Q9FHF0|RPS4B_ARATH Disease resistance protein RPS4B OS=Arabidopsis thaliana OX=3702 GN=RPS4B PE=1 SV=1
	GO:0009870	defense response signaling pathway, resistance gene-dependent
	GO:0042742	defense response to bacterium
Scaffold_77	HUMLU_CAS0046455.t1.p1	12231187	12232235	Q9SX38	sp|Q9SX38|DRL4_ARATH Putative disease resistance protein At1g50180 OS=Arabidopsis thaliana OX=3702 GN=At1g50180 PE=3 SV=2
	GO:0006952	defense response
Scaffold_49	HUMLU_CAS0062032.t1.p1	23979484	23981737	Q9SU30	sp|Q9SU30|CPR1_ARATH F-box protein CPR1 OS=Arabidopsis thaliana OX=3702 GN=CPR1 PE=1 SV=2
	GO:0031348	negative regulation of defense response
Scaffold_76	HUMLU_CAS0034497.t1.p1	350401997	350405072	Q9LRR4	sp|Q9LRR4|R13L1_ARATH Putative disease resistance RPP13-like protein 1 OS=Arabidopsis thaliana OX=3702 GN=RPPL1 PE=3 SV=1
	GO:0006952	defense response
Scaffold_172	HUMLU_CAS0044960.t1.p1	300785646	300786684	Q6JN47	sp|Q6JN47|EIX1_SOLLC Receptor-like protein EIX1 OS=Solanum lycopersicum OX=4081 GN=EIX1 PE=2 SV=2
	GO:0050832	defense response to fungus
Scaffold_77	HUMLU_CAS0046561.t1.p1	13216475	13223931	P0C8S1	sp|P0C8S1|RP8L2_ARATH Probable disease resistance RPP8-like protein 2 OS=Arabidopsis thaliana OX=3702 GN=RPP8L2 PE=3 SV=1
	GO:0006952	defense response
Scaffold_77	HUMLU_CAS0046362.t1.p1	9508791	9511254	Q93VB2	sp|Q93VB2|AT18A_ARATH Autophagy-related protein 18a OS=Arabidopsis thaliana OX=3702 GN=ATG18A PE=1 SV=1
	GO:0050832	defense response to fungus
Scaffold_76	HUMLU_CAS0027888.t1.p1	17520907	17547008	Q7XBQ9	sp|Q7XBQ9|RGA2_SOLBU Disease resistance protein RGA2 OS=Solanum bulbocastanum OX=147425 GN=RGA2 PE=1 SV=1
	GO:0006952	defense response
Scaffold_1533	HUMLU_CAS0022983.t1.p1	183270445	183274535	Q84MB2	sp|Q84MB2|TIF8_ARATH Protein TIFY 8 OS=Arabidopsis thaliana OX=3702 GN=TIFY8 PE=1 SV=1
	GO:0031347	regulation of defense response
Scaffold_191	HUMLU_CAS0070251.t1.p1	4166789	4168077	Q7XBQ9	sp|Q7XBQ9|RGA2_SOLBU Disease resistance protein RGA2 OS=Solanum bulbocastanum OX=147425 GN=RGA2 PE=1 SV=1
	GO:0006952	defense response
Scaffold_77	HUMLU_CAS0052458.t1.p1	310862172	310866855	Q9T048	sp|Q9T048|DRL27_ARATH Disease resistance protein At4g27190 OS=Arabidopsis thaliana OX=3702 GN=At4g27190 PE=2 SV=1
	GO:0006952	defense response
Scaffold_49	HUMLU_CAS0064911.t1.p1	84365343	84367438	Q9M088	sp|Q9M088|E135_ARATH Glucan endo-1,3-beta-glucosidase 5 OS=Arabidopsis thaliana OX=3702 GN=At4g31140 PE=2 SV=1
	GO:0006952	defense response
Scaffold_172	HUMLU_CAS0045600.t1.p1	310364993	310366811	O23530	sp|O23530|SNC1_ARATH Protein SUPPRESSOR OF npr1-1, CONSTITUTIVE 1 OS=Arabidopsis thaliana OX=3702 GN=SNC1 PE=1 SV=5
	GO:0042742	defense response to bacterium
	GO:0009862	systemic acquired resistance, salicylic acid mediated signaling pathway
Scaffold_1531	HUMLU_CAS0005818.t1.p1	254373168	254375088	Q8GZP5	sp|Q8GZP5|AOS3_SOLLC Allene oxide synthase 3 OS=Solanum lycopersicum OX=4081 GN=AOS3 PE=1 SV=1
	GO:0006952	defense response
Scaffold_77	HUMLU_CAS0046580.t1.p1	13335515	13336429	Q9SX38	sp|Q9SX38|DRL4_ARATH Putative disease resistance protein At1g50180 OS=Arabidopsis thaliana OX=3702 GN=At1g50180 PE=3 SV=2
	GO:0006952	defense response
Scaffold_76	HUMLU_CAS0034565.t1.p1	351072951	351082100	Q7XA40	sp|Q7XA40|RGA3_SOLBU Putative disease resistance protein RGA3 OS=Solanum bulbocastanum OX=147425 GN=RGA3 PE=2 SV=2
	GO:0006952	defense response
Scaffold_1531	HUMLU_CAS0010405.t1.p1	460114243	460116418	A0A3Q7H216	sp|A0A3Q7H216|MTB3_SOLLC Transcription factor MTB3 OS=Solanum lycopersicum OX=4081 GN=MTB3 PE=2 SV=1
	GO:0006952	defense response
	GO:0031347	regulation of defense response
Scaffold_19	HUMLU_CAS0012395.t1.p1	18125175	18126248	V9M398	sp|V9M398|RUN1_VITRO Disease resistance protein RUN1 OS=Vitis rotundifolia OX=103349 GN=RUN1 PE=1 SV=1
	GO:0009817	defense response to fungus, incompatible interaction
Scaffold_73	HUMLU_CAS0053517.t1.p1	15735451	15737115	F4JIJ7	sp|F4JIJ7|BH162_ARATH Transcription factor bHLH162 OS=Arabidopsis thaliana OX=3702 GN=BHLH162 PE=1 SV=1
	GO:0050832	defense response to fungus
Scaffold_19	HUMLU_CAS0017237.t1.p1	326634026	326636116	Q9LS40	sp|Q9LS40|ASPG1_ARATH Protein ASPARTIC PROTEASE IN GUARD CELL 1 OS=Arabidopsis thaliana OX=3702 GN=ASPG1 PE=1 SV=1
	GO:0009627	systemic acquired resistance
Scaffold_76	HUMLU_CAS0035070.t1.p1	357865488	357866157	Q9LRR4	sp|Q9LRR4|R13L1_ARATH Putative disease resistance RPP13-like protein 1 OS=Arabidopsis thaliana OX=3702 GN=RPPL1 PE=3 SV=1
	GO:0006952	defense response
Scaffold_76	HUMLU_CAS0030079.t1.p1	115925287	115932740	Q94BY9	sp|Q94BY9|GAP22_ARATH Rab GTPase-activating protein 22 OS=Arabidopsis thaliana OX=3702 GN=RABGAP22 PE=1 SV=1
	GO:0006952	defense response
Scaffold_172	HUMLU_CAS0045002.t1.p1	301736360	301739372	Q6JN46	sp|Q6JN46|EIX2_SOLLC Receptor-like protein EIX2 OS=Solanum lycopersicum OX=4081 GN=EIX2 PE=1 SV=2
	GO:0050832	defense response to fungus
Scaffold_172	HUMLU_CAS0045555.t1.p1	309597540	309599459	Q6JN46	sp|Q6JN46|EIX2_SOLLC Receptor-like protein EIX2 OS=Solanum lycopersicum OX=4081 GN=EIX2 PE=1 SV=2
	GO:0050832	defense response to fungus
Scaffold_1533	HUMLU_CAS0023654.t1.p1	208889287	208891837	Q9SJZ6	sp|Q9SJZ6|MED18_ARATH Mediator of RNA polymerase II transcription subunit 18 OS=Arabidopsis thaliana OX=3702 GN=MED18 PE=1 SV=1
	GO:0006952	defense response
	GO:1900150	regulation of defense response to fungus
Scaffold_77	HUMLU_CAS0051996.t1.p1	299925755	299926298	Q9LRR5	sp|Q9LRR5|DRL21_ARATH Putative disease resistance protein At3g14460 OS=Arabidopsis thaliana OX=3702 GN=At3g14460 PE=3 SV=1
	GO:0042742	defense response to bacterium
	GO:0009817	defense response to fungus, incompatible interaction
Scaffold_19	HUMLU_CAS0017334.t1.p1	332249955	332250972	Q9SSK9	sp|Q9SSK9|MLP28_ARATH MLP-like protein 28 OS=Arabidopsis thaliana OX=3702 GN=MLP28 PE=1 SV=1
	GO:0006952	defense response
Scaffold_49	HUMLU_CAS0067626.t4.p1	158042293	158069294	Q58FX0	sp|Q58FX0|BAP2_ARATH BON1-associated protein 2 OS=Arabidopsis thaliana OX=3702 GN=BAP2 PE=1 SV=1
	GO:0006952	defense response
Scaffold_172	HUMLU_CAS0043858.t1.p1	246595834	246604487	Q9LJX4	sp|Q9LJX4|PUM5_ARATH Pumilio homolog 5 OS=Arabidopsis thaliana OX=3702 GN=APUM5 PE=1 SV=2
	GO:0051607	defense response to virus
Scaffold_191	HUMLU_CAS0074157.t1.p1	184703728	184706715	Q9LKA4	sp|Q9LKA4|UBA2C_ARATH UBP1-associated protein 2C OS=Arabidopsis thaliana OX=3702 GN=UBA2C PE=2 SV=1
	GO:0006952	defense response
Scaffold_77	HUMLU_CAS0052149.t1.p2	304536206	304538503	F4JT80	sp|F4JT80|RPP2B_ARATH Disease resistance protein RPP2B OS=Arabidopsis thaliana OX=3702 GN=RPP2B PE=1 SV=2
	GO:0006952	defense response
Scaffold_191	HUMLU_CAS0073952.t1.p1	182533064	182536446	Q9SGQ0	sp|Q9SGQ0|VOZ1_ARATH Transcription factor VOZ1 OS=Arabidopsis thaliana OX=3702 GN=VOZ1 PE=1 SV=1
	GO:0009816	defense response to bacterium, incompatible interaction
Scaffold_191	HUMLU_CAS0072442.t1.p1	125461377	125466461	Q93YN1	sp|Q93YN1|CRPK1_ARATH Cold-responsive protein kinase 1 OS=Arabidopsis thaliana OX=3702 GN=CRPK1 PE=1 SV=1
	GO:0002237	response to molecule of bacterial origin
Scaffold_172	HUMLU_CAS0045558.t1.p1	309661304	309664534	Q6JN46	sp|Q6JN46|EIX2_SOLLC Receptor-like protein EIX2 OS=Solanum lycopersicum OX=4081 GN=EIX2 PE=1 SV=2
	GO:0050832	defense response to fungus
Scaffold_1533	HUMLU_CAS0026716.t1.p1	419737456	419739072	Q8VWQ5	sp|Q8VWQ5|WRK50_ARATH Probable WRKY transcription factor 50 OS=Arabidopsis thaliana OX=3702 GN=WRKY50 PE=2 SV=1
	GO:0050832	defense response to fungus
Scaffold_172	HUMLU_CAS0041490.t6.p1	38158100	38161195	Q93VC9	sp|Q93VC9|CATB2_ARATH Cathepsin B-like protease 2 OS=Arabidopsis thaliana OX=3702 GN=CATHB2 PE=2 SV=1
	GO:0006952	defense response
Scaffold_191	HUMLU_CAS0070976.t2.p1	21531012	21540097	Q9SA73	sp|Q9SA73|OLA1_ARATH Obg-like ATPase 1 OS=Arabidopsis thaliana OX=3702 GN=YchF1 PE=1 SV=1
	GO:0006952	defense response
Scaffold_77	HUMLU_CAS0047957.t1.p1	37548946	37549749	Q8GYA4	sp|Q8GYA4|CRK10_ARATH Cysteine-rich receptor-like protein kinase 10 OS=Arabidopsis thaliana OX=3702 GN=CRK10 PE=1 SV=3
	GO:0042742	defense response to bacterium
Scaffold_19	HUMLU_CAS0017934.t1.p1	356296708	356301973	Q9SSK9	sp|Q9SSK9|MLP28_ARATH MLP-like protein 28 OS=Arabidopsis thaliana OX=3702 GN=MLP28 PE=1 SV=1
	GO:0006952	defense response
Scaffold_49	HUMLU_CAS0061068.t1.p1	9588506	9589438	Q9LDS6	sp|Q9LDS6|CRK32_ARATH Putative cysteine-rich receptor-like protein kinase 32 OS=Arabidopsis thaliana OX=3702 GN=CRK32 PE=3 SV=1
	GO:0042742	defense response to bacterium
Scaffold_172	HUMLU_CAS0045643.t1.p1	311704364	311705790	Q2R2D5	sp|Q2R2D5|XA21_ORYSJ Receptor kinase-like protein Xa21 OS=Oryza sativa subsp. japonica OX=39947 GN=XA21 PE=1 SV=1
	GO:0006952	defense response
Scaffold_1531	HUMLU_CAS0010338.t1.p1	458428365	458431621	Q42529	sp|Q42529|TRPA2_ARATH Tryptophan synthase alpha chain, chloroplastic OS=Arabidopsis thaliana OX=3702 GN=TSA1 PE=1 SV=1
	GO:0052544	defense response by callose deposition in cell wall
	GO:0042742	defense response to bacterium
Scaffold_24	HUMLU_CAS0035794.t1.p1	10329260	10332404	Q7XA40	sp|Q7XA40|RGA3_SOLBU Putative disease resistance protein RGA3 OS=Solanum bulbocastanum OX=147425 GN=RGA3 PE=2 SV=2
	GO:0006952	defense response
Scaffold_73	HUMLU_CAS0054394.t1.p1	48909338	49006639	Q9SCZ4	sp|Q9SCZ4|FERON_ARATH Receptor-like protein kinase FERONIA OS=Arabidopsis thaliana OX=3702 GN=FER PE=1 SV=1
	GO:0050832	defense response to fungus
Scaffold_191	HUMLU_CAS0070303.t3.p1	4908421	5009447	Q8GYA4	sp|Q8GYA4|CRK10_ARATH Cysteine-rich receptor-like protein kinase 10 OS=Arabidopsis thaliana OX=3702 GN=CRK10 PE=1 SV=3
	GO:0042742	defense response to bacterium
Scaffold_77	HUMLU_CAS0052686.t1.p1	314414734	314425631	V9M2S5	sp|V9M2S5|RPV1_VITRO Disease resistance protein RPV1 OS=Vitis rotundifolia OX=103349 GN=RPV1 PE=1 SV=1
	GO:0009817	defense response to fungus, incompatible interaction
Scaffold_77	HUMLU_CAS0046596.t1.p1	13490318	13491655	Q7FAZ2	sp|Q7FAZ2|LERK2_ORYSJ G-type lectin S-receptor-like serine/threonine-protein kinase LECRK2 OS=Oryza sativa subsp. japonica OX=39947 GN=LECRK2 PE=3 SV=1
	GO:0006952	defense response
Scaffold_73	HUMLU_CAS0055175.t1.p1	79874208	79877666	Q9LII8	sp|Q9LII8|KLCR2_ARATH Protein KINESIN LIGHT CHAIN-RELATED 2 OS=Arabidopsis thaliana OX=3702 GN=KLCR2 PE=1 SV=1
	GO:0031347	regulation of defense response
Scaffold_172	HUMLU_CAS0045438.t9.p1	308059538	308272864	Q6JN46	sp|Q6JN46|EIX2_SOLLC Receptor-like protein EIX2 OS=Solanum lycopersicum OX=4081 GN=EIX2 PE=1 SV=2
	GO:0050832	defense response to fungus
Scaffold_76	HUMLU_CAS0027851.t1.p1	16992826	16995713	Q25AG3	sp|Q25AG3|LERK3_ORYSI G-type lectin S-receptor-like serine/threonine-protein kinase LECRK3 OS=Oryza sativa subsp. indica OX=39946 GN=LECRK3 PE=3 SV=2
	GO:0006952	defense response
Scaffold_1533	HUMLU_CAS0023895.t1.p1	214566827	214569137	Q9SAH9	sp|Q9SAH9|CCR2_ARATH Cinnamoyl-CoA reductase 2 OS=Arabidopsis thaliana OX=3702 GN=CCR2 PE=1 SV=1
	GO:0006952	defense response
Scaffold_172	HUMLU_CAS0044622.t1.p1	291503506	291514062	O48666	sp|O48666|SQS1_PANGI Squalene synthase 1 OS=Panax ginseng OX=4054 GN=SS1 PE=2 SV=1
	GO:0002238	response to molecule of fungal origin
Scaffold_172	HUMLU_CAS0044917.t1.p1	299882687	299884897	Q6JN46	sp|Q6JN46|EIX2_SOLLC Receptor-like protein EIX2 OS=Solanum lycopersicum OX=4081 GN=EIX2 PE=1 SV=2
	GO:0050832	defense response to fungus
Scaffold_19	HUMLU_CAS0011474.t1.p1	2735517	2740166	Q9ZVR7	sp|Q9ZVR7|PSKR1_ARATH Phytosulfokine receptor 1 OS=Arabidopsis thaliana OX=3702 GN=PSKR1 PE=1 SV=4
	GO:0031347	regulation of defense response
Scaffold_76	HUMLU_CAS0034360.t1.p1	348739497	348740178	Q6JN46	sp|Q6JN46|EIX2_SOLLC Receptor-like protein EIX2 OS=Solanum lycopersicum OX=4081 GN=EIX2 PE=1 SV=2
	GO:0050832	defense response to fungus
Scaffold_49	HUMLU_CAS0062650.t1.p1	35100081	35103572	Q9FY48	sp|Q9FY48|KEG_ARATH E3 ubiquitin-protein ligase KEG OS=Arabidopsis thaliana OX=3702 GN=KEG PE=1 SV=2
	GO:0006952	defense response
Scaffold_19	HUMLU_CAS0012345.t1.p1	17594943	17595514	Q9LRR4	sp|Q9LRR4|R13L1_ARATH Putative disease resistance RPP13-like protein 1 OS=Arabidopsis thaliana OX=3702 GN=RPPL1 PE=3 SV=1
	GO:0006952	defense response
Scaffold_191	HUMLU_CAS0073156.t1.p1	162546858	162549286	Q9SR87	sp|Q9SR87|LRK61_ARATH Probable L-type lectin-domain containing receptor kinase VI.1 OS=Arabidopsis thaliana OX=3702 GN=LECRK61 PE=2 SV=1
	GO:0006952	defense response
	GO:0042742	defense response to bacterium
	GO:0002229	defense response to oomycetes
Scaffold_172	HUMLU_CAS0045701.t1.p1	312852951	312945008	Q8W5R5	sp|Q8W5R5|KN7D_ARATH Kinesin-like protein KIN-7D, mitochondrial OS=Arabidopsis thaliana OX=3702 GN=KIN7D PE=2 SV=1
	GO:0031347	regulation of defense response
Scaffold_76	HUMLU_CAS0034532.t1.p1	350816506	350819151	Q9LRR4	sp|Q9LRR4|R13L1_ARATH Putative disease resistance RPP13-like protein 1 OS=Arabidopsis thaliana OX=3702 GN=RPPL1 PE=3 SV=1
	GO:0006952	defense response
Scaffold_73	HUMLU_CAS0059437.t1.p1	290558900	290561522	Q9LW57	sp|Q9LW57|PAP6_ARATH Plastid-lipid-associated protein 6, chloroplastic OS=Arabidopsis thaliana OX=3702 GN=PAP6 PE=1 SV=1
	GO:0042742	defense response to bacterium
Scaffold_1533	HUMLU_CAS0025221.t1.p1	352351615	352353393	Q9LRR4	sp|Q9LRR4|R13L1_ARATH Putative disease resistance RPP13-like protein 1 OS=Arabidopsis thaliana OX=3702 GN=RPPL1 PE=3 SV=1
	GO:0006952	defense response
Scaffold_172	HUMLU_CAS0045134.t1.p1	303926162	303929471	Q9FJR0	sp|Q9FJR0|RENT1_ARATH Regulator of nonsense transcripts 1 homolog OS=Arabidopsis thaliana OX=3702 GN=UPF1 PE=1 SV=2
	GO:0042742	defense response to bacterium
Scaffold_77	HUMLU_CAS0050077.t2.p1	151023815	151037539	Q94KB9	sp|Q94KB9|MLO3_ARATH MLO-like protein 3 OS=Arabidopsis thaliana OX=3702 GN=MLO3 PE=2 SV=1
	GO:0006952	defense response
Scaffold_76	HUMLU_CAS0035078.t1.p1	357926445	357927193	Q9LRR4	sp|Q9LRR4|R13L1_ARATH Putative disease resistance RPP13-like protein 1 OS=Arabidopsis thaliana OX=3702 GN=RPPL1 PE=3 SV=1
	GO:0006952	defense response
Scaffold_19	HUMLU_CAS0019675.t1.p1	408016003	408018316	Q84M95	sp|Q84M95|PBL28_ARATH Probable serine/threonine-protein kinase PBL28 OS=Arabidopsis thaliana OX=3702 GN=PBL28 PE=2 SV=1
	GO:0006952	defense response
Scaffold_19	HUMLU_CAS0018570.t1.p1	375831375	375833724	V9M398	sp|V9M398|RUN1_VITRO Disease resistance protein RUN1 OS=Vitis rotundifolia OX=103349 GN=RUN1 PE=1 SV=1
	GO:0009817	defense response to fungus, incompatible interaction
Scaffold_49	HUMLU_CAS0064853.t1.p1	82944360	82946882	Q9LMA8	sp|Q9LMA8|TI10A_ARATH Protein TIFY 10A OS=Arabidopsis thaliana OX=3702 GN=TIFY10A PE=1 SV=1
	GO:0042742	defense response to bacterium
	GO:0031347	regulation of defense response
Scaffold_172	HUMLU_CAS0045534.t1.p1	309423404	309423991	Q6JN46	sp|Q6JN46|EIX2_SOLLC Receptor-like protein EIX2 OS=Solanum lycopersicum OX=4081 GN=EIX2 PE=1 SV=2
	GO:0050832	defense response to fungus
Scaffold_77	HUMLU_CAS0051101.t1.p1	245134050	245135128	Q9LRR4	sp|Q9LRR4|R13L1_ARATH Putative disease resistance RPP13-like protein 1 OS=Arabidopsis thaliana OX=3702 GN=RPPL1 PE=3 SV=1
	GO:0006952	defense response
Scaffold_49	HUMLU_CAS0061071.t1.p1	9603026	9604062	Q9M0X5	sp|Q9M0X5|CRK25_ARATH Cysteine-rich receptor-like protein kinase 25 OS=Arabidopsis thaliana OX=3702 GN=CRK25 PE=3 SV=1
	GO:0042742	defense response to bacterium
Scaffold_77	HUMLU_CAS0047099.t1.p1	20741694	20754946	Q9C5H5	sp|Q9C5H5|M3K5G_ARATH Mitogen-activated protein kinase kinase kinase 5 OS=Arabidopsis thaliana OX=3702 GN=MAPKKK5 PE=1 SV=1
	GO:0006952	defense response
	GO:2000071	regulation of defense response by callose deposition
	GO:1900424	regulation of defense response to bacterium
	GO:1900150	regulation of defense response to fungus
Scaffold_77	HUMLU_CAS0048236.t1.p1	45784209	45784834	Q9LSI9	sp|Q9LSI9|BIR2_ARATH Inactive LRR receptor-like serine/threonine-protein kinase BIR2 OS=Arabidopsis thaliana OX=3702 GN=BIR2 PE=1 SV=1
	GO:0006952	defense response
	GO:1900425	negative regulation of defense response to bacterium
	GO:1900150	regulation of defense response to fungus
Scaffold_49	HUMLU_CAS0061522.t1.p1	15390225	15391400	Q9ZVD2	sp|Q9ZVD2|NHL13_ARATH NDR1/HIN1-like protein 13 OS=Arabidopsis thaliana OX=3702 GN=NHL13 PE=2 SV=1
	GO:0042742	defense response to bacterium
Scaffold_172	HUMLU_CAS0044977.t1.p1	301016496	301018666	Q6JN46	sp|Q6JN46|EIX2_SOLLC Receptor-like protein EIX2 OS=Solanum lycopersicum OX=4081 GN=EIX2 PE=1 SV=2
	GO:0050832	defense response to fungus
Scaffold_172	HUMLU_CAS0045661.t1.p1	311985680	311990644	Q9LRR4	sp|Q9LRR4|R13L1_ARATH Putative disease resistance RPP13-like protein 1 OS=Arabidopsis thaliana OX=3702 GN=RPPL1 PE=3 SV=1
	GO:0006952	defense response
Scaffold_73	HUMLU_CAS0058996.t1.p1	283283356	283338428	Q9FQA3	sp|Q9FQA3|GST23_MAIZE Glutathione transferase GST 23 OS=Zea mays OX=4577 PE=2 SV=1
	GO:0006952	defense response
Scaffold_172	HUMLU_CAS0045653.t1.p1	311921097	311922233	Q9LRR5	sp|Q9LRR5|DRL21_ARATH Putative disease resistance protein At3g14460 OS=Arabidopsis thaliana OX=3702 GN=At3g14460 PE=3 SV=1
	GO:0042742	defense response to bacterium
	GO:0009817	defense response to fungus, incompatible interaction
Scaffold_76	HUMLU_CAS0026988.t1.p1	2612576	2615426	Q9M2R1	sp|Q9M2R1|GIG1_ARATH Protein GIGAS CELL1 OS=Arabidopsis thaliana OX=3702 GN=GIG1 PE=1 SV=1
	GO:0006952	defense response
	GO:1900426	positive regulation of defense response to bacterium
Scaffold_49	HUMLU_CAS0067810.t1.p1	165454549	165456493	O80871	sp|O80871|P2C25_ARATH Probable protein phosphatase 2C 25 OS=Arabidopsis thaliana OX=3702 GN=At2g30020 PE=1 SV=1
	GO:0050832	defense response to fungus
Scaffold_73	HUMLU_CAS0058357.t1.p1	265327475	265333389	Q42384	sp|Q42384|PRL1_ARATH Protein pleiotropic regulatory locus 1 OS=Arabidopsis thaliana OX=3702 GN=PRL1 PE=1 SV=1
	GO:0009870	defense response signaling pathway, resistance gene-dependent
	GO:0042742	defense response to bacterium
	GO:0050832	defense response to fungus
Scaffold_1533	HUMLU_CAS0021083.t1.p1	8014283	8017015	O80939	sp|O80939|LRK41_ARATH L-type lectin-domain containing receptor kinase IV.1 OS=Arabidopsis thaliana OX=3702 GN=LECRK41 PE=2 SV=1
	GO:0006952	defense response
	GO:0042742	defense response to bacterium
	GO:0002229	defense response to oomycetes
Scaffold_1531	HUMLU_CAS0001119.t1.p1	18380363	18381542	O49396	sp|O49396|C82C3_ARATH Cytochrome P450 82C3 OS=Arabidopsis thaliana OX=3702 GN=CYP82C3 PE=2 SV=3
	GO:0098542	defense response to other organism
Scaffold_24	HUMLU_CAS0039573.t1.p1	333435475	333438453	Q9LU89	sp|Q9LU89|2A5N_ARATH Serine/threonine protein phosphatase 2A 59 kDa regulatory subunit B' eta isoform OS=Arabidopsis thaliana OX=3702 GN=B'ETA PE=1 SV=1
	GO:0006952	defense response
Scaffold_49	HUMLU_CAS0066469.t1.p1	118238508	118239131	Q9LNU1	sp|Q9LNU1|CRSP_ARATH CO(2)-response secreted protease OS=Arabidopsis thaliana OX=3702 GN=CRSP PE=2 SV=1
	GO:1900425	negative regulation of defense response to bacterium
Scaffold_77	HUMLU_CAS0046652.t1.p1	14230638	14231797	Q9SZ66	sp|Q9SZ66|DSC1_ARATH Disease resistance-like protein DSC1 OS=Arabidopsis thaliana OX=3702 GN=DSC1 PE=1 SV=1
	GO:0042742	defense response to bacterium
Scaffold_19	HUMLU_CAS0012131.t1.p1	14979259	14983772	Q9LRR4	sp|Q9LRR4|R13L1_ARATH Putative disease resistance RPP13-like protein 1 OS=Arabidopsis thaliana OX=3702 GN=RPPL1 PE=3 SV=1
	GO:0006952	defense response
Scaffold_191	HUMLU_CAS0071683.t1.p1	51356337	51357787	O81851	sp|O81851|BOI_ARATH E3 ubiquitin-protein ligase BOI OS=Arabidopsis thaliana OX=3702 GN=BOI PE=1 SV=1
	GO:0042742	defense response to bacterium
	GO:0050832	defense response to fungus
Scaffold_76	HUMLU_CAS0034509.t1.p1	350539691	350542585	Q9LRR4	sp|Q9LRR4|R13L1_ARATH Putative disease resistance RPP13-like protein 1 OS=Arabidopsis thaliana OX=3702 GN=RPPL1 PE=3 SV=1
	GO:0006952	defense response
Scaffold_172	HUMLU_CAS0045533.t1.p1	309413337	309494982	Q94CD8	sp|Q94CD8|E134_ARATH Glucan endo-1,3-beta-glucosidase 4 OS=Arabidopsis thaliana OX=3702 GN=At3g13560 PE=2 SV=1
	GO:0006952	defense response
Scaffold_191	HUMLU_CAS0074079.t1.p1	184014629	184017812	P43297	sp|P43297|RD21A_ARATH Cysteine proteinase RD21A OS=Arabidopsis thaliana OX=3702 GN=RD21A PE=1 SV=1
	GO:0050832	defense response to fungus
Scaffold_76	HUMLU_CAS0034427.t1.p1	349672919	349674976	Q9LRR4	sp|Q9LRR4|R13L1_ARATH Putative disease resistance RPP13-like protein 1 OS=Arabidopsis thaliana OX=3702 GN=RPPL1 PE=3 SV=1
	GO:0006952	defense response
Scaffold_76	HUMLU_CAS0034959.t1.p1	355696793	355698238	Q9LRR5	sp|Q9LRR5|DRL21_ARATH Putative disease resistance protein At3g14460 OS=Arabidopsis thaliana OX=3702 GN=At3g14460 PE=3 SV=1
	GO:0042742	defense response to bacterium
	GO:0009817	defense response to fungus, incompatible interaction
Scaffold_73	HUMLU_CAS0054483.t1.p1	53178211	53180129	Q9SCZ4	sp|Q9SCZ4|FERON_ARATH Receptor-like protein kinase FERONIA OS=Arabidopsis thaliana OX=3702 GN=FER PE=1 SV=1
	GO:0050832	defense response to fungus
Scaffold_49	HUMLU_CAS0063041.t1.p1	41765357	41765947	Q9ASS4	sp|Q9ASS4|Y5838_ARATH Probably inactive leucine-rich repeat receptor-like protein kinase At5g48380 OS=Arabidopsis thaliana OX=3702 GN=At5g48380 PE=1 SV=1
	GO:0042742	defense response to bacterium
	GO:0031348	negative regulation of defense response
Scaffold_191	HUMLU_CAS0069926.t1.p1	1203861	1213636	C0LGN2	sp|C0LGN2|Y3148_ARATH Probable leucine-rich repeat receptor-like serine/threonine-protein kinase At3g14840 OS=Arabidopsis thaliana OX=3702 GN=LRR-RLK PE=1 SV=1
	GO:0009861	jasmonic acid and ethylene-dependent systemic resistance
Scaffold_19	HUMLU_CAS0017569.t1.p1	342575656	342576362	Q9SSK9	sp|Q9SSK9|MLP28_ARATH MLP-like protein 28 OS=Arabidopsis thaliana OX=3702 GN=MLP28 PE=1 SV=1
	GO:0006952	defense response
Scaffold_19	HUMLU_CAS0017953.t1.p1	357257806	357258868	Q9FHG4	sp|Q9FHG4|LRKS7_ARATH Probable L-type lectin-domain containing receptor kinase S.7 OS=Arabidopsis thaliana OX=3702 GN=LECRKS7 PE=2 SV=1
	GO:0006952	defense response
	GO:0042742	defense response to bacterium
	GO:0002229	defense response to oomycetes
Scaffold_19	HUMLU_CAS0016288.t1.p1	278251942	278259389	F4JSE7	sp|F4JSE7|EDR2_ARATH Protein ENHANCED DISEASE RESISTANCE 2 OS=Arabidopsis thaliana OX=3702 GN=EDR2 PE=2 SV=1
	GO:1900150	regulation of defense response to fungus
Scaffold_19	HUMLU_CAS0019894.t1.p1	411608249	411609820	O80397	sp|O80397|M2K4_ARATH Mitogen-activated protein kinase kinase 4 OS=Arabidopsis thaliana OX=3702 GN=MKK4 PE=1 SV=1
	GO:0009814	defense response, incompatible interaction
Scaffold_172	HUMLU_CAS0041085.t1.p1	27601941	27605091	Q94F62	sp|Q94F62|BAK1_ARATH BRASSINOSTEROID INSENSITIVE 1-associated receptor kinase 1 OS=Arabidopsis thaliana OX=3702 GN=BAK1 PE=1 SV=2
	GO:0006952	defense response
Scaffold_191	HUMLU_CAS0073756.t1.p1	179327174	179329219	O80939	sp|O80939|LRK41_ARATH L-type lectin-domain containing receptor kinase IV.1 OS=Arabidopsis thaliana OX=3702 GN=LECRK41 PE=2 SV=1
	GO:0006952	defense response
	GO:0042742	defense response to bacterium
	GO:0002229	defense response to oomycetes
Scaffold_77	HUMLU_CAS0046565.t1.p1	13235871	13237592	Q9SX38	sp|Q9SX38|DRL4_ARATH Putative disease resistance protein At1g50180 OS=Arabidopsis thaliana OX=3702 GN=At1g50180 PE=3 SV=2
	GO:0006952	defense response
Scaffold_76	HUMLU_CAS0027993.t1.p1	19091647	19092187	Q7XA42	sp|Q7XA42|RGA1_SOLBU Putative disease resistance protein RGA1 OS=Solanum bulbocastanum OX=147425 GN=RGA1 PE=2 SV=2
	GO:0006952	defense response
Scaffold_49	HUMLU_CAS0064525.t1.p1	75151733	75156302	Q9S7U9	sp|Q9S7U9|M2K2_ARATH Mitogen-activated protein kinase kinase 2 OS=Arabidopsis thaliana OX=3702 GN=MKK2 PE=1 SV=2
	GO:0009814	defense response, incompatible interaction
Scaffold_172	HUMLU_CAS0044929.t1.p1	300041947	300047480	Q94CD8	sp|Q94CD8|E134_ARATH Glucan endo-1,3-beta-glucosidase 4 OS=Arabidopsis thaliana OX=3702 GN=At3g13560 PE=2 SV=1
	GO:0006952	defense response
Scaffold_172	HUMLU_CAS0040602.t1.p1	20682188	20683955	Q5MR23	sp|Q5MR23|9DC3_SOLPI Receptor-like protein 9DC3 OS=Solanum pimpinellifolium OX=4084 GN=9DC3 PE=3 SV=1
	GO:0050832	defense response to fungus
Scaffold_49	HUMLU_CAS0062069.t1.p1	24758818	24761135	Q9SU30	sp|Q9SU30|CPR1_ARATH F-box protein CPR1 OS=Arabidopsis thaliana OX=3702 GN=CPR1 PE=1 SV=2
	GO:0031348	negative regulation of defense response
Scaffold_73	HUMLU_CAS0053939.t1.p1	27821356	28115643	Q8VYN9	sp|Q8VYN9|PHO32_ARATH Universal stress protein PHOS32 OS=Arabidopsis thaliana OX=3702 GN=PHOS32 PE=1 SV=1
	GO:0002238	response to molecule of fungal origin
Scaffold_49	HUMLU_CAS0066296.t4.p1	113757115	113943913	Q9LNU1	sp|Q9LNU1|CRSP_ARATH CO(2)-response secreted protease OS=Arabidopsis thaliana OX=3702 GN=CRSP PE=2 SV=1
	GO:1900425	negative regulation of defense response to bacterium
Scaffold_1533	HUMLU_CAS0021823.t1.p1	100520260	100522133	Q8W1D5	sp|Q8W1D5|CIPKP_ARATH CBL-interacting serine/threonine-protein kinase 25 OS=Arabidopsis thaliana OX=3702 GN=CIPK25 PE=2 SV=1
	GO:0050832	defense response to fungus
Scaffold_19	HUMLU_CAS0015016.t1.p1	179013506	179014090	Q9LRR5	sp|Q9LRR5|DRL21_ARATH Putative disease resistance protein At3g14460 OS=Arabidopsis thaliana OX=3702 GN=At3g14460 PE=3 SV=1
	GO:0042742	defense response to bacterium
	GO:0009817	defense response to fungus, incompatible interaction
Scaffold_73	HUMLU_CAS0053020.t1.p1	4727616	4730610	O65399	sp|O65399|E131_ARATH Glucan endo-1,3-beta-glucosidase 1 OS=Arabidopsis thaliana OX=3702 GN=At1g11820 PE=2 SV=3
	GO:0006952	defense response
Scaffold_76	HUMLU_CAS0034490.t1.p1	350339486	350342593	Q9LRR4	sp|Q9LRR4|R13L1_ARATH Putative disease resistance RPP13-like protein 1 OS=Arabidopsis thaliana OX=3702 GN=RPPL1 PE=3 SV=1
	GO:0006952	defense response
Scaffold_1533	HUMLU_CAS0020987.t1.p1	1504632	1507976	Q7Y1X1	sp|Q7Y1X1|EST_HEVBR Esterase OS=Hevea brasiliensis OX=3981 PE=1 SV=1
	GO:0006952	defense response
Scaffold_19	HUMLU_CAS0012387.t1.p1	18075194	18082977	Q9LK40	sp|Q9LK40|NRPD2_ARATH DNA-directed RNA polymerases IV and V subunit 2 OS=Arabidopsis thaliana OX=3702 GN=NRPD2 PE=1 SV=1
	GO:0050832	defense response to fungus
Scaffold_172	HUMLU_CAS0045227.t1.p1	305096355	305099750	Q9T048	sp|Q9T048|DRL27_ARATH Disease resistance protein At4g27190 OS=Arabidopsis thaliana OX=3702 GN=At4g27190 PE=2 SV=1
	GO:0006952	defense response
Scaffold_1531	HUMLU_CAS0005321.t1.p1	222328080	222335447	Q9S745	sp|Q9S745|PAD4_ARATH Lipase-like PAD4 OS=Arabidopsis thaliana OX=3702 GN=PAD4 PE=1 SV=1
	GO:0009816	defense response to bacterium, incompatible interaction
	GO:0050829	defense response to Gram-negative bacterium
	GO:0002213	defense response to insect
	GO:0031348	negative regulation of defense response
	GO:1900426	positive regulation of defense response to bacterium
	GO:1900367	positive regulation of defense response to insect
	GO:0009627	systemic acquired resistance
	GO:0009862	systemic acquired resistance, salicylic acid mediated signaling pathway
Scaffold_1531	HUMLU_CAS0003960.t1.p1	141814086	141815363	O65476	sp|O65476|CRK16_ARATH Putative cysteine-rich receptor-like protein kinase 16 OS=Arabidopsis thaliana OX=3702 GN=CRK16 PE=3 SV=2
	GO:0042742	defense response to bacterium
Scaffold_172	HUMLU_CAS0045594.t1.p1	310274278	310275178	Q9SZ67	sp|Q9SZ67|WRK19_ARATH Probable WRKY transcription factor 19 OS=Arabidopsis thaliana OX=3702 GN=WRKY19 PE=1 SV=1
	GO:0006952	defense response
Scaffold_76	HUMLU_CAS0034341.t1.p1	348412596	348416060	Q9LRR4	sp|Q9LRR4|R13L1_ARATH Putative disease resistance RPP13-like protein 1 OS=Arabidopsis thaliana OX=3702 GN=RPPL1 PE=3 SV=1
	GO:0006952	defense response
Scaffold_191	HUMLU_CAS0070256.t1.p1	4235072	4238044	Q7XA40	sp|Q7XA40|RGA3_SOLBU Putative disease resistance protein RGA3 OS=Solanum bulbocastanum OX=147425 GN=RGA3 PE=2 SV=2
	GO:0006952	defense response
Scaffold_172	HUMLU_CAS0040954.t1.p1	26124070	26126865	Q7XA40	sp|Q7XA40|RGA3_SOLBU Putative disease resistance protein RGA3 OS=Solanum bulbocastanum OX=147425 GN=RGA3 PE=2 SV=2
	GO:0006952	defense response
Scaffold_172	HUMLU_CAS0045747.t1.p1	314914343	314917128	Q6JN47	sp|Q6JN47|EIX1_SOLLC Receptor-like protein EIX1 OS=Solanum lycopersicum OX=4081 GN=EIX1 PE=2 SV=2
	GO:0050832	defense response to fungus
Scaffold_172	HUMLU_CAS0044699.t1.p1	293176261	293179335	Q6JN46	sp|Q6JN46|EIX2_SOLLC Receptor-like protein EIX2 OS=Solanum lycopersicum OX=4081 GN=EIX2 PE=1 SV=2
	GO:0050832	defense response to fungus
Scaffold_49	HUMLU_CAS0062071.t1.p1	24885243	24886099	Q9SU30	sp|Q9SU30|CPR1_ARATH F-box protein CPR1 OS=Arabidopsis thaliana OX=3702 GN=CPR1 PE=1 SV=2
	GO:0031348	negative regulation of defense response
Scaffold_172	HUMLU_CAS0045681.t1.p1	312258028	312263401	Q9SIW2	sp|Q9SIW2|CHR35_ARATH Protein CHROMATIN REMODELING 35 OS=Arabidopsis thaliana OX=3702 GN=DRD1 PE=1 SV=1
	GO:0050832	defense response to fungus
Scaffold_77	HUMLU_CAS0052646.t1.p1	313832521	313841687	V9M2S5	sp|V9M2S5|RPV1_VITRO Disease resistance protein RPV1 OS=Vitis rotundifolia OX=103349 GN=RPV1 PE=1 SV=1
	GO:0009817	defense response to fungus, incompatible interaction
Scaffold_1533	HUMLU_CAS0026169.t1.p1	403783757	403786131	Q7FAZ3	sp|Q7FAZ3|LERK1_ORYSJ G-type lectin S-receptor-like serine/threonine-protein kinase LECRK1 OS=Oryza sativa subsp. japonica OX=39947 GN=LECRK1 PE=2 SV=1
	GO:0006952	defense response
Scaffold_77	HUMLU_CAS0046666.t1.p1	14511079	14515910	Q9SZ66	sp|Q9SZ66|DSC1_ARATH Disease resistance-like protein DSC1 OS=Arabidopsis thaliana OX=3702 GN=DSC1 PE=1 SV=1
	GO:0042742	defense response to bacterium
Scaffold_77	HUMLU_CAS0052398.t1.p1	309969460	309971484	F4KHI3	sp|F4KHI3|VICTR_ARATH Protein VARIATION IN COMPOUND TRIGGERED ROOT growth response OS=Arabidopsis thaliana OX=3702 GN=VICTR PE=1 SV=1
	GO:0006952	defense response
Scaffold_49	HUMLU_CAS0069559.t1.p1	272534073	272539372	F4JSE7	sp|F4JSE7|EDR2_ARATH Protein ENHANCED DISEASE RESISTANCE 2 OS=Arabidopsis thaliana OX=3702 GN=EDR2 PE=2 SV=1
	GO:1900150	regulation of defense response to fungus
Scaffold_1531	HUMLU_CAS0000245.t1.p1	5324118	5325186	Q38834	sp|Q38834|R13L4_ARATH Disease resistance RPP13-like protein 4 OS=Arabidopsis thaliana OX=3702 GN=RPP13L4 PE=1 SV=2
	GO:0042742	defense response to bacterium
	GO:0050829	defense response to Gram-negative bacterium
Scaffold_76	HUMLU_CAS0034178.t1.p1	345706618	345709940	Q9SAJ4	sp|Q9SAJ4|PGKY3_ARATH Phosphoglycerate kinase 3, cytosolic OS=Arabidopsis thaliana OX=3702 GN=PGK3 PE=1 SV=1
	GO:0002237	response to molecule of bacterial origin
Scaffold_1531	HUMLU_CAS0004583.t1.p1	173205331	173208104	Q9C5E5	sp|Q9C5E5|DGK5_ARATH Diacylglycerol kinase 5 OS=Arabidopsis thaliana OX=3702 GN=DGK5 PE=2 SV=1
	GO:0006952	defense response
Scaffold_49	HUMLU_CAS0062771.t1.p1	37256251	37257655	Q9SSD1	sp|Q9SSD1|TMM_ARATH Protein TOO MANY MOUTHS OS=Arabidopsis thaliana OX=3702 GN=TMM PE=1 SV=1
	GO:0050832	defense response to fungus
	GO:1905034	regulation of antifungal innate immune response
Scaffold_77	HUMLU_CAS0046844.t1.p1	16777633	16780041	Q0JEU6	sp|Q0JEU6|LERK3_ORYSJ G-type lectin S-receptor-like serine/threonine-protein kinase LECRK3 OS=Oryza sativa subsp. japonica OX=39947 GN=LECRK3 PE=3 SV=2
	GO:0006952	defense response
Scaffold_172	HUMLU_CAS0040374.t2.p1	12243187	12246178	Q93VC9	sp|Q93VC9|CATB2_ARATH Cathepsin B-like protease 2 OS=Arabidopsis thaliana OX=3702 GN=CATHB2 PE=2 SV=1
	GO:0006952	defense response
Scaffold_172	HUMLU_CAS0043780.t1.p1	239069842	239075353	P48785	sp|P48785|PRH_ARATH Pathogenesis-related homeodomain protein OS=Arabidopsis thaliana OX=3702 GN=PRH PE=2 SV=1
	GO:0006952	defense response
Scaffold_24	HUMLU_CAS0037903.t1.p1	159264185	159277717	F4JSE7	sp|F4JSE7|EDR2_ARATH Protein ENHANCED DISEASE RESISTANCE 2 OS=Arabidopsis thaliana OX=3702 GN=EDR2 PE=2 SV=1
	GO:1900150	regulation of defense response to fungus
Scaffold_19	HUMLU_CAS0012133.t1.p1	14996470	14997759	Q9LRR5	sp|Q9LRR5|DRL21_ARATH Putative disease resistance protein At3g14460 OS=Arabidopsis thaliana OX=3702 GN=At3g14460 PE=3 SV=1
	GO:0042742	defense response to bacterium
	GO:0009817	defense response to fungus, incompatible interaction
Scaffold_76	HUMLU_CAS0027297.t1.p1	9253015	9254668	P52408	sp|P52408|E13B_PRUPE Glucan endo-1,3-beta-glucosidase, basic isoform OS=Prunus persica OX=3760 GN=GNS1 PE=3 SV=1
	GO:0006952	defense response
Scaffold_76	HUMLU_CAS0031516.t1.p1	233884399	233890705	F4ICB6	sp|F4ICB6|IBS1_ARATH Protein IMPAIRED IN BABA-INDUCED STERILITY 1 OS=Arabidopsis thaliana OX=3702 GN=IBS1 PE=3 SV=1
	GO:0042742	defense response to bacterium
	GO:0002229	defense response to oomycetes
	GO:1900426	positive regulation of defense response to bacterium
	GO:1902290	positive regulation of defense response to oomycetes
Scaffold_77	HUMLU_CAS0046489.t1.p1	12448505	12452046	Q9SX38	sp|Q9SX38|DRL4_ARATH Putative disease resistance protein At1g50180 OS=Arabidopsis thaliana OX=3702 GN=At1g50180 PE=3 SV=2
	GO:0006952	defense response
Scaffold_76	HUMLU_CAS0027980.t1.p1	18932137	18944858	O22218	sp|O22218|ACA4_ARATH Calcium-transporting ATPase 4, plasma membrane-type OS=Arabidopsis thaliana OX=3702 GN=ACA4 PE=1 SV=1
	GO:0042742	defense response to bacterium
Scaffold_77	HUMLU_CAS0048317.t1.p1	50272479	50275926	Q06548	sp|Q06548|PBL9_ARATH Probable serine/threonine-protein kinase PBL9 OS=Arabidopsis thaliana OX=3702 GN=PBL9 PE=1 SV=1
	GO:0006952	defense response
Scaffold_172	HUMLU_CAS0044694.t1.p1	293117093	293120225	Q9LRR4	sp|Q9LRR4|R13L1_ARATH Putative disease resistance RPP13-like protein 1 OS=Arabidopsis thaliana OX=3702 GN=RPPL1 PE=3 SV=1
	GO:0006952	defense response
Scaffold_76	HUMLU_CAS0035041.t1.p1	357295924	357296428	Q7XBQ9	sp|Q7XBQ9|RGA2_SOLBU Disease resistance protein RGA2 OS=Solanum bulbocastanum OX=147425 GN=RGA2 PE=1 SV=1
	GO:0006952	defense response
Scaffold_19	HUMLU_CAS0017412.t2.p1	335247138	335253564	Q9C664	sp|Q9C664|TTM2_ARATH Inorganic pyrophosphatase TTM2 OS=Arabidopsis thaliana OX=3702 GN=TTM2 PE=1 SV=1
	GO:0009814	defense response, incompatible interaction
	GO:1900425	negative regulation of defense response to bacterium
	GO:1902289	negative regulation of defense response to oomycetes
	GO:0010113	negative regulation of systemic acquired resistance
	GO:0002237	response to molecule of bacterial origin
Scaffold_172	HUMLU_CAS0040611.t1.p1	20788424	20789369	Q5MR23	sp|Q5MR23|9DC3_SOLPI Receptor-like protein 9DC3 OS=Solanum pimpinellifolium OX=4084 GN=9DC3 PE=3 SV=1
	GO:0050832	defense response to fungus
Scaffold_1533	HUMLU_CAS0026151.t1.p1	403440079	403442241	Q9FHX3	sp|Q9FHX3|LRKS6_ARATH L-type lectin-domain containing receptor kinase S.6 OS=Arabidopsis thaliana OX=3702 GN=LECRKS6 PE=2 SV=1
	GO:0006952	defense response
	GO:0042742	defense response to bacterium
	GO:0002229	defense response to oomycetes
Scaffold_76	HUMLU_CAS0033146.t1.p1	320061593	320086421	Q56Y74	sp|Q56Y74|MORC6_ARATH Protein MICRORCHIDIA 6 OS=Arabidopsis thaliana OX=3702 GN=MORC6 PE=1 SV=1
	GO:0006952	defense response
	GO:1902290	positive regulation of defense response to oomycetes
Scaffold_172	HUMLU_CAS0044765.t1.p1	296079140	296081621	Q8VZG2	sp|Q8VZG2|HSR4_ARATH Protein HYPER-SENSITIVITY-RELATED 4 OS=Arabidopsis thaliana OX=3702 GN=HSR4 PE=2 SV=1
	GO:0002237	response to molecule of bacterial origin
Scaffold_1533	HUMLU_CAS0025825.t1.p1	389072496	389079500	Q9ASP6	sp|Q9ASP6|HNRPQ_ARATH Heterogeneous nuclear ribonucleoprotein Q OS=Arabidopsis thaliana OX=3702 GN=LIF2 PE=1 SV=1
	GO:0042742	defense response to bacterium
	GO:0050832	defense response to fungus
Scaffold_73	HUMLU_CAS0058997.t2.p1	283295147	283304448	Q9FQA3	sp|Q9FQA3|GST23_MAIZE Glutathione transferase GST 23 OS=Zea mays OX=4577 PE=2 SV=1
	GO:0006952	defense response
Scaffold_49	HUMLU_CAS0060877.t1.p1	6914720	6915552	Q8GYA4	sp|Q8GYA4|CRK10_ARATH Cysteine-rich receptor-like protein kinase 10 OS=Arabidopsis thaliana OX=3702 GN=CRK10 PE=1 SV=3
	GO:0042742	defense response to bacterium
Scaffold_77	HUMLU_CAS0046802.t1.p1	16419551	16421757	Q9SX38	sp|Q9SX38|DRL4_ARATH Putative disease resistance protein At1g50180 OS=Arabidopsis thaliana OX=3702 GN=At1g50180 PE=3 SV=2
	GO:0006952	defense response
Scaffold_77	HUMLU_CAS0046468.t1.p1	12359206	12360040	P0DI18	sp|P0DI18|DRL45_ARATH Probable disease resistance protein RDL6 OS=Arabidopsis thaliana OX=3702 GN=RDL6 PE=3 SV=1
	GO:0006952	defense response
Scaffold_49	HUMLU_CAS0062060.t1.p1	24659529	24699712	Q38834	sp|Q38834|R13L4_ARATH Disease resistance RPP13-like protein 4 OS=Arabidopsis thaliana OX=3702 GN=RPP13L4 PE=1 SV=2
	GO:0042742	defense response to bacterium
	GO:0050829	defense response to Gram-negative bacterium
Scaffold_73	HUMLU_CAS0059568.t1.p1	291975490	291977782	Q94AH9	sp|Q94AH9|FBRL2_ARATH rRNA 2'-O-methyltransferase fibrillarin 2 OS=Arabidopsis thaliana OX=3702 GN=FIB2 PE=1 SV=2
	GO:0006952	defense response
Scaffold_172	HUMLU_CAS0045578.t1.p1	309922322	309923043	Q0JA29	sp|Q0JA29|FLS2_ORYSJ LRR receptor-like serine/threonine-protein kinase FLS2 OS=Oryza sativa subsp. japonica OX=39947 GN=FLS2 PE=1 SV=1
	GO:0052544	defense response by callose deposition in cell wall
	GO:0042742	defense response to bacterium
Scaffold_77	HUMLU_CAS0046451.t1.p1	12166750	12168561	P0C8S1	sp|P0C8S1|RP8L2_ARATH Probable disease resistance RPP8-like protein 2 OS=Arabidopsis thaliana OX=3702 GN=RPP8L2 PE=3 SV=1
	GO:0006952	defense response
Scaffold_172	HUMLU_CAS0044530.t1.p1	288580826	288583741	Q7XA40	sp|Q7XA40|RGA3_SOLBU Putative disease resistance protein RGA3 OS=Solanum bulbocastanum OX=147425 GN=RGA3 PE=2 SV=2
	GO:0006952	defense response
Scaffold_76	HUMLU_CAS0033326.t4.p1	326944104	326945867	Q9SMP5	sp|Q9SMP5|C94B3_ARATH Cytochrome P450 94B3 OS=Arabidopsis thaliana OX=3702 GN=CYP94B3 PE=1 SV=1
	GO:0002213	defense response to insect
Scaffold_24	HUMLU_CAS0036796.t1.p1	50002003	50004480	Q9SMT7	sp|Q9SMT7|4CLLA_ARATH Oxalate--CoA ligase OS=Arabidopsis thaliana OX=3702 GN=AAE3 PE=1 SV=1
	GO:0050832	defense response to fungus
Scaffold_76	HUMLU_CAS0029874.t1.p1	101900854	101914394	Q42580	sp|Q42580|PER21_ARATH Peroxidase 21 OS=Arabidopsis thaliana OX=3702 GN=PER21 PE=1 SV=1
	GO:0050832	defense response to fungus
Scaffold_73	HUMLU_CAS0059225.t1.p1	287958363	287961266	Q7XA40	sp|Q7XA40|RGA3_SOLBU Putative disease resistance protein RGA3 OS=Solanum bulbocastanum OX=147425 GN=RGA3 PE=2 SV=2
	GO:0006952	defense response
Scaffold_77	HUMLU_CAS0046839.t1.p1	16716764	16719277	Q0JEU6	sp|Q0JEU6|LERK3_ORYSJ G-type lectin S-receptor-like serine/threonine-protein kinase LECRK3 OS=Oryza sativa subsp. japonica OX=39947 GN=LECRK3 PE=3 SV=2
	GO:0006952	defense response
Scaffold_49	HUMLU_CAS0066322.t1.p1	114343395	114349670	Q9FJK8	sp|Q9FJK8|RP8L4_ARATH Probable disease resistance RPP8-like protein 4 OS=Arabidopsis thaliana OX=3702 GN=RPP8L4 PE=2 SV=1
	GO:0006952	defense response
Scaffold_1531	HUMLU_CAS0002564.t1.p1	66392203	66395689	Q8H1D6	sp|Q8H1D6|RBK1_ARATH Receptor-like cytosolic serine/threonine-protein kinase RBK1 OS=Arabidopsis thaliana OX=3702 GN=RBK1 PE=1 SV=1
	GO:0050832	defense response to fungus
	GO:0009814	defense response, incompatible interaction
Scaffold_73	HUMLU_CAS0059243.t1.p1	288119384	288120644	Q9LRR5	sp|Q9LRR5|DRL21_ARATH Putative disease resistance protein At3g14460 OS=Arabidopsis thaliana OX=3702 GN=At3g14460 PE=3 SV=1
	GO:0042742	defense response to bacterium
	GO:0009817	defense response to fungus, incompatible interaction
Scaffold_172	HUMLU_CAS0044968.t1.p1	300837792	300839667	Q6JN46	sp|Q6JN46|EIX2_SOLLC Receptor-like protein EIX2 OS=Solanum lycopersicum OX=4081 GN=EIX2 PE=1 SV=2
	GO:0050832	defense response to fungus
Scaffold_77	HUMLU_CAS0046151.t1.p1	3141008	3148536	Q9FPR3	sp|Q9FPR3|EDR1_ARATH Serine/threonine-protein kinase EDR1 OS=Arabidopsis thaliana OX=3702 GN=EDR1 PE=1 SV=1
	GO:0002229	defense response to oomycetes
	GO:1900424	regulation of defense response to bacterium
	GO:1900150	regulation of defense response to fungus
Scaffold_24	HUMLU_CAS0037437.t1.p1	97872371	97873468	Q8VZS8	sp|Q8VZS8|PYL1_ARATH Abscisic acid receptor PYL1 OS=Arabidopsis thaliana OX=3702 GN=PYL1 PE=1 SV=1
	GO:0006952	defense response
Scaffold_172	HUMLU_CAS0045004.t1.p1	301754505	301756271	Q6JN46	sp|Q6JN46|EIX2_SOLLC Receptor-like protein EIX2 OS=Solanum lycopersicum OX=4081 GN=EIX2 PE=1 SV=2
	GO:0050832	defense response to fungus
Scaffold_73	HUMLU_CAS0053174.t2.p1	7378925	7382241	F4JEQ2	sp|F4JEQ2|PBL23_ARATH Probable serine/threonine-protein kinase PBL23 OS=Arabidopsis thaliana OX=3702 GN=PBL23 PE=2 SV=1
	GO:0006952	defense response
Scaffold_49	HUMLU_CAS0064918.t1.p1	84382067	84385394	F4IXW2	sp|F4IXW2|BIG5_ARATH Brefeldin A-inhibited guanine nucleotide-exchange protein 5 OS=Arabidopsis thaliana OX=3702 GN=BIG5 PE=1 SV=2
	GO:0042742	defense response to bacterium
Scaffold_19	HUMLU_CAS0015067.t1.p1	184642616	184648158	Q9LFS4	sp|Q9LFS4|NIK1_ARATH Protein NSP-INTERACTING KINASE 1 OS=Arabidopsis thaliana OX=3702 GN=NIK1 PE=1 SV=1
	GO:0051607	defense response to virus
Scaffold_191	HUMLU_CAS0070222.t1.p1	3778562	3780535	C0LGN2	sp|C0LGN2|Y3148_ARATH Probable leucine-rich repeat receptor-like serine/threonine-protein kinase At3g14840 OS=Arabidopsis thaliana OX=3702 GN=LRR-RLK PE=1 SV=1
	GO:0009861	jasmonic acid and ethylene-dependent systemic resistance
Scaffold_1531	HUMLU_CAS0001214.t1.p1	20897268	20899025	Q9FKZ0	sp|Q9FKZ0|DRL43_ARATH Probable disease resistance protein At5g66910 OS=Arabidopsis thaliana OX=3702 GN=At5g66910 PE=2 SV=1
	GO:0006952	defense response
Scaffold_24	HUMLU_CAS0035784.t1.p1	9924704	9925843	V9M2S5	sp|V9M2S5|RPV1_VITRO Disease resistance protein RPV1 OS=Vitis rotundifolia OX=103349 GN=RPV1 PE=1 SV=1
	GO:0009817	defense response to fungus, incompatible interaction
Scaffold_49	HUMLU_CAS0069386.t1.p1	256311562	256314101	O04496	sp|O04496|AED3_ARATH Aspartyl protease AED3 OS=Arabidopsis thaliana OX=3702 GN=AED3 PE=1 SV=1
	GO:0009627	systemic acquired resistance
Scaffold_1531	HUMLU_CAS0003804.t1.p1	131032131	131058889	Q6NKW9	sp|Q6NKW9|E138_ARATH Glucan endo-1,3-beta-glucosidase 8 OS=Arabidopsis thaliana OX=3702 GN=At1g64760 PE=2 SV=2
	GO:0006952	defense response
Scaffold_172	HUMLU_CAS0045660.t1.p1	311984901	311985284	Q6JN46	sp|Q6JN46|EIX2_SOLLC Receptor-like protein EIX2 OS=Solanum lycopersicum OX=4081 GN=EIX2 PE=1 SV=2
	GO:0050832	defense response to fungus
Scaffold_1531	HUMLU_CAS0003245.t1.p1	99409534	99411591	Q9FP13	sp|Q9FP13|SERL2_ORYSJ LRR receptor kinase SERL2 OS=Oryza sativa subsp. japonica OX=39947 GN=SERL2 PE=1 SV=1
	GO:0006952	defense response
Scaffold_76	HUMLU_CAS0028125.t1.p1	21276050	21277613	Q7XA42	sp|Q7XA42|RGA1_SOLBU Putative disease resistance protein RGA1 OS=Solanum bulbocastanum OX=147425 GN=RGA1 PE=2 SV=2
	GO:0006952	defense response
Scaffold_76	HUMLU_CAS0034556.t1.p1	351022319	351023404	Q7XA42	sp|Q7XA42|RGA1_SOLBU Putative disease resistance protein RGA1 OS=Solanum bulbocastanum OX=147425 GN=RGA1 PE=2 SV=2
	GO:0006952	defense response
Scaffold_172	HUMLU_CAS0044063.t1.p1	264101844	264109539	Q7XBQ9	sp|Q7XBQ9|RGA2_SOLBU Disease resistance protein RGA2 OS=Solanum bulbocastanum OX=147425 GN=RGA2 PE=1 SV=1
	GO:0006952	defense response
Scaffold_77	HUMLU_CAS0052353.t1.p1	309413722	309414455	A0A290U7C4	sp|A0A290U7C4|ROQ1_NICBE Disease resistance protein Roq1 OS=Nicotiana benthamiana OX=4100 GN=ROQ1 PE=1 SV=1
	GO:0006952	defense response
Scaffold_73	HUMLU_CAS0054268.t3.p1	44461200	44465228	Q9LFS4	sp|Q9LFS4|NIK1_ARATH Protein NSP-INTERACTING KINASE 1 OS=Arabidopsis thaliana OX=3702 GN=NIK1 PE=1 SV=1
	GO:0051607	defense response to virus
Scaffold_49	HUMLU_CAS0064783.t1.p1	81497337	81499788	Q9LMA8	sp|Q9LMA8|TI10A_ARATH Protein TIFY 10A OS=Arabidopsis thaliana OX=3702 GN=TIFY10A PE=1 SV=1
	GO:0042742	defense response to bacterium
	GO:0031347	regulation of defense response
Scaffold_1531	HUMLU_CAS0004975.t1.p1	198925373	198936598	Q9FMR9	sp|Q9FMR9|RIN1_ARATH RuvB-like protein 1 OS=Arabidopsis thaliana OX=3702 GN=RIN1 PE=1 SV=1
	GO:2000072	regulation of defense response to fungus, incompatible interaction
Scaffold_1533	HUMLU_CAS0026534.t1.p1	416201517	416202198	A7XQ02	sp|A7XQ02|MLX56_MORAL Mulatexin OS=Morus alba OX=3498 PE=1 SV=2
	GO:0002213	defense response to insect
Scaffold_172	HUMLU_CAS0041224.t1.p1	29026970	29029790	Q5MR23	sp|Q5MR23|9DC3_SOLPI Receptor-like protein 9DC3 OS=Solanum pimpinellifolium OX=4084 GN=9DC3 PE=3 SV=1
	GO:0050832	defense response to fungus
Scaffold_172	HUMLU_CAS0041629.t1.p1	45888108	45889485	P0C8S1	sp|P0C8S1|RP8L2_ARATH Probable disease resistance RPP8-like protein 2 OS=Arabidopsis thaliana OX=3702 GN=RPP8L2 PE=3 SV=1
	GO:0006952	defense response
Scaffold_1533	HUMLU_CAS0025224.t1.p1	352355967	352361535	Q9LRR4	sp|Q9LRR4|R13L1_ARATH Putative disease resistance RPP13-like protein 1 OS=Arabidopsis thaliana OX=3702 GN=RPPL1 PE=3 SV=1
	GO:0006952	defense response
Scaffold_49	HUMLU_CAS0061279.t1.p1	12234874	12237015	Q9LXA5	sp|Q9LXA5|LRK91_ARATH L-type lectin-domain containing receptor kinase IX.1 OS=Arabidopsis thaliana OX=3702 GN=LECRK91 PE=1 SV=1
	GO:0006952	defense response
	GO:0042742	defense response to bacterium
	GO:0002229	defense response to oomycetes
Scaffold_172	HUMLU_CAS0045571.t1.p1	309835115	309838318	Q6JN46	sp|Q6JN46|EIX2_SOLLC Receptor-like protein EIX2 OS=Solanum lycopersicum OX=4081 GN=EIX2 PE=1 SV=2
	GO:0050832	defense response to fungus
Scaffold_77	HUMLU_CAS0052393.t2.p1	309904275	309920824	Q7XBQ9	sp|Q7XBQ9|RGA2_SOLBU Disease resistance protein RGA2 OS=Solanum bulbocastanum OX=147425 GN=RGA2 PE=1 SV=1
	GO:0006952	defense response
Scaffold_24	HUMLU_CAS0036284.t1.p1	19719247	19723485	V9M2S5	sp|V9M2S5|RPV1_VITRO Disease resistance protein RPV1 OS=Vitis rotundifolia OX=103349 GN=RPV1 PE=1 SV=1
	GO:0009817	defense response to fungus, incompatible interaction
Scaffold_1533	HUMLU_CAS0023596.t1.p1	206937397	206946235	Q9FMM3	sp|Q9FMM3|EXA1_ARATH Protein ESSENTIAL FOR POTEXVIRUS ACCUMULATION 1 OS=Arabidopsis thaliana OX=3702 GN=EXA1 PE=1 SV=1
	GO:0042742	defense response to bacterium
	GO:0050832	defense response to fungus
	GO:0002229	defense response to oomycetes
	GO:0051607	defense response to virus
	GO:0031347	regulation of defense response
	GO:0002237	response to molecule of bacterial origin
Scaffold_49	HUMLU_CAS0065768.t1.p1	102279728	102348707	P23137	sp|P23137|GRP1_TOBAC Glycine-rich protein OS=Nicotiana tabacum OX=4097 GN=GRP PE=2 SV=1
	GO:0006952	defense response
Scaffold_77	HUMLU_CAS0051175.t1.p1	251673533	251678237	Q9FPJ5	sp|Q9FPJ5|LRR1_ARATH Leucine-rich repeat protein 1 OS=Arabidopsis thaliana OX=3702 GN=LRR1 PE=1 SV=1
	GO:0006952	defense response
Scaffold_172	HUMLU_CAS0043771.t1.p1	237892643	237896297	Q8W4J9	sp|Q8W4J9|RPP8_ARATH Disease resistance protein RPP8 OS=Arabidopsis thaliana OX=3702 GN=RPP8 PE=1 SV=2
	GO:0006952	defense response
	GO:0051607	defense response to virus
	GO:0002230	positive regulation of defense response to virus by host
Scaffold_19	HUMLU_CAS0012572.t1.p1	21258217	21259692	Q9LQV2	sp|Q9LQV2|RDR1_ARATH RNA-dependent RNA polymerase 1 OS=Arabidopsis thaliana OX=3702 GN=RDR1 PE=2 SV=1
	GO:0006952	defense response
Scaffold_1531	HUMLU_CAS0011189.t1.p1	471793763	471797980	Q94BY9	sp|Q94BY9|GAP22_ARATH Rab GTPase-activating protein 22 OS=Arabidopsis thaliana OX=3702 GN=RABGAP22 PE=1 SV=1
	GO:0006952	defense response
Scaffold_191	HUMLU_CAS0070574.t1.p1	9271755	9272990	Q8L868	sp|Q8L868|E1311_ARATH Glucan endo-1,3-beta-glucosidase 11 OS=Arabidopsis thaliana OX=3702 GN=At1g32860 PE=2 SV=1
[truncated: 4,226 more rows]
