# Supplementary material for: An improved assembly of the “Cascade” hop (Humulus lupulus) genome uncovers signatures of molecular evolution and refines time of divergence estimates for the Cannabaceae family
Source: Hortic Res. 2022 Dec 7;10(2):uhac281. doi: 10.1093/hr/uhac281 (PMC9930403; doi:10.1093/hr/uhac281)
Supplement: Web_Material_uhac281 [file web_material_uhac281.zip › SupplementaryTable20.tsv]

scaffoldID	geneID	geneStart	geneStop	uniProtID	uniProtGeneName
	goTerm	goTermDescription
Scaffold_19	HUMLU_CAS0020939.t1.p1	433000944	433002353	D1MI46	sp|D1MI46|C76BA_SWEMU Geraniol 8-hydroxylase OS=Swertia mussotii OX=137888 GN=CYP76B10 PE=1 SV=1
	GO:0016099	monoterpenoid biosynthetic process
Scaffold_172	HUMLU_CAS0043072.t1.p1	171577051	171577700	I7C6E8	sp|I7C6E8|C7A52_PANGI Beta-amyrin 28-monooxygenase OS=Panax ginseng OX=4054 GN=CYP716A52v2 PE=1 SV=1
	GO:0019742	pentacyclic triterpenoid metabolic process
	GO:0016114	terpenoid biosynthetic process
Scaffold_1531	HUMLU_CAS0009658.t1.p1	442319601	442322970	B7TWW5	sp|B7TWW5|SQE2_PANGI Squalene monooxygenase SE2 OS=Panax ginseng OX=4054 GN=SQE2 PE=2 SV=2
	GO:0046246	terpene biosynthetic process
Scaffold_76	HUMLU_CAS0034728.t1.p1	352742811	352743982	Q9SXV6	sp|Q9SXV6|CAS1_GLYGL Cycloartenol synthase OS=Glycyrrhiza glabra OX=49827 GN=GgCAS1 PE=1 SV=1
	GO:0016104	triterpenoid biosynthetic process
Scaffold_19	HUMLU_CAS0014515.t1.p1	127644194	127645275	O82139	sp|O82139|CAS1_PANGI Cycloartenol Synthase OS=Panax ginseng OX=4054 GN=OSCPNX1 PE=1 SV=1
	GO:0019745	pentacyclic triterpenoid biosynthetic process
Scaffold_24	HUMLU_CAS0035532.t1.p1	2408292	2420779	D1MI46	sp|D1MI46|C76BA_SWEMU Geraniol 8-hydroxylase OS=Swertia mussotii OX=137888 GN=CYP76B10 PE=1 SV=1
	GO:0016099	monoterpenoid biosynthetic process
Scaffold_24	HUMLU_CAS0039914.t1.p1	343431792	343436513	B6SCF4	sp|B6SCF4|MTS2_HUMLU Myrcene synthase, chloroplastic OS=Humulus lupulus OX=3486 PE=1 SV=1
	GO:0016114	terpenoid biosynthetic process
Scaffold_172	HUMLU_CAS0040712.t1.p1	22821445	22841061	Q8W3Z2	sp|Q8W3Z2|LUPS_BETPL Lupeol synthase OS=Betula platyphylla OX=78630 GN=OSCBPW PE=1 SV=1
	GO:0019745	pentacyclic triterpenoid biosynthetic process
Scaffold_1531	HUMLU_CAS0006325.t1.p1	284731353	284744807	Q6WAU0	sp|Q6WAU0|PULR_MENPI (+)-pulegone reductase OS=Mentha piperita OX=34256 PE=1 SV=1
	GO:0042214	terpene metabolic process
	GO:0016114	terpenoid biosynthetic process
Scaffold_49	HUMLU_CAS0060959.t1.p1	8082602	8086834	P0CV94	sp|P0CV94|NES1_FRAAN (3S,6E)-nerolidol synthase 1 OS=Fragaria ananassa OX=3747 PE=1 SV=1
	GO:0016114	terpenoid biosynthetic process
Scaffold_1531	HUMLU_CAS0010881.t1.p1	467611928	467743508	Q9LSF8	sp|Q9LSF8|C82G1_ARATH Dimethylnonatriene synthase OS=Arabidopsis thaliana OX=3702 GN=CYP82G1 PE=1 SV=1
	GO:0046246	terpene biosynthetic process
	GO:0016114	terpenoid biosynthetic process
Scaffold_1531	HUMLU_CAS0007992.t1.p1	379776971	379778839	Q39108	sp|Q39108|GGR_ARATH Heterodimeric geranylgeranyl pyrophosphate synthase small subunit, chloroplastic OS=Arabidopsis thaliana OX=3702 GN=GGR PE=1 SV=2
	GO:0043693	monoterpene biosynthetic process
Scaffold_73	HUMLU_CAS0058187.t3.p1	257099392	257103727	O78328	sp|O78328|DXS_CAPAN Probable 1-deoxy-D-xylulose-5-phosphate synthase, chloroplastic OS=Capsicum annuum OX=4072 GN=TKT2 PE=2 SV=1
	GO:0016114	terpenoid biosynthetic process
Scaffold_19	HUMLU_CAS0015011.t1.p1	178671275	178673427	O82139	sp|O82139|CAS1_PANGI Cycloartenol Synthase OS=Panax ginseng OX=4054 GN=OSCPNX1 PE=1 SV=1
	GO:0019745	pentacyclic triterpenoid biosynthetic process
Scaffold_77	HUMLU_CAS0052017.t1.p1	300191693	300194788	P0CV94	sp|P0CV94|NES1_FRAAN (3S,6E)-nerolidol synthase 1 OS=Fragaria ananassa OX=3747 PE=1 SV=1
	GO:0016114	terpenoid biosynthetic process
Scaffold_49	HUMLU_CAS0061645.t1.p1	17604522	17616369	A0A1D6F9Y9	sp|A0A1D6F9Y9|C92C6_MAIZE Trimethyltridecatetraene synthase OS=Zea mays OX=4577 GN=CYP92C6 PE=1 SV=1
	GO:0016114	terpenoid biosynthetic process
Scaffold_19	HUMLU_CAS0020944.t1.p1	433241233	433243133	D1MI46	sp|D1MI46|C76BA_SWEMU Geraniol 8-hydroxylase OS=Swertia mussotii OX=137888 GN=CYP76B10 PE=1 SV=1
	GO:0016099	monoterpenoid biosynthetic process
Scaffold_49	HUMLU_CAS0060483.t1.p1	1514746	1526181	A0A1D6F9Y9	sp|A0A1D6F9Y9|C92C6_MAIZE Trimethyltridecatetraene synthase OS=Zea mays OX=4577 GN=CYP92C6 PE=1 SV=1
	GO:0016114	terpenoid biosynthetic process
Scaffold_1531	HUMLU_CAS0009722.t1.p1	443805263	443807427	O48651	sp|O48651|SQE1_PANGI Squalene monooxygenase SE1 OS=Panax ginseng OX=4054 GN=SQE1 PE=2 SV=1
	GO:0046246	terpene biosynthetic process
Scaffold_49	HUMLU_CAS0060992.t1.p1	8479276	8480148	P0CV96	sp|P0CV96|NES1_FRAVE (3S,6E)-nerolidol synthase 1, chloroplastic OS=Fragaria vesca OX=57918 PE=1 SV=1
	GO:0016114	terpenoid biosynthetic process
Scaffold_19	HUMLU_CAS0019087.t1.p1	394164251	394184243	D1MI46	sp|D1MI46|C76BA_SWEMU Geraniol 8-hydroxylase OS=Swertia mussotii OX=137888 GN=CYP76B10 PE=1 SV=1
	GO:0016099	monoterpenoid biosynthetic process
Scaffold_172	HUMLU_CAS0040708.t8.p1	22678017	22933928	Q8W3Z1	sp|Q8W3Z1|BAMS_BETPL Beta-amyrin synthase OS=Betula platyphylla OX=78630 GN=OSCBPY PE=1 SV=1
	GO:0019745	pentacyclic triterpenoid biosynthetic process
Scaffold_76	HUMLU_CAS0034730.t1.p1	352751248	352752403	Q6Z2X6	sp|Q6Z2X6|CAS_ORYSJ Cycloartenol synthase OS=Oryza sativa subsp. japonica OX=39947 GN=Os02g0139700 PE=1 SV=1
	GO:0016104	triterpenoid biosynthetic process
Scaffold_1531	HUMLU_CAS0008607.t2.p1	407193751	407202775	Q8W3Z1	sp|Q8W3Z1|BAMS_BETPL Beta-amyrin synthase OS=Betula platyphylla OX=78630 GN=OSCBPY PE=1 SV=1
	GO:0019745	pentacyclic triterpenoid biosynthetic process
Scaffold_24	HUMLU_CAS0039815.t1.p1	341305435	341308244	B9T536	sp|B9T536|TPS10_RICCO Terpene synthase 10 OS=Ricinus communis OX=3988 GN=TPS10 PE=2 SV=1
	GO:0051762	sesquiterpene biosynthetic process
Scaffold_19	HUMLU_CAS0016292.t1.p1	278464671	278468334	Q8H1F7	sp|Q8H1F7|IPK_ARATH Isopentenyl phosphate kinase OS=Arabidopsis thaliana OX=3702 GN=IPK PE=1 SV=1
	GO:0016114	terpenoid biosynthetic process
Scaffold_1533	HUMLU_CAS0021687.t1.p2	93363719	93366280	A0A0A1C930	sp|A0A0A1C930|HMR2A_PANGI 3-hydroxy-3-methylglutaryl coenzyme A reductase 2-A OS=Panax ginseng OX=4054 GN=HMGR2 PE=2 SV=1
	GO:0016104	triterpenoid biosynthetic process
Scaffold_24	HUMLU_CAS0037033.t1.p1	56178509	56180440	Q9M4W3	sp|Q9M4W3|ISPF_CATRO 2-C-methyl-D-erythritol 2,4-cyclodiphosphate synthase, chloroplastic OS=Catharanthus roseus OX=4058 GN=ISPF PE=2 SV=1
	GO:0016114	terpenoid biosynthetic process
Scaffold_172	HUMLU_CAS0044622.t1.p1	291503506	291514062	O48666	sp|O48666|SQS1_PANGI Squalene synthase 1 OS=Panax ginseng OX=4054 GN=SS1 PE=2 SV=1
	GO:0016104	triterpenoid biosynthetic process
Scaffold_1531	HUMLU_CAS0004113.t1.p1	149417182	149419750	Q8W3Z1	sp|Q8W3Z1|BAMS_BETPL Beta-amyrin synthase OS=Betula platyphylla OX=78630 GN=OSCBPY PE=1 SV=1
	GO:0019745	pentacyclic triterpenoid biosynthetic process
Scaffold_19	HUMLU_CAS0019083.t1.p1	394024265	394026183	Q8VWZ7	sp|Q8VWZ7|C76B6_CATRO Geraniol 8-hydroxylase OS=Catharanthus roseus OX=4058 GN=CYP76B6 PE=1 SV=1
	GO:0016099	monoterpenoid biosynthetic process
Scaffold_172	HUMLU_CAS0045320.t1.p2	306673085	306721526	B6SCF6	sp|B6SCF6|STS2_HUMLU Germacrene-A synthase OS=Humulus lupulus OX=3486 PE=1 SV=1
	GO:0016114	terpenoid biosynthetic process
Scaffold_1531	HUMLU_CAS0002135.t1.p1	51831813	51834745	O48651	sp|O48651|SQE1_PANGI Squalene monooxygenase SE1 OS=Panax ginseng OX=4054 GN=SQE1 PE=2 SV=1
	GO:0046246	terpene biosynthetic process
Scaffold_19	HUMLU_CAS0019959.t1.p1	412343950	412345658	Q9M9E1	sp|Q9M9E1|AB40G_ARATH ABC transporter G family member 40 OS=Arabidopsis thaliana OX=3702 GN=ABCG40 PE=1 SV=1
	GO:0046865	terpenoid transport
Scaffold_19	HUMLU_CAS0018212.t1.p1	365867232	365875353	Q2XPU7	sp|Q2XPU7|LUPS_RICCO Lupeol synthase OS=Ricinus communis OX=3988 PE=1 SV=1
	GO:0019745	pentacyclic triterpenoid biosynthetic process
Scaffold_49	HUMLU_CAS0064656.t1.p1	78749379	78751667	A0A1D6F9Y9	sp|A0A1D6F9Y9|C92C6_MAIZE Trimethyltridecatetraene synthase OS=Zea mays OX=4577 GN=CYP92C6 PE=1 SV=1
	GO:0016114	terpenoid biosynthetic process
Scaffold_172	HUMLU_CAS0045498.t1.p1	308991833	309008700	Q8W3Z1	sp|Q8W3Z1|BAMS_BETPL Beta-amyrin synthase OS=Betula platyphylla OX=78630 GN=OSCBPY PE=1 SV=1
	GO:0019745	pentacyclic triterpenoid biosynthetic process
Scaffold_49	HUMLU_CAS0060989.t1.p1	8426173	8427253	P0CV96	sp|P0CV96|NES1_FRAVE (3S,6E)-nerolidol synthase 1, chloroplastic OS=Fragaria vesca OX=57918 PE=1 SV=1
	GO:0016114	terpenoid biosynthetic process
Scaffold_1531	HUMLU_CAS0010887.t1.p1	467711007	467713261	Q9LSF8	sp|Q9LSF8|C82G1_ARATH Dimethylnonatriene synthase OS=Arabidopsis thaliana OX=3702 GN=CYP82G1 PE=1 SV=1
	GO:0046246	terpene biosynthetic process
	GO:0016114	terpenoid biosynthetic process
Scaffold_77	HUMLU_CAS0050508.t1.p1	179533012	179545356	F4K0E8	sp|F4K0E8|ISPG_ARATH 4-hydroxy-3-methylbut-2-en-1-yl diphosphate synthase (ferredoxin), chloroplastic OS=Arabidopsis thaliana OX=3702 GN=ISPG PE=1 SV=1
	GO:0016114	terpenoid biosynthetic process
Scaffold_1531	HUMLU_CAS0007095.t1.p1	331700637	331708968	A0A1C9CX66	sp|A0A1C9CX66|CYC2_CAMAC (S)-8-oxocitronellyl enol synthase CYC2 OS=Camptotheca acuminata OX=16922 GN=CYC2 PE=1 SV=1
	GO:0043693	monoterpene biosynthetic process
Scaffold_19	HUMLU_CAS0019088.t1.p1	394443867	394446260	Q8VWZ7	sp|Q8VWZ7|C76B6_CATRO Geraniol 8-hydroxylase OS=Catharanthus roseus OX=4058 GN=CYP76B6 PE=1 SV=1
	GO:0016099	monoterpenoid biosynthetic process
Scaffold_19	HUMLU_CAS0019077.t1.p1	393921415	393923404	D1MI46	sp|D1MI46|C76BA_SWEMU Geraniol 8-hydroxylase OS=Swertia mussotii OX=137888 GN=CYP76B10 PE=1 SV=1
	GO:0016099	monoterpenoid biosynthetic process
Scaffold_19	HUMLU_CAS0020941.t1.p1	433123160	433125465	D1MI46	sp|D1MI46|C76BA_SWEMU Geraniol 8-hydroxylase OS=Swertia mussotii OX=137888 GN=CYP76B10 PE=1 SV=1
	GO:0016099	monoterpenoid biosynthetic process
Scaffold_1531	HUMLU_CAS0010888.t1.p1	467733602	467735012	Q9LSF8	sp|Q9LSF8|C82G1_ARATH Dimethylnonatriene synthase OS=Arabidopsis thaliana OX=3702 GN=CYP82G1 PE=1 SV=1
	GO:0046246	terpene biosynthetic process
	GO:0016114	terpenoid biosynthetic process
Scaffold_76	HUMLU_CAS0033020.t1.p1	314975858	314988874	Q9XFS9	sp|Q9XFS9|DXR_ARATH 1-deoxy-D-xylulose 5-phosphate reductoisomerase, chloroplastic OS=Arabidopsis thaliana OX=3702 GN=DXR PE=2 SV=2
	GO:0051484	isopentenyl diphosphate biosynthetic process, methylerythritol 4-phosphate pathway involved in terpenoid biosynthetic process
Scaffold_77	HUMLU_CAS0051203.t1.p1	254178197	254183205	P93841	sp|P93841|ISPE_SOLLC 4-diphosphocytidyl-2-C-methyl-D-erythritol kinase, chloroplastic/chromoplastic (Fragment) OS=Solanum lycopersicum OX=4081 GN=ISPE PE=1 SV=1
	GO:0016114	terpenoid biosynthetic process
Scaffold_49	HUMLU_CAS0060996.t1.p1	8571410	8573047	P0CV95	sp|P0CV95|NES2_FRAAN (3S,6E)-nerolidol synthase 2, chloroplastic/mitochondrial OS=Fragaria ananassa OX=3747 PE=1 SV=1
	GO:0016114	terpenoid biosynthetic process
Scaffold_172	HUMLU_CAS0045713.t1.p1	313359864	313370362	O48666	sp|O48666|SQS1_PANGI Squalene synthase 1 OS=Panax ginseng OX=4054 GN=SS1 PE=2 SV=1
	GO:0016104	triterpenoid biosynthetic process
Scaffold_172	HUMLU_CAS0043143.t1.p1	178874612	178875378	Q9SXV6	sp|Q9SXV6|CAS1_GLYGL Cycloartenol synthase OS=Glycyrrhiza glabra OX=49827 GN=GgCAS1 PE=1 SV=1
	GO:0016104	triterpenoid biosynthetic process
Scaffold_76	HUMLU_CAS0033029.t1.p1	315539067	315551805	Q9XFS9	sp|Q9XFS9|DXR_ARATH 1-deoxy-D-xylulose 5-phosphate reductoisomerase, chloroplastic OS=Arabidopsis thaliana OX=3702 GN=DXR PE=2 SV=2
	GO:0051484	isopentenyl diphosphate biosynthetic process, methylerythritol 4-phosphate pathway involved in terpenoid biosynthetic process
Scaffold_1531	HUMLU_CAS0002519.t2.p1	64745286	64747730	Q6YU51	sp|Q6YU51|DXS2_ORYSJ Probable 1-deoxy-D-xylulose-5-phosphate synthase 2, chloroplastic OS=Oryza sativa subsp. japonica OX=39947 GN=Os07g0190000 PE=2 SV=1
	GO:0016114	terpenoid biosynthetic process
Scaffold_24	HUMLU_CAS0035515.t1.p1	1899928	1901681	F8S1I0	sp|F8S1I0|C7BL2_LACSA Costunolide synthase OS=Lactuca sativa OX=4236 GN=CYP71BL2 PE=1 SV=1
	GO:0051762	sesquiterpene biosynthetic process
	GO:0016114	terpenoid biosynthetic process
Scaffold_172	HUMLU_CAS0045319.t1.p1	306659831	306677793	B6SCF5	sp|B6SCF5|STS1_HUMLU Alpha-humulene synthase OS=Humulus lupulus OX=3486 PE=1 SV=1
	GO:0016114	terpenoid biosynthetic process
Scaffold_49	HUMLU_CAS0064725.t1.p1	80440892	80452832	A0A1D6F9Y9	sp|A0A1D6F9Y9|C92C6_MAIZE Trimethyltridecatetraene synthase OS=Zea mays OX=4577 GN=CYP92C6 PE=1 SV=1
	GO:0016114	terpenoid biosynthetic process
Scaffold_19	HUMLU_CAS0018211.t1.p1	365830675	365832094	A8CDT2	sp|A8CDT2|BAS_BRUGY Beta-amyrin synthase OS=Bruguiera gymnorhiza OX=39984 GN=BAS PE=1 SV=1
	GO:0016104	triterpenoid biosynthetic process
Scaffold_172	HUMLU_CAS0045371.t1.p1	307256770	307267725	Q8W3Z1	sp|Q8W3Z1|BAMS_BETPL Beta-amyrin synthase OS=Betula platyphylla OX=78630 GN=OSCBPY PE=1 SV=1
	GO:0019745	pentacyclic triterpenoid biosynthetic process
Scaffold_172	HUMLU_CAS0043075.t1.p1	172288813	172290379	Q39108	sp|Q39108|GGR_ARATH Heterodimeric geranylgeranyl pyrophosphate synthase small subunit, chloroplastic OS=Arabidopsis thaliana OX=3702 GN=GGR PE=1 SV=2
	GO:0043693	monoterpene biosynthetic process
Scaffold_172	HUMLU_CAS0045180.t1.p1	304589664	304673146	B6SCF5	sp|B6SCF5|STS1_HUMLU Alpha-humulene synthase OS=Humulus lupulus OX=3486 PE=1 SV=1
	GO:0016114	terpenoid biosynthetic process
Scaffold_172	HUMLU_CAS0040885.t1.p1	25271379	25274363	Q4JHN6	sp|Q4JHN6|FPS_PANGI Farnesyl pyrophosphate synthase OS=Panax ginseng OX=4054 GN=FPS PE=2 SV=1
	GO:0016104	triterpenoid biosynthetic process
Scaffold_1531	HUMLU_CAS0007096.t1.p1	331764868	331766991	A0A1C9CX66	sp|A0A1C9CX66|CYC2_CAMAC (S)-8-oxocitronellyl enol synthase CYC2 OS=Camptotheca acuminata OX=16922 GN=CYC2 PE=1 SV=1
	GO:0043693	monoterpene biosynthetic process
Scaffold_77	HUMLU_CAS0048700.t1.p1	68127302	68128746	A0A1C9CX66	sp|A0A1C9CX66|CYC2_CAMAC (S)-8-oxocitronellyl enol synthase CYC2 OS=Camptotheca acuminata OX=16922 GN=CYC2 PE=1 SV=1
	GO:0043693	monoterpene biosynthetic process
Scaffold_19	HUMLU_CAS0019079.t1.p1	393952534	393955770	D1MI46	sp|D1MI46|C76BA_SWEMU Geraniol 8-hydroxylase OS=Swertia mussotii OX=137888 GN=CYP76B10 PE=1 SV=1
	GO:0016099	monoterpenoid biosynthetic process
Scaffold_24	HUMLU_CAS0039816.t1.p1	341370727	341373345	Q6PWU2	sp|Q6PWU2|ATESY_VITVI (-)-alpha-terpineol synthase OS=Vitis vinifera OX=29760 PE=1 SV=1
	GO:0016114	terpenoid biosynthetic process
Scaffold_24	HUMLU_CAS0035529.t1.p1	2355714	2356280	A0A2K9RG08	sp|A0A2K9RG08|CYBK1_VITAC Labd-13Z-ene-9,15,16-triol synthase, chloroplastic OS=Vitex agnus-castus OX=54477 GN=CYP76BK1 PE=1 SV=1
	GO:0016114	terpenoid biosynthetic process
Scaffold_19	HUMLU_CAS0020940.t1.p1	433006019	433007639	D1MI46	sp|D1MI46|C76BA_SWEMU Geraniol 8-hydroxylase OS=Swertia mussotii OX=137888 GN=CYP76B10 PE=1 SV=1
	GO:0016099	monoterpenoid biosynthetic process
Scaffold_1531	HUMLU_CAS0010924.t1.p1	468058728	468060437	Q9LSF8	sp|Q9LSF8|C82G1_ARATH Dimethylnonatriene synthase OS=Arabidopsis thaliana OX=3702 GN=CYP82G1 PE=1 SV=1
	GO:0046246	terpene biosynthetic process
	GO:0016114	terpenoid biosynthetic process
Scaffold_1531	HUMLU_CAS0010879.t1.p1	467538341	467571750	Q9LSF8	sp|Q9LSF8|C82G1_ARATH Dimethylnonatriene synthase OS=Arabidopsis thaliana OX=3702 GN=CYP82G1 PE=1 SV=1
	GO:0046246	terpene biosynthetic process
	GO:0016114	terpenoid biosynthetic process
Scaffold_24	HUMLU_CAS0035804.t1.p1	10606758	10608638	Q9M4W3	sp|Q9M4W3|ISPF_CATRO 2-C-methyl-D-erythritol 2,4-cyclodiphosphate synthase, chloroplastic OS=Catharanthus roseus OX=4058 GN=ISPF PE=2 SV=1
	GO:0016114	terpenoid biosynthetic process
Scaffold_24	HUMLU_CAS0036623.t1.p1	41849736	41850411	Q8VWZ7	sp|Q8VWZ7|C76B6_CATRO Geraniol 8-hydroxylase OS=Catharanthus roseus OX=4058 GN=CYP76B6 PE=1 SV=1
	GO:0016099	monoterpenoid biosynthetic process
Scaffold_172	HUMLU_CAS0045104.t1.p1	303643006	303644727	Q6Q3H3	sp|Q6Q3H3|TPSGD_VITVI (-)-germacrene D synthase OS=Vitis vinifera OX=29760 GN=VIT_19s0014g04930 PE=1 SV=1
	GO:0016114	terpenoid biosynthetic process
Scaffold_172	HUMLU_CAS0045117.t1.p1	303787674	303788422	A8C980	sp|A8C980|GERS_RHISY Germanicol synthase OS=Rhizophora stylosa OX=98588 GN=M1 PE=1 SV=1
	GO:0016104	triterpenoid biosynthetic process
Scaffold_49	HUMLU_CAS0060986.t3.p1	8360408	8482001	P0CV95	sp|P0CV95|NES2_FRAAN (3S,6E)-nerolidol synthase 2, chloroplastic/mitochondrial OS=Fragaria ananassa OX=3747 PE=1 SV=1
	GO:0016114	terpenoid biosynthetic process
Scaffold_49	HUMLU_CAS0061001.t1.p1	8654510	8655159	P0CV96	sp|P0CV96|NES1_FRAVE (3S,6E)-nerolidol synthase 1, chloroplastic OS=Fragaria vesca OX=57918 PE=1 SV=1
	GO:0016114	terpenoid biosynthetic process
Scaffold_1533	HUMLU_CAS0021263.t1.p1	29582208	29586821	O48651	sp|O48651|SQE1_PANGI Squalene monooxygenase SE1 OS=Panax ginseng OX=4054 GN=SQE1 PE=2 SV=1
	GO:0046246	terpene biosynthetic process
Scaffold_19	HUMLU_CAS0020935.t1.p1	432700930	432701467	D1MI46	sp|D1MI46|C76BA_SWEMU Geraniol 8-hydroxylase OS=Swertia mussotii OX=137888 GN=CYP76B10 PE=1 SV=1
	GO:0016099	monoterpenoid biosynthetic process
Scaffold_1531	HUMLU_CAS0009725.t1.p1	443875268	443878646	B7TWW5	sp|B7TWW5|SQE2_PANGI Squalene monooxygenase SE2 OS=Panax ginseng OX=4054 GN=SQE2 PE=2 SV=2
	GO:0046246	terpene biosynthetic process
Scaffold_76	HUMLU_CAS0034774.t1.p1	353050079	353050770	Q8W3Z3	sp|Q8W3Z3|CAS2_BETPL Cycloartenol synthase 2 OS=Betula platyphylla OX=78630 GN=CASBPX2 PE=1 SV=1
	GO:0010686	tetracyclic triterpenoid biosynthetic process
Scaffold_49	HUMLU_CAS0060997.t1.p1	8615132	8619012	P0CV94	sp|P0CV94|NES1_FRAAN (3S,6E)-nerolidol synthase 1 OS=Fragaria ananassa OX=3747 PE=1 SV=1
	GO:0016114	terpenoid biosynthetic process
Scaffold_19	HUMLU_CAS0018201.t1.p1	365503890	365509051	Q2XPU7	sp|Q2XPU7|LUPS_RICCO Lupeol synthase OS=Ricinus communis OX=3988 PE=1 SV=1
	GO:0019745	pentacyclic triterpenoid biosynthetic process
Scaffold_1533	HUMLU_CAS0024160.t1.p1	243576437	243581297	B6SCF4	sp|B6SCF4|MTS2_HUMLU Myrcene synthase, chloroplastic OS=Humulus lupulus OX=3486 PE=1 SV=1
	GO:0016114	terpenoid biosynthetic process
scaffoldID	geneID	geneStart	geneStop	uniProtID	uniProtGeneName
	goTerm	goTermDescription
scaffoldID	geneID	geneStart	geneStop	uniProtID	uniProtGeneName
	goTerm	goTermDescription
Scaffold_49	HUMLU_CAS0061020.t1.p1	8898096	8901127	Q84LB2	sp|Q84LB2|AFS1_MALDO (E,E)-alpha-farnesene synthase OS=Malus domestica OX=3750 GN=AFS1 PE=1 SV=2
	GO:0010333	terpene synthase activity
Scaffold_49	HUMLU_CAS0060989.t1.p1	8426173	8427253	P0CV96	sp|P0CV96|NES1_FRAVE (3S,6E)-nerolidol synthase 1, chloroplastic OS=Fragaria vesca OX=57918 PE=1 SV=1
	GO:0010333	terpene synthase activity
Scaffold_172	HUMLU_CAS0045180.t1.p1	304589664	304673146	B6SCF5	sp|B6SCF5|STS1_HUMLU Alpha-humulene synthase OS=Humulus lupulus OX=3486 PE=1 SV=1
	GO:0010333	terpene synthase activity
Scaffold_24	HUMLU_CAS0039816.t1.p1	341370727	341373345	Q6PWU2	sp|Q6PWU2|ATESY_VITVI (-)-alpha-terpineol synthase OS=Vitis vinifera OX=29760 PE=1 SV=1
	GO:0010333	terpene synthase activity
Scaffold_24	HUMLU_CAS0039815.t1.p1	341305435	341308244	B9T536	sp|B9T536|TPS10_RICCO Terpene synthase 10 OS=Ricinus communis OX=3988 GN=TPS10 PE=2 SV=1
	GO:0010334	sesquiterpene synthase activity
Scaffold_49	HUMLU_CAS0060996.t1.p1	8571410	8573047	P0CV95	sp|P0CV95|NES2_FRAAN (3S,6E)-nerolidol synthase 2, chloroplastic/mitochondrial OS=Fragaria ananassa OX=3747 PE=1 SV=1
	GO:0010333	terpene synthase activity
Scaffold_49	HUMLU_CAS0060986.t3.p1	8360408	8482001	P0CV95	sp|P0CV95|NES2_FRAAN (3S,6E)-nerolidol synthase 2, chloroplastic/mitochondrial OS=Fragaria ananassa OX=3747 PE=1 SV=1
	GO:0010333	terpene synthase activity
Scaffold_49	HUMLU_CAS0060959.t1.p1	8082602	8086834	P0CV94	sp|P0CV94|NES1_FRAAN (3S,6E)-nerolidol synthase 1 OS=Fragaria ananassa OX=3747 PE=1 SV=1
	GO:0010333	terpene synthase activity
Scaffold_49	HUMLU_CAS0061001.t1.p1	8654510	8655159	P0CV96	sp|P0CV96|NES1_FRAVE (3S,6E)-nerolidol synthase 1, chloroplastic OS=Fragaria vesca OX=57918 PE=1 SV=1
	GO:0010333	terpene synthase activity
Scaffold_19	HUMLU_CAS0012994.t3.p1	30349349	30359148	B6SCF3	sp|B6SCF3|MTS1_HUMLU Probable monoterpene synthase MTS1, chloroplastic OS=Humulus lupulus OX=3486 PE=2 SV=1
	GO:0010333	terpene synthase activity
Scaffold_19	HUMLU_CAS0013002.t1.p1	30531460	30534070	B6SCF3	sp|B6SCF3|MTS1_HUMLU Probable monoterpene synthase MTS1, chloroplastic OS=Humulus lupulus OX=3486 PE=2 SV=1
	GO:0010333	terpene synthase activity
Scaffold_49	HUMLU_CAS0064725.t1.p1	80440892	80452832	A0A1D6F9Y9	sp|A0A1D6F9Y9|C92C6_MAIZE Trimethyltridecatetraene synthase OS=Zea mays OX=4577 GN=CYP92C6 PE=1 SV=1
	GO:0010333	terpene synthase activity
Scaffold_49	HUMLU_CAS0060992.t1.p1	8479276	8480148	P0CV96	sp|P0CV96|NES1_FRAVE (3S,6E)-nerolidol synthase 1, chloroplastic OS=Fragaria vesca OX=57918 PE=1 SV=1
	GO:0010333	terpene synthase activity
Scaffold_77	HUMLU_CAS0052017.t1.p1	300191693	300194788	P0CV94	sp|P0CV94|NES1_FRAAN (3S,6E)-nerolidol synthase 1 OS=Fragaria ananassa OX=3747 PE=1 SV=1
	GO:0010333	terpene synthase activity
Scaffold_49	HUMLU_CAS0061645.t1.p1	17604522	17616369	A0A1D6F9Y9	sp|A0A1D6F9Y9|C92C6_MAIZE Trimethyltridecatetraene synthase OS=Zea mays OX=4577 GN=CYP92C6 PE=1 SV=1
	GO:0010333	terpene synthase activity
Scaffold_49	HUMLU_CAS0060483.t1.p1	1514746	1526181	A0A1D6F9Y9	sp|A0A1D6F9Y9|C92C6_MAIZE Trimethyltridecatetraene synthase OS=Zea mays OX=4577 GN=CYP92C6 PE=1 SV=1
	GO:0010333	terpene synthase activity
Scaffold_19	HUMLU_CAS0011446.t1.p1	2106246	2108337	B6SCF3	sp|B6SCF3|MTS1_HUMLU Probable monoterpene synthase MTS1, chloroplastic OS=Humulus lupulus OX=3486 PE=2 SV=1
	GO:0010333	terpene synthase activity
Scaffold_49	HUMLU_CAS0060997.t1.p1	8615132	8619012	P0CV94	sp|P0CV94|NES1_FRAAN (3S,6E)-nerolidol synthase 1 OS=Fragaria ananassa OX=3747 PE=1 SV=1
	GO:0010333	terpene synthase activity
Scaffold_73	HUMLU_CAS0053705.t1.p1	21096357	21099060	B9RPM3	sp|B9RPM3|TPS9_RICCO Probable terpene synthase 9 OS=Ricinus communis OX=3988 GN=TPS9 PE=3 SV=1
	GO:0010333	terpene synthase activity
Scaffold_49	HUMLU_CAS0064656.t1.p1	78749379	78751667	A0A1D6F9Y9	sp|A0A1D6F9Y9|C92C6_MAIZE Trimethyltridecatetraene synthase OS=Zea mays OX=4577 GN=CYP92C6 PE=1 SV=1
	GO:0010333	terpene synthase activity
Scaffold_172	HUMLU_CAS0045319.t1.p1	306659831	306677793	B6SCF5	sp|B6SCF5|STS1_HUMLU Alpha-humulene synthase OS=Humulus lupulus OX=3486 PE=1 SV=1
	GO:0010333	terpene synthase activity
