# Supplementary material for: An improved assembly of the “Cascade” hop (Humulus lupulus) genome uncovers signatures of molecular evolution and refines time of divergence estimates for the Cannabaceae family
Source: Hortic Res. 2022 Dec 7;10(2):uhac281. doi: 10.1093/hr/uhac281 (PMC9930403; doi:10.1093/hr/uhac281)
Supplement: Web_Material_uhac281 [file web_material_uhac281.zip › SupplementaryTable9.tsv]

Trait	Marker	Chr	Pos	df	GeneticMap	F	p	add_effect	add_F	add_p	dom_effect	dom_F	dom_p	errordf	MarkerR2	Genetic Var	Residual Var	-2LnLikelihood
sex	S1_468115197	1	100000	2	0	1.1379600000000001	0.32196999999999998	0.1198	1.8134300000000001	0.1792	0.12751999999999999	2.2037499999999999	0.13882	277	8.1799999999999998E-3	0.39034999999999997	0.000004	239.86838
sex	S1_467844141	1	157500	2	0.1575	0.11550000000000001	0.89095999999999997	1.9470000000000001E-2	4.4299999999999999E-2	0.83345999999999998	7.5900000000000004E-3	7.8499999999999993E-3	0.92945999999999995	277	0.000836	0.39323999999999998	0.000004	241.88012000000001
sex	S1_467881661	1	314500	2	0.3145	7.4099999999999999E-3	0.99260999999999999	-0.000475	0.000019	0.99653999999999998	-0.006202	3.3300000000000001E-3	0.95404999999999995	277	0.000054	0.39355000000000001	0.000004	242.00962000000001
sex	S1_467798924	1	403500	2	0.40350000000000003	0.58169999999999999	0.55962999999999996	-0.100640	0.68918999999999997	0.40716000000000002	4.7509999999999997E-2	0.16278000000000001	0.68693000000000004	277	4.1999999999999997E-3	0.39073999999999998	0.000325	240.87645000000001
sex	S1_467259990	1	651400	2	0.65139999999999998	0.57533999999999996	0.56318999999999997	-0.001965	0.000991	0.97491000000000005	-0.055793	0.74668999999999996	0.38828000000000001	277	4.15E-3	0.39187	0.000022	241.10462000000001
sex	S1_466938250	1	901900	2	0.90190000000000003	1.15998	0.31502000000000002	-0.012849	0.11228	0.73780999999999997	6.1670000000000003E-2	2.0788500000000001	0.15049000000000001	277	8.3300000000000006E-3	0.38938	0.000253	240.14815999999999
sex	S1_465822328	1	1113900	2	1.1138999999999999	1.0501	0.3513	-0.015616	7.1749999999999994E-2	0.78900000000000003	-0.081770	1.7519899999999999	0.18672	277	7.5500000000000003E-3	0.3906	0.000004	240.13066000000001
sex	S1_325629342	1	2425600	2	2.4256000000000002	0.50988	0.60113000000000005	2.4559999999999998E-2	7.6539999999999997E-2	0.78225	7.2040000000000007E-2	0.74117999999999995	0.39002999999999999	277	3.6800000000000001E-3	0.39212000000000002	0.000004	240.40790000000001
sex	S1_12845050	1	2655900	2	2.6558999999999999	0.94547999999999999	0.38974999999999999	-0.015042	8.2830000000000001E-2	0.77371000000000001	7.8240000000000004E-2	1.86833	0.17277999999999999	277	6.7999999999999996E-3	0.39089000000000002	0.000004	240.10641000000001
sex	S1_10767713	1	2985400	2	2.9853999999999998	0.88729999999999998	0.41293999999999997	-0.047116	0.51161000000000001	0.47504999999999997	-0.034847	0.28476000000000001	0.59402999999999995	277	6.3899999999999998E-3	0.3896	0.000402	240.14009999999999
sex	S1_10774514	1	3221700	2	3.2216999999999998	1.0597000000000001	0.34797	-0.006961	1.389E-2	0.90627000000000002	-0.073924	1.4712400000000001	0.22619	277	7.62E-3	0.38761000000000001	0.000815	239.76563999999999
sex	S1_10077104	1	3399000	2	3.399	0.23175000000000001	0.79330000000000001	2.6270000000000002E-2	0.45879999999999999	0.49875000000000003	3.0899999999999999E-3	5.94E-3	0.93864000000000003	277	1.6800000000000001E-3	0.39111000000000001	0.000496	242.0564
sex	S1_9071934	1	3547500	2	3.5474999999999999	0.30395	0.73814999999999997	4.6210000000000001E-2	0.38577	0.53503999999999996	-0.053743	0.57496000000000003	0.44894000000000001	277	2.2000000000000001E-3	0.39073000000000002	0.000544	241.49430000000001
sex	S1_4137763	1	3889800	2	3.8898000000000001	8.4180000000000005E-2	0.91929000000000005	3.4290000000000001E-2	7.5209999999999999E-2	0.78410000000000002	-0.049270	0.15085000000000001	0.69801999999999997	277	0.000609	0.39312000000000002	0.000060	241.31686999999999
sex	S1_14432451	1	4076300	2	4.0762999999999998	0.49191000000000001	0.61199000000000003	-0.013556	4.7489999999999997E-2	0.82765999999999995	-0.047113	0.58116000000000001	0.44651000000000002	277	3.5500000000000002E-3	0.39138000000000001	0.000219	240.90468000000001
sex	S1_499969	1	4536800	2	4.5368000000000004	0.11092	0.89505000000000001	5.0000000000000001E-3	7.4099999999999999E-3	0.93147999999999997	2.818E-2	0.22184000000000001	0.63800999999999997	277	0.000803	0.39258999999999999	0.000186	241.33457000000001
sex	S1_124473750	1	4859000	2	4.859	0.87922999999999996	0.41626999999999997	-0.063646	1.6662699999999999	0.19783999999999999	1.0019999999999999E-2	3.3320000000000002E-2	0.85529999999999995	276	6.3400000000000001E-3	0.39184000000000002	0.000004	240.22113999999999
sex	S1_278846298	1	5111900	2	5.1119000000000003	1.2378899999999999	0.29160000000000003	7.1500000000000001E-3	1.822E-2	0.89273999999999998	-0.085527	2.4733700000000001	0.11693000000000001	277	8.8900000000000003E-3	0.38857999999999998	0.000412	239.15512000000001
sex	S1_45648793	1	5444000	2	5.444	0.24067	0.78625999999999996	3.2000000000000002E-3	2.7899999999999999E-3	0.95789000000000002	4.1160000000000002E-2	0.47886000000000001	0.48952000000000001	277	1.74E-3	0.39288000000000001	0.000004	240.94963000000001
sex	S1_198446365	1	5772500	2	5.7725	0.12078	0.88627999999999996	1.821E-2	0.14482999999999999	0.70382	-0.019418	0.14112	0.70745999999999998	277	0.000874	0.39152999999999999	0.000469	241.83958999999999
sex	S1_153482447	1	6209900	2	6.2099000000000002	1.9246799999999999	0.14788000000000001	8.2299999999999998E-2	2.91581	8.8840000000000002E-2	-0.058206	1.28471	0.25801000000000002	277	1.375E-2	0.38815	0.000004	238.12574000000001
sex	S1_144856820	1	6322100	2	6.3220999999999998	0.71604000000000001	0.48959000000000003	-0.042180	0.90964999999999996	0.34105000000000002	-0.044520	0.78639999999999999	0.37597000000000003	276	5.1799999999999997E-3	0.38685000000000003	1.06E-3	239.74449000000001
sex	S1_144179904	1	6619300	2	6.6193	3.9824600000000001	1.9720000000000001E-2	9.3240000000000003E-2	4.1583500000000004	4.2380000000000001E-2	0.11457000000000001	4.9982300000000004	2.6169999999999999E-2	277	2.8039999999999999E-2	0.38252999999999998	0.000004	234.05825999999999
sex	S1_128987915	1	7052800	2	7.0528000000000004	0.37097000000000002	0.69040999999999997	-0.004825	1.2019999999999999E-2	0.91278999999999999	4.172E-2	0.71123999999999998	0.39976	277	2.6800000000000001E-3	0.39251000000000003	0.000004	241.43783999999999
sex	S1_394735191	1	7088900	2	7.0888999999999998	0.93627000000000005	0.39333000000000001	5.2130000000000003E-2	1.49247	0.22287999999999999	3.116E-2	0.43741999999999998	0.50892000000000004	277	6.7400000000000003E-3	0.39091999999999999	0.000004	240.33920000000001
sex	S1_74121684	1	7493400	2	7.4934000000000003	0.000030	0.99997000000000003	-0.000375	0.000042	0.99485999999999997	0.000088	0.000002	0.99883	277	0.000000	0.39356999999999998	0.000004	241.19628
sex	S1_442192079	1	7614700	2	7.6147	0.19566	0.82240000000000002	2.9389999999999999E-2	0.34400999999999998	0.55800000000000005	1.9259999999999999E-2	0.13149	0.71716999999999997	277	1.42E-3	0.39301000000000003	0.000004	241.62566000000001
sex	S1_407275562	1	7775300	2	7.7752999999999997	0.75017999999999996	0.47323999999999999	-0.042538	0.51787000000000005	0.47236	6.0299999999999999E-2	1.1560600000000001	0.28322000000000003	277	5.4000000000000003E-3	0.39144000000000001	0.000004	239.98622
sex	S1_78244914	1	8078400	2	8.0784000000000002	1.6094999999999999	0.20186000000000001	-0.054072	1.0353600000000001	0.30980000000000002	8.8499999999999995E-2	2.6829200000000002	0.10256999999999999	277	1.1520000000000001E-2	0.38902999999999999	0.000004	238.62689
sex	S1_304238540	1	8099000	2	8.0990000000000002	0.26478000000000002	0.76756999999999997	-0.043497	0.39609	0.52963000000000005	-0.021077	9.9239999999999995E-2	0.75297999999999998	277	1.91E-3	0.39280999999999999	0.000004	240.61742000000001
sex	S1_74295642	1	8294400	2	8.2943999999999996	0.72501000000000004	0.48524	3.4779999999999998E-2	0.26341999999999999	0.60819000000000001	6.7150000000000001E-2	1.0929800000000001	0.29672999999999999	277	5.2199999999999998E-3	0.39151000000000002	0.000004	239.62272999999999
sex	S1_368105312	1	8410800	2	8.4108000000000001	1.5562400000000001	0.21276999999999999	-0.125250	2.5182699999999998	0.11368	-0.094396	1.8455600000000001	0.17541000000000001	277	1.115E-2	0.38918000000000003	0.000004	237.53918999999999
sex	S1_431844496	1	8475700	2	8.4756999999999998	0.32296000000000002	0.72426999999999997	-0.010528	3.9870000000000003E-2	0.84189000000000003	4.8430000000000001E-2	0.63436999999999999	0.42643999999999999	277	2.33E-3	0.39265	0.000004	240.99981
sex	S1_80899279	1	8524100	2	8.5241000000000007	0.33855000000000002	0.71309999999999996	-0.044361	0.35693999999999998	0.55069999999999997	3.8170000000000003E-2	0.32874999999999999	0.56686000000000003	277	2.4499999999999999E-3	0.3926	0.000004	240.25703999999999
sex	S1_30049107	1	8786300	2	8.7863000000000007	0.85714999999999997	0.42549999999999999	-0.019109	0.13416	0.71443999999999996	-0.064266	1.4742299999999999	0.22572	277	6.1700000000000001E-3	0.39113999999999999	0.000004	240.13881000000001
sex	S1_117007828	1	8797900	2	8.7979000000000003	1.53644	0.21698000000000001	-0.025257	0.21395	0.64405999999999997	9.9309999999999996E-2	2.8052700000000002	9.5089999999999994E-2	277	1.1010000000000001E-2	0.38923000000000002	0.000004	238.30365
sex	S1_233702727	1	9166200	2	9.1661999999999999	0.12267	0.88460000000000005	-0.017925	0.10664	0.74424000000000001	1.6400000000000001E-2	8.7770000000000001E-2	0.76724999999999999	277	0.000888	0.39322000000000001	0.000004	241.37120999999999
sex	S1_70881208	1	9239000	2	9.2390000000000008	2.0632299999999999	0.129	1.4999999999999999E-2	8.8529999999999998E-2	0.76627000000000001	0.11203	4.0909800000000001	4.4080000000000001E-2	277	1.472E-2	0.3841	1.01E-3	237.58233000000001
sex	S1_153482568	1	9630500	2	9.6304999999999996	0.33106999999999998	0.71843999999999997	2.462E-2	0.28083999999999998	0.59657000000000004	3.1289999999999998E-2	0.35436000000000001	0.55213999999999996	277	2.3900000000000002E-3	0.39262999999999998	0.000004	241.32275999999999
sex	S1_393973789	1	9768600	2	9.7685999999999993	0.38446999999999998	0.68118000000000001	-0.033962	0.35679	0.55078000000000005	-0.017547	7.7039999999999997E-2	0.78154999999999997	277	2.7799999999999999E-3	0.39246999999999999	0.000004	241.5908
sex	S1_55517279	1	10061900	2	10.0619	0.57128999999999996	0.56545999999999996	-0.067187	0.95515000000000005	0.32927000000000001	-0.012954	3.6089999999999997E-2	0.84948000000000001	277	4.1200000000000004E-3	0.39195000000000002	0.000004	240.77501000000001
sex	S1_339985679	1	10477700	2	10.4777	0.48531999999999997	0.61602999999999997	-0.014216	8.7040000000000006E-2	0.76819999999999999	4.9799999999999997E-2	0.93493000000000004	0.33444000000000002	276	3.5100000000000001E-3	0.39360000000000001	0.000004	241.63070999999999
sex	S1_171894485	1	10539400	2	10.539400000000001	0.39252999999999999	0.67571999999999999	-0.036889	0.71662000000000003	0.39799000000000001	-0.017911	0.1227	0.72638999999999998	276	2.8400000000000001E-3	0.39384999999999998	0.000004	242.07925
sex	S1_65084744	1	10976800	2	10.976800000000001	0.41059000000000001	0.66366000000000003	3.5749999999999997E-2	0.51204000000000005	0.47486	2.5999999999999999E-2	0.24651000000000001	0.61994000000000005	277	2.97E-3	0.39240000000000003	0.000004	240.99078
sex	S1_413748504	1	11247200	2	11.247199999999999	0.52690999999999999	0.59101999999999999	-0.041233	0.94964999999999999	0.33066000000000001	8.6199999999999992E-3	2.818E-2	0.86680999999999997	277	3.8E-3	0.38907999999999998	0.000825	241.00001
sex	S1_180742803	1	11419800	2	11.4198	1.6915	0.18615000000000001	3.7429999999999998E-2	0.65378000000000003	0.41946	7.5649999999999995E-2	2.3573	0.12584999999999999	276	1.214E-2	0.38979999999999998	0.000106	239.5137
sex	S1_172110753	1	11883600	2	11.883599999999999	0.76307999999999998	0.46721000000000001	3.3489999999999999E-2	0.49084	0.48415000000000002	5.2970000000000003E-2	1.0232300000000001	0.31263999999999997	277	5.4999999999999997E-3	0.38669999999999999	1.2999999999999999E-3	240.31008
sex	S1_198863175	1	11956000	2	11.956	1.26471	0.28394999999999998	7.6289999999999997E-2	1.78094	0.18312999999999999	1.469E-2	6.7769999999999997E-2	0.79479999999999995	277	9.0799999999999995E-3	0.38999	0.000004	239.4419
sex	S1_455899677	1	12287600	2	12.287599999999999	3.1516899999999999	4.4319999999999998E-2	3.6360000000000003E-2	0.31391999999999998	0.57574000000000003	0.16033	5.8639200000000002	1.61E-2	277	2.232E-2	0.38468000000000002	0.000030	235.44866999999999
sex	S1_185533271	1	12551600	2	12.551600000000001	0.1105	0.89541999999999999	-0.021346	0.21251	0.64517000000000002	-0.001693	1.08E-3	0.97385999999999995	276	0.000801	0.39239000000000002	0.000450	242.077
sex	S1_97806967	1	12726800	2	12.726800000000001	0.12737999999999999	0.88044999999999995	-0.024661	0.20341999999999999	0.65232999999999997	-0.018574	0.10667	0.74421000000000004	277	0.000922	0.39319999999999999	0.000004	241.47404
sex	S1_174406785	1	13139500	2	13.1395	0.11173	0.89432999999999996	1.0630000000000001E-2	4.342E-2	0.83509999999999995	-0.026894	0.2162	0.64232	277	0.000809	0.39324999999999999	0.000004	241.65486000000001
sex	S1_106881000	1	13238400	2	13.2384	0.43236999999999998	0.64941000000000004	-0.026512	0.11550000000000001	0.73423000000000005	-0.029114	0.13347999999999999	0.71513000000000004	277	3.1199999999999999E-3	0.39234000000000002	0.000004	241.04148000000001
sex	S1_138223425	1	13762600	2	13.762600000000001	4.6390000000000001E-2	0.95467999999999997	1.5709999999999998E-2	7.6429999999999998E-2	0.78239999999999998	2.2100000000000002E-3	1.1299999999999999E-3	0.97323000000000004	277	0.000336	0.39319999999999999	0.000067	241.91913
sex	S1_331281856	1	13812200	2	13.812200000000001	1.01387	0.36415999999999998	-0.102440	2.02379	0.15598000000000001	3.9890000000000002E-2	0.32768000000000003	0.5675	277	7.2899999999999996E-3	0.39069999999999999	0.000004	239.33812
sex	S1_284300865	1	14191700	2	14.191700000000001	6.9070000000000006E-2	0.93328	4.2599999999999999E-2	0.13739000000000001	0.71118000000000003	3.117E-2	9.4539999999999999E-2	0.75871999999999995	277	0.000500	0.39337	0.000004	241.06027
sex	S1_309570778	1	14485300	2	14.485300000000001	0.39777000000000001	0.67220000000000002	4.3380000000000002E-2	0.69047000000000003	0.40672000000000003	-0.008207	2.2749999999999999E-2	0.88021000000000005	277	2.8700000000000002E-3	0.39244000000000001	0.000004	240.70894000000001
sex	S1_184687407	1	14547700	2	14.547700000000001	2.4044699999999999	9.2200000000000004E-2	8.0920000000000006E-2	3.5444100000000001	6.08E-2	6.5640000000000004E-2	1.65882	0.19883999999999999	277	1.712E-2	0.38550000000000001	0.000367	237.22916000000001
sex	S1_334936875	1	14905900	2	14.905900000000001	8.7150000000000005E-2	0.91657	-0.024679	0.16361999999999999	0.68615999999999999	8.3899999999999999E-3	1.89E-2	0.89075000000000004	277	0.000631	0.39332	0.000004	241.89153999999999
sex	S1_180896078	1	15046300	2	15.0463	0.36843999999999999	0.69215000000000004	-0.045833	0.73411000000000004	0.39229999999999998	4.5799999999999999E-3	6.4099999999999999E-3	0.93625000000000003	276	2.6700000000000001E-3	0.39391999999999999	0.000004	241.75730999999999
sex	S1_382528844	1	15413800	2	15.4138	1.7282999999999999	0.17949999999999999	-0.100130	3.4203299999999999	6.547E-2	1.5879999999999998E-2	8.0329999999999999E-2	0.77707000000000004	277	1.2359999999999999E-2	0.38857000000000003	0.000039	238.30363
sex	S1_186322698	1	15541700	2	15.541700000000001	0.83089000000000002	0.43675000000000003	-0.025912	0.2944	0.58784999999999998	6.1690000000000002E-2	1.3763300000000001	0.24174000000000001	277	5.9800000000000001E-3	0.39121	0.000004	240.10894999999999
sex	S1_360673432	1	15785500	2	15.785500000000001	0.48250999999999999	0.61775000000000002	-0.024174	0.21587999999999999	0.64256999999999997	4.052E-2	0.62897000000000003	0.42841000000000001	277	3.48E-3	0.39005000000000001	0.000591	240.95519999999999
sex	S1_331046070	1	15961300	2	15.9613	0.14255000000000001	0.86721000000000004	2.7279999999999999E-2	0.20016999999999999	0.65493000000000001	2.2960000000000001E-2	0.14601	0.70267999999999997	277	1.0300000000000001E-3	0.39316000000000001	0.000004	240.8459
sex	S1_292356856	1	16096900	2	16.096900000000002	1.3511500000000001	0.26064999999999999	-0.114180	2.7004299999999999	0.10145999999999999	1.8540000000000001E-2	8.3640000000000006E-2	0.77264999999999995	277	9.6900000000000007E-3	0.38974999999999999	0.000004	238.50429
sex	S1_379290308	1	16176300	2	16.176300000000001	0.30103999999999997	0.74029	2.0889999999999999E-2	6.234E-2	0.80301	4.6899999999999997E-2	0.47300999999999999	0.49218000000000001	277	2.1800000000000001E-3	0.39271	0.000004	240.02843999999999
sex	S1_306792177	1	16362000	2	16.361999999999998	0.68457999999999997	0.50514999999999999	8.1180000000000002E-2	1.3492	0.24642	3.46E-3	3.1800000000000001E-3	0.95508999999999999	277	4.9300000000000004E-3	0.39162000000000002	0.000004	239.96440999999999
sex	S1_385823517	1	16460400	2	16.4604	1.59937	0.20388999999999999	-0.107060	2.9498700000000002	8.7010000000000004E-2	-0.003757	4.0600000000000002E-3	0.94923999999999997	277	1.145E-2	0.38906000000000002	0.000004	238.50567000000001
sex	S1_106067060	1	16558700	2	16.558700000000002	3.6889999999999999E-2	0.96379000000000004	-0.016426	6.0569999999999999E-2	0.80579000000000001	-0.013229	4.24E-2	0.83699999999999997	277	0.000267	0.39299000000000001	0.000132	240.93906000000001
sex	S1_97562167	1	16696200	2	16.696200000000001	1.08155	0.34050000000000002	-0.085937	1.0966400000000001	0.29592000000000002	-0.101740	1.4174800000000001	0.23483999999999999	277	7.77E-3	0.39051000000000002	0.000004	238.52175
sex	S1_391996548	1	16727300	2	16.7273	0.52459	0.59238999999999997	-0.042662	0.78056999999999999	0.37774000000000002	3.2730000000000002E-2	0.39450000000000002	0.53046000000000004	277	3.79E-3	0.39207999999999998	0.000004	240.73351
sex	S1_418667385	1	16885700	2	16.8857	6.2700000000000004E-3	0.99375000000000002	-0.000946	0.000182	0.98926000000000003	7.2399999999999999E-3	1.2449999999999999E-2	0.91125	277	0.000045	0.39355000000000001	0.000004	241.22512
sex	S1_318707309	1	17059500	2	17.0595	8.1780000000000005E-2	0.92149999999999999	2.2679999999999999E-2	0.15542	0.69372	3.9399999999999999E-3	4.7400000000000003E-3	0.94518000000000002	277	0.000592	0.39333000000000001	0.000004	241.28146000000001
sex	S1_248012809	1	17321200	2	17.321200000000001	1.25343	0.28714000000000001	-0.079183	1.84057	0.17599000000000001	1.4540000000000001E-2	5.3499999999999999E-2	0.81725000000000003	277	8.9999999999999993E-3	0.38846000000000003	0.000431	239.13511
sex	S1_156833464	1	17346300	2	17.346299999999999	0.4612	0.63100999999999996	-0.012804	4.292E-2	0.83603000000000005	5.6090000000000001E-2	0.92173000000000005	0.33785999999999999	277	3.3300000000000001E-3	0.39226	0.000004	240.21082999999999
sex	S1_177554847	1	17572500	2	17.572500000000002	0.35027000000000003	0.70481000000000005	-0.020550	9.8419999999999994E-2	0.75397000000000003	-0.043674	0.52873999999999999	0.46775	277	2.5300000000000001E-3	0.38986999999999999	0.000745	240.68959000000001
sex	S1_180742956	1	17811300	2	17.811299999999999	0.59347000000000005	0.55310999999999999	-0.021150	0.14000000000000001	0.70857000000000003	6.2780000000000002E-2	1.14394	0.28576000000000001	277	4.28E-3	0.39188000000000001	0.000004	240.13744
sex	S1_208621018	1	17903100	2	17.903099999999998	0.86934999999999996	0.42037000000000002	-0.054466	1.01861	0.31373000000000001	2.4469999999999999E-2	0.17668	0.67457	277	6.2599999999999999E-3	0.3911	0.000004	240.29098999999999
sex	S1_321394141	1	18033300	2	18.033300000000001	0.63441999999999998	0.53100999999999998	-0.052218	1.04053	0.30858999999999998	2.274E-2	0.16478999999999999	0.68508999999999998	277	4.5700000000000003E-3	0.39177000000000001	0.000004	240.19916000000001
sex	S1_355269688	1	18333800	2	18.3338	0.19588	0.82221999999999995	-0.009071	2.631E-2	0.87128000000000005	3.4750000000000003E-2	0.38714999999999999	0.53430999999999995	277	1.42E-3	0.39262999999999998	0.000108	241.14165
sex	S1_377335883	1	18543500	2	18.543500000000002	0.91261000000000003	0.40267999999999998	2.2890000000000001E-2	0.22631999999999999	0.63463999999999998	7.2889999999999996E-2	1.81088	0.17951	277	6.5700000000000003E-3	0.39097999999999999	0.000004	240.17735999999999
sex	S1_130505547	1	18676000	2	18.675999999999998	1.2439	0.28987000000000002	-0.075597	2.2240000000000002	0.13702	2.8119999999999999E-2	0.29099999999999998	0.59001000000000003	277	8.9300000000000004E-3	0.38929000000000002	0.000213	239.27134000000001
sex	S1_192705955	1	18991100	2	18.991099999999999	3.20438	4.2099999999999999E-2	1.66E-3	1.01E-3	0.97465000000000002	0.13116	6.27921	1.2789999999999999E-2	277	2.2679999999999999E-2	0.38463999999999998	0.000004	235.16748000000001
sex	S1_374110756	1	19348200	2	19.348199999999999	1.0511299999999999	0.35093999999999997	5.4760000000000003E-2	1.5788500000000001	0.20999000000000001	6.225E-2	1.29962	0.25527	277	7.5599999999999999E-3	0.39058999999999999	0.000004	240.18471
sex	S1_52605262	1	19393200	2	19.3932	0.73455999999999999	0.48065999999999998	4.1590000000000002E-2	0.69354000000000005	0.40569	4.6640000000000001E-2	0.80003000000000002	0.37186999999999998	276	5.3099999999999996E-3	0.39219999999999999	0.000004	241.54680999999999
sex	S1_321569092	1	19886000	2	19.885999999999999	3.5299999999999998E-2	0.96531999999999996	0.000073	0.000002	0.99875000000000003	-0.013499	6.9449999999999998E-2	0.79234000000000004	277	0.000256	0.39327000000000001	0.000058	241.92939000000001
sex	S1_190892822	1	20409600	2	20.409600000000001	2.4965600000000001	8.4229999999999999E-2	0.31939000000000001	4.9238900000000001	2.7300000000000001E-2	0.30195	4.4733200000000002	3.5319999999999997E-2	277	1.7760000000000001E-2	0.38657000000000002	0.000004	236.90965
sex	S1_252994431	1	20448000	2	20.448	0.32657000000000003	0.72167000000000003	-0.010978	3.508E-2	0.85158	-0.036450	0.35454000000000002	0.55203999999999998	277	2.3600000000000001E-3	0.39263999999999999	0.000004	241.20976999999999
sex	S1_69638585	1	20931700	2	20.931699999999999	1.87571	0.1552	8.7349999999999997E-2	1.65517	0.19933000000000001	2.7019999999999999E-2	0.14507999999999999	0.70357999999999998	277	1.34E-2	0.38428000000000001	1.1100000000000001E-3	238.22122999999999
sex	S1_69595300	1	21383300	2	21.383299999999998	0.14591000000000001	0.86429999999999996	-0.019017	0.17205999999999999	0.67861000000000005	1.1050000000000001E-2	4.2849999999999999E-2	0.83616999999999997	277	1.06E-3	0.39315	0.000004	241.81997999999999
sex	S1_178841165	1	21414900	2	21.414899999999999	0.91063000000000005	0.40347	-0.057062	1.3353999999999999	0.24884999999999999	2.989E-2	0.34383999999999998	0.55810000000000004	277	6.5500000000000003E-3	0.39099	0.000004	240.04035999999999
sex	S1_74413615	1	21806700	2	21.806699999999999	0.10908	0.89670000000000005	5.5599999999999998E-3	1.0410000000000001E-2	0.91881999999999997	-0.023398	0.18753	0.66532000000000002	277	0.000789	0.39326	0.000004	241.54362
sex	S1_97664676	1	22055300	2	22.055299999999999	9.5339999999999994E-2	0.90908999999999995	-0.017562	0.11157	0.73862000000000005	1.371E-2	6.1060000000000003E-2	0.80501	277	0.000690	0.39329999999999998	0.000004	241.27206000000001
sex	S1_391098829	1	22156500	2	22.156500000000001	0.28111000000000003	0.75516000000000005	1.9449999999999999E-2	0.20818999999999999	0.64854999999999996	3.4349999999999999E-2	0.44442999999999999	0.50555000000000005	277	2.0300000000000001E-3	0.39277000000000001	0.000004	241.67075
sex	S1_159190926	1	22404800	2	22.404800000000002	7.1260000000000004E-2	0.93123	6.3E-3	1.298E-2	0.90939000000000003	2.147E-2	0.14174999999999999	0.70684000000000002	277	0.000516	0.39335999999999999	0.000004	241.89959999999999
sex	S1_446352292	1	22789500	2	22.7895	0.20627000000000001	0.81374000000000002	2.998E-2	0.31724999999999998	0.57372000000000001	2.0240000000000001E-2	0.13933999999999999	0.70923000000000003	277	1.49E-3	0.39298	0.000004	241.13318000000001
sex	S1_117544073	1	22885300	2	22.885300000000001	1.7766	0.17115	-0.016595	0.13739000000000001	0.71116999999999997	-0.100100	3.5531999999999999	6.0490000000000002E-2	276	1.272E-2	0.38918000000000003	0.000041	239.11165
sex	S1_374325163	1	23021300	2	23.0213	1.4226799999999999	0.24282999999999999	-0.098135	2.8451399999999998	9.2780000000000001E-2	1.5100000000000001E-3	0.000653	0.97963999999999996	277	1.0200000000000001E-2	0.38532	1.17E-3	238.59718000000001
sex	S1_94739548	1	23326100	2	23.3261	1.6781299999999999	0.18862000000000001	-0.108960	2.2077399999999998	0.13846	5.5280000000000003E-2	0.70779000000000003	0.40090999999999999	277	1.201E-2	0.38884000000000002	0.000004	237.78529
sex	S1_352773903	1	23582300	1	23.5823	1.85063	0.17482	NaN	NaN	NaN	NaN	NaN	NaN	278	6.6299999999999996E-3	0.38954	0.000004	240.85803999999999
sex	S1_452485197	1	23848700	2	23.848700000000001	0.96594000000000002	0.38191000000000003	6.7799999999999999E-2	0.29520000000000002	0.58735000000000004	-0.163770	1.72956	0.18956000000000001	277	6.9499999999999996E-3	0.39083000000000001	0.000004	239.46383
sex	S1_70881196	1	23886600	2	23.886600000000001	0.16797000000000001	0.84545999999999999	-0.029692	0.25461	0.61424999999999996	7.1799999999999998E-3	1.174E-2	0.91378999999999999	277	1.2199999999999999E-3	0.39308999999999999	0.000004	242.20231999999999
sex	S1_432659769	1	24105600	2	24.105599999999999	1.8306500000000001	0.16225000000000001	-0.052442	0.11	0.74039999999999995	9.1270000000000004E-2	0.32596000000000003	0.56850999999999996	277	1.3089999999999999E-2	0.38841999999999999	0.000004	237.70867999999999
sex	S1_34191190	1	24271100	2	24.271100000000001	0.22017999999999999	0.80250999999999995	-0.015293	4.4470000000000003E-2	0.83313999999999999	3.9350000000000003E-2	0.33331	0.56418999999999997	277	1.5900000000000001E-3	0.39294000000000001	0.000004	240.95354
sex	S1_41303954	1	24464100	2	24.464099999999998	3.4840000000000003E-2	0.96575999999999995	-0.015442	5.636E-2	0.81252000000000002	7.1799999999999998E-3	1.302E-2	0.90925	277	0.000252	0.39346999999999999	0.000004	241.08742000000001
sex	S1_413254390	1	24612400	2	24.612400000000001	0.87761	0.41693000000000002	0.11047	1.7003900000000001	0.19331999999999999	4.0000000000000001E-3	3.1700000000000001E-3	0.95513000000000003	277	6.3200000000000001E-3	0.39107999999999998	0.000004	239.00442000000001
sex	S1_304224053	1	24670200	2	24.670200000000001	3.0110000000000001E-2	0.97035000000000005	8.5500000000000003E-3	2.2120000000000001E-2	0.88188	-0.004572	4.8799999999999998E-3	0.94433999999999996	277	0.000218	0.39334000000000002	0.000042	242.05709999999999
sex	S1_328163715	1	24807300	2	24.807300000000001	0.87775999999999998	0.41687000000000002	-0.025271	0.11792	0.73155999999999999	8.1240000000000007E-2	1.0838000000000001	0.29876000000000003	277	6.3200000000000001E-3	0.39107999999999998	0.000004	239.97847999999999
sex	S1_111271927	1	25174700	2	25.174700000000001	1.0236700000000001	0.36064000000000002	-0.110880	2.02176	0.15619	-0.098832	1.33386	0.24912000000000001	277	7.3600000000000002E-3	0.39067000000000002	0.000004	240.14093
sex	S1_199421478	1	25562200	2	25.562200000000001	0.49281000000000003	0.61143999999999998	2.8039999999999999E-2	0.26850000000000002	0.60475000000000001	5.4940000000000003E-2	0.92647000000000002	0.33661999999999997	277	3.5599999999999998E-3	0.39217000000000002	0.000004	240.80586
sex	S1_105269744	1	25599600	2	25.599599999999999	0.60389999999999999	0.54739000000000004	5.1180000000000003E-2	1.08152	0.29926999999999998	-0.013367	6.1929999999999999E-2	0.80366000000000004	277	4.3600000000000002E-3	0.39184999999999998	0.000004	240.52787000000001
sex	S1_293052471	1	25906200	2	25.906199999999998	0.72885999999999995	0.48338999999999999	-0.056848	1.45746	0.22836999999999999	-0.006288	1.3939999999999999E-2	0.90608999999999995	277	5.2500000000000003E-3	0.38995000000000002	0.000427	240.28781000000001
sex	S1_309580035	1	25981300	2	25.981300000000001	1.2306900000000001	0.29369000000000001	7.8179999999999999E-2	2.4409800000000001	0.11935	1.541E-2	8.6419999999999997E-2	0.76898999999999995	277	8.8400000000000006E-3	0.39008999999999999	0.000004	239.3218
sex	S1_167229146	1	26311000	2	26.311	1.3652200000000001	0.25703999999999999	0.10416	2.2577500000000001	0.13408999999999999	8.4720000000000004E-2	1.58893	0.20854	277	9.7900000000000001E-3	0.38890000000000002	0.000226	238.64465999999999
sex	S1_454532916	1	26511000	2	26.510999999999999	1.3157000000000001	0.26995999999999998	-0.084421	1.5811500000000001	0.20966000000000001	4.82E-2	0.63058999999999998	0.42781999999999998	277	9.4400000000000005E-3	0.38984999999999997	0.000004	238.70876999999999
sex	S1_106109546	1	26635200	2	26.635200000000001	3.3899999999999998E-3	0.99661	0.000030	0.000000	0.99958999999999998	-0.004776	6.6100000000000004E-3	0.93525000000000003	277	0.000025	0.39356000000000002	0.000004	241.54248000000001
sex	S1_412342226	1	26801500	2	26.801500000000001	0.19364000000000001	0.82406999999999997	-0.007775	1.9449999999999999E-2	0.88917999999999997	3.483E-2	0.38727	0.53425	277	1.4E-3	0.39301999999999998	0.000004	241.00836000000001
sex	S1_463741411	1	27033900	2	27.033899999999999	0.76576999999999995	0.46595999999999999	-0.070937	0.98507	0.32181999999999999	-0.004689	4.4799999999999996E-3	0.94669999999999999	277	5.5199999999999997E-3	0.39133000000000001	0.000022	240.10606000000001
sex	S1_461998077	1	27057700	2	27.057700000000001	0.68442000000000003	0.50524000000000002	-0.073626	0.57077	0.4506	-0.031468	0.15206	0.69686999999999999	277	4.9300000000000004E-3	0.39162999999999998	0.000004	239.69461999999999
sex	S1_293178183	1	27194900	2	27.194900000000001	6.4369999999999997E-2	0.93767	-0.016573	2.945E-2	0.86387000000000003	-0.032636	0.11956	0.72977000000000003	277	0.000466	0.39312999999999998	0.000074	242.02110999999999
sex	S1_463639921	1	27332500	2	27.3325	0.65517999999999998	0.52015999999999996	3.7749999999999999E-2	0.49608999999999998	0.48182000000000003	-0.027554	0.24184	0.62326999999999999	277	4.7200000000000002E-3	0.39171	0.000004	240.71356
sex	S1_463236585	1	27583600	2	27.583600000000001	1.05084	0.35104000000000002	-0.064453	1.4219900000000001	0.2341	-0.028048	0.27754000000000001	0.59874000000000005	277	7.5500000000000003E-3	0.39058999999999999	0.000004	239.76490999999999
sex	S1_474083747	1	27638200	2	27.638200000000001	0.92569999999999997	0.39748	7.1040000000000006E-2	1.8513900000000001	0.17473	1.082E-2	4.4240000000000002E-2	0.83357000000000003	277	6.6600000000000001E-3	0.38601000000000002	1.3600000000000001E-3	240.08599000000001
sex	S1_463640150	1	27816300	2	27.816299999999998	0.13374	0.87487000000000004	2.9770000000000001E-2	0.26749000000000001	0.60543999999999998	-0.010772	3.7240000000000002E-2	0.84713000000000005	277	0.000968	0.39312999999999998	0.000019	241.56790000000001
sex	S1_48653168	1	28101600	2	28.101600000000001	0.46494000000000002	0.62866	0.000512	0.000029	0.99567000000000005	7.3400000000000007E-2	0.87324000000000002	0.35088000000000003	277	3.3600000000000001E-3	0.39224999999999999	0.000004	239.29414
sex	S1_35629518	1	28146700	2	28.146699999999999	0.28554000000000002	0.75183	5.7299999999999997E-2	0.24260999999999999	0.62272000000000005	4.8230000000000002E-2	0.32235000000000003	0.57065999999999995	277	2.0600000000000002E-3	0.39276	0.000004	239.58286000000001
sex	S1_202120826	1	28176300	2	28.176300000000001	0.38423000000000002	0.68133999999999995	-0.027996	2.0740000000000001E-2	0.88558000000000003	7.8539999999999999E-2	0.72221999999999997	0.39615	277	2.7799999999999999E-3	0.39246999999999999	0.000004	238.53653
sex	S1_117279093	1	28239400	2	28.2394	9.7000000000000003E-3	0.99034999999999995	1.281E-2	1.9349999999999999E-2	0.88946000000000003	0.000515	0.000050	0.99434	277	0.000070	0.39354	0.000004	240.53013000000001
sex	S1_70467148	1	28375000	2	28.375	0.24088000000000001	0.78610000000000002	-0.017191	3.3950000000000001E-2	0.85394000000000003	5.3060000000000003E-2	0.48059000000000002	0.48874000000000001	277	1.74E-3	0.39288000000000001	0.000004	240.25371000000001
sex	S1_379898437	1	28375200	2	28.3752	1.34402	0.26250000000000001	-0.100010	2.6762800000000002	0.10299	2.7789999999999999E-2	0.20895	0.64795000000000003	277	9.6399999999999993E-3	0.38977000000000001	0.000004	238.96100000000001
sex	S1_59997949	1	28573500	2	28.573499999999999	0.26228000000000001	0.76949000000000001	1.439E-2	3.0499999999999999E-2	0.86148999999999998	5.228E-2	0.52261999999999997	0.47033999999999998	277	1.9E-3	0.39282	0.000004	240.67445000000001
sex	S1_189200536	1	28657500	2	28.657499999999999	1.01678	0.36310999999999999	4.2189999999999998E-2	0.52829000000000004	0.46794000000000002	6.615E-2	1.38731	0.23987	277	7.3099999999999997E-3	0.39068999999999998	0.000004	239.35864000000001
sex	S1_153351681	1	28804600	2	28.804600000000001	1.468E-2	0.98543000000000003	-0.000838	0.000212	0.98839999999999995	1.0030000000000001E-2	2.8910000000000002E-2	0.86512	277	0.000106	0.39352999999999999	0.000004	241.19971000000001
sex	S1_74102046	1	28929500	2	28.929500000000001	0.47699999999999998	0.62114999999999998	-0.109540	0.92186000000000001	0.33783000000000002	8.6800000000000002E-2	0.75988	0.38412000000000002	277	3.4399999999999999E-3	0.39221	0.000004	240.29419999999999
sex	S1_333318027	1	29130800	2	29.130800000000001	0.71009999999999995	0.49248999999999998	-0.032979	0.17243	0.67828999999999995	-0.051674	0.44148999999999999	0.50695999999999997	277	5.1200000000000004E-3	0.39107999999999998	0.000133	240.08599000000001
sex	S1_171303153	1	29315100	2	29.315100000000001	0.10891000000000001	0.89685000000000004	-0.017544	5.33E-2	0.81759000000000004	-0.010706	2.0709999999999999E-2	0.88568000000000002	277	0.000788	0.39326	0.000004	241.59288000000001
sex	S1_338431004	1	29745600	2	29.7456	0.70723000000000003	0.49390000000000001	1.9089999999999999E-2	8.0549999999999997E-2	0.77676999999999996	7.3660000000000003E-2	1.4024099999999999	0.23734	277	5.1000000000000004E-3	0.39156000000000002	0.000004	239.79613000000001
sex	S1_80616578	1	29754200	2	29.754200000000001	0.44450000000000001	0.64159999999999995	-0.047690	0.75004999999999999	0.38721	-0.032619	0.35769000000000001	0.55027999999999999	277	3.2100000000000002E-3	0.39189000000000002	0.000118	241.00210000000001
sex	S1_125830318	1	29907200	2	29.9072	0.20623	0.81376999999999999	-0.007466	1.3270000000000001E-2	0.90837000000000001	3.8949999999999999E-2	0.41114000000000001	0.52192000000000005	277	1.49E-3	0.39298	0.000004	240.67544000000001
sex	S1_98664483	1	30085800	2	30.085799999999999	0.11563	0.89085000000000003	3.116E-2	0.22664000000000001	0.63439999999999996	8.4100000000000008E-3	1.8540000000000001E-2	0.89178999999999997	277	0.000837	0.39262999999999998	0.000171	240.90871999999999
sex	S1_202115504	1	30288200	2	30.2882	1.34606	0.26196999999999998	3.0159999999999999E-2	0.31347000000000003	0.57601000000000002	7.4160000000000004E-2	1.96021	0.16261	277	9.6600000000000002E-3	0.38977000000000001	0.000004	238.88085000000001
sex	S1_387544191	1	30529800	2	30.529800000000002	0.61294000000000004	0.54249000000000003	2.632E-2	0.32712000000000002	0.56781999999999999	-0.038934	0.57401000000000002	0.44932	277	4.4200000000000003E-3	0.39115	0.000188	241.27341000000001
sex	S1_113605913	1	30538200	2	30.5382	1.4399500000000001	0.23871000000000001	-0.094464	2.8174100000000002	9.4380000000000006E-2	-0.023024	0.16996	0.68047000000000002	277	1.0319999999999999E-2	0.38950000000000001	0.000004	238.75688
sex	S1_55627768	1	30921000	2	30.920999999999999	0.15841	0.85358000000000001	-0.001191	0.000639	0.97985	2.8150000000000001E-2	0.31614999999999999	0.57438999999999996	276	1.15E-3	0.39176	0.000578	242.91034999999999
sex	S1_393775883	1	31299500	2	31.299499999999998	1.48726	0.2278	-0.084021	2.9638300000000002	8.6269999999999999E-2	6.4099999999999999E-3	1.4970000000000001E-2	0.90269999999999995	276	1.0699999999999999E-2	0.39026	0.000004	239.00346999999999
sex	S1_393869139	1	31457900	2	31.457899999999999	0.96348	0.38284000000000001	6.7799999999999999E-2	1.8234900000000001	0.17801	5.432E-2	0.93164999999999998	0.33528000000000002	277	6.9300000000000004E-3	0.39008999999999999	0.000209	240.47731999999999
sex	S1_42259043	1	31757500	2	31.7575	1.1029100000000001	0.33335999999999999	-0.081359	1.90818	0.16828000000000001	7.0099999999999996E-2	1.30803	0.25374000000000002	277	7.9299999999999995E-3	0.39045000000000002	0.000004	239.62952999999999
sex	S1_361630004	1	32167700	2	32.167700000000004	0.66012999999999999	0.51759999999999995	-0.026661	0.24410999999999999	0.62165000000000004	-0.057784	1.04636	0.30724000000000001	277	4.7600000000000003E-3	0.39115	0.000151	240.13272000000001
sex	S1_339132959	1	32368700	2	32.368699999999997	1.1479900000000001	0.31878000000000001	0.13077	0.34558	0.55710999999999999	-0.052262	5.4760000000000003E-2	0.81515000000000004	277	8.2500000000000004E-3	0.38916000000000001	0.000321	239.71123
sex	S1_283514757	1	32488500	2	32.488500000000002	0.62265999999999999	0.53727000000000003	2.938E-2	0.26061000000000001	0.61011000000000004	6.7220000000000002E-2	1.2428399999999999	0.26589000000000002	277	4.4900000000000001E-3	0.39179999999999998	0.000004	240.55257
sex	S1_283523798	1	32983300	2	32.9833	1.8935900000000001	0.15248	7.6380000000000003E-2	1.8626	0.17344000000000001	3.9129999999999998E-2	0.43406	0.51054999999999995	277	1.353E-2	0.38712000000000002	0.000311	238.04595
sex	S1_181053650	1	33261000	2	33.261000000000003	0.18299000000000001	0.83287	-0.009263	4.2470000000000001E-2	0.83687	2.998E-2	0.34166999999999997	0.55933999999999995	277	1.32E-3	0.39262999999999998	0.000117	241.59173000000001
sex	S1_420640878	1	33545300	2	33.545299999999997	0.38857000000000003	0.6784	4.5699999999999998E-2	0.73909000000000002	0.39069999999999999	-0.000156	0.000008	0.99770000000000003	276	2.82E-3	0.39373000000000002	0.000004	241.70312999999999
sex	S1_383740969	1	33912000	2	33.911999999999999	3.2370100000000002	4.0779999999999997E-2	0.13284000000000001	6.3768900000000004	1.2120000000000001E-2	3.832E-2	0.47536	0.49110999999999999	277	2.291E-2	0.38455	0.000004	235.26774
sex	S1_63926680	1	33976700	2	33.976700000000001	2.35582	9.672E-2	0.13353999999999999	4.7113199999999997	3.082E-2	2.9819999999999999E-2	0.24940000000000001	0.61789000000000005	277	1.678E-2	0.38696000000000003	0.000004	236.82829000000001
sex	S1_73892946	1	34213700	2	34.213700000000003	0.56325999999999998	0.56999999999999995	1.9720000000000001E-2	0.16234000000000001	0.68732000000000004	-0.049855	0.90042	0.34350000000000003	277	4.0600000000000002E-3	0.39156999999999997	0.000112	240.68932000000001
sex	S1_153201055	1	34459300	2	34.459299999999999	3.0169899999999998	5.0569999999999997E-2	-0.070732	1.46374	0.22736999999999999	0.1152	3.78966	5.2580000000000002E-2	277	2.1389999999999999E-2	0.38201000000000002	0.000865	235.55409
sex	S1_293854687	1	34681500	2	34.6815	0.59436	0.55262	-0.022044	0.19832	0.65642999999999996	4.8340000000000001E-2	0.88053000000000003	0.34888000000000002	277	4.2900000000000004E-3	0.39141999999999999	0.000128	240.48355000000001
sex	S1_164304207	1	34960000	2	34.96	9.6699999999999994E-2	0.90786	2.18E-2	0.16525000000000001	0.68469000000000002	6.4700000000000001E-3	1.549E-2	0.90105000000000002	277	0.000700	0.39290999999999998	0.000107	241.59503000000001
sex	S1_119684848	1	34979200	2	34.979199999999999	0.2384	0.78805000000000003	0.000925	0.000255	0.98726000000000003	3.7479999999999999E-2	0.40806999999999999	0.52347999999999995	277	1.72E-3	0.39289000000000002	0.000004	241.24393000000001
sex	S1_30018160	1	35304700	2	35.304699999999997	0.16619999999999999	0.84697	1.6299999999999999E-2	8.5029999999999994E-2	0.77081	2.5659999999999999E-2	0.20025000000000001	0.65486999999999995	277	1.1999999999999999E-3	0.39308999999999999	0.000004	241.30526
sex	S1_220988493	1	35467600	2	35.467599999999997	1.15364	0.317	4.965E-2	0.72858999999999996	0.39407999999999999	-0.082086	1.7485299999999999	0.18715999999999999	277	8.2900000000000005E-3	0.38605	1.17E-3	239.00877
sex	S1_71183557	1	35654000	2	35.654000000000003	1.5185	0.22086	-0.031472	0.42470000000000002	0.51514000000000004	8.1890000000000004E-2	2.5499100000000001	0.11144	277	1.0880000000000001E-2	0.38928000000000001	0.000004	238.80403000000001
sex	S1_258257800	1	35687100	2	35.687100000000001	1.7161299999999999	0.18167	-0.123640	3.2174700000000001	7.3950000000000002E-2	2.3890000000000002E-2	0.153	0.69599	277	1.2279999999999999E-2	0.38614999999999999	0.000711	237.70921999999999
sex	S1_41949222	1	35879700	2	35.8797	0.39179999999999998	0.67622000000000004	3.3390000000000003E-2	0.15611	0.69306999999999996	5.2740000000000002E-2	0.52119000000000004	0.47094999999999998	277	2.8300000000000001E-3	0.39245000000000002	0.000004	240.01275999999999
sex	S1_266090982	1	36029600	2	36.029600000000002	0.11604	0.89048000000000005	-0.009638	3.705E-2	0.84750000000000003	2.581E-2	0.21884000000000001	0.64029000000000003	277	0.000840	0.39323999999999998	0.000004	241.45262
sex	S1_71081485	1	36089800	2	36.089799999999997	0.58294000000000001	0.55893999999999999	8.6499999999999997E-3	1.4460000000000001E-2	0.90437999999999996	7.0019999999999999E-2	1.14493	0.28555000000000003	277	4.1999999999999997E-3	0.39190999999999998	0.000004	240.06807000000001
sex	S1_171892450	1	36405200	2	36.405200000000001	0.81832000000000005	0.44224000000000002	4.6829999999999997E-2	0.77278000000000002	0.38012000000000001	-0.047263	0.73107	0.39328000000000002	277	5.8900000000000003E-3	0.39124999999999999	0.000004	239.86032
sex	S1_120345452	1	36420800	2	36.4208	0.20744000000000001	0.81279000000000001	2.8830000000000001E-2	0.26357999999999998	0.60807999999999995	2.649E-2	0.22950000000000001	0.63227	277	1.5E-3	0.39298	0.000004	241.34059999999999
sex	S1_357083398	1	36699800	2	36.699800000000003	1.2202299999999999	0.29675000000000001	5.7790000000000001E-2	1.2396499999999999	0.26651000000000002	-0.061382	1.2086399999999999	0.27256000000000002	277	8.7600000000000004E-3	0.39012000000000002	0.000004	239.10031000000001
sex	S1_176571744	1	36736100	2	36.7361	0.16924	0.84438999999999997	2.9250000000000002E-2	0.32582	0.56859999999999999	9.5499999999999995E-3	3.117E-2	0.85997999999999997	277	1.2199999999999999E-3	0.39308999999999999	0.000004	241.24096
sex	S1_294464826	1	36949100	2	36.949100000000001	0.33754000000000001	0.71382000000000001	2.4920000000000001E-2	0.14363999999999999	0.70498000000000005	-0.033618	0.33710000000000001	0.56198000000000004	277	2.4399999999999999E-3	0.39188000000000001	0.000204	240.50447
sex	S1_361629964	1	36958400	2	36.958399999999997	0.83057999999999998	0.43687999999999999	4.6420000000000003E-2	0.53881999999999997	0.46355000000000002	-0.060494	0.95164000000000004	0.33016000000000001	277	5.9800000000000001E-3	0.39121	0.000004	239.60928000000001
sex	S1_451910114	1	37081000	2	37.081000000000003	0.27928999999999998	0.75653999999999999	1.882E-2	3.0550000000000001E-2	0.86136999999999997	5.833E-2	0.5474	0.46000999999999997	277	2.0200000000000001E-3	0.39277000000000001	0.000004	239.98993999999999
sex	S1_237760867	1	37228800	2	37.2288	2.88917	5.731E-2	0.15054999999999999	5.2635399999999999	2.2530000000000001E-2	2.6880000000000001E-2	0.18296000000000001	0.66917000000000004	277	2.0500000000000001E-2	0.38550000000000001	0.000004	235.54789
sex	S1_441419101	1	37411100	2	37.411099999999998	0.19347	0.82421	-0.029533	0.37886999999999998	0.53871999999999998	3.3300000000000001E-3	3.5500000000000002E-3	0.95250000000000001	277	1.4E-3	0.39301999999999998	0.000004	241.31238999999999
sex	S1_98427577	1	37487200	2	37.487200000000001	2.36598	9.5759999999999998E-2	0.10689	4.0692700000000004	4.4639999999999999E-2	6.3439999999999996E-2	1.3613900000000001	0.24429999999999999	277	1.685E-2	0.38693	0.000004	236.75621000000001
sex	S1_420183287	1	37795700	2	37.795699999999997	0.57477999999999996	0.5635	5.2749999999999998E-2	0.57798000000000005	0.44774999999999998	-0.065602	1.01285	0.31509999999999999	277	4.15E-3	0.38884999999999997	0.000850	240.25278
sex	S1_307915251	1	37911200	2	37.911200000000001	0.15215999999999999	0.85892000000000002	-0.008918	2.6210000000000001E-2	0.87151000000000001	2.5430000000000001E-2	0.20627000000000001	0.65007000000000004	277	1.1000000000000001E-3	0.39312999999999998	0.000004	241.53547
sex	S1_424489707	1	38108200	2	38.108199999999997	1.9247700000000001	0.14785999999999999	5.466E-2	0.91078000000000003	0.34073999999999999	-0.100620	3.19103	7.5139999999999998E-2	277	1.375E-2	0.38815	0.000004	237.76494
sex	S1_140884921	1	38331900	2	38.331899999999997	1.3491500000000001	0.26117000000000001	2.7480000000000001E-2	0.17638000000000001	0.67483000000000004	0.10218000000000001	2.6978499999999999	0.10162	277	9.6799999999999994E-3	0.38976	0.000004	238.26258999999999
sex	S1_373944039	1	38496800	2	38.4968	1.8382000000000001	0.16105	-0.086184	2.7466599999999999	9.8599999999999993E-2	2.0639999999999999E-2	0.13866000000000001	0.70989999999999998	276	1.3180000000000001E-2	0.38963999999999999	0.000004	238.96924999999999
sex	S1_93102794	1	38591100	2	38.591099999999997	0.10947999999999999	0.89632999999999996	-0.030254	0.15473999999999999	0.69435000000000002	1.072E-2	2.613E-2	0.87170999999999998	277	0.000792	0.39326	0.000004	240.85711000000001
sex	S1_279735739	1	38974800	2	38.974800000000002	1.50776	0.22322	0.16219	2.90293	8.9539999999999995E-2	0.1244	2.0947499999999999	0.14893999999999999	277	1.0800000000000001E-2	0.38930999999999999	0.000004	238.32191
sex	S1_119942192	1	39032200	2	39.032200000000003	0.15781999999999999	0.85407999999999995	-0.030343	0.26741999999999999	0.60548000000000002	-0.003895	4.5300000000000002E-3	0.94638999999999995	277	1.14E-3	0.39251999999999998	0.000167	241.34782000000001
sex	S1_134558717	1	39371900	2	39.371899999999997	0.21163999999999999	0.80939000000000005	7.0499999999999998E-3	1.7850000000000001E-2	0.89380999999999999	-0.035924	0.40566999999999998	0.52470000000000006	277	1.5299999999999999E-3	0.39296999999999999	0.000004	241.01911999999999
sex	S1_141411873	1	39375500	2	39.375500000000002	0.12595000000000001	0.88170999999999999	2.1800000000000001E-3	1.7099999999999999E-3	0.96706999999999999	2.664E-2	0.21745999999999999	0.64134999999999998	277	0.000911	0.39321	0.000004	241.60059999999999
sex	S1_322302634	1	39738300	2	39.738300000000002	0.91122000000000003	0.40323999999999999	-0.049027	0.75651999999999997	0.38518000000000002	-0.061291	1.1786300000000001	0.27857999999999999	277	6.5599999999999999E-3	0.38929999999999998	0.000465	239.71482
sex	S1_58188984	1	39824800	2	39.824800000000003	2.57531	7.7960000000000002E-2	0.12733	5.0775899999999998	2.5020000000000001E-2	6.6220000000000001E-2	1.3105800000000001	0.25328000000000001	277	1.831E-2	0.38635999999999998	0.000004	236.78228999999999
sex	S1_111312098	1	40365700	2	40.365699999999997	0.27928999999999998	0.75653000000000004	-0.024831	0.28145999999999999	0.59616999999999998	3.2509999999999997E-2	0.36238999999999999	0.54767999999999994	277	2.0200000000000001E-3	0.39256000000000002	0.000062	241.50200000000001
sex	S1_92155388	1	40405200	2	40.405200000000001	0.52427000000000001	0.59258	-0.074148	0.90280000000000005	0.34286	3.3250000000000002E-2	0.18773999999999999	0.66515000000000002	277	3.7799999999999999E-3	0.39207999999999998	0.000004	240.83207999999999
sex	S1_356190530	1	40933300	2	40.933300000000003	0.37931999999999999	0.68467999999999996	3.1690000000000003E-2	0.37524999999999997	0.54066000000000003	3.8870000000000002E-2	0.50204000000000004	0.47920000000000001	277	2.7399999999999998E-3	0.39249000000000001	0.000004	241.12666999999999
sex	S1_335628369	1	41027800	2	41.027799999999999	0.94625000000000004	0.38945000000000002	-0.061023	1.5558000000000001	0.21334	2.7109999999999999E-2	0.27027000000000001	0.60357000000000005	277	6.8100000000000001E-3	0.39089000000000002	0.000004	239.84
sex	S1_40435422	1	41404800	2	41.404800000000002	0.35766999999999999	0.69962999999999997	1.409E-2	8.7459999999999996E-2	0.76765000000000005	4.0669999999999998E-2	0.58233000000000001	0.44605	277	2.5799999999999998E-3	0.3916	0.000263	240.98193000000001
sex	S1_410860321	1	41414100	2	41.414099999999998	0.26723999999999998	0.76568999999999998	5.3789999999999998E-2	0.38364999999999999	0.53617000000000004	2.63E-3	1.17E-3	0.97272999999999998	277	1.9300000000000001E-3	0.39280999999999999	0.000004	240.4776
sex	S1_424489022	1	41641800	2	41.641800000000003	1.4373	0.23935000000000001	0.10213999999999999	2.67632	0.10299999999999999	-0.005349	7.79E-3	0.92974999999999997	276	1.034E-2	0.39076	0.000004	239.23287999999999
sex	S1_57029291	1	41789000	2	41.789000000000001	0.54537000000000002	0.58025000000000004	2.997E-2	0.41178999999999999	0.52159	-0.043745	0.68084999999999996	0.41000999999999999	277	3.9300000000000003E-3	0.38990999999999998	0.000581	240.72884999999999
sex	S1_293765622	1	41944100	2	41.944099999999999	0.31041999999999997	0.73340000000000005	-0.043381	0.53405000000000002	0.46553	7.3800000000000003E-3	1.6379999999999999E-2	0.89824999999999999	277	2.2399999999999998E-3	0.39267999999999997	0.000004	241.15255999999999
sex	S1_202115696	1	42277600	2	42.2776	0.33673999999999998	0.71438999999999997	3.5209999999999998E-2	0.45338000000000001	0.50129999999999997	-0.019487	0.12992000000000001	0.71879000000000004	277	2.4299999999999999E-3	0.39162999999999998	0.000272	240.96775
sex	S1_211845338	1	42279200	2	42.279200000000003	1.69496	0.18551000000000001	1.4030000000000001E-2	5.9720000000000002E-2	0.80711999999999995	9.8320000000000005E-2	2.9001800000000002	8.9700000000000002E-2	277	1.213E-2	0.38879000000000002	0.000004	238.25654
sex	S1_102466226	1	42797800	2	42.797800000000002	4.5500000000000002E-3	0.99546999999999997	-0.004134	7.4400000000000004E-3	0.93133999999999995	-0.001077	0.000435	0.98336999999999997	277	0.000033	0.39355000000000001	0.000004	241.99415999999999
sex	S1_122960260	1	42894600	2	42.894599999999997	1.44973	0.23641999999999999	-0.084054	1.9496199999999999	0.16375000000000001	7.7600000000000004E-3	1.491E-2	0.90290000000000004	277	1.039E-2	0.38947999999999999	0.000004	239.28416999999999
sex	S1_334193186	1	43348600	2	43.348599999999998	1.76651	0.17286000000000001	9.0300000000000005E-2	3.4225099999999999	6.5379999999999994E-2	4.9520000000000002E-2	0.85660000000000003	0.35549999999999998	277	1.2630000000000001E-2	0.38858999999999999	0.000004	238.52373
sex	S1_97748128	1	43760000	2	43.76	0.58174999999999999	0.55959999999999999	-0.004346	6.8700000000000002E-3	0.93401999999999996	5.6730000000000003E-2	1.03735	0.30932999999999999	277	4.1999999999999997E-3	0.39111000000000001	0.000224	240.66444999999999
sex	S1_91950846	1	43776100	2	43.7761	2.1998799999999998	0.11276	-0.075495	1.91343	0.16769999999999999	6.8489999999999995E-2	1.4919800000000001	0.22295000000000001	277	1.5679999999999999E-2	0.38739000000000001	0.000004	237.47918999999999
sex	S1_393908643	1	44132900	2	44.132899999999999	0.81976000000000004	0.44161	4.8180000000000001E-2	0.81200000000000006	0.36831999999999998	3.703E-2	0.44492999999999999	0.50531000000000004	277	5.8999999999999999E-3	0.38977000000000001	0.000407	240.12535
sex	S1_95562916	1	44323800	2	44.323799999999999	0.20949999999999999	0.81111999999999995	-0.000715	0.000241	0.98763000000000001	3.4229999999999997E-2	0.41326000000000002	0.52085000000000004	277	1.5200000000000001E-3	0.39296999999999999	0.000004	241.41337999999999
sex	S1_181827068	1	44528800	2	44.528799999999997	1.41622	0.24439	5.6809999999999999E-2	0.97109999999999996	0.32527	8.1949999999999995E-2	2.1631100000000001	0.14249999999999999	277	1.0149999999999999E-2	0.38957000000000003	0.000004	238.89171999999999
sex	S1_74087650	1	44719100	2	44.719099999999997	2.18472	0.11445	-0.047987	0.76424000000000003	0.38275999999999999	0.10783	3.9613499999999999	4.7539999999999999E-2	277	1.558E-2	0.38743	0.000004	237.18356
sex	S1_310250742	1	44837300	2	44.837299999999999	0.63154999999999994	0.53252999999999995	6.1400000000000003E-2	1.21217	0.27185999999999999	7.3400000000000002E-3	1.6060000000000001E-2	0.89924999999999999	277	4.5500000000000002E-3	0.39177000000000001	0.000004	240.15044
sex	S1_120364901	1	45061700	2	45.061700000000002	0.44979999999999998	0.63822000000000001	-0.021817	0.16169	0.68791999999999998	4.6670000000000003E-2	0.74888999999999994	0.38757999999999998	277	3.2499999999999999E-3	0.39229000000000003	0.000004	240.91761
sex	S1_42270038	1	45143600	2	45.143599999999999	2.4643000000000002	8.6940000000000003E-2	-0.016415	8.8359999999999994E-2	0.76649999999999996	0.12286999999999999	4.86226	2.828E-2	277	1.754E-2	0.38666	0.000004	236.70872
sex	S1_105976326	1	45519500	2	45.519500000000001	2.0139	0.13542999999999999	7.3419999999999999E-2	2.3274900000000001	0.12826000000000001	-0.076757	2.2649499999999998	0.13347999999999999	276	1.4420000000000001E-2	0.38564999999999999	0.000998	238.76498000000001
sex	S1_229854945	1	45587900	2	45.587899999999998	2.4772699999999999	8.584E-2	-0.248990	4.4758100000000001	3.5270000000000003E-2	0.27428999999999998	4.7948700000000004	2.938E-2	277	1.763E-2	0.38662999999999997	0.000004	236.75980999999999
sex	S1_340063267	1	45977600	2	45.977600000000002	1.3157799999999999	0.26994000000000001	3.7799999999999999E-3	3.9399999999999999E-3	0.94999	-0.092326	2.2871700000000001	0.13159000000000001	277	9.4400000000000005E-3	0.38793	0.000529	238.98891
sex	S1_366883946	1	46018100	2	46.018099999999997	0.34797	0.70643	-0.035119	0.59428999999999998	0.44142999999999999	1.383E-2	7.7829999999999996E-2	0.78047	277	2.5100000000000001E-3	0.39226	0.000089	241.20751999999999
sex	S1_89569468	1	46325800	2	46.325800000000001	0.30725999999999998	0.73570999999999998	-0.029147	0.26673000000000002	0.60594000000000003	-0.026762	0.20437	0.65156999999999998	277	2.2200000000000002E-3	0.39233000000000001	0.000102	240.62629000000001
sex	S1_245906516	1	46424900	2	46.424900000000001	0.38486999999999999	0.68091000000000002	4.5949999999999998E-2	0.74656	0.38832	-0.012677	5.4989999999999997E-2	0.81476999999999999	277	2.7799999999999999E-3	0.39180999999999999	0.000186	240.90602999999999
sex	S1_69696449	1	46531500	2	46.531500000000001	0.13341	0.87516000000000005	-0.020234	0.12222	0.72690999999999995	2.0389999999999998E-2	0.13439999999999999	0.71418999999999999	277	0.000965	0.39318999999999998	0.000004	241.32506000000001
sex	S1_90169968	1	46802600	2	46.802599999999998	0.10179000000000001	0.90325	1.42E-3	0.000713	0.97870999999999997	-0.023680	0.20302000000000001	0.65264999999999995	277	0.000737	0.39313999999999999	0.000041	241.41990000000001
sex	S1_308506532	1	46866400	2	46.866399999999999	0.21876999999999999	0.80364000000000002	4.8500000000000001E-3	6.6E-3	0.93530000000000002	-0.039684	0.42464000000000002	0.51517000000000002	277	1.58E-3	0.39126	0.000465	240.85658000000001
sex	S1_305409770	1	47064000	2	47.064	0.1966	0.82162999999999997	2.23E-2	0.13012000000000001	0.71858999999999995	-0.030507	0.26860000000000001	0.60468999999999995	277	1.42E-3	0.39129000000000003	0.000475	240.85310999999999
sex	S1_72106995	1	47066700	2	47.066699999999997	2.7323900000000001	6.6820000000000004E-2	-0.176450	4.1067200000000001	4.367E-2	6.7239999999999994E-2	0.91078999999999999	0.34073999999999999	277	1.941E-2	0.38593	0.000004	235.40539000000001
sex	S1_120316994	1	47209800	2	47.209800000000001	0.32686999999999999	0.72145999999999999	-0.024223	5.2929999999999998E-2	0.81820999999999999	6.5769999999999995E-2	0.64076	0.42412	277	2.3600000000000001E-3	0.39263999999999999	0.000004	239.98824999999999
sex	S1_143683944	1	47339900	2	47.3399	1.1775599999999999	0.30958000000000002	6.9519999999999998E-2	1.35717	0.24504000000000001	6.5299999999999997E-2	1.2611300000000001	0.26241999999999999	276	8.4799999999999997E-3	0.39162000000000002	0.000004	240.03190000000001
sex	S1_401304319	1	47406900	2	47.4069	2.0549999999999999E-2	0.97965999999999998	9.92E-3	3.1130000000000001E-2	0.86009000000000002	-0.002249	1.67E-3	0.96741999999999995	277	0.000149	0.39351000000000003	0.000004	241.40696
sex	S1_71188371	1	47622400	2	47.622399999999999	0.14767	0.86277999999999999	2.2839999999999999E-2	0.14235	0.70625000000000004	2.0420000000000001E-2	0.1246	0.72436999999999996	277	1.07E-3	0.39315	0.000004	241.09424000000001
sex	S1_83755902	1	47911400	2	47.9114	0.66749000000000003	0.51382000000000005	4.3189999999999999E-2	0.92093000000000003	0.33806999999999998	3.6560000000000002E-2	0.52668999999999999	0.46861999999999998	277	4.81E-3	0.38977000000000001	0.000525	240.64642000000001
sex	S1_90437408	1	47917900	2	47.917900000000003	0.41517999999999999	0.66063000000000005	4.7989999999999998E-2	0.67695000000000005	0.41134999999999999	-0.026079	0.20327999999999999	0.65244000000000002	277	3.0000000000000001E-3	0.39239000000000002	0.000004	240.66144
sex	S1_140814861	1	48190400	2	48.190399999999997	0.52544999999999997	0.59187999999999996	4.6350000000000002E-2	1.0139400000000001	0.31484000000000001	2.82E-3	2.9299999999999999E-3	0.95689000000000002	277	3.79E-3	0.39206999999999997	0.000004	240.75581
sex	S1_61289404	1	48483800	2	48.483800000000002	0.32651000000000002	0.72170999999999996	-0.016964	0.13889000000000001	0.70967999999999998	3.3419999999999998E-2	0.46054	0.49793999999999999	277	2.3600000000000001E-3	0.39263999999999999	0.000004	241.33349999999999
sex	S1_412036062	1	48520000	2	48.52	0.66544999999999999	0.51485999999999998	4.8469999999999999E-2	0.76961000000000002	0.38109999999999999	3.0939999999999999E-2	0.30353000000000002	0.58211999999999997	277	4.7999999999999996E-3	0.39167999999999997	0.000004	240.28394
sex	S1_379327383	1	48895600	2	48.895600000000002	4.7039999999999998E-2	0.95404999999999995	3.2699999999999999E-3	2.4399999999999999E-3	0.96062999999999998	1.762E-2	7.7270000000000005E-2	0.78124000000000005	277	0.000341	0.39340000000000003	0.000013	241.25814
sex	S1_40381152	1	48969900	2	48.969900000000003	0.10534	0.90005000000000002	-0.012340	5.6689999999999997E-2	0.81198999999999999	-0.024643	0.20349999999999999	0.65225999999999995	277	0.000762	0.39267999999999997	0.000164	241.8485
sex	S1_335195233	1	49190200	2	49.190199999999997	0.45558999999999999	0.63454999999999995	5.9700000000000003E-2	0.90805999999999998	0.34145999999999999	3.0400000000000002E-3	2.66E-3	0.95891000000000004	277	3.29E-3	0.38973000000000002	0.000701	240.49052
sex	S1_367677971	1	49486400	2	49.486400000000003	0.12772	0.88014999999999999	-0.019677	7.3639999999999997E-2	0.78630999999999995	2.7040000000000002E-2	0.18933	0.66381000000000001	277	0.000924	0.39319999999999999	0.000004	240.87982
sex	S1_453043615	1	49707500	2	49.707500000000003	1.73529	0.17827000000000001	0.14777999999999999	3.4678	6.3640000000000002E-2	3.8730000000000001E-2	0.29543000000000003	0.58720000000000006	277	1.2409999999999999E-2	0.38868000000000003	0.000004	237.56368000000001
sex	S1_421875110	1	49872900	2	49.872900000000001	1.6976199999999999	0.18501999999999999	-0.169110	3.2940700000000001	7.0620000000000002E-2	-0.021189	8.1350000000000006E-2	0.77568999999999999	277	1.2149999999999999E-2	0.38879000000000002	0.000004	237.08711
sex	S1_416121943	1	50007000	2	50.006999999999998	1.7998700000000001	0.16725999999999999	-0.031178	0.32244	0.57060999999999995	-0.192160	3.1197699999999999	7.8450000000000006E-2	277	1.2869999999999999E-2	0.38834999999999997	0.000046	236.89954
sex	S1_416914869	1	50108600	2	50.108600000000003	0.40650999999999998	0.66637000000000002	2.1190000000000001E-2	0.16358	0.68618999999999997	5.2560000000000003E-2	0.44994000000000001	0.50292000000000003	277	2.9399999999999999E-3	0.39240999999999998	0.000004	240.30056999999999
sex	S1_390303448	1	50261600	2	50.261600000000001	9.9970000000000003E-2	0.90490000000000004	3.6200000000000003E-2	8.1100000000000005E-2	0.77603	4.7300000000000002E-2	0.19968	0.65532999999999997	277	0.000724	0.39328000000000002	0.000004	240.43765999999999
sex	S1_445434744	1	50555200	2	50.555199999999999	0.39439999999999997	0.67447000000000001	1.704E-2	0.14163999999999999	0.70694000000000001	-0.036595	0.70928999999999998	0.40040999999999999	277	2.8500000000000001E-3	0.39245000000000002	0.000004	241.13023999999999
sex	S1_38927841	1	50920200	2	50.920200000000001	0.25018000000000001	0.77883999999999998	1.393E-2	6.4049999999999996E-2	0.8004	-0.035620	0.49373	0.48286000000000001	277	1.81E-3	0.39285999999999999	0.000004	241.62697
sex	S1_346174521	1	51144400	2	51.144399999999997	0.22270000000000001	0.80049999999999999	-0.032949	0.40378999999999998	0.52566999999999997	2.8760000000000001E-2	0.23957999999999999	0.62490000000000001	276	1.5900000000000001E-3	0.39133000000000001	0.000004	240.64491000000001
sex	S1_245265666	1	51688000	2	51.688000000000002	0.87122999999999995	0.41960999999999998	4.6769999999999999E-2	1.0307999999999999	0.31087999999999999	5.7169999999999999E-2	1.32826	0.25013000000000002	271	6.3200000000000001E-3	0.39616000000000001	0.000004	237.2808
sex	S1_323968602	1	52100600	2	52.1006	0.41887999999999997	0.65820000000000001	2.5149999999999999E-2	0.30947000000000002	0.57845999999999997	-0.032791	0.56389	0.45334000000000002	276	3.0300000000000001E-3	0.39379999999999998	0.000004	242.03153
sex	S1_106042439	1	52504400	2	52.504399999999997	0.28156999999999999	0.75480999999999998	-0.026020	0.44444	0.50555000000000005	1.9810000000000001E-2	0.18318999999999999	0.66898000000000002	277	2.0400000000000001E-3	0.39129999999999998	0.000406	241.84183999999999
sex	S1_455997368	1	52920500	2	52.920499999999997	2.5110899999999998	8.3030000000000007E-2	-0.016521	0.16900999999999999	0.68132000000000004	-0.105850	4.9953399999999997	2.622E-2	277	1.7860000000000001E-2	0.38652999999999998	0.000004	237.37638999999999
sex	S1_386485375	1	54157700	2	54.157699999999998	0.16345999999999999	0.84928000000000003	-0.004967	1.499E-2	0.90264	2.3220000000000001E-2	0.30890000000000001	0.57879999999999998	277	1.1800000000000001E-3	0.39068999999999998	0.000666	241.85162
sex	S1_283670683	1	54842200	2	54.842199999999998	0.17074	0.84313000000000005	-0.029404	0.33649000000000001	0.56233999999999995	1.5200000000000001E-3	0.000802	0.97743000000000002	277	1.24E-3	0.39307999999999998	0.000004	241.40629999999999
sex	S1_423616595	1	55009400	2	55.009399999999999	2.1459700000000002	0.11890000000000001	-0.162800	4.2114799999999999	4.1090000000000002E-2	-0.150430	3.1847400000000001	7.5429999999999997E-2	277	1.5310000000000001E-2	0.38754	0.000004	237.61582000000001
sex	S1_339815773	1	55289600	2	55.2896	0.71274000000000004	0.49120000000000003	5.6460000000000003E-2	1.09653	0.29594999999999999	-0.037763	0.48893999999999999	0.48498999999999998	277	5.1399999999999996E-3	0.39155000000000001	0.000004	240.31025
sex	S1_167228968	1	55543300	2	55.543300000000002	1.41438	0.24482999999999999	5.6680000000000001E-2	1.3091900000000001	0.25352999999999998	-0.068913	1.7112700000000001	0.19191	277	1.014E-2	0.38635000000000003	0.000888	238.80942999999999
sex	S1_418579163	1	55773200	2	55.773200000000003	0.56672	0.56803999999999999	-0.071956	1.13256	0.28816000000000003	1.753E-2	7.9320000000000002E-2	0.77844000000000002	277	4.0899999999999999E-3	0.39122000000000001	0.000204	240.42645999999999
sex	S1_89121237	1	55862000	2	55.862000000000002	7.2190000000000004E-2	0.93037999999999998	-0.007796	2.053E-2	0.88617000000000001	-0.021847	0.14188000000000001	0.70670999999999995	277	0.000523	0.39328000000000002	0.000026	241.57570000000001
sex	S1_385996562	1	56138800	2	56.138800000000003	0.90163000000000004	0.40710000000000002	1.4500000000000001E-2	5.6610000000000001E-2	0.81211	-0.075309	1.6676200000000001	0.19766	276	6.5100000000000002E-3	0.39034000000000002	0.000434	239.76213999999999
sex	S1_144164766	1	56225600	2	56.2256	0.99248999999999998	0.37197000000000002	1.8499999999999999E-2	0.15257999999999999	0.69638999999999995	6.7530000000000007E-2	1.77441	0.18393999999999999	277	7.1399999999999996E-3	0.38662000000000002	1.14E-3	239.90298999999999
sex	S1_430352566	1	56474200	2	56.474200000000003	0.12640999999999999	0.88131000000000004	-0.023618	0.17932000000000001	0.67229000000000005	-0.014480	5.9549999999999999E-2	0.80739000000000005	276	0.000918	0.39438000000000001	0.000004	242.14141000000001
sex	S1_152620210	1	56753900	2	56.753900000000002	0.36362	0.69549000000000005	2.256E-2	0.20683000000000001	0.64961999999999998	3.9789999999999999E-2	0.61341999999999997	0.43417	277	2.63E-3	0.39252999999999999	0.000004	241.13243
sex	S1_335414388	1	56845000	2	56.844999999999999	2.2768000000000002	0.10453999999999999	-0.055321	1.3717299999999999	0.24252000000000001	9.1649999999999995E-2	3.3346100000000001	6.8919999999999995E-2	277	1.6219999999999998E-2	0.37867000000000001	2.3600000000000001E-3	237.37464
sex	S1_167671757	1	57033600	2	57.0336	1.72363	0.18032999999999999	4.9189999999999998E-2	0.68925000000000003	0.40714	0.1077	3.2155300000000002	7.4039999999999995E-2	277	1.2330000000000001E-2	0.38871	0.000004	237.82473999999999
sex	S1_213173753	1	57298200	2	57.298200000000001	0.39346999999999999	0.67508999999999997	5.0819999999999997E-2	0.78225999999999996	0.37722	2.0660000000000001E-2	0.11634	0.73329	277	2.8400000000000001E-3	0.39245000000000002	0.000004	240.92737
sex	S1_30017807	1	57302400	2	57.302399999999999	0.92520999999999998	0.39767000000000002	2.6280000000000001E-2	0.24160999999999999	0.62343000000000004	6.148E-2	1.4899100000000001	0.22327	277	6.6600000000000001E-3	0.39095000000000002	0.000004	239.73159000000001
sex	S1_347020702	1	57661600	2	57.6616	1.4603600000000001	0.23394000000000001	9.8250000000000004E-2	1.30671	0.25397999999999998	0.10518	2.12412	0.14613000000000001	277	1.047E-2	0.38779999999999998	0.000455	237.93444
sex	S1_93255877	1	57663100	2	57.6631	1.065E-2	0.98941000000000001	6.5100000000000002E-3	1.9019999999999999E-2	0.89041999999999999	3.6099999999999999E-3	4.7600000000000003E-3	0.94503000000000004	277	0.000077	0.39348	0.000020	241.90228999999999
sex	S1_442374832	1	57907800	2	57.907800000000002	8.5889999999999994E-2	0.91771999999999998	-0.000637	0.000035	0.99528000000000005	2.9069999999999999E-2	0.13108	0.71758999999999995	277	0.000622	0.39332	0.000004	240.55074999999999
sex	S1_360662683	1	58035300	2	58.035299999999999	1.0689	0.3448	5.629E-2	1.53346	0.21665000000000001	3.6249999999999998E-2	0.56079000000000001	0.45457999999999998	277	7.6800000000000002E-3	0.39054	0.000004	239.83878999999999
sex	S1_240084912	1	58241600	2	58.241599999999998	0.64873000000000003	0.52349999999999997	-0.024999	0.26318999999999998	0.60834999999999995	5.4469999999999998E-2	1.1044499999999999	0.29421000000000003	277	4.6800000000000001E-3	0.38828000000000001	0.000949	240.46742
sex	S1_257933968	1	58396700	2	58.396700000000003	0.94486000000000003	0.38999	2.2530000000000001E-2	9.7780000000000006E-2	0.75475000000000003	8.8859999999999995E-2	1.7372099999999999	0.18859000000000001	277	6.7999999999999996E-3	0.39089000000000002	0.000004	239.01512
sex	S1_194104370	1	58620700	2	58.620699999999999	0.19516	0.82281000000000004	-0.035348	0.38596000000000003	0.53493999999999997	-0.013790	5.4949999999999999E-2	0.81484000000000001	277	1.41E-3	0.39279999999999998	0.000062	240.92209
sex	S1_134189329	1	58785300	2	58.785299999999999	0.53588000000000002	0.58575999999999995	-0.013221	7.6920000000000002E-2	0.78173000000000004	5.0229999999999997E-2	0.93994	0.33313999999999999	277	3.8700000000000002E-3	0.39205000000000001	0.000004	240.84564
sex	S1_162695358	1	58827200	2	58.827199999999998	0.26219999999999999	0.76954999999999996	-0.024272	0.18376999999999999	0.66849000000000003	3.9579999999999997E-2	0.46715000000000001	0.49486999999999998	277	1.9E-3	0.39282	0.000004	241.15127000000001
sex	S1_179976249	1	59138400	2	59.138399999999997	0.42575000000000002	0.65371000000000001	-0.037358	0.42329	0.51583999999999997	4.4359999999999997E-2	0.54408999999999996	0.46137	277	3.0699999999999998E-3	0.39235999999999999	0.000004	240.48276999999999
sex	S1_105772420	1	59362800	2	59.3628	0.16336999999999999	0.84936	-0.017292	9.7530000000000006E-2	0.75505	-0.028776	0.23710000000000001	0.62670000000000003	277	1.1800000000000001E-3	0.39185999999999999	0.000344	241.18472
sex	S1_75469596	1	59633200	2	59.633200000000002	0.32451000000000002	0.72316000000000003	3.3899999999999998E-3	3.5899999999999999E-3	0.95223000000000002	-0.046925	0.59841999999999995	0.43985000000000002	277	2.3500000000000001E-3	0.39263999999999999	0.000004	240.9699
sex	S1_2678713	1	59661700	2	59.661700000000003	1.2378499999999999	0.29160999999999998	6.4200000000000004E-3	1.7340000000000001E-2	0.89532	7.5329999999999994E-2	1.7369699999999999	0.18862000000000001	277	8.8900000000000003E-3	0.39006999999999997	0.000004	239.78421
sex	S1_52657561	1	59901300	2	59.901299999999999	1.2120000000000001E-2	0.98794999999999999	-0.009533	2.3689999999999999E-2	0.87778999999999996	2.8400000000000001E-3	2.2399999999999998E-3	0.96230000000000004	277	0.000088	0.39352999999999999	0.000004	241.55651
sex	S1_73769004	1	60127900	2	60.127899999999997	0.96614	0.38183	3.0470000000000001E-2	0.23982999999999999	0.62472000000000005	-0.074690	1.4649300000000001	0.22717999999999999	277	6.9499999999999996E-3	0.39083000000000001	0.000004	239.42250000000001
sex	S1_104935981	1	60332000	2	60.332000000000001	0.50436000000000003	0.60445000000000004	-0.058587	1.0083200000000001	0.31619000000000003	-0.003651	3.5200000000000001E-3	0.95269999999999999	277	3.64E-3	0.39023000000000002	0.000525	240.34014999999999
sex	S1_24648234	1	60543700	2	60.543700000000001	0.18484999999999999	0.83133000000000001	1.5200000000000001E-3	0.000419	0.98368	4.0230000000000002E-2	0.29937999999999998	0.58470999999999995	277	1.34E-3	0.39304	0.000004	240.98831999999999
sex	S1_167180619	1	60805500	2	60.805500000000002	4.2139999999999997E-2	0.95874999999999999	-0.012927	5.024E-2	0.82281000000000004	8.7100000000000007E-3	2.128E-2	0.88414000000000004	277	0.000305	0.39339000000000002	0.000019	241.38955000000001
sex	S1_78244845	1	61123100	2	61.123100000000001	0.55659000000000003	0.57379999999999998	-0.000354	0.000040	0.99497000000000002	-0.058307	1.04897	0.30664000000000002	277	4.0200000000000001E-3	0.38984000000000002	0.000591	240.49848
sex	S1_464911724	1	61168900	2	61.168900000000001	2.51763	8.2500000000000004E-2	1.7440000000000001E-2	0.15512000000000001	0.69399	-0.114180	4.8385400000000001	2.8660000000000001E-2	277	1.7909999999999999E-2	0.38651999999999997	0.000004	237.43024
sex	S1_80616653	1	61507300	2	61.507300000000001	2.1831399999999999	0.11463	-0.075910	2.7328700000000001	9.9440000000000001E-2	6.0749999999999998E-2	1.41547	0.23516999999999999	277	1.5570000000000001E-2	0.38744000000000001	0.000004	237.57621
sex	S1_180348238	1	61811100	2	61.811100000000003	1.5678099999999999	0.21035000000000001	9.0509999999999993E-2	3.0964200000000002	7.9570000000000002E-2	-0.019274	0.12587000000000001	0.72302999999999995	277	1.123E-2	0.38832	0.000230	238.36626000000001
sex	S1_241975991	1	62114200	2	62.114199999999997	0.13782	0.87131000000000003	-0.025210	0.12767000000000001	0.72113000000000005	-0.033436	0.25042999999999999	0.61717	277	0.000997	0.39284999999999998	0.000092	241.18695
sex	S1_216265526	1	62507700	2	62.5077	0.58835999999999999	0.55593000000000004	-0.083284	0.81603000000000003	0.36713000000000001	9.6019999999999994E-2	1.1628400000000001	0.28182000000000001	277	4.2399999999999998E-3	0.39190000000000003	0.000004	240.3741
sex	S1_467929713	1	62650200	2	62.650199999999998	1.47966	0.22952	-0.066523	2.6384599999999998	0.10545	5.2209999999999999E-2	1.15354	0.28375	277	1.06E-2	0.38939000000000001	0.000004	239.63050999999999
sex	S1_334937009	1	63020100	2	63.020099999999999	0.33085999999999999	0.71858999999999995	-0.054790	0.57484999999999997	0.44899	7.7600000000000004E-3	1.3259999999999999E-2	0.90841000000000005	277	2.3900000000000002E-3	0.39262999999999998	0.000004	240.76831000000001
sex	S1_309282788	1	63337000	2	63.337000000000003	0.30589	0.73670999999999998	-0.007268	1.336E-2	0.90807000000000004	4.3240000000000001E-2	0.54035999999999995	0.46290999999999999	277	2.2100000000000002E-3	0.39269999999999999	0.000004	240.87610000000001
sex	S1_468114451	1	63390600	2	63.390599999999999	0.30198999999999998	0.73958999999999997	-0.020893	0.18243999999999999	0.66961000000000004	2.0039999999999999E-2	0.13885	0.70972000000000002	277	2.1800000000000001E-3	0.39271	0.000004	241.78043
sex	S1_304328868	1	63514500	2	63.514499999999998	0.32053999999999999	0.72602999999999995	1.56E-3	0.000746	0.97823000000000004	4.3880000000000002E-2	0.63953000000000004	0.42457	277	2.32E-3	0.39266000000000001	0.000004	240.80488
sex	S1_139902703	1	63802700	2	63.802700000000002	0.54979	0.57769999999999999	3.1719999999999998E-2	0.26698	0.60577999999999999	6.0900000000000003E-2	1.06281	0.30348000000000003	277	3.9699999999999996E-3	0.39201000000000003	0.000004	240.51014000000001
sex	S1_467969724	1	63972400	2	63.9724	0.21765999999999999	0.80454000000000003	-0.029922	0.37317	0.54178000000000004	2.32E-3	1.8600000000000001E-3	0.96565000000000001	277	1.57E-3	0.39177000000000001	0.000327	242.01201
sex	S1_305380569	1	64087200	2	64.087199999999996	0.33263999999999999	0.71731	-0.044994	0.39950000000000002	0.52786999999999995	9.1999999999999998E-3	2.1090000000000001E-2	0.88465000000000005	277	2.3999999999999998E-3	0.39262000000000002	0.000004	240.95473000000001
sex	S1_56026543	1	64579900	2	64.579899999999995	0.54930999999999996	0.57798000000000005	-0.013719	7.349E-2	0.78652	4.8899999999999999E-2	0.79340999999999995	0.37385000000000002	277	3.96E-3	0.39049	0.000420	240.87368000000001
sex	S1_467464186	1	64652800	2	64.652799999999999	3.1550000000000002E-2	0.96894999999999998	-0.009968	5.1720000000000002E-2	0.82027000000000005	1.1800000000000001E-3	0.000617	0.98019999999999996	277	0.000228	0.39319999999999999	0.000080	242.33963
sex	S1_87583263	1	64929500	2	64.929500000000004	0.86987000000000003	0.42015000000000002	-0.047859	1.0764100000000001	0.30041000000000001	3.5740000000000001E-2	0.49423	0.48264000000000001	277	6.2599999999999999E-3	0.3911	0.000004	240.17131000000001
sex	S1_212115962	1	65257800	2	65.257800000000003	0.48673	0.61516000000000004	-0.027132	0.27949000000000002	0.59745999999999999	4.1169999999999998E-2	0.63431999999999999	0.42646000000000001	277	3.5100000000000001E-3	0.39213999999999999	0.000015	240.64964000000001
sex	S1_124682374	1	65564300	2	65.564300000000003	6.0310000000000002E-2	0.94147999999999998	-0.008097	2.3439999999999999E-2	0.87844	-0.017823	0.10679	0.74407999999999996	277	0.000437	0.39278000000000002	0.000173	241.70484999999999
sex	S1_419588393	1	65968500	2	65.968500000000006	1.10111	0.33395999999999998	-0.057208	0.86165999999999998	0.35409000000000002	9.1370000000000007E-2	1.96346	0.16227	276	7.9299999999999995E-3	0.39185999999999999	0.000004	239.86780999999999
sex	S1_71769251	1	66315100	2	66.315100000000001	2.1736200000000001	0.11572	-0.084843	2.8412000000000002	9.3009999999999995E-2	6.216E-2	1.3102199999999999	0.25335000000000002	276	1.554E-2	0.38883000000000001	0.000004	238.21169
sex	S1_411658921	1	66726100	2	66.726100000000002	0.25352000000000002	0.77625	-0.029597	0.40854000000000001	0.52324000000000004	1.406E-2	7.7840000000000006E-2	0.78044999999999998	277	1.83E-3	0.39284999999999998	0.000004	241.37857
sex	S1_419237619	1	67115400	2	67.115399999999994	6.694E-2	0.93527000000000005	4.8199999999999996E-3	1.031E-2	0.91920000000000002	-0.018819	0.13347000000000001	0.71514	277	0.000485	0.39338000000000001	0.000004	241.85382000000001
sex	S1_143119031	1	67463200	2	67.463200000000001	2.0166499999999998	0.13506000000000001	-0.090322	3.2099299999999999	7.4289999999999995E-2	-0.063190	1.42058	0.23433000000000001	277	1.44E-2	0.38388	1.1100000000000001E-3	237.92287999999999
sex	S1_71272068	1	67709400	2	67.709400000000002	1.2355	0.29228999999999999	3.8550000000000001E-2	0.42208000000000001	0.51644000000000001	8.2250000000000004E-2	2.0124	0.15715000000000001	277	8.8699999999999994E-3	0.39007999999999998	0.000004	238.98808
sex	S1_202596723	1	68100400	2	68.100399999999993	0.41011999999999998	0.66396999999999995	4.2729999999999997E-2	0.80879999999999996	0.36925999999999998	2.2399999999999998E-3	1.7899999999999999E-3	0.96631	277	2.96E-3	0.39240000000000003	0.000004	241.03568999999999
sex	S1_105976358	1	68521500	2	68.521500000000003	0.66471000000000002	0.51524000000000003	-0.044654	0.64080000000000004	0.42410999999999999	5.9490000000000001E-2	1.06369	0.30327999999999999	277	4.79E-3	0.39128000000000002	0.000113	240.48439999999999
sex	S1_70663741	1	68938400	2	68.938400000000001	0.13993	0.86948000000000003	2.1850000000000001E-2	0.17813999999999999	0.67330999999999996	-0.012361	5.033E-2	0.82264999999999999	277	1.01E-3	0.39317000000000002	0.000004	241.60524000000001
sex	S1_94445758	1	69207000	2	69.206999999999994	0.26991999999999999	0.76363999999999999	-0.033862	0.14430000000000001	0.70433999999999997	5.876E-2	0.53971000000000002	0.46317999999999998	277	1.9499999999999999E-3	0.39279999999999998	0.000004	240.56030000000001
sex	S1_106697205	1	69428700	2	69.428700000000006	5.1020000000000003E-2	0.95026999999999995	1.5100000000000001E-2	6.0909999999999999E-2	0.80523999999999996	1.397E-2	5.1270000000000003E-2	0.82103999999999999	277	0.000369	0.39341999999999999	0.000004	241.07461000000001
sex	S1_98503712	1	69786400	2	69.7864	0.32538	0.72253000000000001	3.9530000000000003E-2	0.50495999999999996	0.47793000000000002	3.5479999999999998E-2	0.37431999999999999	0.54115999999999997	277	2.3500000000000001E-3	0.39263999999999999	0.000004	241.13733999999999
sex	S1_291394372	1	70311600	2	70.311599999999999	0.77666000000000002	0.46094000000000002	5.7419999999999999E-2	1.21529	0.27124999999999999	5.2909999999999999E-2	0.91257999999999995	0.34027000000000002	277	5.5900000000000004E-3	0.39137	0.000004	240.56649999999999
sex	S1_412017376	1	70895300	2	70.895300000000006	1.4252499999999999	0.24221000000000001	-0.041785	1.46156	0.22772000000000001	4.2709999999999998E-2	1.0713200000000001	0.30154999999999998	277	1.022E-2	0.38954	0.000004	239.82268999999999
sex	S1_157053410	1	71917500	2	71.917500000000004	1.42537	0.24218000000000001	6.8140000000000006E-2	2.0684100000000001	0.15151000000000001	1.8499999999999999E-2	0.12664	0.72221999999999997	277	1.022E-2	0.38696000000000003	0.000711	239.28888000000001
sex	S1_24645885	1	73031400	2	73.031400000000005	6.3E-3	0.99372000000000005	0.000143	0.000009	0.99753999999999998	-0.004677	1.257E-2	0.91080000000000005	277	0.000046	0.39355000000000001	0.000004	241.98178999999999
sex	S1_169638384	1	73299200	2	73.299199999999999	0.81711999999999996	0.44277	-0.055699	1.1141099999999999	0.29210999999999998	4.6280000000000002E-2	0.71296000000000004	0.39918999999999999	277	5.8799999999999998E-3	0.39124999999999999	0.000004	239.84476000000001
sex	S1_83631815	1	73486400	2	73.486400000000003	1.03891	0.35521999999999998	6.0089999999999998E-2	1.5156000000000001	0.21933	-0.033259	0.70640000000000003	0.40137	277	7.4700000000000001E-3	0.39062999999999998	0.000004	239.88354000000001
sex	S1_85247449	1	73779000	2	73.778999999999996	0.70799999999999996	0.49352000000000001	-0.021914	0.21806	0.64088999999999996	-0.042980	1.1227799999999999	0.29025000000000001	277	5.1000000000000004E-3	0.39156000000000002	0.000004	240.54496
sex	S1_85130828	1	74178300	2	74.178299999999993	1.0370299999999999	0.35589999999999999	7.5900000000000004E-3	3.4250000000000003E-2	0.85331999999999997	-0.059766	2.0232899999999998	0.15604999999999999	274	7.5100000000000002E-3	0.39462999999999998	0.000004	240.45314999999999
sex	S1_418648727	1	74497600	2	74.497600000000006	6.9010000000000002E-2	0.93332999999999999	6.8199999999999997E-3	1.7090000000000001E-2	0.89610000000000001	1.7690000000000001E-2	0.10868	0.74190999999999996	275	0.000502	0.39613999999999999	0.000004	240.46561
sex	S1_21601768	1	74672400	2	74.672399999999996	0.71464000000000005	0.49026999999999998	-0.000767	0.000164	0.98978999999999995	-0.050095	1.4291	0.23294000000000001	277	5.1500000000000001E-3	0.39154	0.000004	240.16109
sex	S1_304175742	1	74918500	2	74.918499999999995	0.32745999999999997	0.72102999999999995	-0.047671	0.62944	0.42824000000000001	-0.004726	6.3400000000000001E-3	0.93659000000000003	277	2.3700000000000001E-3	0.39113999999999999	0.000413	240.84027
sex	S1_142146692	1	75264800	2	75.264799999999994	0.25923000000000002	0.77183000000000002	-0.008189	1.959E-2	0.88878999999999997	4.1209999999999997E-2	0.51827000000000001	0.47219	277	1.8699999999999999E-3	0.39283000000000001	0.000004	241.01622
sex	S1_457916992	1	75646300	2	75.646299999999997	1.3329200000000001	0.26540000000000002	2.2200000000000002E-3	3.3700000000000002E-3	0.95374000000000003	-0.069672	2.6638700000000002	0.10378999999999999	277	9.5600000000000008E-3	0.38979999999999998	0.000004	239.57862
sex	S1_475964474	1	76058600	2	76.058599999999998	1.3018799999999999	0.27367999999999998	7.6270000000000004E-2	2.3672399999999998	0.12504999999999999	4.6530000000000002E-2	0.76382000000000005	0.38290000000000002	277	9.3399999999999993E-3	0.38919999999999999	0.000192	239.33194
sex	S1_304334565	1	76683200	2	76.683199999999999	0.67559000000000002	0.50970000000000004	-0.046014	1.10026	0.29513	1.5509999999999999E-2	9.5430000000000001E-2	0.75761999999999996	276	4.8900000000000002E-3	0.38962000000000002	0.000817	241.35927000000001
sex	S1_111271914	1	76689700	2	76.689700000000002	0.98833000000000004	0.37351000000000001	0.11024	1.59537	0.20763000000000001	-0.056972	0.39137	0.53210000000000002	277	7.11E-3	0.38915	0.000446	240.07309000000001
sex	S1_458602779	1	77307400	2	77.307400000000001	0.50821000000000005	0.60214000000000001	-0.035876	0.51758999999999999	0.47248000000000001	2.683E-2	0.24021000000000001	0.62444	277	3.6700000000000001E-3	0.39212000000000002	0.000004	240.92929000000001
sex	S1_139818898	1	77464400	2	77.464399999999998	0.94906999999999997	0.38835999999999998	5.8040000000000001E-2	1.11229	0.29250999999999999	-0.073478	1.60503	0.20626	277	6.8300000000000001E-3	0.38518999999999998	1.57E-3	240.23271
sex	S1_355261289	1	77954000	2	77.953999999999994	0.91403999999999996	0.40211000000000002	5.0369999999999998E-2	1.0775600000000001	0.30014999999999997	-0.021705	0.16163	0.68796999999999997	277	6.5799999999999999E-3	0.39097999999999999	0.000004	240.37331
sex	S1_443677798	1	78059200	2	78.059200000000004	0.16957	0.84411999999999998	-0.027599	0.33895999999999998	0.56091000000000002	0.000224	0.000018	0.99656999999999996	277	1.23E-3	0.39307999999999998	0.000004	241.52498
sex	S1_306989472	1	78383300	2	78.383300000000006	0.66647000000000001	0.51434000000000002	-0.023421	0.18759999999999999	0.66525999999999996	-0.052100	0.86558999999999997	0.35299000000000003	277	4.7999999999999996E-3	0.39167999999999997	0.000004	240.02689000000001
sex	S1_148179284	1	78608600	2	78.608599999999996	0.63553000000000004	0.53042999999999996	-0.018627	0.20527999999999999	0.65085000000000004	4.9570000000000003E-2	0.89093	0.34605000000000002	277	4.5799999999999999E-3	0.39176	0.000004	240.96521999999999
sex	S1_71205403	1	78693400	2	78.693399999999997	0.98090999999999995	0.37626999999999999	-0.013918	8.1110000000000002E-2	0.77602000000000004	7.2859999999999994E-2	1.8289	0.17735999999999999	277	7.0600000000000003E-3	0.39079000000000003	0.000004	239.79202000000001
sex	S1_71272140	1	79135900	2	79.135900000000007	0.39056999999999997	0.67703999999999998	1.907E-2	0.13628999999999999	0.71228000000000002	4.9299999999999997E-2	0.76820999999999995	0.38152999999999998	277	2.82E-3	0.39245999999999998	0.000004	241.10599999999999
sex	S1_105664193	1	79402800	2	79.402799999999999	0.78529000000000004	0.45700000000000002	-0.045444	0.78173000000000004	0.37737999999999999	1.9120000000000002E-2	9.8919999999999994E-2	0.75336000000000003	277	5.6600000000000001E-3	0.38807999999999998	0.000898	240.76372000000001
sex	S1_89802648	1	79758300	2	79.758300000000006	0.75261999999999996	0.47209000000000001	5.808E-2	1.4448399999999999	0.23039000000000001	2.35E-2	0.20416000000000001	0.65173999999999999	277	5.4200000000000003E-3	0.38767000000000001	1.0399999999999999E-3	240.40862999999999
sex	S1_341516778	1	80207000	2	80.206999999999994	0.25195000000000001	0.77746000000000004	2.8580000000000001E-2	0.39478999999999997	0.53030999999999995	4.28E-3	5.7400000000000003E-3	0.93967999999999996	277	1.82E-3	0.39284999999999998	0.000004	241.72326000000001
sex	S1_326800170	1	80288100	2	80.2881	0.98099999999999998	0.37624000000000002	-0.000283	0.000030	0.99560999999999999	-0.076885	1.9482200000000001	0.16389999999999999	276	7.0800000000000004E-3	0.39077000000000001	0.000321	240.28303
sex	S1_377107383	1	80678000	2	80.677999999999997	2.62574	7.4190000000000006E-2	-0.113450	4.6104700000000003	3.2649999999999998E-2	4.5839999999999999E-2	0.6512	0.42037999999999998	277	1.866E-2	0.38622000000000001	0.000004	236.34889000000001
sex	S1_89477820	1	81040300	2	81.040300000000002	0.38695000000000002	0.67949000000000004	-0.052787	0.76876	0.38135999999999998	1.397E-2	5.7439999999999998E-2	0.81076999999999999	277	2.8E-3	0.39246999999999999	0.000004	240.81349
sex	S1_455319509	1	81444200	2	81.444199999999995	2.179E-2	0.97843999999999998	2.3700000000000001E-3	1.01E-3	0.97465999999999997	-0.012451	3.2590000000000001E-2	0.85685999999999996	277	0.000158	0.39351000000000003	0.000004	241.26653999999999
sex	S1_117740259	1	81576600	2	81.576599999999999	0.55003000000000002	0.57755999999999996	3.7109999999999997E-2	0.79442000000000002	0.37353999999999998	4.487E-2	0.73019000000000001	0.39356000000000002	277	3.9699999999999996E-3	0.38954	0.000681	241.18631999999999
sex	S1_328411254	1	81718100	2	81.718100000000007	0.3427	0.71014999999999995	-0.008903	1.545E-2	0.90115999999999996	-0.046862	0.52541000000000004	0.46916000000000002	277	2.48E-3	0.39167999999999997	0.000253	240.59371999999999
sex	S1_140814535	1	82205500	2	82.205500000000001	0.21783	0.8044	1.455E-2	0.10636	0.74456999999999995	3.0089999999999999E-2	0.33162999999999998	0.56516999999999995	277	1.58E-3	0.39295000000000002	0.000004	241.50221999999999
sex	S1_419360260	1	82821800	2	82.821799999999996	0.33783000000000002	0.71360999999999997	-0.036322	0.67045999999999994	0.41360000000000002	-0.001478	0.000926	0.97574000000000005	277	2.4399999999999999E-3	0.39261000000000001	0.000004	241.34485000000001
sex	S1_342759719	1	83221500	2	83.221500000000006	0.68811	0.50339	-0.043221	0.59963999999999995	0.43937999999999999	3.8249999999999999E-2	0.41853000000000001	0.51820999999999995	277	4.96E-3	0.39161000000000001	0.000004	240.18593999999999
sex	S1_454039906	1	83770100	2	83.770099999999999	5.2920000000000002E-2	0.94847000000000004	6.3499999999999997E-3	1.2120000000000001E-2	0.91241000000000005	1.8630000000000001E-2	0.10548	0.74560000000000004	277	0.000383	0.39341999999999999	0.000004	241.77375000000001
sex	S1_382727744	1	84173400	2	84.173400000000001	0.10599	0.89946999999999999	-0.014465	9.7879999999999995E-2	0.75463000000000002	1.627E-2	0.10544000000000001	0.74565000000000003	276	0.000770	0.39454	0.000004	242.38273000000001
sex	S1_245906568	1	84574400	2	84.574399999999997	0.72255999999999998	0.48642000000000002	-0.060487	1.2936399999999999	0.25635999999999998	-0.032955	0.37242999999999998	0.54218999999999995	277	5.2100000000000002E-3	0.39151999999999998	0.000004	240.08931000000001
sex	S1_294452738	1	84691800	2	84.691800000000001	0.24284	0.78456000000000004	5.28E-2	0.46933000000000002	0.49386999999999998	-0.026889	0.14051	0.70806000000000002	277	1.7600000000000001E-3	0.39277000000000001	0.000033	240.13103000000001
sex	S1_379777685	1	84787300	2	84.787300000000002	0.5504	0.57735000000000003	6.071E-2	0.99990000000000001	0.31820999999999999	-0.012348	4.5530000000000001E-2	0.83118999999999998	277	3.9699999999999996E-3	0.39200000000000002	0.000004	240.16141999999999
sex	S1_361677355	1	85167800	2	85.1678	2.2210000000000001E-2	0.97802999999999995	5.0299999999999997E-3	6.79E-3	0.93439000000000005	1.321E-2	4.3749999999999997E-2	0.83448	277	0.000161	0.39328999999999997	0.000063	241.81055000000001
sex	S1_445531483	1	85733500	2	85.733500000000006	0.31386999999999998	0.73087000000000002	-0.046382	0.57767000000000002	0.44788	3.7359999999999997E-2	0.34864000000000001	0.55537000000000003	276	2.2799999999999999E-3	0.39315	0.000132	241.80042
sex	S1_175583743	1	85996000	2	85.995999999999995	0.90610000000000002	0.40528999999999998	4.3450000000000003E-2	1.0119400000000001	0.31531999999999999	6.3750000000000001E-2	1.39178	0.23912	277	6.5199999999999998E-3	0.39100000000000001	0.000004	240.47051999999999
sex	S1_120589007	1	86227800	2	86.227800000000002	2.2714099999999999	0.10509	-0.050943	1.0364	0.30954999999999999	0.10387	3.80599	5.2080000000000001E-2	277	1.619E-2	0.38718999999999998	0.000004	237.27262999999999
sex	S1_179274663	1	86573600	2	86.573599999999999	0.19899	0.81967999999999996	5.9300000000000004E-3	1.3990000000000001E-2	0.90593000000000001	3.3029999999999997E-2	0.36087999999999998	0.54851000000000005	277	1.4400000000000001E-3	0.39300000000000002	0.000004	241.33022
sex	S1_204928030	1	86853900	2	86.853899999999996	2.1623100000000002	0.11700000000000001	4.9700000000000001E-2	1.0825	0.29904999999999998	9.3189999999999995E-2	3.4379	6.4780000000000004E-2	277	1.542E-2	0.38750000000000001	0.000004	237.51927000000001
sex	S1_184687358	1	86886400	2	86.886399999999995	0.34276000000000001	0.71011000000000002	-0.025762	0.12066	0.72858999999999996	5.3289999999999997E-2	0.63829999999999998	0.42501	277	2.48E-3	0.39258999999999999	0.000004	240.53908000000001
sex	S1_80484531	1	87254700	2	87.2547	0.26318999999999998	0.76878999999999997	-0.029462	0.18299000000000001	0.66915000000000002	-0.022590	0.11465	0.73516000000000004	277	1.9E-3	0.39282	0.000004	240.91642999999999
sex	S1_86282650	1	87385500	2	87.385499999999993	1.81385	0.16496	7.0540000000000005E-2	1.8691199999999999	0.17269000000000001	8.5459999999999994E-2	2.4846900000000001	0.11609999999999999	277	1.2970000000000001E-2	0.38846000000000003	0.000004	238.20751000000001
sex	S1_458031693	1	87545300	2	87.545299999999997	0.41702	0.65942000000000001	-0.043804	0.49602000000000002	0.48185	2.596E-2	0.18063000000000001	0.67117000000000004	277	3.0100000000000001E-3	0.39115	0.000341	240.61612
sex	S1_451430908	1	87769000	2	87.769000000000005	0.13555	0.87329000000000001	-0.024911	9.3119999999999994E-2	0.76048000000000004	-0.015966	4.0140000000000002E-2	0.84135000000000004	277	0.000981	0.39317999999999997	0.000004	241.12258
sex	S1_306715312	1	87955000	2	87.954999999999998	0.58897999999999995	0.55559000000000003	-0.074344	0.81542999999999999	0.36731000000000003	4.1410000000000002E-2	0.32357999999999998	0.56993000000000005	277	4.2500000000000003E-3	0.39150000000000001	0.000112	239.41318999999999
sex	S1_189056564	1	88075100	2	88.075100000000006	4.45E-3	0.99556	-0.002028	1.4499999999999999E-3	0.96967000000000003	4.2199999999999998E-3	5.77E-3	0.93949000000000005	277	0.000032	0.39356000000000002	0.000004	241.80413999999999
sex	S1_258875651	1	88197500	2	88.197500000000005	0.92923999999999995	0.39607999999999999	-0.066092	1.09592	0.29608000000000001	3.082E-2	0.25877	0.61138000000000003	277	6.6899999999999998E-3	0.39045000000000002	0.000138	239.70923999999999
sex	S1_302679776	1	88418700	2	88.418700000000001	1.0040800000000001	0.36770999999999998	6.7150000000000001E-2	1.9322699999999999	0.16563	1.1509999999999999E-2	4.8399999999999999E-2	0.82603000000000004	277	7.2199999999999999E-3	0.39072000000000001	0.000004	239.83241000000001
sex	S1_304310599	1	88500000	2	88.5	0.68118000000000001	0.50687000000000004	-0.074375	1.2045300000000001	0.27338000000000001	4.1169999999999998E-2	0.43457000000000001	0.51029999999999998	277	4.9100000000000003E-3	0.39157999999999998	0.000020	239.91285999999999
sex	S1_167180366	1	88728200	2	88.728200000000001	0.96936	0.38061	-0.021979	0.15506	0.69404999999999994	7.2359999999999994E-2	1.7015	0.19317999999999999	277	6.9699999999999996E-3	0.39082	0.000004	239.56323
sex	S1_164840635	1	89030800	2	89.030799999999999	0.17988000000000001	0.83547000000000005	-0.005703	1.082E-2	0.91722000000000004	3.0949999999999998E-2	0.30797999999999998	0.57937000000000005	277	1.2999999999999999E-3	0.39306000000000002	0.000004	241.36992000000001
sex	S1_121732468	1	89117600	2	89.117599999999996	0.18521000000000001	0.83103000000000005	3.1019999999999999E-2	0.36960999999999999	0.54371000000000003	-0.015512	6.9750000000000006E-2	0.79190000000000005	277	1.34E-3	0.39304	0.000004	241.69962000000001
sex	S1_111183619	1	89372600	2	89.372600000000006	0.37047999999999998	0.69074999999999998	1.592E-2	9.7449999999999995E-2	0.75514999999999999	-0.036296	0.46689999999999998	0.49498999999999999	277	2.6800000000000001E-3	0.39108999999999999	0.000394	240.86796000000001
sex	S1_113322630	1	89695600	2	89.695599999999999	0.18179999999999999	0.83387	-0.029001	0.23493	0.62827	2.7730000000000001E-2	0.22298999999999999	0.63714000000000004	277	1.32E-3	0.39305000000000001	0.000004	241.34222
sex	S1_108755387	1	89823200	2	89.8232	0.22234999999999999	0.80078000000000005	-0.011613	5.6219999999999999E-2	0.81274000000000002	-0.028541	0.29903999999999997	0.58492999999999995	277	1.6100000000000001E-3	0.39293	0.000004	241.679
sex	S1_92464170	1	90021600	2	90.021600000000007	0.46210000000000001	0.63044999999999995	2.478E-2	0.19195000000000001	0.66164000000000001	4.2349999999999999E-2	0.55049000000000003	0.45874999999999999	277	3.3400000000000001E-3	0.39224999999999999	0.000004	240.70075
sex	S1_295006903	1	90373400	2	90.373400000000004	0.52705999999999997	0.59092999999999996	5.0450000000000002E-2	0.84689999999999999	0.35824	3.4430000000000002E-2	0.39937	0.52793999999999996	276	3.82E-3	0.39128000000000002	0.000467	240.80533
sex	S1_180921578	1	90509400	2	90.509399999999999	2.0457900000000002	0.13123000000000001	-0.103810	3.0220899999999999	8.3250000000000005E-2	9.7229999999999997E-2	2.5194399999999999	0.11360000000000001	277	1.46E-2	0.38782	0.000004	237.74299999999999
sex	S1_169485045	1	90685800	2	90.6858	0.83545999999999998	0.43476999999999999	-0.051443	0.88848000000000005	0.34671999999999997	5.6840000000000002E-2	1.04135	0.30840000000000001	277	6.0200000000000002E-3	0.39119999999999999	0.000004	239.85102000000001
sex	S1_309433803	1	91005000	2	91.004999999999995	1.5841000000000001	0.20699000000000001	3.5450000000000002E-2	0.56727000000000005	0.45199	-0.090162	2.8078099999999999	9.4939999999999997E-2	277	1.1339999999999999E-2	0.38603999999999999	0.000844	238.80044000000001
sex	S1_376689795	1	91085900	2	91.085899999999995	0.15645000000000001	0.85524999999999995	-0.025027	0.23136000000000001	0.63088999999999995	-0.024722	0.19017999999999999	0.66310999999999998	277	1.1299999999999999E-3	0.39308999999999999	0.000012	241.61691999999999
sex	S1_159315984	1	91522800	2	91.522800000000004	0.15701000000000001	0.85477999999999998	9.1699999999999993E-3	3.0890000000000001E-2	0.86060999999999999	2.8889999999999999E-2	0.28527999999999998	0.59369000000000005	277	1.14E-3	0.39312000000000002	0.000004	241.37699000000001
sex	S1_142894259	1	91568000	2	91.567999999999998	0.19247	0.82503000000000004	-0.030365	0.38379999999999997	0.53608999999999996	-0.001257	0.000569	0.98099000000000003	276	1.4E-3	0.39441999999999999	0.000004	242.23233999999999
sex	S1_205543069	1	91818100	2	91.818100000000001	0.52990999999999999	0.58926000000000001	-0.072466	1.0350600000000001	0.30986000000000002	1.5169999999999999E-2	6.021E-2	0.80633999999999995	277	3.82E-3	0.39206000000000002	0.000004	240.15378000000001
sex	S1_375265547	1	92128600	2	92.128600000000006	0.29568	0.74426000000000003	4.265E-2	0.57079000000000002	0.45058999999999999	8.1499999999999993E-3	2.0480000000000002E-2	0.88629999999999998	277	2.14E-3	0.39273000000000002	0.000004	241.18201999999999
sex	S1_269514527	1	92266700	2	92.2667	1.7795000000000001	0.17065	6.9769999999999999E-2	3.0890599999999999	7.9930000000000001E-2	-0.022509	0.20846000000000001	0.64832999999999996	277	1.273E-2	0.38693	0.000450	238.69825
sex	S1_156861645	1	92501100	2	92.501099999999994	4.8860000000000001E-2	0.95233000000000001	6.8900000000000003E-3	1.078E-2	0.91737000000000002	-0.014801	5.5109999999999999E-2	0.81457000000000002	277	0.000354	0.39180999999999999	0.000446	241.44817
sex	S1_164304434	1	92754900	2	92.754900000000006	0.58906999999999998	0.55554000000000003	8.3720000000000003E-2	0.81637000000000004	0.36703000000000002	0.08	1.0041	0.31719999999999998	277	4.2500000000000003E-3	0.39189000000000002	0.000004	239.85719
sex	S1_179086751	1	93050800	2	93.050799999999995	0.42730000000000001	0.65269999999999995	2.664E-2	0.25039	0.61719999999999997	4.369E-2	0.63351000000000002	0.42675000000000002	277	3.0899999999999999E-3	0.39234999999999998	0.000004	240.79042000000001
sex	S1_11181183	1	93408900	2	93.408900000000003	3.0127299999999999	5.0779999999999999E-2	0.10580000000000001	4.5140900000000004	3.4509999999999999E-2	-0.108550	4.1339699999999997	4.299E-2	277	2.1360000000000001E-2	0.38200000000000001	0.000872	236.36202
sex	S1_233327769	1	93483600	2	93.483599999999996	0.61177999999999999	0.54312000000000005	5.5620000000000003E-2	1.15368	0.28372000000000003	-0.004402	6.6E-3	0.93528999999999995	277	4.4099999999999999E-3	0.38995000000000002	0.000518	240.70589000000001
sex	S1_124682616	1	93910600	2	93.910600000000002	8.0259999999999998E-2	0.92288999999999999	-0.021296	0.12392	0.72509000000000001	-0.008468	2.0400000000000001E-2	0.88653999999999999	277	0.000581	0.39334000000000002	0.000004	241.20339000000001
sex	S1_10845664	1	94068400	2	94.068399999999997	1.15056	0.31796999999999997	-0.068163	0.51919000000000004	0.4718	-0.126180	2.0545499999999999	0.15287999999999999	277	8.2699999999999996E-3	0.38607000000000002	1.17E-3	239.47951
sex	S1_86285568	1	94234000	2	94.233999999999995	0.75258999999999998	0.47210999999999997	-0.019568	0.19087999999999999	0.66252999999999995	5.8439999999999999E-2	1.31932	0.25170999999999999	277	5.4200000000000003E-3	0.39134999999999998	0.000027	240.38072
sex	S1_10100588	1	94574400	2	94.574399999999997	2.2080799999999998	0.11185	-0.006435	1.4959999999999999E-2	0.90273999999999999	-0.101580	3.0645799999999999	8.1129999999999994E-2	277	1.5740000000000001E-2	0.38223000000000001	1.42E-3	237.83221
sex	S1_30989593	1	94606200	2	94.606200000000001	0.91359999999999997	0.40228999999999998	-0.018812	0.13009000000000001	0.71862000000000004	-0.072431	1.8053999999999999	0.18015999999999999	277	6.5700000000000003E-3	0.39097999999999999	0.000004	240.01222000000001
sex	S1_373951818	1	95048200	2	95.048199999999994	0.66283999999999998	0.51620999999999995	-0.047079	0.95206999999999997	0.33006000000000002	4.4490000000000002E-2	0.70225000000000004	0.40276000000000001	273	4.7999999999999996E-3	0.39401999999999998	0.000004	237.58136999999999
sex	S1_8801948	1	95116200	2	95.116200000000006	0.56610000000000005	0.56840000000000002	1.251E-2	7.1459999999999996E-2	0.78942999999999997	-0.056774	1.1239699999999999	0.28999000000000003	277	4.0800000000000003E-3	0.39195999999999998	0.000004	241.05375000000001
sex	S1_202592067	1	95526600	2	95.526600000000002	1.45441	0.23532	-0.093077	2.9039299999999999	8.949E-2	-0.013590	5.2330000000000002E-2	0.81921999999999995	277	1.043E-2	0.38945999999999997	0.000004	238.91192000000001
sex	S1_9966739	1	95597200	2	95.597200000000001	1.0206200000000001	0.36173	1.153E-2	7.3580000000000007E-2	0.78639000000000003	-0.073588	2.01416	0.15697	277	7.3400000000000002E-3	0.38474999999999998	1.64E-3	240.25658999999999
sex	S1_189198255	1	95837900	2	95.837900000000005	0.10517	0.9002	-0.022157	0.17047999999999999	0.68	1.392E-2	5.2979999999999999E-2	0.81813000000000002	277	0.000761	0.39327000000000001	0.000004	241.35475
sex	S1_134221817	1	96205700	2	96.205699999999993	1.1835199999999999	0.30775000000000002	7.1599999999999997E-3	2.2839999999999999E-2	0.87999000000000005	-0.078622	2.36232	0.12544	277	8.5000000000000006E-3	0.38999	0.000068	239.61006
sex	S1_259858079	1	96618900	2	96.618899999999996	7.4200000000000004E-3	0.99260999999999999	-0.003702	3.3800000000000002E-3	0.95365999999999995	-0.006814	1.145E-2	0.91486999999999996	277	0.000054	0.39355000000000001	0.000004	241.47011000000001
sex	S1_7625804	1	96752200	2	96.752200000000002	0.22389000000000001	0.79954999999999998	-0.007723	3.1579999999999997E-2	0.85907999999999995	-0.025951	0.34582000000000002	0.55696999999999997	277	1.6199999999999999E-3	0.39293	0.000004	241.99055999999999
sex	S1_52528108	1	96767200	2	96.767200000000003	0.96233000000000002	0.38328000000000001	2.9170000000000001E-2	0.23804	0.62600999999999996	6.1199999999999997E-2	1.0814999999999999	0.29926999999999998	277	6.9199999999999999E-3	0.39084000000000002	0.000004	239.26824999999999
sex	S1_34134377	1	97002600	2	97.002600000000001	0.85768999999999995	0.42526999999999998	2.1839999999999998E-2	0.11570999999999999	0.73399000000000003	7.0309999999999997E-2	1.22468	0.26940999999999998	277	6.1700000000000001E-3	0.38957999999999998	0.000430	239.74491
sex	S1_356961252	1	97348800	2	97.348799999999997	0.49362	0.61094999999999999	1.8169999999999999E-2	0.14334	0.70526999999999995	-0.046822	0.75505999999999995	0.38562999999999997	277	3.5599999999999998E-3	0.39216000000000001	0.000004	240.75424000000001
sex	S1_7692698	1	97555800	2	97.555800000000005	0.35085	0.70440000000000003	3.0630000000000001E-2	0.32679000000000002	0.56801999999999997	1.0919999999999999E-2	4.3610000000000003E-2	0.83474000000000004	277	2.5300000000000001E-3	0.39256999999999997	0.000004	241.78139999999999
sex	S1_69791146	1	97746400	2	97.746399999999994	1.15625	0.31618000000000002	-0.035189	0.40855000000000002	0.52324000000000004	6.0690000000000001E-2	1.0943000000000001	0.29643999999999998	277	8.3099999999999997E-3	0.39029999999999998	0.000004	239.60901000000001
sex	S1_7844222	1	97951000	2	97.950999999999993	0.35122999999999999	0.70413999999999999	-0.031088	0.47870000000000001	0.48959000000000003	3.7269999999999998E-2	0.54407000000000005	0.46138000000000001	277	2.5400000000000002E-3	0.39256999999999997	0.000004	241.8049
sex	S1_7735738	1	98587100	2	98.587100000000007	0.44085000000000002	0.64393999999999996	2.0060000000000001E-2	0.28383999999999998	0.59462000000000004	-0.027644	0.33400999999999997	0.56377999999999995	277	3.1800000000000001E-3	0.39230999999999999	0.000004	241.78027
sex	S1_7685194	1	99096300	2	99.096299999999999	0.10914	0.89663999999999999	2.0899999999999998E-3	2.5300000000000001E-3	0.95992	2.01E-2	0.18123	0.67064999999999997	277	0.000790	0.39326	0.000004	242.34352999999999
sex	S1_7643841	1	99498300	2	99.4983	1.78816	0.16919999999999999	2.3599999999999999E-2	0.36577999999999999	0.54581000000000002	7.3649999999999993E-2	3.1947999999999999	7.4969999999999995E-2	277	1.2789999999999999E-2	0.38739000000000001	0.000318	238.75226000000001
sex	S1_94902141	1	102229100	2	102.2291	5.4066200000000002	4.9699999999999996E-3	0.16495000000000001	10.70721	1.1999999999999999E-3	1.363E-2	6.9720000000000004E-2	0.79195000000000004	277	3.7690000000000001E-2	0.36557000000000001	3.6800000000000001E-3	231.72613999999999
sex	S1_79680232	1	102574200	2	102.5742	23.719830000000002	0.000000	0.19067999999999999	14.19408	0.000202	0.10874	3.94909	4.7890000000000002E-2	277	0.14660999999999999	0.33584000000000003	0.000003	198.81623999999999
sex	S1_333352232	1	103087300	2	103.0873	5.2174800000000001	5.9699999999999996E-3	-0.006781	2.3009999999999999E-2	0.87953000000000003	0.15748999999999999	9.5248699999999999	2.2300000000000002E-3	277	3.6409999999999998E-2	0.35303000000000001	7.4999999999999997E-3	232.67760000000001
sex	S1_29787870	1	103787400	2	103.78740000000001	0.70552999999999999	0.49474000000000001	6.053E-2	1.2846200000000001	0.25802999999999998	-0.025096	0.21432000000000001	0.64376999999999995	277	5.0800000000000003E-3	0.38978000000000002	0.000492	240.61689000000001
sex	S1_155938156	1	104449900	2	104.4499	4.4575199999999997	1.244E-2	9.0520000000000003E-2	3.57748	5.9610000000000003E-2	0.13517000000000001	6.7736299999999998	9.75E-3	277	3.1280000000000002E-2	0.35382000000000002	7.8700000000000003E-3	233.82848000000001
sex	S1_206587467	1	105190200	2	105.1902	0.58794000000000002	0.55615999999999999	-0.042526	0.78495000000000004	0.37640000000000001	4.1840000000000002E-2	0.67076999999999998	0.41349000000000002	277	4.2399999999999998E-3	0.38358999999999999	2.3E-3	240.83358999999999
sex	S1_263607508	1	105819500	2	105.81950000000001	3.7902300000000002	2.3779999999999999E-2	0.11038000000000001	4.9665699999999999	2.665E-2	7.6789999999999997E-2	2.2875700000000001	0.13156000000000001	277	2.6720000000000001E-2	0.36286000000000002	5.7200000000000003E-3	234.89644000000001
sex	S1_124941205	1	106152900	2	106.1529	21.006419999999999	0.000000	-0.154620	8.5967500000000001	3.65E-3	0.14582000000000001	6.3777900000000001	1.2120000000000001E-2	277	0.13205	0.31773000000000001	6.8300000000000001E-3	204.00021000000001
sex	S1_215069412	1	106525500	2	106.52549999999999	3.7134	2.562E-2	8.7730000000000002E-2	3.25386	7.2349999999999998E-2	0.12216	4.9531000000000001	2.6849999999999999E-2	277	2.6190000000000001E-2	0.36515999999999998	5.11E-3	234.83158
sex	S1_133842895	1	108141600	2	108.1416	3.8815	2.1760000000000002E-2	-0.081229	3.34809	6.837E-2	0.10883	4.9562999999999997	2.681E-2	275	2.75E-2	0.38525999999999999	0.000004	233.58875
sex	S1_136808951	1	108961000	2	108.961	6.3710000000000003E-2	0.93828999999999996	1.5480000000000001E-2	9.1850000000000001E-2	0.76205999999999996	-0.000108	0.000004	0.99846999999999997	276	0.000463	0.39467999999999998	0.000004	243.32191
sex	S1_264474243	1	109609100	2	109.6091	0.18490000000000001	0.83128999999999997	-0.009555	4.7719999999999999E-2	0.82725000000000004	-0.032606	0.36609000000000003	0.54564999999999997	274	1.3500000000000001E-3	0.39700000000000002	0.000004	242.47116
sex	S1_13622926	1	110504500	2	110.50449999999999	0.22572	0.79808999999999997	-0.027850	0.34143000000000001	0.55947999999999998	-0.010685	4.4490000000000002E-2	0.83309999999999995	277	1.6299999999999999E-3	0.39229000000000003	0.000178	241.71664000000001
sex	S1_463190801	1	111236500	2	111.23650000000001	0.13492000000000001	0.87383999999999995	-0.003696	4.64E-3	0.94572000000000001	2.562E-2	0.25463999999999998	0.61423000000000005	277	0.000976	0.39317999999999997	0.000004	242.07785999999999
sex	S1_283524001	1	111358800	2	111.3588	2.3456100000000002	9.7699999999999995E-2	-0.023988	0.24206	0.62311000000000005	-0.095857	2.9052199999999999	8.9419999999999999E-2	277	1.6709999999999999E-2	0.38699	0.000004	237.67698999999999
sex	S1_457655847	1	111670100	2	111.67010000000001	1.1592199999999999	0.31524999999999997	8.7470000000000006E-2	2.2531699999999999	0.13447999999999999	3.569E-2	0.50678000000000001	0.47714000000000001	277	8.3300000000000006E-3	0.38450000000000001	1.6000000000000001E-3	239.69325000000001
sex	S1_31808997	1	111834500	2	111.83450000000001	0.14248	0.86726999999999999	-0.012295	6.1280000000000001E-2	0.80466000000000004	2.9069999999999999E-2	0.27993000000000001	0.59718000000000004	277	1.0300000000000001E-3	0.39240000000000003	0.000212	241.98729
sex	S1_459682583	1	112723200	2	112.72320000000001	0.81494999999999995	0.44375999999999999	-0.058885	1.4745299999999999	0.22570000000000001	-0.038369	0.49038999999999999	0.48436000000000001	269	5.96E-3	0.39898	0.000004	237.01408000000001
sex	S1_234123267	1	113290800	2	113.2908	0.28481000000000001	0.75238000000000005	3.5619999999999999E-2	0.52331000000000005	0.47005000000000002	-0.007162	3.2550000000000003E-2	0.85694999999999999	277	2.0600000000000002E-3	0.39276	0.000004	241.37861000000001
sex	S1_406403817	1	113637800	2	113.6378	1.10507	0.33265	4.0400000000000002E-3	7.8200000000000006E-3	0.92961000000000005	6.1440000000000002E-2	2.2014900000000002	0.13902	277	7.9399999999999991E-3	0.38629999999999998	1.14E-3	239.83634000000001
sex	S1_80072591	1	114033100	2	114.0331	0.30459000000000003	0.73767000000000005	2.801E-2	0.28111000000000003	0.59640000000000004	2.2929999999999999E-2	0.32275999999999999	0.57040999999999997	277	2.2000000000000001E-3	0.39269999999999999	0.000004	241.19253
sex	S1_425565639	1	114346200	2	114.3462	2.2467199999999998	0.10768	6.1870000000000001E-2	1.60425	0.20637	-0.093424	2.9018600000000001	8.9599999999999999E-2	277	1.601E-2	0.38725999999999999	0.000004	237.40591000000001
sex	S1_85152132	1	114507300	2	114.5073	1.4700500000000001	0.23171	4.836E-2	0.76248000000000005	0.38330999999999998	0.10990999999999999	2.9399799999999998	8.7529999999999997E-2	277	1.0540000000000001E-2	0.38743	0.000550	239.25403
sex	S1_68231803	1	114694000	2	114.694	0.60068999999999995	0.54915000000000003	-0.052569	0.78732999999999997	0.37568000000000001	2.8139999999999998E-2	0.46837000000000001	0.49431000000000003	277	4.3299999999999996E-3	0.39185999999999999	0.000004	240.45769999999999
sex	S1_68602525	1	114959400	2	114.9594	6.3140000000000002E-2	0.93883000000000005	-0.004928	9.8600000000000007E-3	0.92096999999999996	-0.015475	7.8009999999999996E-2	0.78022000000000002	274	0.000455	0.39441999999999999	0.000004	240.13657000000001
sex	S1_140599160	1	115281300	2	115.2813	0.22739000000000001	0.79676000000000002	4.1480000000000003E-2	0.44927	0.50324000000000002	2.8420000000000001E-2	0.17482	0.67618999999999996	277	1.64E-3	0.39291999999999999	0.000004	241.64922999999999
sex	S1_59700749	1	115379900	2	115.37990000000001	0.69223999999999997	0.50131999999999999	2.1600000000000001E-2	0.11928999999999999	0.73007	-0.049369	0.55217000000000005	0.45806000000000002	276	4.9899999999999996E-3	0.39287	0.000020	241.23739
sex	S1_153567660	1	115562700	2	115.56270000000001	0.89629999999999999	0.40926000000000001	-0.085038	1.67367	0.19685	3.5880000000000002E-2	0.25353999999999999	0.61499000000000004	277	6.45E-3	0.38918000000000003	0.000509	240.29526999999999
sex	S1_156833155	1	115714500	2	115.7145	0.10145999999999999	0.90354999999999996	-0.018142	0.20175999999999999	0.65366000000000002	-0.002333	1.91E-3	0.96518999999999999	274	0.000735	0.39434000000000002	0.000004	240.38541000000001
sex	S1_401335146	1	115833300	2	115.83329999999999	1.8890000000000001E-2	0.98129	-0.011036	3.7690000000000001E-2	0.84621999999999997	0.000309	0.000033	0.99544999999999995	277	0.000137	0.39351000000000003	0.000004	241.60952
sex	S1_160179258	1	115915100	2	115.9151	0.79115999999999997	0.45435999999999999	9.0529999999999999E-2	1.02921	0.31125000000000003	-0.115260	1.57796	0.21013999999999999	272	5.7800000000000004E-3	0.39621000000000001	0.000490	240.16612000000001
sex	S1_285902020	1	116025400	2	116.0254	0.79713000000000001	0.45166000000000001	6.8070000000000006E-2	1.26166	0.26230999999999999	5.9020000000000003E-2	0.84813000000000005	0.35787999999999998	277	5.7400000000000003E-3	0.39130999999999999	0.000004	240.18362999999999
sex	S1_159690842	1	116122800	2	116.1228	0.75417000000000001	0.47137000000000001	3.5869999999999999E-2	0.42169000000000001	0.51663999999999999	7.5819999999999999E-2	1.502	0.22141	276	5.3600000000000002E-3	0.38983000000000001	0.000004	239.47559000000001
sex	S1_269922297	1	116338100	2	116.3381	0.92081999999999997	0.39940999999999999	5.3429999999999998E-2	0.64714000000000005	0.42182999999999998	3.2230000000000002E-2	0.18071000000000001	0.67110000000000003	277	6.6299999999999996E-3	0.39095999999999997	0.000004	240.24332999999999
sex	S1_411958987	1	116456800	2	116.4568	0.18643000000000001	0.83001999999999998	1.108E-2	1.9140000000000001E-2	0.89007000000000003	3.5470000000000002E-2	0.25994	0.61056999999999995	277	1.3500000000000001E-3	0.39304	0.000004	240.30751000000001
sex	S1_262036070	1	116561200	2	116.5612	0.76488	0.46638000000000002	-0.020920	0.20998	0.64714000000000005	4.6690000000000002E-2	0.82565999999999995	0.36432999999999999	275	5.4599999999999996E-3	0.39116000000000001	0.000004	238.46922000000001
sex	S1_394721833	1	116674000	2	116.67400000000001	0.88546999999999998	0.41369	-0.274160	1.7464999999999999	0.18740999999999999	4.6879999999999998E-2	0.2429	0.62251000000000001	277	6.3699999999999998E-3	0.39106000000000002	0.000004	237.39766
sex	S1_457369700	1	116815100	2	116.8151	0.26349	0.76856000000000002	8.4260000000000002E-2	0.49554999999999999	0.48205999999999999	-0.004714	3.8400000000000001E-3	0.95060999999999996	277	1.9E-3	0.39282	0.000004	239.82762
sex	S1_265180003	1	116831600	2	116.83159999999999	0.50183999999999995	0.60597999999999996	5.1700000000000001E-3	1.315E-2	0.90876999999999997	4.9340000000000002E-2	0.83930000000000005	0.3604	274	3.65E-3	0.39517999999999998	0.000274	241.72875999999999
sex	S1_275608764	1	117199300	2	117.19929999999999	1.8246599999999999	0.16322	-0.080588	0.49609999999999999	0.48181000000000002	2.0959999999999999E-2	3.5159999999999997E-2	0.85140000000000005	276	1.308E-2	0.38968999999999998	0.000004	239.48209
sex	S1_451783923	1	117341200	2	117.3412	0.47403000000000001	0.623	-0.059230	0.94220999999999999	0.33256000000000002	-0.007592	2.06E-2	0.88597999999999999	277	3.4199999999999999E-3	0.39222000000000001	0.000004	240.44812999999999
sex	S1_240964509	1	118219400	2	118.21939999999999	0.43446000000000001	0.64807000000000003	5.0900000000000001E-2	0.55708000000000002	0.45609	-0.005113	4.96E-3	0.94393000000000005	271	3.16E-3	0.39744000000000002	0.000004	237.93199000000001
sex	S1_370283713	1	118281700	2	118.2817	0.80747999999999998	0.44702999999999998	3.8280000000000002E-2	0.48886000000000002	0.48502000000000001	-0.057530	1.04823	0.30681000000000003	277	5.8100000000000001E-3	0.38901000000000002	0.000625	239.89590000000001
sex	S1_169843836	1	118464500	2	118.4645	0.36574000000000001	0.69401999999999997	3.9579999999999997E-2	0.45672000000000001	0.49973000000000001	2.274E-2	0.26039000000000001	0.61026000000000002	277	2.64E-3	0.39151999999999998	0.000279	241.02605
sex	S1_110920082	1	118668900	2	118.66889999999999	3.6110000000000003E-2	0.96453999999999995	1.345E-2	6.837E-2	0.79391999999999996	-0.000756	0.000292	0.98638000000000003	277	0.000261	0.39345999999999998	0.000004	242.00740999999999
sex	S1_101818714	1	119123700	2	119.1237	0.44130999999999998	0.64365000000000006	7.5480000000000005E-2	0.86397999999999997	0.35343999999999998	-0.018742	7.3150000000000007E-2	0.78700999999999999	277	3.1900000000000001E-3	0.39230999999999999	0.000004	240.19505000000001
sex	S1_129837616	1	119658300	2	119.6583	5.4572200000000004	4.7400000000000003E-3	-0.140590	10.89967	1.09E-3	-0.012089	8.0530000000000004E-2	0.77678999999999998	277	3.8030000000000001E-2	0.37859999999999999	0.000004	231.97084000000001
sex	S1_97751979	1	120631400	2	120.6314	0.58526	0.55764999999999998	5.7340000000000002E-2	0.42433999999999999	0.51532	7.1260000000000004E-2	0.98012999999999995	0.32302999999999998	277	4.2199999999999998E-3	0.39190999999999998	0.000004	239.35756000000001
sex	S1_211355463	1	120847600	2	120.8476	0.24506	0.78283000000000003	9.9600000000000001E-3	3.96E-3	0.94984000000000002	6.3850000000000004E-2	0.49010999999999999	0.48447000000000001	277	1.7700000000000001E-3	0.39287	0.000004	239.01705000000001
sex	S1_178404181	1	122097500	2	122.0975	3.8108	2.3310000000000001E-2	0.12131	7.5826200000000004	6.2899999999999996E-3	3.0799999999999998E-3	5.2599999999999999E-3	0.94223999999999997	276	2.6950000000000002E-2	0.38329999999999997	0.000004	234.83734000000001
sex	S1_208968670	1	122763800	2	122.7638	1.87649	0.15508	9.4409999999999994E-2	3.3584000000000001	6.794E-2	5.1529999999999999E-2	0.96825000000000006	0.32597999999999999	277	1.341E-2	0.38829000000000002	0.000004	237.86565999999999
sex	S1_179142681	1	123311000	2	123.31100000000001	3.5229300000000001	3.0849999999999999E-2	-0.009043	2.6460000000000001E-2	0.87090999999999996	0.14443	6.9584999999999999	8.8199999999999997E-3	277	2.4879999999999999E-2	0.38377	0.000004	234.52287999999999
sex	S1_229854935	1	123772400	2	123.7724	0.49767	0.60848999999999998	-0.064347	0.82521	0.36445	-0.018223	6.9000000000000006E-2	0.79298999999999997	277	3.5899999999999999E-3	0.39100000000000001	0.000318	239.68718999999999
sex	S1_422527173	1	123898500	2	123.8985	2.9870000000000001E-2	0.97057000000000004	-0.038172	5.8259999999999999E-2	0.80944000000000005	6.5599999999999999E-3	4.1900000000000001E-3	0.94845999999999997	277	0.000216	0.39348	0.000004	239.87039999999999
sex	S1_294293027	1	124051400	2	124.0514	0.20852000000000001	0.81191000000000002	2.8539999999999999E-2	0.17385999999999999	0.67703000000000002	-0.014433	5.1060000000000001E-2	0.82138999999999995	277	1.5100000000000001E-3	0.39296999999999999	0.000004	240.52522999999999
sex	S1_377068245	1	124173200	2	124.17319999999999	0.96740000000000004	0.38135000000000002	-0.061055	0.80711999999999995	0.36975999999999998	3.3239999999999999E-2	0.27321000000000001	0.60160999999999998	277	6.96E-3	0.39083000000000001	0.000004	238.94855999999999
sex	S1_140266497	1	124333400	2	124.3334	2.32376	9.9820000000000006E-2	-0.094218	0.54310000000000003	0.46177000000000001	0.16086	3.6525699999999999	5.7020000000000001E-2	277	1.6549999999999999E-2	0.38705000000000001	0.000004	235.28484
sex	S1_88948215	1	124431200	2	124.4312	1.0048299999999999	0.36743999999999999	-0.123630	1.9410799999999999	0.16467000000000001	6.9540000000000005E-2	0.83426999999999996	0.36183999999999999	277	7.2300000000000003E-3	0.39072000000000001	0.000004	238.42801
sex	S1_73871077	1	124505100	2	124.5051	0.15081	0.86007999999999996	1.9939999999999999E-2	7.3690000000000005E-2	0.78624000000000005	3.7350000000000001E-2	0.29808000000000001	0.58552999999999999	277	1.09E-3	0.39313999999999999	0.000004	240.35300000000001
sex	S1_140243020	1	124657000	2	124.657	1.7687600000000001	0.17247000000000001	-0.074995	1.7919799999999999	0.18179000000000001	-0.099787	3.0671900000000001	8.1000000000000003E-2	277	1.265E-2	0.38858999999999999	0.000004	237.71502000000001
sex	S1_97752124	1	124807500	2	124.8075	0.19119	0.82608999999999999	-0.016663	4.4019999999999997E-2	0.83398000000000005	3.4270000000000002E-2	0.20705000000000001	0.64944999999999997	277	1.3799999999999999E-3	0.39301999999999998	0.000004	240.19896
sex	S1_413690875	1	125056700	2	125.05670000000001	0.68352999999999997	0.50568000000000002	-0.069648	0.43281999999999998	0.51115999999999995	5.008E-2	0.40076000000000001	0.52722000000000002	277	4.9300000000000004E-3	0.39162999999999998	0.000004	239.27109999999999
sex	S1_42270090	1	125283100	2	125.2831	1.5486200000000001	0.21437999999999999	9.2609999999999998E-2	2.4230900000000002	0.1207	9.2219999999999996E-2	2.5006699999999999	0.11494	277	1.1089999999999999E-2	0.38919999999999999	0.000004	238.11004
sex	S1_166483672	1	125383200	2	125.3832	1.8199799999999999	0.16397	0.11217000000000001	2.98224	8.5300000000000001E-2	9.0929999999999997E-2	2.09796	0.14863000000000001	277	1.3010000000000001E-2	0.38844000000000001	0.000004	237.31396000000001
sex	S1_321535689	1	125511000	2	125.511	0.22245000000000001	0.80069999999999997	-0.066852	0.39606000000000002	0.52964999999999995	2.8400000000000001E-3	1.2999999999999999E-3	0.97128000000000003	277	1.6100000000000001E-3	0.39293	0.000004	239.64071000000001
sex	S1_431093725	1	125800000	2	125.8	0.63353999999999999	0.53147999999999995	-0.059294	0.82518000000000002	0.36446000000000001	6.2039999999999998E-2	0.94762999999999997	0.33117999999999997	277	4.5700000000000003E-3	0.39172000000000001	0.000017	240.27225000000001
sex	S1_343078613	1	126121700	2	126.1217	0.55057999999999996	0.57725000000000004	-0.068280	1.0378000000000001	0.30923	3.1E-2	0.20763000000000001	0.64898999999999996	277	3.9699999999999996E-3	0.39119999999999999	0.000224	239.68897999999999
sex	S1_164052280	1	126357900	2	126.3579	0.79876999999999998	0.45091999999999999	8.6499999999999997E-3	3.4040000000000001E-2	0.85375999999999996	6.1800000000000001E-2	1.49197	0.22295000000000001	277	5.7499999999999999E-3	0.39129999999999998	0.000004	240.38101
sex	S1_126252277	1	126740200	2	126.7402	0.24634	0.78183000000000002	2.2530000000000001E-2	0.21096999999999999	0.64637	2.598E-2	0.25986999999999999	0.61062000000000005	276	1.7799999999999999E-3	0.39288000000000001	0.000212	241.62849
sex	S1_233363441	1	126996900	2	126.9969	1.6392500000000001	0.19600999999999999	-0.041017	0.63314000000000004	0.42688999999999999	8.6529999999999996E-2	2.5876299999999999	0.10884000000000001	277	1.1730000000000001E-2	0.38679000000000002	0.000595	238.44730000000001
sex	S1_77060381	1	127331600	2	127.33159999999999	1.9080699999999999	0.15032000000000001	5.8389999999999997E-2	1.49448	0.22256999999999999	9.7650000000000001E-2	2.9881500000000001	8.4989999999999996E-2	277	1.363E-2	0.38672000000000001	0.000410	237.8646
sex	S1_341649908	1	127622900	2	127.6229	0.32869999999999999	0.72014	-0.005953	1.142E-2	0.91496	4.36E-2	0.61438999999999999	0.43380999999999997	277	2.3800000000000002E-3	0.39156999999999997	0.000294	241.04956999999999
sex	S1_357482779	1	127898600	2	127.8986	5.638E-2	0.94518999999999997	5.64E-3	1.0630000000000001E-2	0.91795000000000004	-0.014584	6.9900000000000004E-2	0.79168000000000005	277	0.000408	0.39226	0.000319	241.86412999999999
sex	S1_339924858	1	128419000	2	128.41900000000001	1.0959999999999999E-2	0.98909999999999998	2.8999999999999998E-3	5.7499999999999999E-3	0.93959000000000004	5.5799999999999999E-3	1.6330000000000001E-2	0.89842	276	0.000080	0.39315	0.000371	242.83377999999999
sex	S2_158254876	2	100000	2	0	1.4473199999999999	0.23698	-0.096202	2.2426599999999999	0.13539000000000001	5.8560000000000001E-2	0.97840000000000005	0.32346000000000003	277	1.0370000000000001E-2	0.38947999999999999	0.000004	238.50906000000001
sex	S2_214337545	2	582700	2	0.5827	6.7320000000000005E-2	0.93491000000000002	1.8370000000000001E-2	8.7800000000000003E-2	0.76722000000000001	7.7600000000000004E-3	1.6740000000000001E-2	0.89715999999999996	277	0.000487	0.39329999999999998	0.000025	241.48116999999999
sex	S2_58796574	2	1193300	2	1.1933	0.17996999999999999	0.83538999999999997	8.9099999999999995E-3	1.8419999999999999E-2	0.89215	3.7909999999999999E-2	0.35204999999999997	0.55344000000000004	277	1.2999999999999999E-3	0.39306000000000002	0.000004	240.84030000000001
sex	S2_96080620	2	1726000	2	1.726	0.31949	0.72679000000000005	5.1990000000000001E-2	0.63897999999999999	0.42476999999999998	6.3499999999999997E-3	1.073E-2	0.91754999999999998	277	2.31E-3	0.39262000000000002	0.000014	240.53989000000001
sex	S2_53254737	2	2258500	2	2.2585000000000002	9.4670000000000004E-2	0.90969999999999995	-0.022008	0.12418999999999999	0.7248	-0.020584	0.10564	0.74541000000000002	277	0.000685	0.39234000000000002	0.000267	241.28404
sex	S2_334832652	2	2632800	2	2.6328	0.55291999999999997	0.57589999999999997	8.6910000000000001E-2	1.0983099999999999	0.29554999999999998	-0.012737	3.32E-2	0.85553999999999997	277	3.9899999999999996E-3	0.39200000000000002	0.000004	239.40228999999999
sex	S2_149520686	2	2738900	2	2.7389000000000001	7.5410000000000005E-2	0.92737999999999998	2.0070000000000001E-2	0.11076	0.73953000000000002	-0.004497	4.2599999999999999E-3	0.94799999999999995	277	0.000546	0.39237	0.000272	240.94614000000001
sex	S2_339722276	2	2894600	2	2.8946000000000001	0.56718999999999997	0.56777999999999995	-0.068545	0.75322	0.38621	-0.061048	0.73228000000000004	0.39289000000000002	277	4.0899999999999999E-3	0.38930999999999999	0.000730	239.40564000000001
sex	S2_99733821	2	3098700	2	3.0987	0.46906999999999999	0.62607999999999997	-0.031308	4.2970000000000001E-2	0.83594000000000002	-0.074632	0.91249999999999998	0.34028999999999998	277	3.3899999999999998E-3	0.38850000000000001	1.0300000000000001E-3	238.49360999999999
sex	S2_214121538	2	3184100	2	3.1840999999999999	0.49796000000000001	0.60831000000000002	9.783E-2	0.99250000000000005	0.32001000000000002	-0.008127	1.338E-2	0.90800000000000003	277	3.5899999999999999E-3	0.39089000000000002	0.000350	239.19044
sex	S2_106635890	2	3383200	2	3.3832	0.92271999999999998	0.39866000000000001	-0.083492	1.6520900000000001	0.19975000000000001	-0.030281	0.24482000000000001	0.62114000000000003	277	6.6400000000000001E-3	0.39090999999999998	0.000016	239.20603
sex	S2_202556806	2	3732400	2	3.7324000000000002	0.16730999999999999	0.84601999999999999	-0.036913	0.22003	0.63939000000000001	-0.020964	0.10037	0.75161999999999995	277	1.2099999999999999E-3	0.39189000000000002	0.000331	240.4785
sex	S2_322992252	2	3933600	2	3.9336000000000002	1.20455	0.3014	0.13542999999999999	1.14001	0.28658	-0.065401	0.72707999999999995	0.39456999999999998	277	8.6499999999999997E-3	0.38392999999999999	1.73E-3	237.57325
sex	S2_165622143	2	4116700	2	4.1166999999999998	0.36874000000000001	0.69194999999999995	-0.081254	0.70370999999999995	0.40227000000000002	-0.028148	0.15418999999999999	0.69486999999999999	277	2.66E-3	0.39080999999999999	0.000473	239.44201000000001
sex	S2_99113136	2	4343300	2	4.3433000000000002	0.23066999999999999	0.79415999999999998	1.273E-2	4.5469999999999997E-2	0.83130999999999999	-0.034836	0.35613	0.55115000000000003	277	1.67E-3	0.39150000000000001	0.000390	240.79416000000001
sex	S2_130099021	2	4693300	2	4.6932999999999998	1.3632500000000001	0.25755	9.4960000000000003E-2	1.5090300000000001	0.22033	-0.052009	0.65686999999999995	0.41837000000000002	277	9.7800000000000005E-3	0.38355	1.7099999999999999E-3	238.30986999999999
sex	S2_249883758	2	4997800	2	4.9977999999999998	0.62465000000000004	0.53620999999999996	5.7919999999999999E-2	0.32189000000000001	0.57094	-0.057628	0.66673000000000004	0.41489999999999999	277	4.4999999999999997E-3	0.38690000000000002	1.3500000000000001E-3	239.20352
sex	S2_327231411	2	5264900	2	5.2648999999999999	0.91957	0.39990999999999999	-0.048770	0.63624999999999998	0.42576000000000003	-0.063437	1.08375	0.29876999999999998	277	6.62E-3	0.38697999999999999	1.1000000000000001E-3	239.36855
sex	S2_427112366	2	5791000	2	5.7910000000000004	0.52537	0.59192999999999996	-0.011667	5.389E-2	0.81659000000000004	-0.059577	1.03979	0.30875999999999998	277	3.79E-3	0.38878000000000001	0.000908	240.79138
sex	S2_403864701	2	6135400	2	6.1353999999999997	0.57616999999999996	0.56272	3.2930000000000001E-2	0.10903	0.74150000000000005	-0.060992	0.74102000000000001	0.39007999999999998	277	4.1599999999999996E-3	0.38883000000000001	0.000855	239.46231
sex	S2_402805334	2	6216400	2	6.2164000000000001	0.34299000000000002	0.70994999999999997	-0.032802	0.10775	0.74297000000000002	-0.057065	0.67098000000000002	0.41342000000000001	276	2.49E-3	0.39019999999999999	0.000919	240.46133
sex	S2_406160555	2	6329400	2	6.3293999999999997	0.37495000000000001	0.68767999999999996	2.1919999999999999E-2	6.1830000000000003E-2	0.80381000000000002	-0.048222	0.54993999999999998	0.45896999999999999	277	2.7100000000000002E-3	0.38901000000000002	0.000962	240.21677
sex	S2_406340582	2	6425900	2	6.4259000000000004	0.99807999999999997	0.36991000000000002	-0.042993	0.27961999999999998	0.59736999999999996	-0.092223	1.99204	0.15925	277	7.1799999999999998E-3	0.38294	2.16E-3	239.17824999999999
sex	S2_407133081	2	6521400	2	6.5213999999999999	0.53322000000000003	0.58731	-0.056231	0.31075999999999998	0.57765999999999995	-0.075166	1.0589900000000001	0.30435000000000001	277	3.8500000000000001E-3	0.38846000000000003	0.000991	239.85443000000001
sex	S2_420982980	2	6700800	2	6.7008000000000001	1.1429199999999999	0.32039000000000001	-0.008834	1.1390000000000001E-2	0.91510000000000002	-0.093480	1.94482	0.16427	277	8.2100000000000003E-3	0.38355	1.8799999999999999E-3	238.99349000000001
sex	S2_405088574	2	6932100	2	6.9321000000000002	0.44905	0.63870000000000005	1.4080000000000001E-2	2.1510000000000001E-2	0.88349999999999995	-0.064023	0.88036999999999999	0.34892000000000001	277	3.2399999999999998E-3	0.38763999999999998	1.2800000000000001E-3	240.01813000000001
sex	S2_364087584	2	7073100	2	7.0731000000000002	0.25901000000000002	0.77200000000000002	1.2409999999999999E-2	9.0500000000000008E-3	0.92430000000000001	-0.053650	0.51798	0.47231000000000001	277	1.8699999999999999E-3	0.38895999999999997	1.07E-3	239.45131000000001
sex	S2_358986042	2	7125100	2	7.1250999999999998	7.7850000000000003E-2	0.92513000000000001	3.073E-2	6.2590000000000007E-2	0.80264000000000002	2.5749999999999999E-2	0.11169999999999999	0.73848000000000003	277	0.000564	0.39334999999999998	0.000004	239.81344000000001
sex	S2_323280158	2	7175800	2	7.1757999999999997	0.50216000000000005	0.60577000000000003	-0.147480	0.91988999999999999	0.33833999999999997	1.9990000000000001E-2	6.5589999999999996E-2	0.79806999999999995	277	3.62E-3	0.39213999999999999	0.000004	238.42841000000001
sex	S2_278611557	2	7388600	2	7.3886000000000003	0.23047000000000001	0.79430999999999996	6.2539999999999998E-2	0.45517000000000002	0.50046000000000002	1.9619999999999999E-2	7.911E-2	0.77871999999999997	277	1.67E-3	0.39290999999999998	0.000004	240.30233000000001
sex	S2_254495567	2	7646100	2	7.6460999999999997	1.2594799999999999	0.28543000000000002	-0.121820	1.7593300000000001	0.18581	3.3860000000000001E-2	0.23308999999999999	0.62961999999999996	276	9.0699999999999999E-3	0.39090000000000003	0.000004	238.03667999999999
sex	S2_266779938	2	7842600	2	7.8426	0.39778000000000002	0.67220000000000002	-0.056734	0.65146000000000004	0.42027999999999999	-0.022606	0.14026	0.70831	277	2.8700000000000002E-3	0.38857999999999998	1.06E-3	240.32622000000001
sex	S2_342231988	2	8152900	2	8.1529000000000007	0.56606000000000001	0.56842000000000004	7.6569999999999999E-2	1.11463	0.29199999999999998	-0.024362	0.13467999999999999	0.71391000000000004	277	4.0800000000000003E-3	0.39076	0.000332	239.97914
sex	S2_168352736	2	8593000	2	8.593	0.46961000000000003	0.62575000000000003	-0.054557	0.56757000000000002	0.45186999999999999	2.2679999999999999E-2	0.11316	0.73682999999999998	277	3.3899999999999998E-3	0.39223000000000002	0.000004	240.21436
sex	S2_71519333	2	8826400	2	8.8263999999999996	0.97463999999999995	0.37862000000000001	-0.006542	1.89E-2	0.89075000000000004	7.5509999999999994E-2	1.8340799999999999	0.17674999999999999	277	7.0099999999999997E-3	0.39080999999999999	0.000004	239.90833000000001
sex	S2_244401904	2	8938700	2	8.9387000000000008	0.37787999999999999	0.68566000000000005	5.7950000000000002E-2	0.74866999999999995	0.38764999999999999	-0.014826	5.1639999999999998E-2	0.82040999999999997	277	2.7299999999999998E-3	0.38976	0.000753	240.17670000000001
sex	S2_299035339	2	9128500	2	9.1285000000000007	0.11649	0.89007999999999998	3.1029999999999999E-2	9.7460000000000005E-2	0.75512999999999997	-0.025647	0.10716000000000001	0.74363999999999997	277	0.000843	0.39323999999999998	0.000004	240.21059
sex	S2_75776444	2	9314500	2	9.3145000000000007	0.22650000000000001	0.79747000000000001	1.1610000000000001E-2	3.2539999999999999E-2	0.85697999999999996	3.594E-2	0.31964999999999999	0.57228000000000001	277	1.64E-3	0.39291999999999999	0.000004	240.52876000000001
sex	S2_115758134	2	9487100	2	9.4870999999999999	0.20082	0.81818000000000002	-0.029835	0.16891	0.68140000000000001	-0.042026	0.35032999999999997	0.55440999999999996	277	1.4499999999999999E-3	0.39300000000000002	0.000004	240.31996000000001
sex	S2_291762711	2	9592400	2	9.5923999999999996	0.19627	0.82189999999999996	-0.010047	9.3900000000000008E-3	0.92288999999999999	-0.044990	0.38289000000000001	0.53656999999999999	277	1.42E-3	0.39184999999999998	0.000320	239.83308
sex	S2_297525870	2	9687600	1	9.6875999999999998	8.6599999999999993E-3	0.92591999999999997	NaN	NaN	NaN	NaN	NaN	NaN	278	0.000031	0.39212999999999998	0.000004	242.66660999999999
sex	S2_240641797	2	9777300	2	9.7773000000000003	5.4339999999999999E-2	0.94711999999999996	2.6509999999999999E-2	0.10587000000000001	0.74514000000000002	5.7200000000000003E-3	6.96E-3	0.93359000000000003	277	0.000393	0.39340999999999998	0.000004	240.73232999999999
sex	S2_155839595	2	9940500	2	9.9405000000000001	4.25807	1.5089999999999999E-2	-0.336020	8.4152699999999996	4.0200000000000001E-3	2.3740000000000001E-2	9.5060000000000006E-2	0.75807999999999998	277	2.9919999999999999E-2	0.38179000000000002	0.000004	231.61895999999999
sex	S2_73982084	2	10016700	2	10.0167	0.55244000000000004	0.57618000000000003	5.2400000000000002E-2	0.21526999999999999	0.64302999999999999	-0.069854	0.77625	0.37906000000000001	277	3.9899999999999996E-3	0.39057999999999998	0.000392	238.79413
sex	S2_128877642	2	10235800	2	10.235799999999999	0.11826	0.88851000000000002	4.4650000000000002E-2	0.20535	0.65078999999999998	-0.027738	0.12421	0.72477999999999998	277	0.000856	0.39199000000000001	0.000342	240.30994000000001
sex	S2_88169426	2	10393300	2	10.3933	0.43808999999999998	0.64571999999999996	2.4099999999999998E-3	1.33E-3	0.97091000000000005	6.0100000000000001E-2	0.73853000000000002	0.39088000000000001	277	3.16E-3	0.39232	0.000004	239.97353000000001
sex	S2_39867521	2	10484400	2	10.484400000000001	0.18534	0.83092999999999995	6.0830000000000002E-2	0.37051000000000001	0.54322999999999999	-0.006877	9.4999999999999998E-3	0.92240999999999995	277	1.34E-3	0.39304	0.000004	239.84173000000001
sex	S2_145913331	2	10811800	2	10.8118	0.25291000000000002	0.77671000000000001	-0.040473	0.32066	0.57167000000000001	-0.017113	6.148E-2	0.80435000000000001	277	1.83E-3	0.39268999999999998	0.000046	240.68360000000001
sex	S2_323152007	2	10868800	2	10.8688	0.18917	0.82774999999999999	-0.044624	0.34310000000000002	0.55852000000000002	2.3179999999999999E-2	0.11743000000000001	0.73209999999999997	277	1.3699999999999999E-3	0.39302999999999999	0.000004	240.60083
sex	S2_267536157	2	11277000	2	11.276999999999999	0.2964	0.74373	7.5050000000000006E-2	0.45951999999999998	0.49841999999999997	3.0699999999999998E-3	1.3699999999999999E-3	0.97047000000000005	277	2.14E-3	0.39272000000000001	0.000004	239.87387000000001
sex	S2_332742313	2	11323800	2	11.3238	0.52907999999999999	0.58974000000000004	-0.048832	0.38162000000000001	0.53725000000000001	-0.024033	9.2249999999999999E-2	0.76156999999999997	277	3.82E-3	0.39158999999999999	0.000133	240.44372000000001
sex	S2_403746991	2	11648700	2	11.6487	1.3535200000000001	0.26003999999999999	2.3359999999999999E-2	0.15193000000000001	0.69699999999999995	-0.085824	2.4449700000000001	0.11905	277	9.7099999999999999E-3	0.38159999999999999	2.2599999999999999E-3	238.82812999999999
sex	S2_249907014	2	12208800	2	12.2088	0.67959999999999998	0.50766999999999995	-0.023075	0.15984999999999999	0.68960999999999995	-0.069000	1.33158	0.24953	276	4.9199999999999999E-3	0.38843	1.1299999999999999E-3	240.38151999999999
sex	S2_40533913	2	12783000	2	12.782999999999999	0.86158000000000001	0.42363000000000001	-0.075234	1.5880300000000001	0.20866999999999999	2.7399999999999998E-3	2.1299999999999999E-3	0.96326000000000001	277	6.1999999999999998E-3	0.39112999999999998	0.000004	239.91454999999999
sex	S2_242514036	2	13299600	2	13.2996	1.4713499999999999	0.23141	-0.126760	2.6268600000000002	0.10621	-0.002916	1.91E-3	0.96518000000000004	277	1.055E-2	0.38872000000000001	0.000193	238.17662999999999
sex	S2_252124333	2	13760300	2	13.760300000000001	0.46465000000000001	0.62885000000000002	-0.024672	0.13496	0.71362999999999999	5.8790000000000002E-2	0.88800999999999997	0.34683999999999998	276	3.3700000000000002E-3	0.39315	0.000004	240.46696
sex	S2_268892805	2	14153600	2	14.153600000000001	0.63212999999999997	0.53222000000000003	-0.013134	4.5150000000000003E-2	0.83189000000000002	6.4329999999999998E-2	1.15296	0.28387000000000001	277	4.5599999999999998E-3	0.39067000000000002	0.000304	240.24898999999999
sex	S2_310330982	2	14726900	2	14.726900000000001	1.184E-2	0.98823000000000005	-0.003559	2.2599999999999999E-3	0.96214	-0.007682	1.038E-2	0.91893999999999998	277	0.000086	0.39335999999999999	0.000051	241.45562000000001
sex	S2_11882059	2	15333700	2	15.3337	0.7742	0.46206999999999998	-0.019807	9.9440000000000001E-2	0.75273999999999996	-0.073766	1.50119	0.22153	277	5.5799999999999999E-3	0.39026	0.000309	240.73473999999999
sex	S2_409170442	2	16524200	2	16.5242	2.7200099999999998	6.7640000000000006E-2	-0.096599	3.4143400000000002	6.5699999999999995E-2	8.2030000000000006E-2	2.0417299999999998	0.15417	277	1.932E-2	0.38596000000000003	0.000004	236.94144
sex	S2_154218232	2	18200600	2	18.200600000000001	8.2679200000000002	0.000326	-0.212930	7.9207900000000002	5.2399999999999999E-3	8.9349999999999999E-2	1.3794599999999999	0.24121000000000001	277	5.6500000000000002E-2	0.34820000000000001	6.5900000000000004E-3	226.13934
sex	S2_36054379	2	19534500	2	19.534500000000001	0.84863999999999995	0.42915999999999999	5.101E-2	1.6338600000000001	0.20229	3.3590000000000002E-2	0.32167000000000001	0.57108999999999999	265	6.3200000000000001E-3	0.40050000000000002	0.000004	234.14009999999999
sex	S2_258455395	2	19766300	2	19.766300000000001	0.31502000000000002	0.73004999999999998	-0.031531	0.59636999999999996	0.44064999999999999	2.2110000000000001E-2	0.14041000000000001	0.70816999999999997	266	2.3500000000000001E-3	0.40244000000000002	0.000004	237.64044000000001
sex	S2_36488809	2	21095100	2	21.095099999999999	6.7360000000000003E-2	0.93488000000000004	-0.003467	7.1700000000000002E-3	0.93257000000000001	1.4670000000000001E-2	0.12422	0.72477000000000003	277	0.000488	0.39338000000000001	0.000004	242.05963
sex	S2_165044499	2	21570900	2	21.570900000000002	0.50317000000000001	0.60516000000000003	2.9950000000000001E-2	0.28077999999999997	0.59660999999999997	4.589E-2	0.92413000000000001	0.33723999999999998	277	3.63E-3	0.39213999999999999	0.000004	240.66172
sex	S2_408799284	2	22411400	2	22.4114	0.7137	0.49073	3.0329999999999999E-2	0.45504	0.50051000000000001	4.2849999999999999E-2	1.1694899999999999	0.28044999999999998	277	5.1399999999999996E-3	0.39154	0.000004	240.90528
sex	S2_408676044	2	22699300	2	22.699300000000001	0.59694000000000003	0.55120000000000002	-0.045422	0.79959000000000002	0.37198999999999999	-0.018516	0.11252	0.73755000000000004	277	4.3099999999999996E-3	0.39156000000000002	0.000089	240.78271000000001
sex	S2_409139316	2	22904100	2	22.9041	0.46895999999999999	0.62614999999999998	6.2619999999999995E-2	0.86631999999999998	0.35278999999999999	4.675E-2	0.53032999999999997	0.46708	277	3.3899999999999998E-3	0.39223000000000002	0.000004	240.87369000000001
sex	S2_408424838	2	23154700	2	23.154699999999998	1.2805500000000001	0.27953	2.504E-2	0.17494999999999999	0.67608000000000001	-0.072587	1.4389099999999999	0.23133999999999999	277	9.1900000000000003E-3	0.38242999999999999	2.0799999999999998E-3	239.4203
sex	S2_407133628	2	23542800	2	23.5428	1.33125	0.26584000000000002	0.10082000000000001	2.4025500000000002	0.12228	0.08	1.36999	0.24282000000000001	277	9.5499999999999995E-3	0.38925999999999999	0.000154	239.24449000000001
sex	S2_167126464	2	23968800	2	23.968800000000002	2.3437899999999998	9.7879999999999995E-2	-0.078245	1.6436500000000001	0.20091000000000001	9.8680000000000004E-2	2.63924	0.10539999999999999	276	1.6740000000000001E-2	0.38686999999999999	0.000418	236.8904
sex	S2_225869325	2	24297400	2	24.2974	0.28858	0.74955000000000005	-0.028451	0.21864	0.64044999999999996	3.5589999999999997E-2	0.37052000000000002	0.54322000000000004	277	2.0899999999999998E-3	0.39274999999999999	0.000004	240.77784
sex	S2_317591302	2	24576100	2	24.5761	0.20630999999999999	0.81371000000000004	2.5909999999999999E-2	0.13649	0.71208000000000005	-0.027201	0.18029000000000001	0.67145999999999995	277	1.49E-3	0.39272000000000001	0.000074	240.72788
sex	S2_102284378	2	24836400	2	24.836400000000001	1.17353	0.31080999999999998	-0.060064	0.84867000000000004	0.35772999999999999	8.7569999999999995E-2	1.9608399999999999	0.16255	277	8.43E-3	0.39024999999999999	0.000004	238.89237
sex	S2_230863131	2	25127000	2	25.126999999999999	0.18212	0.83360000000000001	-0.041982	0.29641000000000001	0.58657999999999999	1.163E-2	3.141E-2	0.85946	277	1.32E-3	0.39305000000000001	0.000004	240.51267000000001
sex	S2_184412392	2	25292800	2	25.2928	9.1490000000000002E-2	0.91259999999999997	-0.023544	8.3449999999999996E-2	0.77290000000000003	1.4069999999999999E-2	4.1820000000000003E-2	0.83811999999999998	276	0.000663	0.39395999999999998	0.000038	240.43226000000001
sex	S2_265175030	2	25342400	2	25.342400000000001	0.75004000000000004	0.47331000000000001	0.11623	1.00888	0.31605	4.1840000000000002E-2	0.31364999999999998	0.57589999999999997	277	5.4000000000000003E-3	0.39144000000000001	0.000004	238.56442999999999
sex	S2_103777513	2	25456600	2	25.456600000000002	2.6216900000000001	7.4490000000000001E-2	-0.141630	4.29941	3.9050000000000001E-2	3.7839999999999999E-2	0.41078999999999999	0.52210000000000001	277	1.864E-2	0.38623000000000002	0.000004	235.74929
sex	S2_339728736	2	25606600	2	25.6066	1.9885200000000001	0.13885	-0.017097	7.0290000000000005E-2	0.79112000000000005	0.11561	3.5939700000000001	5.9029999999999999E-2	277	1.4200000000000001E-2	0.38797999999999999	0.000004	237.06735
sex	S2_190037134	2	25768100	2	25.7681	0.24509	0.78280000000000005	3.2320000000000002E-2	0.28854999999999997	0.59157999999999999	2.8590000000000001E-2	0.23724999999999999	0.62658999999999998	276	1.7700000000000001E-3	0.39298	0.000187	241.09128999999999
sex	S2_76656515	2	25998600	2	25.9986	0.46575	0.62816000000000005	-0.066885	0.85811000000000004	0.35508000000000001	-0.020075	0.10231999999999999	0.74929999999999997	276	3.3700000000000002E-3	0.38850000000000001	1.24E-3	240.15959000000001
sex	S2_163303630	2	26114800	2	26.114799999999999	0.60028000000000004	0.54937000000000002	-0.062348	0.92520000000000002	0.33695999999999998	-0.014626	5.8470000000000001E-2	0.80910000000000004	277	4.3299999999999996E-3	0.39185999999999999	0.000004	239.94686999999999
sex	S2_258655428	2	26274700	2	26.274699999999999	0.93988000000000005	0.39191999999999999	-0.043064	0.29121999999999998	0.58987999999999996	-0.073704	1.17805	0.2787	277	6.7600000000000004E-3	0.38418000000000002	1.8600000000000001E-3	239.17988
sex	S2_66569382	2	26474800	2	26.474799999999998	0.19353999999999999	0.82415000000000005	5.2740000000000002E-2	0.3679	0.54464999999999997	-0.014692	4.6440000000000002E-2	0.82952999999999999	277	1.4E-3	0.39198	0.000286	240.32325
sex	S2_58853161	2	26674400	2	26.674399999999999	0.38166	0.68308000000000002	5.8500000000000002E-3	1.1140000000000001E-2	0.91601999999999995	-0.048931	0.75702999999999998	0.38501999999999997	277	2.7599999999999999E-3	0.3921	0.000108	240.74190999999999
sex	S2_341946715	2	26944100	2	26.944099999999999	9.3189999999999995E-2	0.91105000000000003	-0.025355	0.18593000000000001	0.66666000000000003	-0.001336	0.000529	0.98165999999999998	277	0.000675	0.39079999999999998	0.000689	241.11851999999999
sex	S2_246917993	2	27094300	2	27.0943	0.17696999999999999	0.83789999999999998	-0.000636	0.000083	0.99273	3.4599999999999999E-2	0.31574000000000002	0.57464000000000004	277	1.2800000000000001E-3	0.39306000000000002	0.000004	240.59013999999999
sex	S2_326320838	2	27218200	2	27.2182	8.0140000000000003E-2	0.92300000000000004	-0.007758	4.1200000000000004E-3	0.94884000000000002	-0.029389	0.15639	0.69281000000000004	277	0.000580	0.39265	0.000193	239.78363999999999
sex	S2_258299814	2	27376200	2	27.376200000000001	0.77802000000000004	0.46032000000000001	-0.079119	1.05094	0.30619000000000002	-0.055153	0.72541	0.39511000000000002	277	5.5999999999999999E-3	0.38999	0.000378	239.30849000000001
sex	S2_102222754	2	27567400	2	27.567399999999999	0.69560999999999995	0.49963999999999997	9.5610000000000001E-2	1.3442400000000001	0.24729000000000001	2.0100000000000001E-3	0.000878	0.97638999999999998	277	5.0099999999999997E-3	0.39158999999999999	0.000004	239.3449
sex	S2_201374521	2	27742600	2	27.742599999999999	3.9879699999999998	1.9619999999999999E-2	0.19295000000000001	6.1039500000000002	1.409E-2	3.8890000000000001E-2	0.32314999999999999	0.57018000000000002	277	2.8080000000000001E-2	0.37775999999999998	1.31E-3	233.11401000000001
sex	S2_293071613	2	27967000	2	27.966999999999999	4.2676800000000004	1.495E-2	0.23071	8.2027300000000007	4.4999999999999997E-3	1.472E-2	4.904E-2	0.82491000000000003	277	2.9989999999999999E-2	0.38175999999999999	0.000004	232.25314
sex	S2_86723557	2	28231400	2	28.231400000000001	0.85172999999999999	0.42779	9.9419999999999994E-2	1.69625	0.19386	3.5400000000000002E-3	2.7499999999999998E-3	0.95820000000000005	277	6.13E-3	0.39032	0.000231	239.19731999999999
sex	S2_105737268	2	28400500	2	28.400500000000001	0.74550000000000005	0.47544999999999998	-0.139640	1.4208000000000001	0.23430000000000001	-0.011438	2.0389999999999998E-2	0.88656000000000001	277	5.3699999999999998E-3	0.39145000000000002	0.000004	238.60037
sex	S2_126805401	2	28517800	2	28.517800000000001	0.41516999999999998	0.66064000000000001	-0.030391	0.23294000000000001	0.62973000000000001	5.6399999999999999E-2	0.74875000000000003	0.38762000000000002	277	3.0000000000000001E-3	0.39239000000000002	0.000004	240.18495999999999
sex	S2_139721856	2	28689300	2	28.689299999999999	4.6710000000000002E-2	0.95437000000000005	-0.017129	3.8379999999999997E-2	0.84482999999999997	-0.020813	8.4339999999999998E-2	0.77171999999999996	277	0.000338	0.39290999999999998	0.000147	240.70381
sex	S2_334912431	2	28849400	2	28.849399999999999	0.62656000000000001	0.53517999999999999	-0.021392	7.0000000000000007E-2	0.79154000000000002	-0.069651	1.0865100000000001	0.29815999999999998	277	4.5199999999999997E-3	0.39174999999999999	0.000014	239.56474
sex	S2_148573238	2	28898900	2	28.898900000000001	0.23154	0.79346000000000005	-0.002653	0.000426	0.98353999999999997	-0.054892	0.46294000000000002	0.49681999999999998	277	1.67E-3	0.39115	0.000484	239.31216000000001
sex	S2_381237543	2	29009200	2	29.0092	9.1079999999999994E-2	0.91296999999999995	-0.021752	8.5519999999999999E-2	0.77017000000000002	-0.021123	0.11018	0.74019000000000001	277	0.000659	0.3926	0.000197	240.77870999999999
sex	S2_68985211	2	29157000	2	29.157	1.0761400000000001	0.34233999999999998	-0.101650	1.0538700000000001	0.30552000000000001	-0.145840	2.1234099999999998	0.1462	277	7.7299999999999999E-3	0.39039000000000001	0.000041	238.88276999999999
sex	S2_71758437	2	29386900	2	29.386900000000001	0.16805	0.84540000000000004	2.0600000000000002E-3	0.000854	0.97670999999999997	-0.037021	0.31918000000000002	0.57255999999999996	277	1.2199999999999999E-3	0.39223999999999998	0.000236	240.94359
sex	S2_237195470	2	29661300	2	29.661300000000001	8.3379999999999996E-2	0.92001999999999995	-0.005019	4.3800000000000002E-3	0.94728000000000001	-0.021589	0.10295	0.74856999999999996	277	0.000604	0.39312999999999998	0.000059	241.20141000000001
sex	S2_248737791	2	29888200	2	29.888200000000001	0.36437999999999998	0.69496000000000002	6.1530000000000001E-2	0.72467000000000004	0.39534999999999998	1.983E-2	8.7910000000000002E-2	0.76707000000000003	277	2.63E-3	0.39252999999999999	0.000004	239.99431000000001
sex	S2_93051235	2	30074800	2	30.0748	0.31828000000000001	0.72765999999999997	5.4960000000000002E-2	0.63646000000000003	0.42568	-0.001878	0.000869	0.97650000000000003	277	2.3E-3	0.39255000000000001	0.000034	240.38507000000001
sex	S2_91062526	2	30298100	2	30.298100000000002	0.84006000000000003	0.43279000000000001	9.8489999999999994E-2	1.46732	0.22681000000000001	3.5799999999999998E-3	2.8900000000000002E-3	0.95716000000000001	277	6.0499999999999998E-3	0.39068000000000003	0.000143	239.29318000000001
sex	S2_62106431	2	30520200	2	30.520199999999999	2.0505100000000001	0.13063	7.1260000000000004E-2	2.9594	8.6499999999999994E-2	-0.058668	1.68452	0.19541	277	1.464E-2	0.38547999999999999	0.000642	238.29376999999999
sex	S2_297874924	2	30549600	2	30.549600000000002	0.97389000000000003	0.37891000000000002	-0.087408	1.9387300000000001	0.16492999999999999	3.7000000000000002E-3	3.5300000000000002E-3	0.95269000000000004	276	7.0200000000000002E-3	0.39222000000000001	0.000004	239.46973
sex	S2_223353426	2	30809900	2	30.809899999999999	1.48044	0.22933999999999999	-0.015312	6.1749999999999999E-2	0.80393999999999999	0.10044	2.8921100000000002	9.0139999999999998E-2	277	1.061E-2	0.38939000000000001	0.000004	238.31002000000001
sex	S2_163960765	2	31014600	2	31.014600000000002	1.6590000000000001E-2	0.98353999999999997	0.000023	0.000000	0.99973000000000001	-0.011228	3.3029999999999997E-2	0.85592000000000001	277	0.000120	0.39313999999999999	0.000107	240.94453999999999
sex	S2_173466279	2	31160300	2	31.160299999999999	0.82274999999999998	0.44030000000000002	8.165E-2	1.64008	0.20139000000000001	-0.014208	5.552E-2	0.81389999999999996	277	5.9199999999999999E-3	0.39123999999999998	0.000004	239.39681999999999
sex	S2_367993066	2	31420700	2	31.4207	2.1510400000000001	0.11831	-0.110100	3.74661	5.3940000000000002E-2	-0.045935	0.60699000000000003	0.43658999999999998	277	1.5339999999999999E-2	0.38640000000000002	0.000311	237.04709
sex	S2_170731439	2	31549500	2	31.549499999999998	0.71965000000000001	0.48782999999999999	-0.092543	0.95323000000000002	0.32974999999999999	3.2190000000000003E-2	0.20444999999999999	0.65151000000000003	277	5.1900000000000002E-3	0.39152999999999999	0.000004	239.11492999999999
sex	S2_226834787	2	31744100	2	31.7441	0.10997	0.89590000000000003	1.3010000000000001E-2	4.3380000000000002E-2	0.83516999999999997	-0.025632	0.1784	0.67308000000000001	277	0.000796	0.39119999999999999	0.000567	241.04445999999999
sex	S2_91010703	2	31971200	2	31.9712	1.3325	0.26551000000000002	0.11301	1.88104	0.17133000000000001	-0.031603	0.23583999999999999	0.62761999999999996	277	9.5600000000000008E-3	0.38979999999999998	0.000004	238.00568999999999
sex	S2_248325829	2	32167300	2	32.167299999999997	0.14895	0.86168	3.4889999999999997E-2	0.29186000000000001	0.58947000000000005	8.7799999999999996E-3	2.2210000000000001E-2	0.88163000000000002	276	1.08E-3	0.39405000000000001	0.000004	241.31681
sex	S2_312238996	2	32441500	2	32.441499999999998	0.65076999999999996	0.52244000000000002	-0.021369	0.11164	0.73853999999999997	6.8949999999999997E-2	1.2730399999999999	0.26018000000000002	277	4.6899999999999997E-3	0.39172000000000001	0.000004	239.80745999999999
sex	S2_286117352	2	32658700	2	32.658700000000003	0.19012000000000001	0.82696999999999998	-0.004256	5.2199999999999998E-3	0.94247000000000003	3.6139999999999999E-2	0.37945000000000001	0.53839999999999999	277	1.3799999999999999E-3	0.39302999999999999	0.000004	241.03797
sex	S2_249100313	2	32940100	2	32.940100000000001	2.1317200000000001	0.12058000000000001	-0.132600	4.04162	4.5359999999999998E-2	-0.037800	0.35857	0.54979	277	1.521E-2	0.38557000000000002	0.000554	236.94076999999999
sex	S2_232509284	2	33226600	2	33.226599999999998	1.69638	0.18525	2.9319999999999999E-2	0.16139000000000001	0.68818999999999997	0.10643	2.5380699999999998	0.11228	277	1.214E-2	0.38879000000000002	0.000004	237.75531000000001
sex	S2_241069705	2	33560100	2	33.560099999999998	0.48881000000000002	0.61387999999999998	-0.063305	0.45315	0.50141000000000002	-0.011871	1.5509999999999999E-2	0.90098	277	3.5300000000000002E-3	0.39217999999999997	0.000004	240.29539
sex	S2_78168109	2	33855200	2	33.855200000000004	0.61509000000000003	0.54132999999999998	3.8890000000000001E-2	0.42647000000000002	0.51427	-0.052443	0.71748000000000001	0.39771000000000001	276	4.45E-3	0.39272000000000001	0.000004	240.38066000000001
sex	S2_78485937	2	34164200	2	34.164200000000001	0.87246999999999997	0.41907	-0.034336	0.27889999999999998	0.59784999999999999	-0.073946	1.5138	0.21961	277	6.28E-3	0.38990000000000002	0.000331	239.50772000000001
sex	S2_86725183	2	34343700	2	34.343699999999998	1.52396	0.21967999999999999	-0.138790	2.2994699999999999	0.13056999999999999	-0.015579	4.9570000000000003E-2	0.82398000000000005	276	1.0959999999999999E-2	0.39019999999999999	0.000004	238.35524000000001
sex	S2_311639063	2	34442700	2	34.442700000000002	2.7755100000000001	6.4060000000000006E-2	0.19968	5.1587399999999999	2.3900000000000001E-2	-0.022662	0.12001000000000001	0.72928999999999999	277	1.9709999999999998E-2	0.38494	0.000241	235.25948
sex	S2_123508044	2	34695800	2	34.695799999999998	0.61387000000000003	0.54198999999999997	5.969E-2	1.21817	0.27067999999999998	4.2500000000000003E-3	5.77E-3	0.93950999999999996	277	4.4299999999999999E-3	0.39182	0.000004	240.24961999999999
sex	S2_283134895	2	34925400	2	34.925400000000003	7.646E-2	0.92640999999999996	1.5679999999999999E-2	4.8689999999999997E-2	0.82552999999999999	-0.023173	0.13496	0.71362000000000003	277	0.000553	0.39229000000000003	0.000294	240.72857999999999
sex	S2_301813810	2	35002100	2	35.002099999999999	0.21801999999999999	0.80425000000000002	9.2800000000000001E-3	5.3200000000000001E-3	0.94188000000000005	-0.049653	0.42813000000000001	0.51344999999999996	277	1.58E-3	0.39099	0.000540	239.39115000000001
sex	S2_250673940	2	35053900	2	35.053899999999999	0.43043999999999999	0.65066000000000002	9.6259999999999998E-2	0.58594000000000002	0.44464999999999999	3.7310000000000003E-2	0.24507999999999999	0.62095	277	3.1099999999999999E-3	0.39234000000000002	0.000004	238.95715000000001
sex	S2_194139990	2	35094800	2	35.094799999999999	3.1370000000000002E-2	0.96911999999999998	4.197E-2	6.2609999999999999E-2	0.80261000000000005	-0.004436	2.9299999999999999E-3	0.95689000000000002	277	0.000227	0.39348	0.000004	239.34822
sex	S2_116292887	2	35134300	2	35.134300000000003	0.88797999999999999	0.41266000000000003	8.566E-2	1.14137	0.2863	-0.047980	0.36593999999999999	0.54571999999999998	277	6.3899999999999998E-3	0.39105000000000001	0.000004	238.87877
sex	S2_158694518	2	35345800	2	35.345799999999997	0.31331999999999999	0.73126999999999998	-0.048955	0.62173999999999996	0.43108000000000002	-0.005280	7.7499999999999999E-3	0.92988999999999999	277	2.2599999999999999E-3	0.39267999999999997	0.000004	240.58250000000001
sex	S2_196430397	2	35552400	2	35.552399999999999	0.29502	0.74475000000000002	6.5210000000000004E-2	0.58157999999999999	0.44635000000000002	5.6600000000000001E-3	6.1700000000000001E-3	0.93742999999999999	277	2.1299999999999999E-3	0.39198	0.000208	239.96540999999999
sex	S2_120860741	2	35793000	2	35.792999999999999	0.27971000000000001	0.75622	5.0569999999999997E-2	0.37165999999999999	0.54259999999999997	2.33E-3	0.000966	0.97523000000000004	277	2.0200000000000001E-3	0.39258999999999999	0.000055	240.56446
sex	S2_112918255	2	36097200	2	36.097200000000001	0.20299	0.81640999999999997	-0.025353	0.15908	0.69032000000000004	2.5590000000000002E-2	0.16588	0.68411	277	1.47E-3	0.39299000000000001	0.000004	240.59186
sex	S2_230488120	2	36329500	2	36.329500000000003	0.22051000000000001	0.80225000000000002	3.8170000000000003E-2	0.20099	0.65427999999999997	-0.021105	8.1030000000000005E-2	0.77610999999999997	277	1.5900000000000001E-3	0.39294000000000001	0.000004	240.41990999999999
sex	S2_173322376	2	36528300	2	36.528300000000002	0.81039000000000005	0.44574000000000003	-0.058375	1.01878	0.31369000000000002	-0.033679	0.32967000000000002	0.56632000000000005	277	5.8399999999999997E-3	0.39127000000000001	0.000004	239.7132
sex	S2_194089992	2	36714600	2	36.714599999999997	0.11688	0.88973999999999998	3.0429999999999999E-2	0.23350000000000001	0.62932999999999995	-0.001917	0.000956	0.97535000000000005	277	0.000846	0.39323000000000002	0.000004	240.92072999999999
sex	S2_105797178	2	36948900	2	36.948900000000002	4.8160000000000001E-2	0.95299	2.265E-2	9.2060000000000003E-2	0.76180000000000003	-0.006681	9.4299999999999991E-3	0.92273000000000005	277	0.000349	0.39327000000000001	0.000047	240.65992
sex	S2_103777628	2	37092000	2	37.091999999999999	0.19916	0.81954000000000005	-0.006516	9.4299999999999991E-3	0.92269000000000001	-0.040971	0.39709	0.52912000000000003	277	1.4400000000000001E-3	0.39199000000000001	0.000280	240.54783
sex	S2_234656260	2	37359400	2	37.359400000000001	0.10395	0.90130999999999994	1.7100000000000001E-2	6.7809999999999995E-2	0.79474	-0.022727	0.13256000000000001	0.71606999999999998	276	0.000755	0.39295999999999998	0.000349	241.51391000000001
sex	S2_301426306	2	37561300	2	37.561300000000003	0.32127	0.72550000000000003	2.147E-2	0.10778	0.74294000000000004	-0.048873	0.62934000000000001	0.42827999999999999	277	2.32E-3	0.38558999999999999	1.9599999999999999E-3	240.33677
sex	S2_96147012	2	37710100	2	37.710099999999997	0.60953999999999997	0.54432999999999998	-0.008032	1.7100000000000001E-2	0.89605999999999997	6.4649999999999999E-2	1.1725399999999999	0.27982000000000001	277	4.4000000000000003E-3	0.39184000000000002	0.000004	240.06179
sex	S2_342283094	2	37944500	2	37.944499999999998	0.54232999999999998	0.58201000000000003	6.3939999999999997E-2	0.91988000000000003	0.33834999999999998	-0.032726	0.27956999999999999	0.59741	277	3.9100000000000003E-3	0.39001999999999998	0.000554	239.89778000000001
sex	S2_254495493	2	38068100	2	38.068100000000001	1.1217600000000001	0.32718999999999998	3.9820000000000001E-2	0.21043999999999999	0.64678999999999998	-0.097343	2.1321099999999999	0.14538000000000001	277	8.0599999999999995E-3	0.37898999999999999	3.1800000000000001E-3	238.39939000000001
sex	S2_19522565	2	38232000	2	38.231999999999999	1.34124	0.26322000000000001	-0.010684	7.7710000000000001E-2	0.78063000000000005	-0.072653	2.25427	0.13439000000000001	277	9.6200000000000001E-3	0.38978000000000002	0.000004	239.71540999999999
sex	S2_187504731	2	38315300	2	38.315300000000001	9.8309999999999995E-2	0.90639999999999998	-0.019438	0.10475	0.74644999999999995	1.619E-2	7.2020000000000001E-2	0.78861999999999999	277	0.000712	0.39328999999999997	0.000004	241.24445
sex	S2_172888391	2	38628700	2	38.628700000000002	6.2269999999999999E-2	0.93964000000000003	1.34E-2	4.8910000000000002E-2	0.82513000000000003	1.7780000000000001E-2	8.7919999999999998E-2	0.76705999999999996	277	0.000451	0.39339000000000002	0.000004	241.25127000000001
sex	S2_186498250	2	38831500	2	38.831499999999998	0.11097	0.89500000000000002	-0.039598	0.19441	0.65961999999999998	1.8509999999999999E-2	7.0190000000000002E-2	0.79125999999999996	277	0.000803	0.39324999999999999	0.000004	240.44913
sex	S2_231509194	2	39031300	2	39.031300000000002	0.25741999999999998	0.77322999999999997	-0.036359	0.34842000000000001	0.55549000000000004	-0.023813	0.16297	0.68674999999999997	277	1.8600000000000001E-3	0.39077000000000001	0.000569	240.78963999999999
sex	S2_175816544	2	39203400	2	39.203400000000002	3.1900000000000001E-3	0.99680999999999997	-0.009208	5.9800000000000001E-3	0.93842999999999999	1.5E-3	0.000385	0.98434999999999995	277	0.000023	0.39356000000000002	0.000004	239.89324999999999
sex	S2_301650758	2	39256900	2	39.256900000000002	0.22939999999999999	0.79515999999999998	-0.008850	1.5820000000000001E-2	0.89998999999999996	-0.034683	0.27748	0.59877999999999998	277	1.66E-3	0.39123000000000002	0.000465	240.36517000000001
sex	S2_54654102	2	39371800	2	39.3718	0.18084	0.83467000000000002	5.552E-2	0.32017000000000001	0.57196999999999998	6.8799999999999998E-3	9.0399999999999994E-3	0.92432999999999998	277	1.31E-3	0.39305000000000001	0.000004	240.01557
sex	S2_157330183	2	39501900	2	39.501899999999999	0.503	0.60526999999999997	-0.061006	0.75138000000000005	0.38679000000000002	2.2200000000000001E-2	0.11067	0.73963999999999996	277	3.63E-3	0.39213999999999999	0.000004	239.81958
sex	S2_163445109	2	39689500	2	39.689500000000002	2.6111300000000002	7.5270000000000004E-2	6.2449999999999999E-2	1.12473	0.28982999999999998	-0.123030	4.5698400000000001	3.3419999999999998E-2	277	1.856E-2	0.37319000000000002	3.6600000000000001E-3	236.28688
sex	S2_19083310	2	39910700	2	39.910699999999999	0.2213	0.80162	2.819E-2	0.22733999999999999	0.63388	4.2119999999999998E-2	0.43548999999999999	0.50985999999999998	277	1.6000000000000001E-3	0.39294000000000001	0.000004	241.83727999999999
sex	S2_93050946	2	39929900	2	39.929900000000004	0.17954000000000001	0.83574999999999999	3.984E-2	0.30690000000000001	0.58003000000000005	-0.028592	0.18118000000000001	0.67069000000000001	277	1.2999999999999999E-3	0.38890000000000002	1.15E-3	240.90010000000001
sex	S2_196334456	2	40298600	2	40.2986	1.7760000000000001E-2	0.98238999999999999	1.1950000000000001E-2	3.1530000000000002E-2	0.85919999999999996	6.7099999999999998E-3	1.102E-2	0.91647999999999996	277	0.000129	0.39351999999999998	0.000004	241.24694
sex	S2_267675590	2	40574300	2	40.574300000000001	1.76457	0.17319000000000001	7.6369999999999993E-2	2.02658	0.15570000000000001	7.4560000000000001E-2	1.6226799999999999	0.20379	277	1.2619999999999999E-2	0.3886	0.000004	238.10165000000001
sex	S2_122224610	2	40897800	2	40.897799999999997	0.32580999999999999	0.72221999999999997	4.6519999999999999E-2	0.59918000000000005	0.43955	-0.013270	4.8180000000000001E-2	0.82642000000000004	277	2.3500000000000001E-3	0.39263999999999999	0.000004	240.74896000000001
sex	S2_29048814	2	41133600	2	41.133600000000001	0.65376999999999996	0.52088000000000001	2.1350000000000001E-2	0.13319	0.71541999999999994	-0.066759	1.2884899999999999	0.25730999999999998	277	4.7099999999999998E-3	0.38747999999999999	1.17E-3	239.98918
sex	S2_29048707	2	41291100	2	41.2911	0.21751999999999999	0.80464999999999998	-0.030769	0.20846000000000001	0.64834000000000003	-0.023676	0.13879	0.70977000000000001	277	1.57E-3	0.39295000000000002	0.000004	240.52911
sex	S2_196555767	2	41404800	2	41.404800000000002	0.96626000000000001	0.38179000000000002	3.1699999999999999E-2	0.19827	0.65647	-0.089106	1.83978	0.17607999999999999	277	6.9499999999999996E-3	0.38551000000000002	1.47E-3	239.04644999999999
sex	S2_249070753	2	41521700	2	41.521700000000003	0.75353000000000003	0.47166999999999998	-0.038811	0.19534000000000001	0.65886	-0.083603	1.4135500000000001	0.23549	277	5.4299999999999999E-3	0.38886999999999999	0.000705	238.97602000000001
sex	S2_57874468	2	41627200	2	41.627200000000002	0.49063000000000001	0.61277000000000004	4.7390000000000002E-2	0.22986999999999999	0.63200000000000001	-0.051925	0.49680999999999997	0.48149999999999998	277	3.5400000000000002E-3	0.39217000000000002	0.000004	239.44179
sex	S2_240525636	2	41749100	2	41.749099999999999	1.19909	0.30303999999999998	0.12794	2.1339800000000002	0.1452	-0.021814	0.10482	0.74636000000000002	277	8.6099999999999996E-3	0.39018000000000003	0.000004	238.27689000000001
sex	S2_57946985	2	41959600	2	41.959600000000002	0.10036	0.90454000000000001	-0.009058	1.5879999999999998E-2	0.89981999999999995	3.0179999999999998E-2	0.19777	0.65688000000000002	277	0.000726	0.39328000000000002	0.000004	240.79628
sex	S2_214253216	2	42188800	2	42.188800000000001	6.0979999999999999E-2	0.94086000000000003	-0.016457	2.2370000000000001E-2	0.88122	-0.017127	4.1849999999999998E-2	0.83806999999999998	277	0.000441	0.39339000000000002	0.000004	240.30045999999999
sex	S2_358981306	2	42386200	2	42.386200000000002	4.4450000000000003E-2	0.95652999999999999	-0.001910	1.23E-3	0.97206999999999999	-0.017743	8.4949999999999998E-2	0.77092000000000005	277	0.000322	0.39282	0.000174	241.37711999999999
sex	S2_72189830	2	42705300	2	42.705300000000001	1.2274400000000001	0.29464000000000001	0.1036	2.0387900000000001	0.15447	2.1950000000000001E-2	0.11187999999999999	0.73826999999999998	276	8.8199999999999997E-3	0.39058999999999999	0.000076	238.85087999999999
sex	S2_22131094	2	42728300	2	42.728299999999997	3.286E-2	0.96767999999999998	1.1769999999999999E-2	2.818E-2	0.86680999999999997	-0.016807	6.3289999999999999E-2	0.80156000000000005	277	0.000238	0.39296999999999999	0.000140	241.48772
sex	S2_148668494	2	42890700	2	42.890700000000002	1.34077	0.26334000000000002	-0.042741	0.22220999999999999	0.63773000000000002	0.10664	2.5442100000000001	0.11183999999999999	277	9.6200000000000001E-3	0.38978000000000002	0.000004	237.94399000000001
sex	S2_214324365	2	43085200	2	43.0852	2.6933799999999999	6.9430000000000006E-2	-0.098264	1.9550399999999999	0.16317000000000001	0.13294	4.4939099999999996	3.4909999999999997E-2	277	1.9140000000000001E-2	0.38602999999999998	0.000004	235.84934999999999
sex	S2_205040452	2	43346200	2	43.346200000000003	1.37005	0.25581999999999999	-0.045411	0.64251000000000003	0.42348999999999998	-0.085885	2.1564700000000001	0.14310999999999999	277	9.8300000000000002E-3	0.38499	1.2999999999999999E-3	238.79489000000001
sex	S2_213927558	2	43626900	2	43.626899999999999	0.46440999999999999	0.62899000000000005	-0.037090	0.42000999999999999	0.51746999999999999	3.5270000000000003E-2	0.34950999999999999	0.55488000000000004	277	3.3500000000000001E-3	0.39224999999999999	0.000004	240.36277000000001
sex	S2_35964846	2	43914200	2	43.914200000000001	1.58	0.20782999999999999	-0.112220	2.95845	8.6550000000000002E-2	1.4319999999999999E-2	5.3469999999999997E-2	0.81730000000000003	277	1.132E-2	0.38911000000000001	0.000004	237.95356000000001
sex	S2_173203877	2	44231600	2	44.2316	0.41082000000000002	0.66351000000000004	5.6669999999999998E-2	0.77339999999999998	0.37992999999999999	-0.016230	6.769E-2	0.79491999999999996	277	2.97E-3	0.38927	0.000863	240.40404000000001
sex	S2_198049996	2	44501800	2	44.501800000000003	0.14796999999999999	0.86253000000000002	2.768E-2	0.14324999999999999	0.70535999999999999	1.7850000000000001E-2	7.8950000000000006E-2	0.77893999999999997	277	1.07E-3	0.39315	0.000004	240.86305999999999
sex	S2_106073604	2	44697400	2	44.697400000000002	0.16982	0.84389999999999998	4.5719999999999997E-2	0.33927000000000002	0.56072999999999995	-0.005893	8.4700000000000001E-3	0.92673000000000005	277	1.23E-3	0.39283000000000001	0.000074	240.36689000000001
sex	S2_86354540	2	44876500	2	44.8765	0.10585	0.89959999999999996	4.5010000000000001E-2	0.20871000000000001	0.64814000000000005	2.1329999999999998E-2	7.7630000000000005E-2	0.78073999999999999	277	0.000766	0.39327000000000001	0.000004	240.50047000000001
sex	S2_152553134	2	45106500	2	45.106499999999997	0.71404999999999996	0.49056	3.0939999999999999E-2	0.20371	0.65210000000000001	6.6799999999999998E-2	1.1150199999999999	0.29192000000000001	276	5.1599999999999997E-3	0.39295999999999998	0.000004	239.89457999999999
sex	S2_196142571	2	45309000	2	45.308999999999997	2.3859999999999999E-2	0.97641999999999995	6.43E-3	5.6299999999999996E-3	0.94021999999999994	1.192E-2	3.0360000000000002E-2	0.86180999999999996	277	0.000173	0.39350000000000002	0.000004	240.77875
sex	S2_167332378	2	45454000	2	45.454000000000001	0.15819	0.85375999999999996	2.2089999999999999E-2	7.3510000000000006E-2	0.78649000000000002	2.971E-2	0.20028000000000001	0.65485000000000004	277	1.14E-3	0.39312000000000002	0.000004	240.22087999999999
sex	S2_25817039	2	45456600	2	45.456600000000002	0.65027999999999997	0.52270000000000005	2.48E-3	0.000988	0.97494999999999998	-0.075839	0.99487999999999999	0.31942999999999999	277	4.6899999999999997E-3	0.39119999999999999	0.000147	240.42335
sex	S2_106660275	2	45554900	2	45.554900000000004	1.0719000000000001	0.34377999999999997	6.7650000000000002E-2	0.45488000000000001	0.50058999999999998	-0.091076	1.71922	0.19087999999999999	277	7.7000000000000002E-3	0.38591999999999999	1.2700000000000001E-3	238.17119
sex	S2_248112987	2	45660900	2	45.660899999999998	4.6289999999999998E-2	0.95477999999999996	-0.024019	9.1429999999999997E-2	0.76258999999999999	-0.008056	1.558E-2	0.90076999999999996	276	0.000336	0.39434999999999998	0.000004	240.74169000000001
sex	S2_196142626	2	45826400	2	45.8264	1.75E-3	0.99824999999999997	0.000605	0.000049	0.99439999999999995	-0.003734	2.9299999999999999E-3	0.95689000000000002	277	0.000013	0.39356000000000002	0.000004	240.82092
sex	S2_126846753	2	45980900	2	45.980899999999998	2.2880000000000001E-2	0.97738000000000003	4.2900000000000004E-3	3.13E-3	0.95545999999999998	-0.013871	4.3830000000000001E-2	0.83433000000000002	277	0.000166	0.39350000000000002	0.000004	240.71623
sex	S2_33069836	2	46099500	2	46.099499999999999	1.9300200000000001	0.14710000000000001	-0.143600	3.3862199999999998	6.6820000000000004E-2	5.0689999999999999E-2	0.61207	0.43468000000000001	277	1.379E-2	0.38813999999999999	0.000004	236.89711
sex	S2_25880530	2	46262500	2	46.262500000000003	1.62551	0.19869000000000001	-0.016825	0.11974	0.72958999999999996	-0.116480	2.9017200000000001	8.9609999999999995E-2	277	1.1639999999999999E-2	0.38899	0.000004	238.27573000000001
sex	S2_1519799	2	46665200	2	46.665199999999999	0.12817000000000001	0.87975999999999999	-0.015929	5.4350000000000002E-2	0.81583000000000006	-0.017058	0.11362999999999999	0.73631000000000002	277	0.000928	0.39090999999999998	0.000633	241.21347
sex	S2_380501233	2	47022100	2	47.022100000000002	0.34848000000000001	0.70606999999999998	-0.060324	0.57916000000000001	0.44729000000000002	-0.035234	0.33293	0.56440999999999997	277	2.5200000000000001E-3	0.39221	0.000103	240.45671999999999
sex	S2_379764711	2	47102300	2	47.1023	0.96755000000000002	0.38129999999999997	-0.099225	1.9322299999999999	0.16563	-0.022047	0.14699999999999999	0.70170999999999994	277	6.96E-3	0.39083000000000001	0.000004	239.41589999999999
sex	S2_25880381	2	47259700	2	47.259700000000002	1.013E-2	0.98992999999999998	1.017E-2	2.0150000000000001E-2	0.88722999999999996	4.7099999999999998E-3	4.1399999999999996E-3	0.94871000000000005	277	0.000073	0.39354	0.000004	241.90689
sex	S2_381238035	2	47311300	2	47.311300000000003	7.5910000000000005E-2	0.92691999999999997	-0.031281	6.1899999999999997E-2	0.80371000000000004	2.4850000000000001E-2	0.11262	0.73743999999999998	277	0.000550	0.39334999999999998	0.000004	239.85457
sex	S2_431552253	2	47353200	2	47.353200000000001	1.6567400000000001	0.19264999999999999	0.18512000000000001	3.3109700000000002	6.9900000000000004E-2	-0.018014	7.2609999999999994E-2	0.78776999999999997	277	1.1860000000000001E-2	0.38714999999999999	0.000482	237.12620000000001
sex	S2_380512440	2	47507700	2	47.5077	0.29224	0.74682000000000004	2.1010000000000001E-2	8.7249999999999994E-2	0.76792000000000005	4.9209999999999997E-2	0.58364000000000005	0.44553999999999999	277	2.1099999999999999E-3	0.39273999999999998	0.000004	240.63496000000001
sex	S2_388518118	2	47660300	2	47.660299999999999	0.35949999999999999	0.69835000000000003	-0.111770	0.71899999999999997	0.39721000000000001	-0.015068	4.1110000000000001E-2	0.83948	277	2.5999999999999999E-3	0.39255000000000001	0.000004	239.21191999999999
sex	S2_388084310	2	47770500	2	47.770499999999998	0.17021	0.84358	1.9820000000000001E-2	4.4510000000000001E-2	0.83306000000000002	4.0649999999999999E-2	0.33979999999999999	0.56042000000000003	277	1.23E-3	0.39307999999999998	0.000004	240.33000999999999
sex	S2_23657692	2	47903200	2	47.903199999999998	0.80696000000000001	0.44725999999999999	-0.093356	1.54674	0.21467	2.3359999999999999E-2	0.12801999999999999	0.72077000000000002	277	5.8100000000000001E-3	0.39082	0.000130	239.31867
sex	S2_372440909	2	48060000	2	48.06	1.24309	0.29010000000000002	-0.088691	1.19303	0.27567000000000003	-0.084338	1.6807000000000001	0.19591	277	8.9200000000000008E-3	0.38417000000000001	1.6299999999999999E-3	238.28439
sex	S2_379688274	2	48287100	2	48.287100000000002	0.4859	0.61567000000000005	-0.030982	0.19450999999999999	0.65952999999999995	5.7329999999999999E-2	0.86309000000000002	0.35369	277	3.5100000000000001E-3	0.39218999999999998	0.000004	240.13793000000001
sex	S2_150805412	2	48444000	2	48.444000000000003	0.14754	0.86289000000000005	1.9869999999999999E-2	8.1949999999999995E-2	0.77488999999999997	-0.030984	0.25174999999999997	0.61624999999999996	277	1.07E-3	0.39116000000000001	0.000548	240.63889
sex	S2_106604251	2	48528300	2	48.528300000000002	0.51795000000000002	0.59631999999999996	-0.046128	0.10093000000000001	0.75095999999999996	-0.074500	0.91893000000000002	0.33860000000000001	277	3.7399999999999998E-3	0.38873000000000002	0.000929	238.43323000000001
sex	S2_234592180	2	48663000	2	48.662999999999997	0.79444000000000004	0.45286999999999999	1.6549999999999999E-2	8.5070000000000007E-2	0.77076	-0.073463	1.58087	0.2097	277	5.7200000000000003E-3	0.39130999999999999	0.000004	239.80092999999999
sex	S2_258591518	2	48888200	2	48.888199999999998	5.3100000000000001E-2	0.94828999999999997	2.1389999999999999E-2	0.1062	0.74475999999999998	1.8500000000000001E-3	0.000880	0.97635000000000005	277	0.000385	0.39341999999999999	0.000004	240.9708
sex	S2_99025444	2	49116300	2	49.116300000000003	0.19181000000000001	0.82557999999999998	3.1809999999999998E-2	0.29624	0.58669000000000004	1.346E-2	4.5650000000000003E-2	0.83096999999999999	277	1.39E-3	0.39301999999999998	0.000004	240.9366
sex	S2_74624268	2	49303200	2	49.303199999999997	0.68762999999999996	0.50363000000000002	3.2309999999999998E-2	0.20824000000000001	0.64851000000000003	-0.064352	1.0542499999999999	0.30542999999999998	277	4.96E-3	0.38882	0.000771	239.56922
sex	S2_258655305	2	49458900	2	49.4589	2.21671	0.1109	0.12642999999999999	3.2368700000000001	7.3090000000000002E-2	7.4249999999999997E-2	1.3787700000000001	0.24132000000000001	277	1.5800000000000002E-2	0.38735000000000003	0.000004	236.62455
sex	S2_387889422	2	49592400	2	49.592399999999998	0.54925999999999997	0.57801000000000002	-0.044975	0.58486000000000005	0.44507000000000002	-0.033732	0.27804000000000001	0.59841	277	3.96E-3	0.39201000000000003	0.000004	240.17796999999999
sex	S2_101964997	2	49604700	2	49.604700000000001	0.15290999999999999	0.85828000000000004	1.7049999999999999E-2	2.793E-2	0.86739999999999995	-0.037907	0.29025000000000001	0.59050000000000002	277	1.1100000000000001E-3	0.39117000000000002	0.000541	240.01267999999999
sex	S2_43857347	2	49664500	2	49.664499999999997	2.2669999999999999E-2	0.97758	2.9270000000000001E-2	4.0629999999999999E-2	0.84040999999999999	-0.002818	1.2800000000000001E-3	0.97148000000000001	277	0.000164	0.39350000000000002	0.000004	239.56103999999999
sex	S2_29506161	2	49673800	2	49.6738	0.21126	0.80969000000000002	-0.081021	0.26397999999999999	0.60780999999999996	-0.038347	0.22928000000000001	0.63244	277	1.5299999999999999E-3	0.39156999999999997	0.000387	239.00620000000001
sex	S2_52971256	2	49692500	2	49.692500000000003	0.22772999999999999	0.79649000000000003	-0.036132	5.7480000000000003E-2	0.81069999999999998	-0.051811	0.43042000000000002	0.51232999999999995	277	1.65E-3	0.39090999999999998	0.000555	239.01415
sex	S2_57938203	2	49790000	2	49.79	0.75219000000000003	0.4723	-0.085853	1.48556	0.22395000000000001	1.7010000000000001E-2	6.8169999999999994E-2	0.79420999999999997	277	5.4200000000000003E-3	0.39143	0.000004	239.23885000000001
sex	S2_136179008	2	49951900	2	49.951900000000002	0.93428999999999995	0.39410000000000001	9.9890000000000007E-2	1.7789600000000001	0.18337999999999999	1.183E-2	3.109E-2	0.86016000000000004	277	6.7200000000000003E-3	0.39091999999999999	0.000004	239.34613999999999
sex	S2_197160869	2	50188600	2	50.188600000000001	1.2650399999999999	0.28386	0.10366	2.4469799999999999	0.11890000000000001	-0.005497	7.7200000000000003E-3	0.93006	277	9.0799999999999995E-3	0.37895000000000001	3.0799999999999998E-3	238.95165
sex	S2_89136691	2	50359600	2	50.3596	3.2149999999999998E-2	0.96836999999999995	-0.005909	8.3800000000000003E-3	0.92713000000000001	-0.013977	5.6410000000000002E-2	0.81244000000000005	277	0.000233	0.39279999999999998	0.000187	241.24059
sex	S2_135433350	2	50548800	2	50.5488	0.40433999999999998	0.66781000000000001	-0.011539	2.044E-2	0.88643000000000005	5.6730000000000003E-2	0.66869999999999996	0.41421000000000002	277	2.9199999999999999E-3	0.39241999999999999	0.000004	240.01584
sex	S2_99485770	2	50761500	2	50.761499999999998	0.76549	0.46609	8.2860000000000003E-2	1.5138400000000001	0.21959999999999999	0.000324	0.000026	0.99592999999999998	277	5.5100000000000001E-3	0.39140000000000003	0.000004	239.46919
sex	S2_46683633	2	50852100	2	50.8521	0.46964	0.62573000000000001	6.5699999999999995E-2	0.40295999999999998	0.52608999999999995	1.1849999999999999E-2	1.1639999999999999E-2	0.91415999999999997	277	3.3899999999999998E-3	0.39223000000000002	0.000004	240.15483
sex	S2_163029544	2	50884900	2	50.884900000000002	0.25313999999999998	0.77654000000000001	-0.037207	0.27356999999999998	0.60136999999999996	-0.036752	0.32783000000000001	0.56740999999999997	277	1.83E-3	0.39156000000000002	0.000355	240.30092999999999
sex	S2_102753990	2	51086900	2	51.0869	0.88175999999999999	0.41521999999999998	-0.019132	8.14E-2	0.77561999999999998	7.732E-2	1.4643999999999999	0.22727	277	6.3499999999999997E-3	0.39106999999999997	0.000004	239.49229
sex	S2_323152126	2	51298600	2	51.2986	1.04837	0.35189999999999999	6.2780000000000002E-2	1.03355	0.31022	4.1250000000000002E-2	0.46157999999999999	0.49745	277	7.5399999999999998E-3	0.3906	0.000004	238.99879000000001
sex	S2_197172352	2	51550200	2	51.550199999999997	1.48038	0.22935	-0.096386	2.1808299999999998	0.14088000000000001	-0.020766	0.1145	0.73533000000000004	277	1.061E-2	0.38939000000000001	0.000004	238.49834000000001
sex	S2_94993080	2	51690800	2	51.690800000000003	1.2613300000000001	0.28491	2.2020000000000001E-2	7.6069999999999999E-2	0.78290000000000004	-0.114460	2.4670100000000001	0.1174	277	9.0500000000000008E-3	0.38472000000000001	1.4599999999999999E-3	238.32764
sex	S2_189643130	2	51795500	2	51.795499999999997	1.5470999999999999	0.2147	-0.007341	1.396E-2	0.90602000000000005	-0.103170	3.0478999999999998	8.1949999999999995E-2	277	1.108E-2	0.38919999999999999	0.000004	238.26591999999999
sex	S2_241634138	2	52013000	2	52.012999999999998	0.62990999999999997	0.53339999999999999	-0.097447	1.25037	0.26445000000000002	6.7099999999999998E-3	9.7599999999999996E-3	0.92137999999999998	277	4.5399999999999998E-3	0.39178000000000002	0.000004	239.37864999999999
sex	S2_223280736	2	52140900	2	52.140900000000002	0.72636999999999996	0.48458000000000001	-0.078771	1.4038200000000001	0.23710000000000001	-0.000535	0.000075	0.99307999999999996	277	5.2300000000000003E-3	0.39151000000000002	0.000004	239.59655000000001
sex	S2_281574428	2	52338200	2	52.338200000000001	0.29054000000000002	0.74809000000000003	4.4139999999999999E-2	0.19225999999999999	0.66139000000000003	2.7269999999999999E-2	0.13095000000000001	0.71772000000000002	277	2.0999999999999999E-3	0.39273999999999998	0.000004	240.04808
sex	S2_150824282	2	52452600	2	52.452599999999997	0.63226000000000004	0.53215999999999997	7.7380000000000004E-2	0.74885000000000002	0.38758999999999999	5.0110000000000002E-2	0.45591999999999999	0.50009999999999999	277	4.5599999999999998E-3	0.39177000000000001	0.000004	239.32640000000001
sex	S2_27095488	2	52904700	2	52.904699999999998	1.1958200000000001	0.30402000000000001	3.2169999999999997E-2	0.50126000000000004	0.47954000000000002	6.5100000000000005E-2	1.55768	0.21306	277	8.5900000000000004E-3	0.39018999999999998	0.000004	239.49155999999999
sex	S2_316191006	2	53014500	2	53.014499999999998	0.30780000000000002	0.73531000000000002	-0.064072	0.39604	0.52966000000000002	-0.035272	0.25007000000000001	0.61741999999999997	277	2.2200000000000002E-3	0.39223999999999998	0.000128	239.70044999999999
sex	S2_392523283	2	53834000	2	53.834000000000003	0.37091000000000002	0.69045000000000001	7.0660000000000001E-2	0.70104	0.40316000000000002	6.9550000000000001E-2	0.62710999999999995	0.42909999999999998	277	2.6800000000000001E-3	0.39128000000000002	0.000342	241.86308
sex	S2_200997369	2	53975200	2	53.975200000000001	0.24484	0.78300000000000003	-0.043753	0.26916000000000001	0.60431000000000001	-0.049537	0.41237000000000001	0.52129999999999999	277	1.7700000000000001E-3	0.39087	0.000551	240.53881000000001
sex	S2_32442616	2	55475800	2	55.4758	0.59579000000000004	0.55183000000000004	-0.052986	0.41772999999999999	0.51861000000000002	-0.053674	0.48337999999999998	0.48748000000000002	277	4.3E-3	0.39130999999999999	0.000158	239.77521999999999
sex	S2_52968250	2	55974200	2	55.974200000000003	0.34949999999999998	0.70535000000000003	6.4900000000000001E-3	2.5899999999999999E-3	0.95942000000000005	-0.073105	0.5423	0.46211000000000002	277	2.5300000000000001E-3	0.39143	0.000316	239.52444
sex	S2_327226803	2	56246900	2	56.246899999999997	0.92637999999999998	0.39721000000000001	-0.068453	0.31913000000000002	0.57259000000000004	-0.127270	1.81331	0.17921999999999999	277	6.6699999999999997E-3	0.38786999999999999	0.000846	238.34532999999999
sex	S2_335335172	2	56481400	2	56.481400000000001	0.000811	0.99919000000000002	-0.001533	1.08E-3	0.97377999999999998	1.2600000000000001E-3	0.000901	0.97606999999999999	277	0.000006	0.39344000000000001	0.000038	242.07631000000001
sex	S2_224651142	2	57059700	2	57.059699999999999	0.3916	0.67635000000000001	-0.009451	1.5310000000000001E-2	0.90163000000000004	-0.057551	0.49929000000000001	0.48041	277	2.8300000000000001E-3	0.39245000000000002	0.000004	241.02859000000001
sex	S2_302661109	2	59565000	2	59.564999999999998	0.20566999999999999	0.81423000000000001	1.6639999999999999E-2	0.13904	0.70953999999999995	-0.038975	0.37111	0.54293000000000002	265	1.5399999999999999E-3	0.39977000000000001	0.000004	233.21642
sex	S2_284919310	2	59884000	2	59.884	0.42027999999999999	0.65727999999999998	-0.002393	2.3600000000000001E-3	0.96128000000000002	-0.044268	0.83804000000000001	0.36076000000000003	277	3.0400000000000002E-3	0.39237	0.000004	240.9973
sex	S2_294213866	2	60180600	2	60.180599999999998	4.7759999999999997E-2	0.95337000000000005	-0.015203	6.4530000000000004E-2	0.79966999999999999	-0.007592	2.392E-2	0.87719999999999998	277	0.000346	0.39343	0.000004	241.44698
sex	S2_399369871	2	60510600	2	60.510599999999997	9.6339999999999995E-2	0.90819000000000005	2.477E-2	0.18583	0.66674999999999995	-0.006899	2.0230000000000001E-2	0.88700999999999997	277	0.000697	0.39263999999999999	0.000182	241.34782000000001
sex	S2_379823782	2	60887900	2	60.887900000000002	0.26722000000000001	0.76570000000000005	-0.036088	0.42259999999999998	0.51617999999999997	3.0120000000000001E-2	0.23255000000000001	0.63002999999999998	277	1.9300000000000001E-3	0.39280999999999999	0.000004	240.77789000000001
sex	S2_431457987	2	61001300	2	61.001300000000001	0.64639999999999997	0.52471999999999996	0.13128999999999999	1.23465	0.26746999999999999	-0.078699	0.62856999999999996	0.42856	277	4.6600000000000001E-3	0.39050000000000001	0.000341	239.36690999999999
sex	S2_370405334	2	61056900	2	61.056899999999999	0.22184999999999999	0.80118	6.123E-2	0.43158999999999997	0.51175000000000004	-0.008679	1.1299999999999999E-2	0.91542999999999997	277	1.6000000000000001E-3	0.39173999999999998	0.000332	240.38445999999999
sex	S2_73612831	2	61128000	2	61.128	0.30018	0.74092999999999998	2.4469999999999999E-2	3.705E-2	0.84750999999999999	-0.066606	0.59728999999999999	0.44028	277	2.1700000000000001E-3	0.39112999999999998	0.000436	239.23375999999999
sex	S2_366940534	2	61281600	2	61.281599999999997	0.74216000000000004	0.47703000000000001	-0.028131	0.24621999999999999	0.62014000000000002	-0.067560	1.16927	0.28049000000000002	277	5.3499999999999997E-3	0.38735000000000003	1.1299999999999999E-3	239.94201000000001
sex	S2_431459372	2	61658800	2	61.658799999999999	1.1113500000000001	0.33057999999999998	-0.307880	1.7973699999999999	0.18113000000000001	-0.341940	2.1537999999999999	0.14335999999999999	277	7.9900000000000006E-3	0.39041999999999999	0.000004	239.42420000000001
sex	S2_223627224	2	61668200	2	61.668199999999999	0.41520000000000001	0.66061999999999999	4.8039999999999999E-2	0.75854999999999995	0.38453999999999999	1.205E-2	4.2639999999999997E-2	0.83655000000000002	277	3.0000000000000001E-3	0.39239000000000002	0.000004	240.67015000000001
sex	S2_301267117	2	61909000	2	61.908999999999999	0.86736000000000002	0.42120000000000002	8.2500000000000004E-2	1.7347300000000001	0.18890000000000001	9.2599999999999991E-3	2.248E-2	0.88092999999999999	277	6.2399999999999999E-3	0.39111000000000001	0.000004	239.36774
sex	S2_338418072	2	62166400	2	62.166400000000003	2.03315	0.13288	9.2670000000000002E-2	2.22322	0.13708999999999999	9.1520000000000004E-2	2.18743	0.14027999999999999	277	1.451E-2	0.38784999999999997	0.000004	237.28932
sex	S2_277700203	2	62409800	2	62.409799999999997	0.47204000000000002	0.62422999999999995	-0.067284	0.46183000000000002	0.49734	2.257E-2	8.659E-2	0.76878000000000002	277	3.4099999999999998E-3	0.39223000000000002	0.000004	239.70097000000001
sex	S2_309614869	2	62549900	2	62.549900000000001	7.4719999999999995E-2	0.92801999999999996	1.302E-2	5.3580000000000003E-2	0.81711999999999996	1.184E-2	3.7330000000000002E-2	0.84692999999999996	277	0.000541	0.39334999999999998	0.000004	241.91707
sex	S2_33074060	2	62667400	2	62.667400000000001	5.4599999999999996E-3	0.99455000000000005	2.9299999999999999E-3	2.3600000000000001E-3	0.96126999999999996	5.7800000000000004E-3	9.1400000000000006E-3	0.92388999999999999	277	0.000040	0.39355000000000001	0.000004	241.23199
sex	S2_192841946	2	62855000	2	62.854999999999997	9.8320000000000005E-2	0.90639000000000003	0.000367	0.000020	0.99639999999999995	2.9260000000000001E-2	0.19444	0.65959000000000001	277	0.000712	0.39328999999999997	0.000004	240.50816
sex	S2_63259501	2	62953400	2	62.953400000000002	0.65595000000000003	0.51976	4.1320000000000003E-2	0.16836000000000001	0.68189	-0.077521	1.17293	0.27973999999999999	277	4.7299999999999998E-3	0.38647999999999999	1.4400000000000001E-3	238.95500000000001
sex	S2_317385288	2	63201600	2	63.201599999999999	0.16227	0.85028999999999999	-0.024566	0.13011	0.71860000000000002	-0.030484	0.24401999999999999	0.62170999999999998	277	1.17E-3	0.39089000000000002	0.000611	240.9307
sex	S2_151755136	2	63493700	2	63.493699999999997	0.26960000000000001	0.76388	6.837E-2	0.48344999999999999	0.48744999999999999	3.8159999999999999E-2	0.26913999999999999	0.60431999999999997	277	1.9499999999999999E-3	0.39279999999999998	0.000004	240.19128000000001
sex	S2_194340918	2	63659700	2	63.659700000000001	0.10767	0.89795999999999998	1.9349999999999999E-2	2.034E-2	0.88670000000000004	3.0759999999999999E-2	0.14877000000000001	0.70001000000000002	277	0.000779	0.39326	0.000004	239.61699999999999
sex	S2_77045528	2	63871300	2	63.871299999999998	0.14601	0.86421999999999999	2.9819999999999999E-2	0.22771	0.63361000000000001	1.7219999999999999E-2	7.306E-2	0.78713	277	1.06E-3	0.39315	0.000004	240.85254
sex	S2_433442664	2	64051400	2	64.051400000000001	0.27100999999999997	0.76280999999999999	1.6990000000000002E-2	0.1673	0.68284	-0.035567	0.47693000000000002	0.4904	276	1.97E-3	0.39359	0.000105	242.74309
sex	S2_131290491	2	64117800	2	64.117800000000003	0.36763000000000001	0.69271000000000005	8.7840000000000001E-2	0.61209999999999998	0.43467	-0.033316	0.19203000000000001	0.66156999999999999	277	2.66E-3	0.39079999999999998	0.000476	239.38718
sex	S2_102222835	2	64284300	2	64.284300000000002	0.34365000000000001	0.70948	5.3659999999999999E-2	0.37698999999999999	0.53971999999999998	2.5659999999999999E-2	0.13341	0.71519999999999995	277	2.48E-3	0.39258999999999999	0.000004	239.98509000000001
sex	S2_327176950	2	64631600	2	64.631600000000006	0.21029	0.81047999999999998	4.2040000000000001E-2	0.28060000000000002	0.59672999999999998	1.2330000000000001E-2	3.1260000000000003E-2	0.85979000000000005	277	1.5200000000000001E-3	0.39296999999999999	0.000004	240.59475
sex	S2_278925901	2	64880300	2	64.880300000000005	1.7136400000000001	0.18212	-0.021394	0.10485999999999999	0.74631999999999998	0.11763	3.2961800000000001	7.0529999999999995E-2	277	1.226E-2	0.38873999999999997	0.000004	237.49297999999999
sex	S2_167401589	2	65022400	2	65.022400000000005	1.6789999999999999E-2	0.98334999999999995	0.01	1.3010000000000001E-2	0.90927999999999998	1.091E-2	2.6030000000000001E-2	0.87194000000000005	277	0.000122	0.39351999999999998	0.000004	240.47732999999999
sex	S2_132074531	2	65194100	2	65.194100000000006	0.95423000000000002	0.38636999999999999	-0.109130	1.9078999999999999	0.16830999999999999	1.5469999999999999E-2	5.9130000000000002E-2	0.80805000000000005	277	6.8599999999999998E-3	0.39085999999999999	0.000004	239.06182999999999
sex	S2_317843866	2	65408300	2	65.408299999999997	0.98989000000000005	0.37293999999999999	0.10408000000000001	1.38903	0.23959	2.351E-2	0.11173	0.73843000000000003	276	7.1399999999999996E-3	0.39166000000000001	0.000004	238.95616999999999
sex	S2_53775136	2	65599200	2	65.599199999999996	0.17471999999999999	0.83979000000000004	1.968E-2	0.10373	0.74765000000000004	3.2770000000000001E-2	0.29607	0.58679000000000003	277	1.2600000000000001E-3	0.39306999999999997	0.000004	240.79407
sex	S2_277335117	2	65854400	2	65.854399999999998	0.11233	0.89378999999999997	3.2739999999999998E-2	0.13266	0.71597	-0.010481	2.1149999999999999E-2	0.88449	277	0.000813	0.39324999999999999	0.000004	240.61729
sex	S2_232490938	2	66077900	2	66.0779	1.2379100000000001	0.29160000000000003	0.11572	1.7178500000000001	0.19106000000000001	4.0800000000000003E-2	0.37208000000000002	0.54237999999999997	277	8.8900000000000003E-3	0.39006999999999997	0.000004	238.29650000000001
sex	S2_196466969	2	66371100	2	66.371099999999998	2.8590000000000001E-2	0.97182000000000002	-0.010337	2.4580000000000001E-2	0.87551999999999996	1.005E-2	2.6239999999999999E-2	0.87143999999999999	277	0.000207	0.39349000000000001	0.000004	241.12475000000001
sex	S2_82431422	2	66671600	2	66.671599999999998	0.81981000000000004	0.44157999999999997	-0.058103	0.68564000000000003	0.40837000000000001	-0.068913	1.18553	0.27717999999999998	277	5.8999999999999999E-3	0.38628000000000001	1.3699999999999999E-3	239.58607000000001
sex	S2_373082697	2	67097800	2	67.097800000000007	1.0594600000000001	0.34805000000000003	-0.054821	0.98968	0.32068999999999998	-0.046147	0.65778999999999999	0.41804000000000002	277	7.62E-3	0.39056999999999997	0.000004	239.732
sex	S2_269638905	2	67825700	2	67.825699999999998	0.23405000000000001	0.79147999999999996	1.772E-2	0.19184000000000001	0.66173000000000004	2.809E-2	0.33833999999999997	0.56125999999999998	277	1.6900000000000001E-3	0.39290000000000003	0.000004	242.04427999999999
sex	S2_247546761	2	69399500	2	69.399500000000003	0.62312999999999996	0.53705000000000003	-0.013875	9.0240000000000001E-2	0.76410999999999996	-0.072208	1.24213	0.26606999999999997	265	4.6600000000000001E-3	0.39850999999999998	0.000004	232.27324999999999
sex	S2_266587344	2	69600000	2	69.599999999999994	0.31978000000000001	0.72658	-0.048160	0.57172000000000001	0.45022000000000001	-0.039151	0.37361	0.54154999999999998	277	2.31E-3	0.39266000000000001	0.000004	241.42742000000001
sex	S2_277301948	2	69780000	2	69.78	0.61473999999999995	0.54154999999999998	-0.046778	1.0579000000000001	0.30463000000000001	-0.006242	9.8300000000000002E-3	0.92110999999999998	266	4.5599999999999998E-3	0.40062999999999999	0.000004	235.72975
sex	S2_135645177	2	70861200	2	70.861199999999997	1.9869999999999999E-2	0.98031999999999997	3.7299999999999998E-3	0.000594	0.98057000000000005	-0.014029	7.9699999999999997E-3	0.92895000000000005	277	0.000144	0.39351000000000003	0.000004	242.75666000000001
sex	S2_283634387	2	72819400	2	72.819400000000002	0.40311999999999998	0.66861999999999999	-0.002914	5.5100000000000001E-3	0.94086999999999998	4.172E-2	0.80420000000000003	0.37062	277	2.9099999999999998E-3	0.39241999999999999	0.000004	241.40786
sex	S2_405164764	2	73427900	2	73.427899999999994	0.79805000000000004	0.45123999999999997	-0.029228	0.25402999999999998	0.61465000000000003	-0.070852	1.56687	0.21173	276	5.77E-3	0.38607999999999998	1.6999999999999999E-3	240.96833000000001
sex	S2_267624589	2	73932600	2	73.932599999999994	0.56394	0.56962000000000002	-0.026067	0.16669999999999999	0.68337000000000003	-0.051475	0.74138999999999999	0.38995999999999997	277	4.0699999999999998E-3	0.39196999999999999	0.000004	240.23050000000001
sex	S2_284496566	2	74363200	2	74.363200000000006	7.3319999999999996E-2	0.92932000000000003	-0.016048	0.14656	0.70213999999999999	0.000220	0.000026	0.99590999999999996	277	0.000531	0.39294000000000001	0.000119	241.94687999999999
sex	S2_29236330	2	74762100	2	74.762100000000004	0.43997000000000003	0.64449999999999996	-0.047590	0.44425999999999999	0.50563000000000002	-0.047586	0.57633999999999996	0.44840000000000002	277	3.1800000000000001E-3	0.38807999999999998	1.17E-3	240.21527
sex	S2_24471591	2	75044600	2	75.044600000000003	0.46124999999999999	0.63097999999999999	1.7780000000000001E-2	4.3470000000000002E-2	0.83501000000000003	-0.054298	0.59589000000000003	0.44080999999999998	277	3.3300000000000001E-3	0.38985999999999998	0.000661	240.072
sex	S2_8983803	2	75223000	2	75.222999999999999	0.43635000000000002	0.64683999999999997	-0.068833	0.5524	0.45796999999999999	4.9399999999999999E-3	4.3899999999999998E-3	0.94723000000000002	277	3.15E-3	0.39233000000000001	0.000004	240.19672
sex	S2_22026361	2	75652300	2	75.652299999999997	1.2916099999999999	0.27648	-0.105130	2.5766900000000001	0.10959000000000001	5.3780000000000001E-2	0.73002	0.39362000000000003	277	9.2700000000000005E-3	0.38991999999999999	0.000004	239.27849000000001
sex	S2_21815129	2	76043300	2	76.043300000000002	0.27848000000000001	0.75714999999999999	-0.031996	0.3322	0.56484000000000001	-0.016874	8.652E-2	0.76887000000000005	277	2.0100000000000001E-3	0.39116000000000001	0.000445	241.08838
sex	S2_20102483	2	76234400	2	76.234399999999994	0.86716000000000004	0.42129	-0.027177	0.33211000000000002	0.56489	-0.067596	1.6475900000000001	0.20036000000000001	277	6.2399999999999999E-3	0.39111000000000001	0.000004	240.27878000000001
sex	S2_74350683	2	77469800	2	77.469800000000006	9.4509999999999997E-2	0.90985000000000005	1.635E-2	0.12873000000000001	0.72002999999999995	1.0279999999999999E-2	4.8719999999999999E-2	0.82547000000000004	277	0.000684	0.39329999999999998	0.000004	242.17562000000001
sex	S2_52735470	2	78528500	2	78.528499999999994	0.17574000000000001	0.83892999999999995	2.0699999999999998E-3	1.4E-3	0.97019999999999995	-0.029362	0.20394999999999999	0.65190999999999999	277	1.2700000000000001E-3	0.39306999999999997	0.000004	241.93815000000001
sex	S2_228637358	2	80751800	2	80.751800000000003	1.7879400000000001	0.16924	-0.011815	4.8710000000000003E-2	0.82547999999999999	-0.105420	3.4900500000000001	6.2799999999999995E-2	277	1.2789999999999999E-2	0.38852999999999999	0.000004	238.81072
sex	S2_375325514	2	81674900	2	81.674899999999994	0.56315999999999999	0.57006000000000001	-0.055953	1.05514	0.30523	3.0040000000000001E-2	0.28741	0.59231	277	4.0600000000000002E-3	0.39196999999999999	0.000004	241.46485000000001
sex	S2_190986546	2	82286600	2	82.286600000000007	0.15087	0.86002999999999996	-0.011762	3.1969999999999998E-2	0.85823000000000005	-0.032735	0.23055	0.63149	277	1.09E-3	0.39313999999999999	0.000004	242.13039000000001
sex	S2_107146767	2	82661600	2	82.661600000000007	1.9732099999999999	0.14097000000000001	-0.066142	1.1363700000000001	0.28734999999999999	0.11298999999999999	3.0476899999999998	8.1960000000000005E-2	277	1.409E-2	0.38281999999999999	1.4400000000000001E-3	238.39873
sex	S2_202569038	2	83551500	2	83.551500000000004	1.0810900000000001	0.34066000000000002	-0.084364	1.3074399999999999	0.25385000000000002	-0.079875	1.10971	0.29307	277	7.77E-3	0.38708999999999999	0.000943	240.22494
sex	S2_77561937	2	84631600	2	84.631600000000006	4.7559999999999998E-2	0.95355999999999996	-0.011901	2.537E-2	0.87355000000000005	2.2679999999999999E-2	9.4960000000000003E-2	0.75819999999999999	277	0.000344	0.39343	0.000004	241.94177999999999
sex	S2_254944952	2	85095700	2	85.095699999999994	0.68066000000000004	0.50712999999999997	-0.065638	0.79947999999999997	0.37203000000000003	3.2680000000000001E-2	0.18189	0.67008000000000001	277	4.9100000000000003E-3	0.39163999999999999	0.000004	240.04705000000001
sex	S2_300569441	2	85423000	2	85.423000000000002	1.3580399999999999	0.25888	-0.063256	0.79788000000000003	0.3725	8.3790000000000003E-2	1.3452599999999999	0.24711	277	9.7400000000000004E-3	0.38478000000000001	1.3699999999999999E-3	238.63222999999999
sex	S2_392758583	2	85647600	1	85.647599999999997	2.4379999999999999E-2	0.87605	NaN	NaN	NaN	NaN	NaN	NaN	278	0.000088	0.39211000000000001	0.000004	242.17932999999999
sex	S2_400975768	2	85926000	2	85.926000000000002	0.89151000000000002	0.41121000000000002	4.0800000000000003E-2	0.52893000000000001	0.46766999999999997	-0.078576	1.48871	0.22345999999999999	277	6.4200000000000004E-3	0.39028000000000002	0.000211	239.78382999999999
sex	S2_330203936	2	86845900	2	86.8459	1.18452	0.30743999999999999	-0.041494	0.61860000000000004	0.43224000000000001	-0.085134	2.3012800000000002	0.13041	277	8.5100000000000002E-3	0.39022000000000001	0.000004	239.97667000000001
sex	S2_101577631	2	88079900	2	88.079899999999995	0.14962	0.86109999999999998	-0.020787	0.15670000000000001	0.69252000000000002	2.298E-2	0.14606	0.70262000000000002	277	1.08E-3	0.39313999999999999	0.000004	242.12636000000001
sex	S2_170000094	2	89026500	2	89.026499999999999	0.23416000000000001	0.79139000000000004	-0.036373	0.38968000000000003	0.53298000000000001	0.000008	0.000000	0.99990000000000001	277	1.6900000000000001E-3	0.39071	0.000603	241.94325000000001
sex	S2_83166440	2	89976000	2	89.975999999999999	1.0194099999999999	0.36215999999999998	3.3340000000000002E-2	0.37785000000000002	0.53925999999999996	-0.059785	1.1516500000000001	0.28414	277	7.3299999999999997E-3	0.38433	1.7600000000000001E-3	240.52615
sex	S2_170001499	2	90842800	2	90.842799999999997	0.76337999999999995	0.46706999999999999	4.2410000000000003E-2	0.52281999999999995	0.47025	4.0759999999999998E-2	0.50380000000000003	0.47843000000000002	277	5.4999999999999997E-3	0.39140000000000003	0.000004	240.88373000000001
sex	S2_169241521	2	91689400	2	91.689400000000006	7.8750000000000001E-2	0.92428999999999994	1.874E-2	0.13425000000000001	0.71433999999999997	-0.015145	8.2350000000000007E-2	0.77436000000000005	277	0.000570	0.39152999999999999	0.000501	242.29738
sex	S2_193686291	2	93132500	2	93.132499999999993	1.0281	0.35904999999999998	0.10749	1.5643499999999999	0.21209	9.0770000000000003E-2	1.0807100000000001	0.29944999999999999	277	7.3899999999999999E-3	0.39066000000000001	0.000004	238.67849000000001
sex	S2_81694279	2	93539600	2	93.539599999999993	1.65703	0.19259999999999999	-0.005948	1.042E-2	0.91876000000000002	0.10394	3.0331100000000002	8.2699999999999996E-2	277	1.1860000000000001E-2	0.38890000000000002	0.000004	237.94698
sex	S2_79033219	2	94254000	2	94.254000000000005	4.2520000000000002E-2	0.95838000000000001	-0.005693	6.9800000000000001E-3	0.93347000000000002	1.9890000000000001E-2	8.5040000000000004E-2	0.77080000000000004	276	0.000309	0.39379999999999998	0.000004	240.98948999999999
sex	S3_316378691	3	100000	2	0	1.392E-2	0.98617999999999995	-0.001596	0.000711	0.97875000000000001	1.11E-2	2.767E-2	0.86802000000000001	277	0.000101	0.39352999999999999	0.000004	241.76638
sex	S3_147063591	3	149900	2	0.14990000000000001	3.16934	4.3569999999999998E-2	-0.081448	1.1833499999999999	0.27761999999999998	0.16879	4.7030399999999997	3.0960000000000001E-2	277	2.2440000000000002E-2	0.37236999999999998	3.4499999999999999E-3	234.41991999999999
sex	S3_316849317	3	186400	2	0.18640000000000001	0.49484	0.61021000000000003	-0.051453	0.46417999999999998	0.49625000000000002	7.0629999999999998E-2	0.81754000000000004	0.36669000000000002	277	3.5699999999999998E-3	0.39063999999999999	0.000420	239.78245000000001
sex	S3_225844412	3	353200	2	0.35320000000000001	0.95931999999999995	0.38442999999999999	1.5740000000000001E-2	8.1640000000000004E-2	0.77531000000000005	8.1689999999999999E-2	1.8793200000000001	0.17152999999999999	277	6.8999999999999999E-3	0.38735999999999998	0.000963	239.57212999999999
sex	S3_175079485	3	2206400	2	2.2063999999999999	0.39376	0.67488999999999999	-0.062666	0.61770000000000003	0.43258000000000002	1.1050000000000001E-2	2.0469999999999999E-2	0.88634999999999997	277	2.8400000000000001E-3	0.39217999999999997	0.000077	240.67477
sex	S3_245074854	3	3810300	2	3.8102999999999998	11.78623	0.000012	0.17674000000000001	6.0749199999999997	1.4319999999999999E-2	4.027E-2	0.28838999999999998	0.59169000000000005	277	7.8649999999999998E-2	0.32572000000000001	1.078E-2	221.10706999999999
sex	S3_284314094	3	4160900	2	4.1608999999999998	11.287979999999999	0.000019	-0.247560	18.697500000000002	0.000021	0.16064999999999999	7.2549200000000003	7.4999999999999997E-3	277	7.5579999999999994E-2	0.32702999999999999	1.0749999999999999E-2	221.19575
sex	S3_385688269	3	4482700	2	4.4827000000000004	1.4803299999999999	0.22936000000000001	6.1740000000000003E-2	2.1812299999999998	0.14083999999999999	1.401E-2	9.6619999999999998E-2	0.75616000000000005	277	1.061E-2	0.37990000000000002	2.64E-3	239.48759999999999
sex	S3_222790097	3	5194000	2	5.194	5.9199999999999999E-3	0.99409000000000003	3.2599999999999999E-3	8.0000000000000002E-3	0.92878000000000005	1.83E-3	1.8500000000000001E-3	0.96572000000000002	277	0.000043	0.39301000000000003	0.000151	242.55608000000001
sex	S3_252097229	3	5218200	2	5.2182000000000004	1.1497999999999999	0.31820999999999999	-0.030253	0.51163000000000003	0.47504000000000002	4.5719999999999997E-2	0.91546000000000005	0.33950999999999998	277	8.26E-3	0.38743	0.000794	240.18943999999999
sex	S3_301745832	3	6091400	2	6.0914000000000001	4.3703700000000003	1.353E-2	-0.123940	7.5754599999999996	6.3099999999999996E-3	5.5930000000000001E-2	1.3496600000000001	0.24634	277	3.0679999999999999E-2	0.36459999999999998	4.7600000000000003E-3	233.69233
sex	S3_307990259	3	6217800	2	6.2178000000000004	4.2902800000000001	1.4630000000000001E-2	-0.048366	0.66942999999999997	0.41395999999999999	0.16406999999999999	6.8012800000000002	9.6100000000000005E-3	277	3.014E-2	0.37444	2.0100000000000001E-3	234.03120000000001
sex	S3_240454002	3	6414900	2	6.4149000000000003	3.12215	4.5620000000000001E-2	-0.153700	4.25617	4.0039999999999999E-2	6.7659999999999998E-2	0.87997000000000003	0.34903000000000001	277	2.2110000000000001E-2	0.36414000000000002	5.8700000000000002E-3	235.61718999999999
sex	S3_165868602	3	7405600	2	7.4055999999999997	3.1838500000000001	4.2950000000000002E-2	-0.091574	4.12073	4.3319999999999997E-2	9.9440000000000001E-2	3.07891	8.0420000000000005E-2	277	2.2540000000000001E-2	0.36860999999999999	4.5199999999999997E-3	235.54939999999999
sex	S3_171414077	3	7551500	2	7.5514999999999999	0.75705999999999996	0.47000999999999998	5.0549999999999998E-2	1.12496	0.28977999999999998	6.0539999999999997E-2	1.2286300000000001	0.26863999999999999	277	5.45E-3	0.38839000000000001	0.000836	241.39934
sex	S3_38906458	3	7614700	2	7.6147	0.10448	0.90083000000000002	1.115E-2	6.0080000000000001E-2	0.80654999999999999	-0.019364	0.13138	0.71728000000000003	277	0.000756	0.39327000000000001	0.000004	241.5788
sex	S3_125303941	3	7844800	2	7.8448000000000002	0.91218999999999995	0.40284999999999999	-0.027352	0.16341	0.68635000000000002	0.1018	1.80372	0.18037	277	6.5599999999999999E-3	0.39097999999999999	0.000004	239.57551000000001
sex	S3_409083038	3	8002500	2	8.0024999999999995	0.78778000000000004	0.45588000000000001	3.9350000000000003E-2	0.49003000000000002	0.48449999999999999	6.8589999999999998E-2	1.3163100000000001	0.25224999999999997	277	5.6699999999999997E-3	0.39133000000000001	0.000004	239.88495
sex	S3_246267201	3	8110200	2	8.1102000000000007	0.29718	0.74314000000000002	-0.052553	0.59247000000000005	0.44212000000000001	-0.014020	3.4660000000000003E-2	0.85245000000000004	277	2.15E-3	0.38957999999999998	0.000866	240.23617999999999
sex	S3_173683900	3	8181700	2	8.1816999999999993	1.4866699999999999	0.22792999999999999	-0.077231	1.4706600000000001	0.22628000000000001	-0.105460	2.4332199999999999	0.11992999999999999	277	1.065E-2	0.38474000000000003	1.2800000000000001E-3	237.94910999999999
sex	S3_196829253	3	8283500	2	8.2835000000000001	0.37095	0.69042000000000003	3.712E-2	0.38988	0.53288000000000002	-0.029990	0.20966000000000001	0.64739000000000002	277	2.6800000000000001E-3	0.39251000000000003	0.000004	240.41041000000001
sex	S3_227038194	3	8407000	2	8.407	0.59084999999999999	0.55456000000000005	-0.051381	0.19747999999999999	0.65710999999999997	-0.035434	8.7379999999999999E-2	0.76775000000000004	277	4.2599999999999999E-3	0.39189000000000002	0.000004	240.42048
sex	S3_69241084	3	8536300	2	8.5363000000000007	3.7178499999999999	2.5520000000000001E-2	0.12015000000000001	5.2139199999999999	2.317E-2	8.3500000000000005E-2	1.8199799999999999	0.17843000000000001	276	2.631E-2	0.36387999999999998	5.6600000000000001E-3	234.84587999999999
sex	S3_264726646	3	8679100	2	8.6791	1.92604	0.14768000000000001	0.11097	3.45078	6.429E-2	3.0519999999999999E-2	0.23275999999999999	0.62987000000000004	277	1.376E-2	0.38274000000000002	1.49E-3	237.45922999999999
sex	S3_106474409	3	8812500	2	8.8125	3.11842	4.5789999999999997E-2	-0.071058	1.86938	0.17266000000000001	-0.094438	2.3583699999999999	0.12576000000000001	277	2.2089999999999999E-2	0.38486999999999999	0.000004	235.24903
sex	S3_352925578	3	8856400	2	8.8564000000000007	5.3125099999999996	5.45E-3	-0.133820	7.4667899999999996	6.6899999999999998E-3	8.3599999999999994E-3	2.5100000000000001E-2	0.87424000000000002	277	3.705E-2	0.36935000000000001	2.6800000000000001E-3	232.06549999999999
sex	S3_255159451	3	8945700	2	8.9457000000000004	0.34789999999999999	0.70648	3.5409999999999997E-2	0.49371999999999999	0.48287000000000002	3.1719999999999998E-2	0.32417000000000001	0.56957999999999998	277	2.5100000000000001E-3	0.39257999999999998	0.000004	240.87511000000001
sex	S3_290988500	3	9114300	2	9.1143000000000001	0.43636999999999998	0.64681999999999995	5.5550000000000002E-2	0.59848999999999997	0.43981999999999999	6.1199999999999997E-2	0.65054000000000001	0.42060999999999998	277	3.15E-3	0.39205000000000001	0.000079	240.74521999999999
sex	S3_240733818	3	9309100	2	9.3091000000000008	1.1879599999999999	0.30640000000000001	8.6980000000000002E-2	2.3636300000000001	0.12534000000000001	3.9079999999999997E-2	0.33871000000000001	0.56105000000000005	277	8.5299999999999994E-3	0.38700000000000001	0.000884	239.77557999999999
sex	S3_227802079	3	9709300	2	9.7093000000000007	0.85843000000000003	0.42494999999999999	-0.007578	2.5010000000000001E-2	0.87446000000000002	5.1670000000000001E-2	0.92681999999999998	0.33653	277	6.1799999999999997E-3	0.37648999999999999	4.1099999999999999E-3	241.25190000000001
sex	S3_264504774	3	10563200	2	10.5632	9.4469799999999999	0.000108	0.15278	7.0488600000000003	8.3899999999999999E-3	5.416E-2	0.86378999999999995	0.35349999999999998	276	6.4250000000000002E-2	0.36749999999999999	0.000004	223.48675
sex	S3_300684357	3	11064900	2	11.0649	5.55558	4.3099999999999996E-3	-0.186640	9.7508599999999994	1.98E-3	0.1333	5.0944399999999996	2.478E-2	277	3.8679999999999999E-2	0.35094999999999998	7.8600000000000007E-3	231.31121999999999
sex	S3_255401225	3	11578100	2	11.578099999999999	1.1552199999999999	0.31651000000000001	-0.039586	0.98426000000000002	0.32201999999999997	4.3700000000000003E-2	0.91412000000000004	0.33986	277	8.3000000000000001E-3	0.38696000000000003	0.000922	240.15119000000001
sex	S3_400455968	3	11717000	2	11.717000000000001	2.8536999999999999	5.9330000000000001E-2	9.1719999999999996E-2	3.0836100000000002	8.0189999999999997E-2	0.13622999999999999	4.4787800000000004	3.5209999999999998E-2	277	2.0250000000000001E-2	0.36624000000000001	5.47E-3	236.13426000000001
sex	S3_171870849	3	11886400	2	11.8864	1.48942	0.22731000000000001	4.403E-2	0.71567999999999998	0.39829999999999999	-0.083549	2.01518	0.15686	277	1.0670000000000001E-2	0.38625999999999999	0.000856	238.69578999999999
sex	S3_266120558	3	12019700	2	12.0197	0.62180000000000002	0.53773000000000004	2.15E-3	0.000906	0.97601000000000004	-0.076131	1.24359	0.26574999999999999	277	4.4799999999999996E-3	0.38999	0.000499	239.91712000000001
sex	S3_279286850	3	12108300	2	12.1083	0.27379999999999999	0.76068999999999998	-0.050086	0.43542999999999998	0.50988	4.1300000000000003E-2	0.27710000000000001	0.59902999999999995	277	1.98E-3	0.39278999999999997	0.000004	240.52734000000001
sex	S3_277050495	3	12190600	2	12.1906	2.9647299999999999	5.3220000000000003E-2	-0.111880	2.5329600000000001	0.11264	0.13761000000000001	3.5076399999999999	6.2140000000000001E-2	277	2.102E-2	0.37230000000000002	3.63E-3	234.97490999999999
sex	S3_242157849	3	12229000	2	12.228999999999999	5.3018799999999997	5.4999999999999997E-3	5.0500000000000003E-2	0.43697000000000003	0.50914000000000004	0.26202999999999999	9.3683800000000002	2.4299999999999999E-3	276	3.7069999999999999E-2	0.36282999999999999	4.9300000000000004E-3	231.19385
sex	S3_414181599	3	12292400	2	12.292400000000001	3.0349999999999999E-2	0.97011000000000003	-0.009275	2.3390000000000001E-2	0.87856000000000001	-0.014964	5.2010000000000001E-2	0.81977	277	0.000220	0.39348	0.000004	241.15992
sex	S3_306487043	3	12498100	2	12.498100000000001	2.3640000000000001E-2	0.97663	-0.011314	3.6769999999999997E-2	0.84806999999999999	-0.011332	3.1300000000000001E-2	0.85968999999999995	277	0.000171	0.39350000000000002	0.000004	241.83664999999999
sex	S3_196436611	3	12699800	2	12.6998	1.3724700000000001	0.25519999999999998	-0.051276	1.02017	0.31336000000000003	6.8949999999999997E-2	1.3968100000000001	0.23827999999999999	277	9.8399999999999998E-3	0.37829000000000002	3.1800000000000001E-3	238.82145
sex	S3_94637991	3	12882700	2	12.8827	0.44298999999999999	0.64256999999999997	-0.008649	2.826E-2	0.86663000000000001	-0.052215	0.72841	0.39413999999999999	277	3.2000000000000002E-3	0.39230999999999999	0.000004	240.98934
sex	S3_198780645	3	13065400	2	13.0654	0.17238000000000001	0.84175	4.1910000000000003E-2	0.28905999999999998	0.59125000000000005	4.4130000000000003E-2	0.28693999999999997	0.59262000000000004	277	1.25E-3	0.39262000000000002	0.000130	241.81691000000001
sex	S3_261039963	3	13293100	2	13.293100000000001	3.4440900000000001	3.3309999999999999E-2	0.10546999999999999	4.2021899999999999	4.1320000000000003E-2	8.1159999999999996E-2	2.0554999999999999	0.15279000000000001	277	2.4340000000000001E-2	0.38397999999999999	0.000004	234.91
sex	S3_327085076	3	13503200	2	13.5032	1.48048	0.22933000000000001	-0.014409	0.12989000000000001	0.71882999999999997	7.5550000000000006E-2	2.9258700000000002	8.8289999999999993E-2	277	1.061E-2	0.38939000000000001	0.000004	239.32254
sex	S3_299554339	3	14505500	2	14.5055	5.8191600000000001	3.3500000000000001E-3	-0.168050	11.587199999999999	0.000763	7.9299999999999995E-2	1.4742599999999999	0.22570999999999999	277	4.0439999999999997E-2	0.34597	9.1500000000000001E-3	231.28146000000001
sex	S3_290451543	3	14650600	2	14.650600000000001	3.44564	3.3259999999999998E-2	0.11305	3.95763	4.7649999999999998E-2	-0.078618	1.77929	0.18334	277	2.435E-2	0.38397999999999999	0.000004	235.36672999999999
sex	S3_374409932	3	14818700	2	14.8187	7.1503199999999998	0.000939	-0.193970	13.853400000000001	0.000240	0.11573	3.2822900000000002	7.1120000000000003E-2	276	4.9390000000000003E-2	0.34588000000000002	8.4200000000000004E-3	229.15872999999999
sex	S3_45719631	3	15004600	2	15.0046	0.159	0.85306999999999999	2.07E-2	0.18718000000000001	0.66561000000000003	-0.021924	0.14871000000000001	0.70006999999999997	277	1.15E-3	0.39300000000000002	0.000034	241.97923
sex	S3_237090900	3	15192800	2	15.1928	3.3192300000000001	3.7629999999999997E-2	0.10942	3.7709600000000001	5.3170000000000002E-2	-0.066291	1.18042	0.27822000000000002	277	2.3480000000000001E-2	0.38431999999999999	0.000004	235.79858999999999
sex	S3_206186061	3	15369900	2	15.369899999999999	1.94459	0.14499999999999999	9.0270000000000003E-2	2.4224999999999999	0.12075	0.10176	2.7803900000000001	9.6560000000000007E-2	277	1.389E-2	0.38107000000000002	1.9499999999999999E-3	238.74066999999999
sex	S3_249373229	3	15534000	2	15.534000000000001	2.91506	5.5870000000000003E-2	-0.047772	0.82981000000000005	0.36312	0.13821	5.1741000000000001	2.3689999999999999E-2	277	2.068E-2	0.37157000000000001	3.8800000000000002E-3	236.73705000000001
sex	S3_221463642	3	15656800	2	15.6568	0.38349	0.68184	3.8679999999999999E-2	0.35360999999999998	0.55256000000000005	1.8939999999999999E-2	7.374E-2	0.78617000000000004	277	2.7699999999999999E-3	0.38849	1.1000000000000001E-3	240.97116
sex	S3_186233856	3	15748200	2	15.748200000000001	0.19286	0.82471000000000005	4.9239999999999999E-2	0.38163999999999998	0.53724000000000005	1.2290000000000001E-2	2.068E-2	0.88576999999999995	276	1.4E-3	0.39374999999999999	0.000004	242.76585
sex	S3_248883677	3	15854200	2	15.854200000000001	0.63480999999999999	0.53081	7.0000000000000001E-3	1.421E-2	0.90519000000000005	-0.071840	1.2079200000000001	0.2727	277	4.5799999999999999E-3	0.39177000000000001	0.000004	240.65664000000001
sex	S3_248713474	3	15973500	2	15.9735	1.0440400000000001	0.35341	3.1280000000000002E-2	0.20906	0.64785999999999999	-0.058622	0.67168000000000005	0.41317999999999999	277	7.5100000000000002E-3	0.39061000000000001	0.000004	239.58875
sex	S3_313967508	3	16011500	2	16.011500000000002	0.65649999999999997	0.51946999999999999	-0.093302	1.1144000000000001	0.29204999999999998	3.6339999999999997E-2	0.17899000000000001	0.67257	277	4.7299999999999998E-3	0.3876	1.1299999999999999E-3	240.45123000000001
sex	S3_277572213	3	16064300	2	16.064299999999999	2.341E-2	0.97685999999999995	7.1500000000000001E-3	1.052E-2	0.91837999999999997	1.052E-2	2.155E-2	0.88341000000000003	277	0.000170	0.39262999999999998	0.000242	241.84073000000001
sex	S3_15998809	3	16177800	2	16.177800000000001	1.3936599999999999	0.24990999999999999	4.0599999999999997E-2	0.71572000000000002	0.39828000000000002	-0.076822	2.28945	0.13139999999999999	277	9.9900000000000006E-3	0.38962999999999998	0.000004	239.50599
sex	S3_388828355	3	16383900	2	16.383900000000001	1.04233	0.35402	3.9710000000000002E-2	0.48797000000000001	0.48542000000000002	-0.072562	1.9402999999999999	0.16475999999999999	277	7.4900000000000001E-3	0.39062000000000002	0.000004	240.24332000000001
sex	S3_340287863	3	16883100	2	16.883099999999999	8.2516099999999994	0.000331	-0.042444	0.44821	0.50375000000000003	0.21315999999999999	15.28645	0.000116	277	5.6399999999999999E-2	0.35363	5.0000000000000001E-3	225.44734
sex	S3_209463490	3	17013900	2	17.0139	5.9609199999999998	2.9199999999999999E-3	0.13358	3.8962699999999999	4.9390000000000003E-2	9.7750000000000004E-2	2.3827799999999999	0.12382	277	4.1390000000000003E-2	0.36270000000000002	4.0899999999999999E-3	230.47931
sex	S3_205291687	3	17148800	2	17.148800000000001	5.9376699999999998	2.99E-3	-0.012929	4.5839999999999999E-2	0.83062999999999998	0.18701999999999999	11.11209	0.000975	277	4.1230000000000003E-2	0.34526000000000001	9.2700000000000005E-3	230.369
sex	S3_193901808	3	17231100	2	17.231100000000001	4.7157400000000003	9.6900000000000007E-3	-0.081161	1.2254400000000001	0.26926	0.18199000000000001	9.4287200000000002	2.3500000000000001E-3	277	3.3029999999999997E-2	0.34469	1.044E-2	232.55535
sex	S3_193901766	3	17256400	2	17.256399999999999	7.0008600000000003	1.08E-3	-0.127790	2.3643700000000001	0.12528	0.22758	13.948840000000001	0.000228	277	4.8259999999999997E-2	0.33545000000000003	1.146E-2	228.09635
sex	S3_193901769	3	17256400	2	17.256399999999999	7.0008600000000003	1.08E-3	0.12778999999999999	2.3643700000000001	0.12528	0.22758	13.948840000000001	0.000228	277	4.8259999999999997E-2	0.33545000000000003	1.146E-2	228.09635
sex	S3_193884421	3	17274700	2	17.274699999999999	4.6349099999999996	1.047E-2	4.197E-2	0.30990000000000001	0.57818999999999998	0.17957999999999999	9.1656300000000002	2.7000000000000001E-3	277	3.2480000000000002E-2	0.35533999999999999	7.2700000000000004E-3	232.07372000000001
sex	S3_192554059	3	17300000	2	17.3	7.1848400000000003	0.000908	-0.155600	3.8841100000000002	4.9739999999999999E-2	0.22797999999999999	13.84029	0.000241	277	4.947E-2	0.33467000000000002	1.155E-2	227.84003000000001
sex	S3_111217782	3	17315600	2	17.3156	2.5289700000000002	8.1589999999999996E-2	-0.100330	4.9775799999999997	2.648E-2	5.466E-2	0.91063000000000005	0.34078000000000003	277	1.7989999999999999E-2	0.37297000000000002	3.7799999999999999E-3	236.84518
sex	S3_182875431	3	17346600	2	17.346599999999999	3.30193	3.8269999999999998E-2	-0.066612	0.87146000000000001	0.35137000000000002	0.15404999999999999	6.6033900000000001	1.0699999999999999E-2	277	2.3359999999999999E-2	0.35832999999999998	7.45E-3	234.87741
sex	S3_182954927	3	17464100	2	17.464099999999998	3.8482500000000002	2.247E-2	-0.109120	2.77284	9.7009999999999999E-2	0.16123999999999999	7.44977	6.7499999999999999E-3	277	2.7119999999999998E-2	0.36342999999999998	5.5100000000000001E-3	233.91923
sex	S3_193552160	3	17548900	2	17.5489	3.2378999999999998	4.0739999999999998E-2	-0.004809	6.4000000000000003E-3	0.93627000000000005	0.14013999999999999	6.2793900000000002	1.2789999999999999E-2	277	2.2919999999999999E-2	0.36914999999999998	4.3200000000000001E-3	234.89525
sex	S3_195651841	3	17626400	2	17.6264	3.0567099999999998	4.8640000000000003E-2	2.16E-3	1.25E-3	0.97179000000000004	0.13755000000000001	5.8406500000000001	1.6310000000000002E-2	277	2.1659999999999999E-2	0.36963000000000001	4.3299999999999996E-3	235.27679000000001
sex	S3_383984112	3	17733300	2	17.7333	5.1809700000000003	6.1799999999999997E-3	-0.232940	8.8239400000000003	3.2299999999999998E-3	6.3899999999999998E-2	0.96292	0.32730999999999999	277	3.6170000000000001E-2	0.36179	4.9399999999999999E-3	231.07057
sex	S3_379649732	3	17809300	2	17.8093	4.1179100000000002	1.729E-2	-0.066025	1.92927	0.16596	0.15376000000000001	6.27719	1.281E-2	277	2.896E-2	0.37352000000000002	2.3999999999999998E-3	233.76859999999999
sex	S3_405747025	3	17937100	2	17.937100000000001	1.5321100000000001	0.21790999999999999	-0.088364	2.9050500000000001	8.9429999999999996E-2	9.9000000000000008E-3	2.7799999999999998E-2	0.86770000000000003	277	1.098E-2	0.38764999999999999	0.000440	238.77121
sex	S3_285676281	3	18074400	2	18.074400000000001	6.53329	1.6900000000000001E-3	0.2152	8.7779199999999999	3.32E-3	0.21872	9.4095700000000004	2.3700000000000001E-3	276	4.5339999999999998E-2	0.34189999999999998	9.2899999999999996E-3	227.40970999999999
sex	S3_359141906	3	18167200	2	18.167200000000001	2.93275	5.491E-2	-0.042554	0.40266999999999997	0.52624000000000004	0.15193999999999999	5.19787	2.3380000000000001E-2	277	2.0799999999999999E-2	0.37333	3.3600000000000001E-3	235.03880000000001
sex	S3_339924543	3	18235100	2	18.235099999999999	6.8616000000000001	1.24E-3	5.79E-2	1.1277600000000001	0.28919	0.22220000000000001	12.53838	0.000468	276	4.7489999999999997E-2	0.36255999999999999	3.63E-3	228.58312000000001
sex	S3_353669116	3	18297200	2	18.2972	1.46408	0.23308000000000001	3.1620000000000002E-2	0.25864999999999999	0.61146	0.11236	2.7601499999999999	9.7769999999999996E-2	277	1.0489999999999999E-2	0.37713999999999998	3.4299999999999999E-3	238.2037
sex	S3_348193478	3	18345900	2	18.3459	7.20512	0.000891	-0.103710	2.9787300000000001	8.548E-2	0.20077	10.128069999999999	1.6299999999999999E-3	277	4.9599999999999998E-2	0.35349000000000003	5.8300000000000001E-3	227.37414999999999
sex	S3_392035564	3	18416800	2	18.416799999999999	4.6699999999999997E-3	0.99534	-0.001737	0.000738	0.97835000000000005	5.5700000000000003E-3	7.4799999999999997E-3	0.93115999999999999	277	0.000034	0.39346999999999999	0.000026	241.54118
sex	S3_349162688	3	18487200	2	18.487200000000001	3.1436199999999999	4.4679999999999997E-2	-0.046794	0.38847999999999999	0.53361999999999998	0.16386999999999999	6.1325599999999998	1.387E-2	276	2.2339999999999999E-2	0.36608000000000002	5.47E-3	234.89107999999999
sex	S3_231663621	3	18558000	2	18.558	5.5464599999999997	4.3499999999999997E-3	6.83E-2	0.97779000000000005	0.32361000000000001	0.20965	10.43942	1.3799999999999999E-3	277	3.8620000000000002E-2	0.35766999999999999	5.8700000000000002E-3	230.24459999999999
sex	S3_25973967	3	18650400	2	18.650400000000001	5.4630200000000002	4.7099999999999998E-3	4.6219999999999997E-2	0.56396000000000002	0.45330999999999999	0.21395	10.80372	1.14E-3	277	3.8059999999999997E-2	0.36133999999999999	4.8599999999999997E-3	230.54990000000001
sex	S3_246165784	3	18733700	2	18.733699999999999	4.2200600000000001	1.566E-2	3.9030000000000002E-2	0.31917000000000001	0.57257000000000002	0.18895000000000001	8.3755299999999995	4.1099999999999999E-3	277	2.9659999999999999E-2	0.35991000000000001	6.2399999999999999E-3	232.81191000000001
sex	S3_244033844	3	18787700	2	18.787700000000001	8.4430399999999999	0.000276	4.4810000000000003E-2	0.37030999999999997	0.54334000000000005	0.25962000000000002	16.784849999999999	0.000055	277	5.7630000000000001E-2	0.34688999999999998	6.8399999999999997E-3	224.71279000000001
sex	S3_244057293	3	18880800	2	18.880800000000001	6.53979	1.6800000000000001E-3	-0.130420	3.6328800000000001	5.7689999999999998E-2	0.2296	12.31601	0.000524	277	4.5229999999999999E-2	0.34958	7.4999999999999997E-3	228.72993
sex	S3_206748897	3	19015600	2	19.015599999999999	7.9180099999999998	0.000453	-0.174230	6.4560599999999999	1.1610000000000001E-2	0.26706000000000002	15.141769999999999	0.000125	277	5.4239999999999997E-2	0.33232	1.17E-2	226.95987
sex	S3_247840878	3	19102600	2	19.102599999999999	0.81389999999999996	0.44418999999999997	2.104E-2	0.28143000000000001	0.59619	4.7789999999999999E-2	1.26776	0.26117000000000001	277	5.8599999999999998E-3	0.38647999999999999	1.32E-3	240.85048
sex	S3_359913963	3	19120300	2	19.1203	4.3227599999999997	1.417E-2	0.11592	3.1141700000000001	7.8719999999999998E-2	0.17852000000000001	7.48461	6.6299999999999996E-3	277	3.0360000000000002E-2	0.36125000000000002	5.77E-3	232.80031
sex	S3_335142186	3	19182700	2	19.182700000000001	4.4433600000000002	1.261E-2	1.7749999999999998E-2	8.2949999999999996E-2	0.77354999999999996	0.18068000000000001	8.8553700000000006	3.1800000000000001E-3	277	3.1179999999999999E-2	0.36112	5.7099999999999998E-3	232.70187000000001
sex	S3_379581291	3	19311600	2	19.311599999999999	2.1283799999999999	0.12098	-0.015984	0.11541	0.73431999999999997	0.10681	3.5205299999999999	6.1670000000000003E-2	277	1.5180000000000001E-2	0.38411000000000001	0.000961	237.96091000000001
sex	S3_352847110	3	19432900	2	19.4329	1.9125399999999999	0.14965999999999999	4.2189999999999998E-2	0.46422999999999998	0.49623	0.10353999999999999	2.9836999999999998	8.523E-2	277	1.366E-2	0.37953999999999999	2.3999999999999998E-3	237.69819000000001
sex	S3_364971727	3	19560600	2	19.560600000000001	8.8522099999999995	0.000188	-0.024436	0.11067	0.73963000000000001	0.24825	16.361370000000001	0.000068	277	6.0249999999999998E-2	0.35299999999999998	4.7499999999999999E-3	223.71530999999999
sex	S3_391287897	3	19637100	2	19.6371	0.48205999999999999	0.61802999999999997	-0.068555	0.85329999999999995	0.35643000000000002	9.4800000000000006E-3	2.2769999999999999E-2	0.88016000000000005	277	3.48E-3	0.39076	0.000396	240.22157000000001
sex	S3_391288124	3	19697000	2	19.696999999999999	1.03209	0.35763	9.2280000000000001E-2	2.0417200000000002	0.15417	-0.003954	4.79E-3	0.94486000000000003	277	7.4200000000000004E-3	0.38766	0.000823	239.53691000000001
sex	S3_390362997	3	19752100	2	19.752099999999999	5.1009000000000002	6.6800000000000002E-3	0.28791	10.1312	1.6199999999999999E-3	-0.035999	0.29588999999999999	0.58691000000000004	277	3.5630000000000002E-2	0.36879000000000001	3.0000000000000001E-3	230.96937
sex	S3_387787923	3	19790100	2	19.790099999999999	2.5365600000000001	8.0979999999999996E-2	0.15948000000000001	4.8344300000000002	2.8729999999999999E-2	-0.006858	1.257E-2	0.91083000000000003	277	1.804E-2	0.38212000000000002	1.1999999999999999E-3	236.3673
sex	S3_410038193	3	19896900	2	19.896899999999999	1.50139	0.22464000000000001	-0.079152	2.0761400000000001	0.15075	-0.074253	1.73634	0.18870000000000001	277	1.076E-2	0.38802999999999999	0.000360	238.89454000000001
sex	S3_415072278	3	20091100	2	20.091100000000001	0.85685	0.42562	-0.029194	0.48658000000000001	0.48604000000000003	6.2469999999999998E-2	1.45147	0.22932	277	6.1700000000000001E-3	0.39113999999999999	0.000004	240.55955
sex	S3_416197968	3	20252000	2	20.251999999999999	0.71125000000000005	0.49192999999999998	-0.050719	1.3869	0.23993999999999999	0.000079	0.000002	0.99878999999999996	277	5.13E-3	0.38912999999999998	0.000667	240.81586999999999
sex	S3_416915465	3	20416300	2	20.4163	0.48392000000000002	0.61689000000000005	-0.047342	0.96286000000000005	0.32733000000000001	1.3990000000000001E-2	6.862E-2	0.79354999999999998	277	3.49E-3	0.39058999999999999	0.000444	241.03467000000001
sex	S3_417307895	3	20508200	2	20.508199999999999	1.07795	0.34172000000000002	2.4289999999999999E-2	0.28120000000000001	0.59633999999999998	7.0269999999999999E-2	1.8467199999999999	0.17527999999999999	277	7.7499999999999999E-3	0.39051999999999998	0.000004	239.77597
sex	S3_417084158	3	20613000	2	20.613	0.98868999999999996	0.37337999999999999	2.6079999999999999E-2	0.28558	0.59350000000000003	6.6239999999999993E-2	1.5245500000000001	0.21798000000000001	277	7.11E-3	0.39077000000000001	0.000004	239.97067000000001
sex	S3_416866673	3	20725200	2	20.725200000000001	0.52271999999999996	0.59348999999999996	-0.032430	0.35232000000000002	0.55328999999999995	3.3730000000000003E-2	0.37492999999999999	0.54083000000000003	277	3.7699999999999999E-3	0.3916	0.000136	240.91624999999999
sex	S3_309678257	3	20812500	2	20.8125	2.1379199999999998	0.11985	-0.262750	1.89785	0.16944000000000001	-0.164570	0.73953000000000002	0.39056000000000002	277	1.525E-2	0.38589000000000001	0.000462	238.01311000000001
sex	S3_416935321	3	20929600	2	20.929600000000001	2.4879999999999999E-2	0.97543000000000002	9.0100000000000006E-3	4.267E-2	0.83650000000000002	-0.004582	7.4000000000000003E-3	0.93150999999999995	277	0.000180	0.39298	0.000145	242.03012000000001
sex	S3_410237900	3	21143300	2	21.1433	2.5518200000000002	7.9780000000000004E-2	-0.110030	5.0951199999999996	2.478E-2	-0.001025	0.000337	0.98536000000000001	277	1.8149999999999999E-2	0.38340000000000002	0.000833	236.86259999999999
sex	S3_333096592	3	21265400	2	21.2654	4.9516299999999998	7.7099999999999998E-3	-0.082458	1.6756200000000001	0.19658999999999999	0.19181000000000001	9.5750799999999998	2.1700000000000001E-3	277	3.4619999999999998E-2	0.36120999999999998	5.2900000000000004E-3	231.55925999999999
sex	S3_345415802	3	21333700	2	21.3337	4.7584299999999997	9.2999999999999992E-3	9.4089999999999993E-2	1.4866299999999999	0.22378999999999999	0.19344	8.9117899999999999	3.0899999999999999E-3	276	3.3430000000000001E-2	0.36203999999999997	5.3800000000000002E-3	231.61714000000001
sex	S3_352377950	3	21399800	2	21.399799999999999	2.7573400000000001	6.5210000000000004E-2	-0.059950	0.88541999999999998	0.34755000000000003	0.12601000000000001	4.1764099999999997	4.1939999999999998E-2	277	1.958E-2	0.37744	2.3400000000000001E-3	235.90572
sex	S3_383984161	3	21487200	2	21.487200000000001	6.6953899999999997	1.4499999999999999E-3	0.27554000000000001	10.4391	1.3799999999999999E-3	5.706E-2	0.75536999999999999	0.38553999999999999	277	4.6249999999999999E-2	0.36487000000000003	2.9199999999999999E-3	228.04676000000001
sex	S3_377039064	3	21534700	2	21.534700000000001	12.74586	0.000005	-0.379520	25.25122	0.000001	-0.025018	0.13325999999999999	0.71536	277	8.4519999999999998E-2	0.35136000000000001	2.48E-3	216.81154000000001
sex	S3_387708692	3	21587600	2	21.587599999999998	2.8045800000000001	6.2260000000000003E-2	-0.187850	4.8682600000000003	2.818E-2	9.5499999999999995E-3	2.111E-2	0.88456999999999997	277	1.9910000000000001E-2	0.37762000000000001	2.2499999999999998E-3	235.61031
sex	S3_390472199	3	21637800	2	21.637799999999999	3.21732	4.1570000000000003E-2	-0.212350	6.3279199999999998	1.2449999999999999E-2	-0.012241	3.773E-2	0.84613000000000005	277	2.2769999999999999E-2	0.37463000000000002	2.7699999999999999E-3	234.72929999999999
sex	S3_395604838	3	21680800	2	21.680800000000001	1.2810900000000001	0.27938000000000002	-0.096588	2.4478300000000002	0.11883000000000001	2.0879999999999999E-2	0.13685	0.71172000000000002	277	9.1900000000000003E-3	0.38352000000000003	1.7799999999999999E-3	238.98873
sex	S3_401056738	3	21752900	2	21.7529	0.41183999999999998	0.66283000000000003	4.505E-2	0.77117000000000002	0.38062000000000001	1.7059999999999999E-2	9.2899999999999996E-2	0.76075000000000004	277	2.97E-3	0.38934000000000002	0.000842	240.8569
sex	S3_392900430	3	21844200	2	21.844200000000001	1.16483	0.3135	0.10835	2.3193199999999998	0.12892000000000001	-0.030463	0.22044	0.63907999999999998	277	8.3700000000000007E-3	0.3856	1.2899999999999999E-3	239.05022
sex	S3_391626364	3	21882900	2	21.882899999999999	0.48897000000000002	0.61378999999999995	-0.062811	0.83221000000000001	0.36242999999999997	4.5170000000000002E-2	0.40510000000000002	0.52500000000000002	276	3.5300000000000002E-3	0.39295000000000002	0.000004	240.76394999999999
sex	S3_392028697	3	21923700	2	21.9237	2.5550199999999998	7.9530000000000003E-2	-0.204670	5.0323200000000003	2.5669999999999998E-2	-0.033045	0.20566000000000001	0.65054999999999996	277	1.8169999999999999E-2	0.38163000000000002	1.32E-3	235.93995000000001
sex	S3_374793755	3	22005200	2	22.005199999999999	2.9832100000000001	5.2269999999999997E-2	-0.201500	5.5946400000000001	1.8710000000000001E-2	-0.033294	0.21898000000000001	0.64019000000000004	277	2.1149999999999999E-2	0.37608999999999998	2.5400000000000002E-3	235.43063000000001
sex	S3_364817438	3	22057600	2	22.057600000000001	9.5371000000000006	0.000099	-0.142380	2.6322800000000002	0.10585	0.28664000000000001	18.746390000000002	0.000021	277	6.4610000000000001E-2	0.33778000000000002	8.7600000000000004E-3	222.62155999999999
sex	S3_377346726	3	22132600	2	22.1326	3.3203200000000002	3.7589999999999998E-2	9.2170000000000002E-2	1.83016	0.17721999999999999	0.15179000000000001	5.9212400000000001	1.559E-2	277	2.349E-2	0.36707000000000001	4.8599999999999997E-3	234.67335
sex	S3_382561993	3	22188500	2	22.188500000000001	10.11713	0.000058	0.12486	2.98366	8.523E-2	0.28032000000000001	19.285039999999999	0.000016	277	6.8269999999999997E-2	0.33501999999999998	9.1699999999999993E-3	221.98320000000001
sex	S3_383278908	3	22240500	2	22.240500000000001	3.8104200000000001	2.3310000000000001E-2	0.14463999999999999	7.3691800000000001	7.0499999999999998E-3	1.251E-2	4.054E-2	0.84057000000000004	277	2.6859999999999998E-2	0.37758999999999998	1.49E-3	233.83724000000001
sex	S3_9538473	3	22283600	2	22.2836	3.3056399999999999	3.8129999999999997E-2	-0.082387	1.13917	0.28676000000000001	0.15442	5.90754	1.5709999999999998E-2	277	2.3380000000000001E-2	0.36218	6.3E-3	234.37739999999999
sex	S3_317804351	3	22350900	2	22.350899999999999	7.2930900000000003	0.000819	0.10995000000000001	1.89405	0.16986000000000001	0.25685999999999998	14.363569999999999	0.000185	277	5.0169999999999999E-2	0.34550999999999998	8.1399999999999997E-3	226.90096
sex	S3_293150277	3	22420600	2	22.4206	2.7590499999999998	6.5100000000000005E-2	8.3049999999999999E-2	1.0859700000000001	0.29827999999999999	0.13678000000000001	4.5773799999999998	3.3270000000000001E-2	277	1.959E-2	0.37483	3.0699999999999998E-3	235.04577
sex	S3_19849272	3	22481500	2	22.4815	5.0576400000000001	6.96E-3	-0.055533	0.57703000000000004	0.44812999999999997	0.20191000000000001	9.9542999999999999	1.7799999999999999E-3	277	3.5340000000000003E-2	0.36004999999999998	5.5500000000000002E-3	230.99055000000001
sex	S3_234520440	3	22530300	2	22.5303	7.5171400000000004	0.000662	0.16724	2.4980899999999999	0.11513	0.25503999999999999	14.20444	0.000201	277	5.1639999999999998E-2	0.34238000000000002	8.9099999999999995E-3	225.96081000000001
sex	S3_238579185	3	22548900	2	22.5489	6.6462199999999996	1.5200000000000001E-3	8.6379999999999998E-2	0.57742000000000004	0.44797999999999999	0.24340000000000001	12.475070000000001	0.000483	277	4.5929999999999999E-2	0.34959000000000001	7.4099999999999999E-3	227.17372
sex	S3_300187613	3	22567500	2	22.567499999999999	5.6858300000000002	3.8E-3	-0.024488	7.7700000000000005E-2	0.78064999999999996	0.22641	11.371	0.000853	277	3.9550000000000002E-2	0.35028999999999999	7.9500000000000005E-3	229.67435
sex	S3_304232356	3	22595400	2	22.595400000000001	8.3743499999999997	0.000295	-0.041228	0.20956	0.64746999999999999	0.26466000000000001	16.584520000000001	0.000061	276	5.7369999999999997E-2	0.34105999999999997	8.8000000000000005E-3	224.81978000000001
sex	S3_232553798	3	22609100	2	22.609100000000002	8.8541399999999992	0.000188	5.7349999999999998E-2	0.20760999999999999	0.64900000000000002	0.29056999999999999	17.693539999999999	0.000035	277	6.0269999999999997E-2	0.3387	8.9999999999999993E-3	223.05682999999999
sex	S3_231104680	3	22616200	2	22.616199999999999	6.9415500000000003	1.14E-3	-0.250040	4.3728800000000003	3.7429999999999998E-2	0.23952999999999999	12.19233	0.000559	277	4.7870000000000003E-2	0.34612999999999999	8.2199999999999999E-3	226.70878999999999
sex	S3_228157876	3	22633400	2	22.633400000000002	5.9617100000000001	2.9199999999999999E-3	0.14302000000000001	1.5291699999999999	0.21729000000000001	0.23083999999999999	11.495150000000001	0.000800	277	4.1390000000000003E-2	0.34964000000000001	7.9299999999999995E-3	228.56322
sex	S3_333096671	3	22676600	2	22.676600000000001	3.1763400000000002	4.3270000000000003E-2	-0.025763	0.12984000000000001	0.71887999999999996	0.16136	6.3496300000000003	1.231E-2	276	2.257E-2	0.35748000000000002	6.2700000000000004E-3	231.17769999999999
sex	S3_212420031	3	22733700	2	22.733699999999999	11.11642	0.000023	-0.168310	2.49072	0.11566	0.31461	22.153210000000001	0.000004	277	7.4510000000000007E-2	0.31657999999999997	1.4189999999999999E-2	220.42449999999999
sex	S3_104099805	3	22762400	2	22.7624	8.6756899999999995	0.000222	0.15773000000000001	2.3606500000000001	0.12558	0.28133999999999998	17.347149999999999	0.000042	277	5.9119999999999999E-2	0.33363999999999999	1.0699999999999999E-2	224.23406
sex	S3_206926942	3	22781500	2	22.781500000000001	5.3402900000000004	5.3E-3	1.993E-2	5.4460000000000001E-2	0.81564000000000003	0.20619000000000001	10.48236	1.3500000000000001E-3	277	3.7240000000000002E-2	0.34365000000000001	1.025E-2	230.86295999999999
sex	S3_207475953	3	22855200	2	22.8552	5.6951700000000001	3.7699999999999999E-3	2.6749999999999999E-2	0.15540000000000001	0.69372999999999996	0.20921999999999999	11.03491	1.01E-3	277	3.9620000000000002E-2	0.35311999999999999	7.1000000000000004E-3	230.21812
sex	S3_107290331	3	22988700	2	22.988700000000001	3.9275000000000002	2.0799999999999999E-2	-0.052011	0.65217999999999998	0.42003000000000001	0.12293	3.07165	8.0780000000000005E-2	277	2.7660000000000001E-2	0.38042999999999999	0.000620	234.17457999999999
sex	S3_269244929	3	23181600	2	23.1816	2.82124	6.1260000000000002E-2	-0.051558	0.91234000000000004	0.34033000000000002	0.15776000000000001	5.3413599999999999	2.1559999999999999E-2	276	2.01E-2	0.37561	2.5500000000000002E-3	235.01326
sex	S3_275981922	3	23266500	2	23.266500000000001	3.91099	2.1139999999999999E-2	7.1580000000000005E-2	1.20306	0.27367000000000002	0.19955000000000001	7.81297	5.5500000000000002E-3	276	2.7640000000000001E-2	0.35954000000000003	6.3E-3	232.66060999999999
sex	S3_240299515	3	23520000	2	23.52	1.6795500000000001	0.18836	7.2080000000000005E-2	2.0217100000000001	0.15619	9.2219999999999996E-2	3.0181300000000002	8.3449999999999996E-2	277	1.2019999999999999E-2	0.37830999999999998	2.9299999999999999E-3	238.54451
sex	S3_145988295	3	24000500	2	24.000499999999999	6.1267500000000004	2.49E-3	-0.022659	0.17448	0.67649000000000004	0.14454	6.1823199999999998	1.349E-2	277	4.249E-2	0.37019999999999997	1.8400000000000001E-3	230.53370000000001
sex	S3_265058601	3	24527900	2	24.527899999999999	4.9210099999999999	7.9399999999999991E-3	0.19885	9.0788200000000003	2.8300000000000001E-3	0.14468	5.4238299999999997	2.0590000000000001E-2	277	3.4419999999999999E-2	0.34841	9.1299999999999992E-3	232.60223999999999
sex	S3_376150406	3	24649800	2	24.649799999999999	1.5818099999999999	0.20746999999999999	5.2549999999999999E-2	0.84536	0.35866999999999999	0.11330999999999999	2.90462	8.9459999999999998E-2	276	1.136E-2	0.37412000000000001	4.4000000000000003E-3	238.57952
sex	S3_383560268	3	24889800	2	24.889800000000001	2.4348399999999999	8.949E-2	-0.023152	0.21134	0.64607999999999999	-0.108880	4.3686699999999998	3.7519999999999998E-2	277	1.7330000000000002E-2	0.38068999999999997	1.6800000000000001E-3	237.09607
sex	S3_389079535	3	25068500	2	25.0685	0.65008999999999995	0.52280000000000004	4.79E-3	1.1140000000000001E-2	0.91601999999999995	-0.052983	1.1688000000000001	0.28059000000000001	277	4.6899999999999997E-3	0.39172000000000001	0.000004	240.94014000000001
sex	S3_300468297	3	25169300	2	25.1693	5.9903599999999999	2.8400000000000001E-3	0.14953	3.4999500000000001	6.2429999999999999E-2	0.20374999999999999	6.5464700000000002	1.1039999999999999E-2	277	4.1579999999999999E-2	0.34547	9.1699999999999993E-3	230.36551
sex	S3_258318215	3	25331100	2	25.331099999999999	2.72363	6.7400000000000002E-2	7.0519999999999999E-2	1.1129899999999999	0.29236000000000001	8.3900000000000002E-2	1.49213	0.22292999999999999	277	1.9349999999999999E-2	0.38381999999999999	0.000588	236.35557
sex	S3_387781848	3	25737400	2	25.737400000000001	1.6214999999999999	0.19947999999999999	4.7840000000000001E-2	1.72194	0.19053	5.8590000000000003E-2	1.63456	0.20215	277	1.1610000000000001E-2	0.38900000000000001	0.000004	239.23903999999999
sex	S3_304797624	3	26075600	2	26.075600000000001	4.7299100000000003	9.5600000000000008E-3	4.7320000000000001E-2	0.98812999999999995	0.32107000000000002	0.16058	8.5589700000000004	3.7299999999999998E-3	276	3.3239999999999999E-2	0.37206	2.0999999999999999E-3	232.39082999999999
sex	S3_302267493	3	26457100	2	26.457100000000001	3.9122599999999998	2.112E-2	-0.116320	2.1654800000000001	0.14227999999999999	0.16930999999999999	6.3481300000000003	1.2319999999999999E-2	276	2.7650000000000001E-2	0.35782999999999998	6.7999999999999996E-3	232.08524
sex	S3_306506608	3	26553800	2	26.553799999999999	3.9807899999999998	1.975E-2	-0.078295	0.71445999999999998	0.3987	0.19037000000000001	7.2416900000000002	7.5599999999999999E-3	277	2.8029999999999999E-2	0.35937999999999998	6.5900000000000004E-3	232.55620999999999
sex	S3_36230614	3	26593900	2	26.593900000000001	4.0617700000000001	1.8259999999999998E-2	-0.185950	6.2477	1.302E-2	0.13114999999999999	2.3049300000000001	0.13011	277	2.8580000000000001E-2	0.36923	3.6600000000000001E-3	232.81905
sex	S3_382087828	3	26655800	2	26.655799999999999	3.3904700000000001	3.5099999999999999E-2	-0.027676	0.11037	0.73997000000000002	0.17788999999999999	6.7788399999999998	9.7199999999999995E-3	277	2.3970000000000002E-2	0.36753000000000002	4.6699999999999997E-3	233.76182
sex	S3_260684809	3	26721000	2	26.721	3.8899499999999998	2.1579999999999998E-2	-0.073005	0.94952000000000003	0.33069999999999999	0.16184999999999999	5.9568099999999999	1.529E-2	277	2.7400000000000001E-2	0.37254999999999999	2.8500000000000001E-3	232.87278000000001
sex	S3_307909338	3	26780600	2	26.7806	4.7747299999999999	9.1500000000000001E-3	0.11326	1.91675	0.16733000000000001	0.1885	8.0423799999999996	4.9100000000000003E-3	277	3.3430000000000001E-2	0.35864000000000001	6.1799999999999997E-3	231.30024
sex	S3_172359247	3	26790000	2	26.79	2.3074300000000001	0.10143000000000001	-0.091239	4.1496399999999998	4.2599999999999999E-2	-0.012165	6.1210000000000001E-2	0.80478000000000005	277	1.644E-2	0.38305	1.1199999999999999E-3	237.80670000000001
sex	S3_261492360	3	26860000	2	26.86	0.81418999999999997	0.44406000000000001	7.0120000000000002E-2	1.4285600000000001	0.23302999999999999	4.9910000000000003E-2	0.55188999999999999	0.45817999999999998	277	5.8599999999999998E-3	0.38640999999999998	1.34E-3	239.6951
sex	S3_221771923	3	26907800	2	26.907800000000002	5.9970100000000004	2.82E-3	-0.188040	3.4848499999999998	6.2990000000000004E-2	0.21421999999999999	9.3260799999999993	2.48E-3	277	4.163E-2	0.35416999999999998	6.5500000000000003E-3	228.54181
sex	S3_145011006	3	26956200	2	26.956199999999999	1.2437499999999999	0.28991	-0.040160	0.54144999999999999	0.46245999999999998	9.9540000000000003E-2	2.3683900000000002	0.12496	277	8.9300000000000004E-3	0.38417000000000001	1.6299999999999999E-3	238.83189999999999
sex	S3_275404961	3	27007100	2	27.007100000000001	2.8559100000000002	5.9209999999999999E-2	-0.115890	3.8437100000000002	5.0939999999999999E-2	-0.018299	7.084E-2	0.79030999999999996	276	2.034E-2	0.36549999999999999	5.4000000000000003E-3	234.72666000000001
sex	S3_238443423	3	27421700	2	27.421700000000001	3.1409199999999999	4.4790000000000003E-2	-0.013802	0.10561	0.74544999999999995	0.11276	5.5297400000000003	1.9400000000000001E-2	277	2.2239999999999999E-2	0.37594	2.4599999999999999E-3	236.53047000000001
sex	S3_312141188	3	28055500	2	28.055499999999999	4.7767900000000001	9.1299999999999992E-3	0.14452999999999999	8.7516999999999996	3.3600000000000001E-3	0.10195	4.00969	4.6219999999999997E-2	277	3.3439999999999998E-2	0.36329	4.8199999999999996E-3	232.7259
sex	S3_381419022	3	28532500	2	28.532499999999999	2.2034899999999999	0.11236	3.6490000000000002E-2	0.54840999999999995	0.45960000000000001	7.5579999999999994E-2	2.1746799999999999	0.14144000000000001	277	1.5709999999999998E-2	0.37736999999999998	2.7799999999999999E-3	238.30332999999999
sex	S3_409656134	3	29123600	2	29.1236	5.9539799999999996	2.9399999999999999E-3	0.11532000000000001	4.7672999999999996	2.9850000000000002E-2	4.2810000000000001E-2	0.58964000000000005	0.44320999999999999	277	4.1340000000000002E-2	0.37259999999999999	1.2899999999999999E-3	231.27992
sex	S3_143429484	3	29487100	2	29.487100000000002	1.40673	0.24668999999999999	8.4720000000000004E-2	1.49664	0.22223000000000001	-0.017684	5.9229999999999998E-2	0.80789999999999995	277	1.009E-2	0.3896	0.000004	239.83374000000001
sex	S3_222872210	3	29614900	2	29.614899999999999	6.7520600000000002	1.3699999999999999E-3	-0.113340	8.8718299999999992	3.15E-3	5.9409999999999998E-2	1.7896300000000001	0.18207000000000001	277	4.6629999999999998E-2	0.35775000000000001	4.9300000000000004E-3	229.54732000000001
sex	S3_258877043	3	30264800	2	30.264800000000001	11.65672	0.000014	-0.052878	1.76616	0.18496000000000001	0.16908000000000001	12.91282	0.000386	277	7.7859999999999999E-2	0.36291000000000001	0.000004	220.16962000000001
sex	S3_328722055	3	30861100	2	30.8611	3.1574900000000001	4.4069999999999998E-2	-0.086558	3.3422200000000002	6.8599999999999994E-2	0.10798000000000001	4.38809	3.7100000000000001E-2	277	2.2360000000000001E-2	0.37114000000000003	3.81E-3	235.81377000000001
sex	S3_374908394	3	31502400	2	31.502400000000002	1.9190700000000001	0.1487	9.1899999999999996E-2	3.47058	6.3530000000000003E-2	-0.026405	0.26700000000000002	0.60577000000000003	277	1.371E-2	0.38123000000000001	1.92E-3	238.71333999999999
sex	S3_313937109	3	31598400	2	31.598400000000002	2.5303900000000001	8.1470000000000001E-2	-0.034056	0.49177999999999999	0.48371999999999998	8.4169999999999995E-2	2.6682899999999998	0.10351	277	1.7999999999999999E-2	0.38351000000000002	0.000818	237.2885
sex	S3_338112795	3	32235100	2	32.235100000000003	3.3001200000000002	3.8339999999999999E-2	-0.118060	6.11233	1.4030000000000001E-2	8.6980000000000002E-2	2.87704	9.0980000000000005E-2	277	2.3349999999999999E-2	0.36253999999999997	6.1999999999999998E-3	235.79819000000001
sex	S3_223297570	3	32832700	2	32.832700000000003	7.5197000000000003	0.000661	0.11956	2.2148500000000002	0.13783000000000001	6.6909999999999997E-2	0.63482000000000005	0.42627999999999999	277	5.1650000000000001E-2	0.36165000000000003	3.2299999999999998E-3	227.78693999999999
sex	S3_143985047	3	33063200	2	33.063200000000002	10.395799999999999	0.000044	-0.211720	17.460629999999998	0.000039	5.4890000000000001E-2	1.0475099999999999	0.30697999999999998	277	7.0019999999999999E-2	0.34161000000000002	6.9699999999999996E-3	222.60093000000001
sex	S3_333181851	3	33451200	2	33.4512	7.4560899999999997	0.000702	-0.083382	3.8585199999999999	5.0500000000000003E-2	0.16392000000000001	13.172499999999999	0.000338	277	5.1240000000000001E-2	0.37319000000000002	0.000060	227.99870000000001
sex	S3_381418692	3	33472700	2	33.472700000000003	5.3252600000000001	5.3800000000000002E-3	-0.201280	6.6489200000000004	1.044E-2	-0.050032	0.39359	0.53093999999999997	277	3.7139999999999999E-2	0.36696000000000001	3.3500000000000001E-3	232.26058
sex	S3_290730030	3	33840600	2	33.840600000000002	36.00855	0.000000	0.24167	48.362769999999998	0.000000	-0.198350	18.931249999999999	0.000019	277	0.20685000000000001	0.31212000000000001	0.000003	178.03138999999999
sex	S3_400667515	3	34267100	2	34.267099999999999	42.773919999999997	0.000000	-0.279030	81.100409999999997	0.000000	-0.114560	8.0691100000000002	4.8399999999999997E-3	277	0.23652000000000001	0.30043999999999998	0.000003	167.81675999999999
sex	S3_383298575	3	34504800	2	34.504800000000003	112.4914	0.000000	-0.594400	173.76499999999999	0.000000	-0.010598	6.3390000000000002E-2	0.80140999999999996	277	0.44890000000000002	0.21682000000000001	0.000002	76.699579999999997
sex	S3_388311320	3	34868400	2	34.868400000000001	24.173739999999999	0.000000	0.19252	14.523860000000001	0.000171	-0.200880	14.80222	0.000148	277	0.14899999999999999	0.33489999999999998	0.000003	197.45291
sex	S3_180929802	3	34994500	2	34.994500000000002	5.8482399999999997	3.2499999999999999E-3	0.12515999999999999	2.7768600000000001	9.6769999999999995E-2	3.243E-2	0.17247999999999999	0.67823999999999995	277	4.0640000000000003E-2	0.37757000000000002	0.000004	230.88609
sex	S3_417957446	3	35893500	2	35.893500000000003	2.1962600000000001	0.11316	-0.088423	4.3711500000000001	3.7470000000000003E-2	9.8700000000000003E-3	5.5379999999999999E-2	0.81413000000000002	277	1.566E-2	0.38102999999999998	1.7600000000000001E-3	237.97443000000001
sex	S3_417053048	3	36000500	2	36.000500000000002	2.8483299999999998	5.9650000000000002E-2	-0.057528	0.81047000000000002	0.36875999999999998	0.11218	3.9583499999999998	4.7629999999999999E-2	277	2.0209999999999999E-2	0.38561000000000001	0.000004	235.97495000000001
sex	S3_417998267	3	36047200	2	36.047199999999997	1.0860099999999999	0.33900000000000002	7.4789999999999995E-2	2.0880100000000001	0.14959	-0.009142	4.3839999999999997E-2	0.83430000000000004	277	7.8100000000000001E-3	0.39006999999999997	0.000121	239.81291999999999
sex	S3_416504629	3	36241600	2	36.241599999999998	1.0261199999999999	0.35976000000000002	-0.039552	0.44835999999999998	0.50368000000000002	8.1799999999999998E-2	1.94001	0.16478999999999999	277	7.3800000000000003E-3	0.39066000000000001	0.000004	239.80053000000001
sex	S3_416479892	3	36465700	2	36.465699999999998	0.96386000000000005	0.38269999999999998	9.4530000000000003E-2	1.2745899999999999	0.25989000000000001	-0.008430	9.9399999999999992E-3	0.92064999999999997	277	6.9300000000000004E-3	0.39084000000000002	0.000004	239.80796000000001
sex	S3_416788568	3	36653800	2	36.653799999999997	2.6522800000000002	7.2289999999999993E-2	0.12517	1.77874	0.18340000000000001	0.18657000000000001	5.2285000000000004	2.298E-2	277	1.8849999999999999E-2	0.38614999999999999	0.000004	236.49177
sex	S3_416785022	3	36760500	2	36.7605	0.94816999999999996	0.38871	-0.024538	6.2089999999999999E-2	0.80340999999999996	8.1530000000000005E-2	0.70382999999999996	0.40222000000000002	277	6.8199999999999997E-3	0.39033000000000001	0.000155	239.44936000000001
sex	S3_362062477	3	36810400	2	36.810400000000001	3.8520699999999999	2.239E-2	4.4400000000000004E-3	8.7799999999999996E-3	0.9254	0.11466	4.8829599999999997	2.794E-2	277	2.7140000000000001E-2	0.38288	0.000004	235.09679
sex	S3_417950722	3	36974500	2	36.974499999999999	1.7483200000000001	0.17599000000000001	-0.128680	3.4467500000000002	6.4439999999999997E-2	-0.055259	0.69159000000000004	0.40633999999999998	277	1.251E-2	0.38458999999999999	1.1199999999999999E-3	238.33578
sex	S3_419817391	3	37477800	2	37.477800000000002	0.14418	0.86580000000000001	3.64E-3	3.49E-3	0.95291000000000003	3.2739999999999998E-2	0.23630000000000001	0.62727999999999995	277	1.0399999999999999E-3	0.39316000000000001	0.000004	241.7928
sex	S3_419889605	3	38006500	2	38.006500000000003	1.04051	0.35465999999999998	0.1106	2.0771999999999999	0.15065000000000001	-0.057459	0.72594999999999998	0.39494000000000001	277	7.4799999999999997E-3	0.38962000000000002	0.000277	239.67193
sex	S3_420219744	3	38225400	2	38.2254	1.1469400000000001	0.31912000000000001	-0.125170	2.2821600000000002	0.13200999999999999	-0.057343	0.63563000000000003	0.42598000000000003	277	8.2400000000000008E-3	0.39032	0.000004	239.29631000000001
sex	S3_419954778	3	38241600	2	38.241599999999998	0.35587000000000002	0.70087999999999995	3.474E-2	0.61092999999999997	0.43511	0.000567	0.000125	0.99107999999999996	277	2.5699999999999998E-3	0.38750000000000001	1.4E-3	241.73094
sex	S3_420411882	3	38421700	2	38.421700000000001	0.95677000000000001	0.38540000000000002	-0.070171	1.18438	0.27742	-0.084344	1.6192599999999999	0.20427000000000001	277	6.8799999999999998E-3	0.39085999999999999	0.000004	240.01806999999999
sex	S3_420679111	3	38609900	2	38.609900000000003	0.32966000000000001	0.71945000000000003	-0.044822	0.59723000000000004	0.44030000000000002	-0.009385	2.4709999999999999E-2	0.87521000000000004	277	2.3800000000000002E-3	0.39262999999999998	0.000004	241.28557000000001
sex	S3_420876722	3	38767100	2	38.767099999999999	0.32965	0.71945999999999999	3.006E-2	0.6593	0.41750999999999999	-0.000668	0.000193	0.98894000000000004	277	2.3800000000000002E-3	0.39262999999999998	0.000004	241.65127000000001
sex	S3_421085789	3	38824300	2	38.824300000000001	1.9793400000000001	0.14011999999999999	-0.016862	6.7479999999999998E-2	0.79522999999999999	-0.111130	3.1893500000000001	7.5219999999999995E-2	277	1.413E-2	0.38530999999999999	0.000742	237.93788000000001
sex	S3_420886768	3	38867600	2	38.867600000000003	0.41996	0.65749000000000002	9.0200000000000002E-3	1.4659999999999999E-2	0.90373000000000003	-0.044341	0.47721999999999998	0.49026999999999998	277	3.0300000000000001E-3	0.39237	0.000004	240.74019999999999
sex	S3_420707746	3	38899200	2	38.8992	0.76666000000000001	0.46555000000000002	1.6999999999999999E-3	1.47E-3	0.96940999999999999	-0.062487	1.5324	0.21679999999999999	277	5.5199999999999997E-3	0.38899	0.000663	240.38443000000001
sex	S3_420707644	3	38930400	2	38.930399999999999	1.6162399999999999	0.20052	-0.005813	1.7399999999999999E-2	0.89515	-0.087404	3.2238899999999999	7.3660000000000003E-2	277	1.157E-2	0.38723000000000002	0.000492	238.77662000000001
sex	S3_421084879	3	39034800	2	39.034799999999997	4.6219999999999997E-2	0.95484000000000002	6.45E-3	1.627E-2	0.89859999999999995	-0.011807	4.8619999999999997E-2	0.82564000000000004	277	0.000335	0.39344000000000001	0.000004	241.99037000000001
sex	S3_420592981	3	39174800	2	39.174799999999998	0.63353000000000004	0.53147999999999995	-0.047036	1.15608	0.28322000000000003	-0.005896	1.37E-2	0.90690000000000004	277	4.5700000000000003E-3	0.39177000000000001	0.000004	240.82274000000001
sex	S3_420411780	3	39317500	2	39.317500000000003	0.70818999999999999	0.49342999999999998	-0.052157	0.92488000000000004	0.33704000000000001	-0.054742	0.95559000000000005	0.32916000000000001	277	5.1000000000000004E-3	0.39156000000000002	0.000004	240.61206000000001
sex	S3_420220592	3	39476900	2	39.476900000000001	0.38645000000000002	0.67983000000000005	-0.010053	3.7920000000000002E-2	0.84575999999999996	-0.041336	0.57089999999999996	0.45055000000000001	277	2.7899999999999999E-3	0.39239000000000002	0.000025	241.19165000000001
sex	S3_420146531	3	39596200	2	39.596200000000003	0.47609000000000001	0.62172000000000005	4.727E-2	0.59741	0.44023000000000001	-0.011559	3.3910000000000003E-2	0.85402999999999996	277	3.4399999999999999E-3	0.39204	0.000052	240.98387
sex	S3_420365112	3	39708000	2	39.707999999999998	0.66756000000000004	0.51378000000000001	7.1290000000000006E-2	1.24411	0.26565	-0.041737	0.52161999999999997	0.47076000000000001	277	4.81E-3	0.38955000000000001	0.000585	240.42481000000001
sex	S3_420365388	3	39813700	2	39.813699999999997	1.1298900000000001	0.32456000000000002	0.10391	2.0397599999999998	0.15436	-0.063353	1.09067	0.29724	277	8.1200000000000005E-3	0.39036999999999999	0.000004	239.35948999999999
sex	S3_420207644	3	39855600	2	39.855600000000003	0.49878	0.60782000000000003	-0.074878	0.99350000000000005	0.31975999999999999	-0.029761	0.23372999999999999	0.62916000000000005	277	3.5999999999999999E-3	0.39215	0.000004	240.43494000000001
sex	S3_420146616	3	39934800	2	39.934800000000003	1.31199	0.27095999999999998	-0.111680	2.5434700000000001	0.1119	-0.032600	0.27374999999999999	0.60124	277	9.41E-3	0.38567000000000001	1.16E-3	239.04877999999999
sex	S3_419953877	3	40046300	2	40.046300000000002	0.25455	0.77544999999999997	1.7510000000000001E-2	0.12432	0.72465999999999997	-0.032428	0.42732999999999999	0.51383999999999996	277	1.8400000000000001E-3	0.39105000000000001	0.000495	241.31274999999999
sex	S3_419379369	3	40186700	2	40.186700000000002	0.44957000000000003	0.63836999999999999	-0.005807	1.4080000000000001E-2	0.90561999999999998	4.854E-2	0.89359	0.34533000000000003	277	3.2499999999999999E-3	0.39140999999999998	0.000245	240.93561
sex	S3_418696525	3	40292500	2	40.292499999999997	0.42864000000000002	0.65183000000000002	-0.001482	1.2700000000000001E-3	0.97163999999999995	4.657E-2	0.85726000000000002	0.35531000000000001	277	3.0999999999999999E-3	0.39234999999999998	0.000004	241.23885000000001
sex	S3_419408481	3	40463000	2	40.463000000000001	0.50834000000000001	0.60204999999999997	3.7859999999999998E-2	0.54005000000000003	0.46304000000000001	-0.045606	0.72638999999999998	0.39479999999999998	277	3.6700000000000001E-3	0.39040000000000002	0.000477	241.05789999999999
sex	S3_418704971	3	40604600	2	40.604599999999998	0.8286	0.43774000000000002	-0.002357	1.5499999999999999E-3	0.96860000000000002	6.8320000000000006E-2	1.5179400000000001	0.21898000000000001	277	5.9699999999999996E-3	0.39122000000000001	0.000004	240.25366
sex	S3_419224708	3	40709100	2	40.709099999999999	0.38816000000000001	0.67867999999999995	1.5699999999999999E-2	6.8150000000000002E-2	0.79423999999999995	4.8370000000000003E-2	0.76715999999999995	0.38185999999999998	277	2.8E-3	0.39245999999999998	0.000004	240.86118999999999
sex	S3_226308568	3	40785200	2	40.785200000000003	9.5491399999999995	0.000098	-0.260260	15.826829999999999	0.000089	0.24531	12.51417	0.000474	277	6.4689999999999998E-2	0.33141999999999999	1.0710000000000001E-2	223.49930000000001
sex	S3_419786337	3	40845900	2	40.8459	0.38105	0.6835	-0.078398	0.57687999999999995	0.44818999999999998	-0.081835	0.71209	0.39948	277	2.7499999999999998E-3	0.3921	0.000109	240.95670999999999
sex	S3_419729337	3	40911500	2	40.911499999999997	2.1207199999999999	0.12189999999999999	-0.085247	4.2305999999999999	4.0640000000000003E-2	-0.001739	1.6999999999999999E-3	0.96711000000000003	277	1.5129999999999999E-2	0.38761000000000001	0.000004	238.03725
sex	S3_418511575	3	41364600	2	41.364600000000003	0.50109000000000004	0.60641999999999996	7.0669999999999997E-2	0.70430999999999999	0.40206999999999998	5.3400000000000003E-2	0.72077999999999998	0.39661999999999997	277	3.62E-3	0.39213999999999999	0.000004	240.32984999999999
sex	S3_413863734	3	41837000	2	41.837000000000003	0.67320999999999998	0.51090000000000002	-0.044591	0.76812000000000002	0.38156000000000001	-0.031918	0.29942000000000002	0.58469000000000004	277	4.8500000000000001E-3	0.39157999999999998	0.000026	241.01073
sex	S3_144220406	3	42003000	2	42.003	1.2706299999999999	0.28228999999999999	-0.022593	0.17626	0.67493000000000003	-0.084783	2.1298400000000002	0.14559	277	9.1199999999999996E-3	0.38997999999999999	0.000004	239.5489
sex	S3_256428144	3	42177800	2	42.177799999999998	0.74424000000000001	0.47604999999999997	0.14158999999999999	1.4780599999999999	0.22511999999999999	0.10735	0.86675999999999997	0.35266999999999998	277	5.3600000000000002E-3	0.39145999999999997	0.000004	240.654
sex	S3_419224652	3	42324200	2	42.324199999999998	0.13306999999999999	0.87546000000000002	1.4499999999999999E-3	0.000872	0.97646999999999995	-0.025457	0.26594000000000001	0.60648000000000002	277	0.000963	0.39284000000000002	0.000098	241.59674000000001
sex	S3_270426264	3	42346400	2	42.346400000000003	4.1847099999999999	1.6199999999999999E-2	0.1467	6.2210299999999998	1.321E-2	-0.063306	1.10738	0.29357	277	2.9420000000000002E-2	0.38197999999999999	0.000004	233.64012
sex	S3_329670041	3	42504500	2	42.5045	1.1046	0.33279999999999998	-0.084782	2.0961099999999999	0.14881	1.6979999999999999E-2	6.7839999999999998E-2	0.79471000000000003	277	7.9399999999999991E-3	0.39044000000000001	0.000004	240.20224999999999
sex	S3_154423485	3	42629000	2	42.628999999999998	0.37253999999999998	0.68932000000000004	5.4429999999999999E-2	0.51787000000000005	0.47236	1.4619999999999999E-2	3.7969999999999997E-2	0.84565000000000001	277	2.6900000000000001E-3	0.38601999999999997	1.8E-3	240.75026
sex	S3_108688948	3	42675700	2	42.675699999999999	1.4442999999999999	0.23769000000000001	-0.031503	0.12395	0.72506000000000004	0.14860000000000001	2.5881599999999998	0.10881	277	1.035E-2	0.38401999999999997	1.5100000000000001E-3	238.59406000000001
sex	S3_416114306	3	42784600	2	42.784599999999998	0.49218000000000001	0.61182999999999998	-0.063762	0.76254	0.38329000000000002	-0.063046	0.71081000000000005	0.39990999999999999	277	3.5500000000000002E-3	0.39213999999999999	0.000010	241.15835000000001
sex	S3_246181123	3	42942600	2	42.942599999999999	0.40499000000000002	0.66737999999999997	-0.041299	0.53356999999999999	0.46572999999999998	3.2910000000000002E-2	0.28903000000000001	0.59128000000000003	277	2.9199999999999999E-3	0.38671	1.58E-3	241.22182000000001
sex	S3_165490996	3	43080500	2	43.080500000000001	0.47243000000000002	0.62399000000000004	5.3100000000000001E-2	0.81532000000000004	0.36734	-0.020428	0.10908	0.74143999999999999	277	3.4099999999999998E-3	0.38958999999999999	0.000725	241.07676000000001
sex	S3_317283625	3	43238200	2	43.238199999999999	2.2322899999999999	0.10922	-0.112330	4.2852899999999998	3.9370000000000002E-2	6.8729999999999999E-2	1.20299	0.27367999999999998	277	1.5910000000000001E-2	0.36729000000000001	5.6600000000000001E-3	237.54347999999999
sex	S3_418263660	3	43333300	2	43.333300000000001	0.5887	0.55574000000000001	-0.007981	9.8099999999999993E-3	0.92118999999999995	5.8169999999999999E-2	0.89068000000000003	0.34611999999999998	277	4.2500000000000003E-3	0.39190000000000003	0.000004	240.27115000000001
sex	S3_418258805	3	43847900	2	43.847900000000003	0.24667	0.78156999999999999	5.2399999999999999E-3	6.3600000000000002E-3	0.93649000000000004	3.6040000000000003E-2	0.41826000000000002	0.51834999999999998	277	1.7799999999999999E-3	0.39287	0.000004	241.07006000000001
sex	S3_417981094	3	44224700	2	44.224699999999999	0.92208000000000001	0.39890999999999999	2.0049999999999998E-2	5.21E-2	0.81960999999999995	7.0999999999999994E-2	1.2697400000000001	0.26079000000000002	277	6.6299999999999996E-3	0.39095999999999997	0.000004	239.45478
sex	S3_417950600	3	44415400	2	44.415399999999998	0.35930000000000001	0.69849000000000006	-0.001367	0.000304	0.98609999999999998	4.725E-2	0.59828999999999999	0.43989	277	2.5999999999999999E-3	0.39255000000000001	0.000004	240.78924000000001
sex	S3_417295434	3	45231900	2	45.231900000000003	1.28302	0.27884999999999999	-0.006640	2.0789999999999999E-2	0.88546000000000002	8.1589999999999996E-2	2.4534899999999999	0.11841	277	9.2099999999999994E-3	0.38994000000000001	0.000004	239.28299999999999
sex	S3_417322978	3	46017100	2	46.017099999999999	1.12669	0.32558999999999999	2.1430000000000001E-2	0.21224999999999999	0.64537	7.4679999999999996E-2	2.12446	0.14610000000000001	277	8.0999999999999996E-3	0.39038	0.000004	239.62488999999999
sex	S3_417299064	3	46650600	2	46.650599999999997	0.29383999999999999	0.74563000000000001	3.2329999999999998E-2	0.13469999999999999	0.71389000000000002	4.7660000000000001E-2	0.58316999999999997	0.44572000000000001	277	2.1199999999999999E-3	0.39273000000000002	0.000004	240.77023
sex	S3_417457928	3	46902100	2	46.902099999999997	5.9080000000000001E-2	0.94264000000000003	-0.006734	1.09E-2	0.91693999999999998	-0.019295	0.11598	0.73368999999999995	277	0.000428	0.39268999999999998	0.000197	241.42532
sex	S3_415953792	3	47580000	2	47.58	0.99709999999999999	0.37026999999999999	4.3529999999999999E-2	0.32873999999999998	0.56686999999999999	9.2829999999999996E-2	1.99014	0.15945000000000001	277	7.1700000000000002E-3	0.39073999999999998	0.000004	239.78505999999999
sex	S3_413531160	3	48599200	2	48.599200000000003	2.4553400000000001	8.7709999999999996E-2	0.15753	4.8329599999999999	2.8750000000000001E-2	-0.063987	1.16517	0.28133999999999998	277	1.7469999999999999E-2	0.38668999999999998	0.000004	236.67578
sex	S3_412818983	3	48981000	2	48.981000000000002	4.0325800000000003	1.8780000000000002E-2	0.22509999999999999	7.7230999999999996	5.8300000000000001E-3	-0.050974	0.62119000000000002	0.43128	277	2.8379999999999999E-2	0.38239000000000001	0.000004	233.45555999999999
sex	S3_406363548	3	49485900	2	49.485900000000001	5.4510300000000003	4.7699999999999999E-3	0.30404999999999999	10.838789999999999	1.1199999999999999E-3	-0.073350	1.11696	0.29149999999999998	277	3.798E-2	0.3765	0.000583	230.37486000000001
sex	S3_403784512	3	49955400	2	49.955399999999997	2.7346300000000001	6.6680000000000003E-2	0.18379000000000001	4.7678700000000003	2.9839999999999998E-2	1.779E-2	7.3660000000000003E-2	0.78629000000000004	277	1.942E-2	0.37163000000000002	4.0099999999999997E-3	235.76966999999999
sex	S3_397107517	3	50288000	2	50.287999999999997	14.81054	0.000001	-0.557400	29.570689999999999	0.000000	-0.157100	3.9948399999999999	4.6620000000000002E-2	277	9.6879999999999994E-2	0.34172000000000002	3.8400000000000001E-3	212.84868
sex	S3_404842248	3	51003500	2	51.003500000000003	1.01369	0.36423	7.1429999999999993E-2	1.6931700000000001	0.19427	2.538E-2	0.18153	0.6704	277	7.2899999999999996E-3	0.38603999999999999	1.2800000000000001E-3	239.65574000000001
sex	S3_247581944	3	51732000	2	51.731999999999999	4.9522199999999996	7.7099999999999998E-3	-0.065646	0.65171000000000001	0.42020000000000002	0.21054	9.7055399999999992	2.0300000000000001E-3	277	3.4630000000000001E-2	0.35826000000000002	6.1500000000000001E-3	230.95613
sex	S3_82387416	3	52334400	2	52.334400000000002	5.9148300000000003	3.0500000000000002E-3	-0.064353	0.95047999999999999	0.33045000000000002	0.21561	11.214130000000001	0.000925	277	4.1079999999999998E-2	0.35904999999999998	5.1799999999999997E-3	229.51048
sex	S3_61654639	3	53369500	2	53.369500000000002	2.8760599999999998	5.8049999999999997E-2	-0.121600	3.2554699999999999	7.2279999999999997E-2	0.12261	4.2364100000000002	4.0500000000000001E-2	277	2.0410000000000001E-2	0.36653000000000002	5.3699999999999998E-3	235.51150000000001
sex	S3_248475220	3	54270600	2	54.270600000000002	4.1228300000000004	1.721E-2	-0.046931	0.36270000000000002	0.54751000000000005	0.18195	7.9973099999999997	5.0299999999999997E-3	277	2.9000000000000001E-2	0.36397000000000002	5.13E-3	232.55153000000001
sex	S3_261347031	3	54445600	2	54.445599999999999	5.8297699999999999	3.31E-3	-0.045543	0.20910999999999999	0.64781999999999995	0.22223000000000001	11.28041	0.000894	277	4.0509999999999997E-2	0.35135	7.5199999999999998E-3	229.11966000000001
sex	S3_238573546	3	54650000	2	54.65	3.2907500000000001	3.8690000000000002E-2	-0.060103	0.60119	0.43879000000000001	0.16738	6.4628699999999997	1.1560000000000001E-2	277	2.3279999999999999E-2	0.37278	3.2399999999999998E-3	234.05546000000001
sex	S3_23342913	3	54972000	2	54.972000000000001	8.4620700000000006	0.000271	5.586E-2	0.42394999999999999	0.51551000000000002	0.25601000000000002	16.167619999999999	0.000075	277	5.7750000000000003E-2	0.34206999999999999	8.2799999999999992E-3	224.56325000000001
sex	S3_232194919	3	55484000	2	55.484000000000002	5.4619600000000004	4.7200000000000002E-3	2.3859999999999999E-2	8.3529999999999993E-2	0.77278000000000002	0.20946000000000001	10.53988	1.31E-3	276	3.8179999999999999E-2	0.35504000000000002	6.8799999999999998E-3	230.25172000000001
sex	S3_217433093	3	56234200	2	56.234200000000001	6.1624499999999998	2.4099999999999998E-3	-0.142390	3.4150200000000002	6.5680000000000002E-2	0.22456000000000001	11.475059999999999	0.000808	277	4.2729999999999997E-2	0.34823999999999999	8.1899999999999994E-3	229.22046
sex	S3_335110104	3	57639100	2	57.639099999999999	6.3563799999999997	2E-3	0.19189999999999999	7.2404900000000003	7.5599999999999999E-3	0.22525999999999999	10.38313	1.42E-3	277	4.4010000000000001E-2	0.34849999999999998	7.9600000000000001E-3	229.08357000000001
sex	S3_392313944	3	59041000	2	59.040999999999997	2.6888700000000001	6.9739999999999996E-2	0.11461	3.44733	6.4420000000000005E-2	5.5690000000000003E-2	0.77571000000000001	0.37922	277	1.9099999999999999E-2	0.38151000000000002	1.25E-3	236.25296
sex	S3_282834588	3	60441700	2	60.441699999999997	2.5371899999999998	8.0939999999999998E-2	6.2E-2	0.93977999999999995	0.33318999999999999	0.15285000000000001	4.9337	2.7150000000000001E-2	276	1.8110000000000001E-2	0.36691000000000001	5.7200000000000003E-3	236.55271999999999
sex	S3_359865567	3	61832400	2	61.8324	2.4144600000000001	9.1300000000000006E-2	4.4359999999999997E-2	0.56245999999999996	0.45390999999999998	0.14252999999999999	4.7221000000000002	3.0630000000000001E-2	277	1.719E-2	0.37370999999999999	3.6600000000000001E-3	236.49610000000001
sex	S3_335171461	3	63152600	2	63.1526	9.5302799999999994	0.000099	0.19397	5.9756499999999999	1.5129999999999999E-2	0.27807999999999999	17.69894	0.000035	277	6.4570000000000002E-2	0.33761999999999998	8.8100000000000001E-3	222.91917000000001
sex	S3_275044788	3	64495700	2	64.495699999999999	10.12777	0.000057	-0.182710	6.9363099999999998	8.9300000000000004E-3	0.27465000000000001	17.73001	0.000035	275	6.88E-2	0.33187	1.052E-2	221.17192
sex	S3_347852986	3	65406700	2	65.406700000000001	6.5836399999999999	1.6100000000000001E-3	-0.104970	3.1922000000000001	7.5090000000000004E-2	0.18492	8.2279300000000006	4.4400000000000004E-3	277	4.5519999999999998E-2	0.35557	5.6899999999999997E-3	229.16517999999999
sex	S3_353456125	3	65864600	2	65.864599999999996	6.2804900000000004	2.15E-3	8.2460000000000006E-2	1.383	0.24060000000000001	0.21226	11.267530000000001	0.000900	277	4.351E-2	0.34971999999999998	7.6600000000000001E-3	228.99017000000001
sex	S3_344661285	3	66484700	2	66.484700000000004	3.62134	2.8029999999999999E-2	-0.072201	0.98099000000000003	0.32283000000000001	0.17949000000000001	7.23665	7.5799999999999999E-3	276	2.5649999999999999E-2	0.35450999999999999	8.5100000000000002E-3	234.51978
sex	S3_370215952	3	67379600	2	67.379599999999996	6.4261900000000001	1.8699999999999999E-3	-0.051679	0.47997000000000001	0.48902000000000001	0.21149000000000001	11.369070000000001	0.000854	277	4.4479999999999999E-2	0.35243000000000002	6.7400000000000003E-3	228.51742999999999
sex	S3_344799352	3	67913900	2	67.913899999999998	4.89696	8.1300000000000001E-3	1.6979999999999999E-2	5.2150000000000002E-2	0.81952999999999998	0.19449	9.6505100000000006	2.0899999999999998E-3	277	3.4250000000000003E-2	0.35965000000000003	5.79E-3	231.35302999999999
sex	S3_353456062	3	68863200	2	68.863200000000006	3.4977299999999998	3.1609999999999999E-2	-0.002687	1.6299999999999999E-3	0.96782999999999997	0.16666	6.5832499999999996	1.082E-2	277	2.4709999999999999E-2	0.36960999999999999	3.9899999999999996E-3	234.22622999999999
sex	S3_386815406	3	70069200	2	70.069199999999995	2.1196299999999999	0.12203	5.3809999999999997E-2	0.88570000000000004	0.34747	9.3350000000000002E-2	2.0785	0.15051999999999999	277	1.512E-2	0.38423000000000002	0.000934	237.63356999999999
sex	S3_344661103	3	70968500	2	70.968500000000006	9.5053999999999998	0.000102	0.16836000000000001	2.4678900000000001	0.11734	0.29933999999999999	18.845269999999999	0.000020	277	6.4409999999999995E-2	0.32694000000000001	1.214E-2	222.90937
sex	S3_8285386	3	71736400	2	71.736400000000003	6.1362699999999997	2.47E-3	-0.164190	3.15415	7.6840000000000006E-2	0.24493999999999999	11.93019	0.000639	277	4.2549999999999998E-2	0.34592000000000001	8.9200000000000008E-3	228.95439999999999
sex	S3_214456475	3	74753600	2	74.753600000000006	4.9862599999999997	7.4599999999999996E-3	0.11255	4.12033	4.333E-2	0.18043000000000001	9.39377	2.3900000000000002E-3	277	3.4860000000000002E-2	0.35568	6.8900000000000003E-3	232.10902999999999
sex	S3_389344316	3	76687700	2	76.687700000000007	1.7742500000000001	0.17154	-0.093999	2.2105000000000001	0.13822000000000001	0.000393	0.000034	0.99534999999999996	277	1.269E-2	0.37733	3.14E-3	239.00173000000001
sex	S3_214282666	3	78777200	2	78.777199999999993	3.5563099999999999	2.9860000000000001E-2	-0.064027	1.01694	0.31413000000000002	0.15345	7.0382899999999999	8.4399999999999996E-3	277	2.511E-2	0.36709000000000003	4.6699999999999997E-3	234.33330000000001
sex	S3_214418139	3	80123800	2	80.123800000000003	2.4175800000000001	9.1020000000000004E-2	-0.013387	5.6000000000000001E-2	0.81311999999999995	0.11476	4.4927000000000001	3.4930000000000003E-2	277	1.721E-2	0.37364999999999998	3.6700000000000001E-3	236.69689
sex	S3_214727378	3	81357900	2	81.357900000000001	8.2649100000000004	0.000327	1.559E-2	5.3010000000000002E-2	0.81806999999999996	0.21587000000000001	14.31213	0.000190	277	5.6480000000000002E-2	0.34277999999999997	8.2100000000000003E-3	225.55459999999999
sex	S3_179172922	3	81880300	2	81.880300000000005	10.980549999999999	0.000026	-0.005810	7.9900000000000006E-3	0.92886000000000002	0.24762999999999999	20.062419999999999	0.000011	277	7.3669999999999999E-2	0.32238	1.244E-2	221.39827
sex	S3_190536441	3	82520800	2	82.520799999999994	9.1857399999999991	0.000137	-0.035343	0.26271	0.60867000000000004	0.23430999999999999	17.09732	0.000047	277	6.2379999999999998E-2	0.32683000000000001	1.243E-2	224.64384999999999
sex	S3_214893909	3	83255600	2	83.255600000000001	15.380190000000001	0.000000	0.37869999999999998	27.248709999999999	0.000000	-0.061680	0.87048999999999999	0.35164000000000001	277	0.10023	0.34229999999999999	3.3E-3	212.45992000000001
sex	S3_214262713	3	83711100	2	83.711100000000002	10.25695	0.000050	0.17280999999999999	3.9964900000000001	4.6580000000000003E-2	0.29582000000000003	20.288650000000001	0.000010	277	6.9150000000000003E-2	0.32462999999999997	1.2290000000000001E-2	222.16573
sex	S3_214734579	3	83996300	2	83.996300000000005	10.220940000000001	0.000052	-0.066258	0.55737000000000003	0.45595999999999998	0.27282000000000001	18.055820000000001	0.000029	277	6.8930000000000005E-2	0.33232	9.92E-3	221.62629999999999
sex	S3_214328847	3	84239600	2	84.239599999999996	8.7616099999999992	0.000205	1.7999999999999999E-2	4.6300000000000001E-2	0.82979999999999998	0.22475999999999999	12.704650000000001	0.000430	277	5.9670000000000001E-2	0.33923999999999999	8.9099999999999995E-3	224.33035000000001
sex	S3_214092554	3	84658100	2	84.658100000000005	10.88602	0.000028	0.11662	2.00936	0.15745999999999999	0.28819	20.498200000000001	0.000009	277	7.3080000000000006E-2	0.32294	1.234E-2	221.11299
sex	S3_165747327	3	85228900	2	85.228899999999996	10.90408	0.000028	-0.058947	0.84475	0.35885	0.26073000000000002	21.034459999999999	0.000007	276	7.3440000000000005E-2	0.31129000000000001	1.618E-2	222.62233000000001
sex	S3_214115674	3	86082600	2	86.082599999999999	11.183	0.000021	-0.147790	2.9036300000000002	8.9510000000000006E-2	0.29798999999999998	21.173549999999999	0.000006	277	7.4929999999999997E-2	0.32451000000000002	1.162E-2	220.33223000000001
sex	S3_127182754	3	86984200	2	86.984200000000001	12.249980000000001	0.000008	-0.088513	1.4722	0.22603999999999999	0.28593000000000002	24.16967	0.000002	277	8.1490000000000007E-2	0.31215999999999999	1.473E-2	219.38730000000001
sex	S3_154854650	3	87251100	2	87.251099999999994	10.94516	0.000027	-0.029600	0.17444999999999999	0.67650999999999994	0.26183000000000001	20.372399999999999	0.000009	277	7.3450000000000001E-2	0.32052999999999998	1.3050000000000001E-2	221.43127999999999
sex	S3_167748608	3	87423900	2	87.423900000000003	16.208159999999999	0.000000	-0.146530	3.7862	5.2690000000000001E-2	0.33432000000000001	32.302799999999998	0.000000	277	0.10505	0.28660999999999998	2.0199999999999999E-2	213.96847
sex	S3_191959098	3	87647900	2	87.647900000000007	5.4249299999999998	4.8900000000000002E-3	1.1690000000000001E-2	2.9219999999999999E-2	0.86438999999999999	0.18107999999999999	10.03674	1.7099999999999999E-3	277	3.7810000000000003E-2	0.34761999999999998	8.9700000000000005E-3	231.01298
sex	S3_141961314	3	88273400	2	88.273399999999995	18.859500000000001	0.000000	-0.181750	10.72744	1.1900000000000001E-3	0.31328	35.317889999999998	0.000000	277	0.12018	0.30030000000000001	1.37E-2	208.08715000000001
sex	S3_163347359	3	89530400	2	89.5304	10.25295	0.000051	6.7530000000000007E-2	2.056	0.15273999999999999	0.22711000000000001	20.16132	0.000010	277	6.9129999999999997E-2	0.32601999999999998	1.1849999999999999E-2	223.35552999999999
sex	S3_214308581	3	91190300	2	91.190299999999993	8.2243700000000004	0.000339	-0.048746	0.75005999999999995	0.38721	0.22372	16.006060000000002	0.000081	277	5.6219999999999999E-2	0.35116999999999998	5.7400000000000003E-3	225.66598999999999
sex	S3_214114794	3	92508900	2	92.508899999999997	9.6381999999999994	0.000090	-0.035504	0.34684999999999999	0.55637999999999999	0.21643999999999999	16.012689999999999	0.000081	277	6.5250000000000002E-2	0.32647999999999999	1.218E-2	224.01670999999999
sex	S3_138469803	3	94000500	2	94.000500000000002	9.3842599999999994	0.000114	9.0649999999999994E-2	2.0236800000000001	0.15598999999999999	0.24524000000000001	17.940329999999999	0.000031	277	6.3640000000000002E-2	0.32741999999999999	1.209E-2	224.57696999999999
sex	S3_94637948	3	97786600	2	97.786600000000007	2.2054299999999998	0.11214	-0.001622	0.000653	0.97963	0.13563	3.7782300000000002	5.2940000000000001E-2	277	1.5720000000000001E-2	0.38579000000000002	0.000437	237.47737000000001
sex	S3_376283258	3	98751300	2	98.751300000000001	6.1630099999999999	2.4099999999999998E-3	-0.093475	1.7646900000000001	0.18514	0.22988	12.28261	0.000533	277	4.2729999999999997E-2	0.35016000000000003	7.62E-3	229.37254999999999
sex	S3_398724605	3	100168400	2	100.16840000000001	1.52956	0.21845999999999999	9.0810000000000002E-2	2.7442600000000001	9.8739999999999994E-2	-0.057793	1.04983	0.30643999999999999	277	1.0959999999999999E-2	0.38769999999999999	0.000428	238.91298
sex	S3_4789826	3	101721300	2	101.7213	3.6775099999999998	2.6530000000000001E-2	0.12544	3.8051499999999998	5.2109999999999997E-2	0.16202	5.7671000000000001	1.6990000000000002E-2	277	2.5950000000000001E-2	0.36607000000000001	4.8700000000000002E-3	234.02158
sex	S3_248873159	3	103476400	2	103.4764	1.8418300000000001	0.16047	-0.006510	1.491E-2	0.90288999999999997	0.13261000000000001	3.41357	6.5729999999999997E-2	277	1.3169999999999999E-2	0.38013999999999998	2.2899999999999999E-3	237.87236999999999
sex	S3_9269027	3	104763100	2	104.76309999999999	4.2189699999999997	1.567E-2	7.2510000000000005E-2	1.2687200000000001	0.26099	0.18973999999999999	8.0867599999999999	4.79E-3	277	2.9649999999999999E-2	0.36163000000000001	5.7400000000000003E-3	232.98750000000001
sex	S3_300167047	3	106141500	2	106.14149999999999	1.64415	0.19506000000000001	1.308E-2	6.13E-2	0.80462999999999996	0.11032	3.0346799999999998	8.2619999999999999E-2	277	1.1769999999999999E-2	0.38344	1.5200000000000001E-3	238.5686
sex	S3_309059472	3	107201700	2	107.2017	1.9190799999999999	0.1487	7.1849999999999997E-2	1.07453	0.30082999999999999	0.12182	3.3159399999999999	6.9690000000000002E-2	277	1.371E-2	0.37822	2.7699999999999999E-3	237.06452999999999
sex	S3_273239584	3	108123000	2	108.123	0.77737000000000001	0.46061999999999997	-0.029555	0.34006999999999998	0.56027000000000005	6.5729999999999997E-2	1.12616	0.28952	277	5.5999999999999999E-3	0.38707999999999998	1.1800000000000001E-3	240.29203000000001
sex	S3_318754184	3	108631000	2	108.631	4.9902199999999999	7.43E-3	1.311E-2	3.6269999999999997E-2	0.84909999999999997	0.21526999999999999	9.7676099999999995	1.97E-3	277	3.4880000000000001E-2	0.35680000000000001	6.5599999999999999E-3	231.24
sex	S3_327502358	3	109378900	2	109.3789	4.4242999999999997	1.285E-2	2.3019999999999999E-2	0.12102	0.72819	0.19073999999999999	8.8457000000000008	3.2000000000000002E-3	275	3.1269999999999999E-2	0.35951	4.8500000000000001E-3	226.95461
sex	S3_270426011	3	110166000	2	110.166	4.7756699999999999	9.1400000000000006E-3	9.2999999999999999E-2	1.79817	0.18104000000000001	0.19569	8.3681699999999992	4.1200000000000004E-3	277	3.3430000000000001E-2	0.36599999999999999	4.0400000000000002E-3	231.48695000000001
sex	S3_390365494	3	110860800	2	110.8608	0.94489999999999996	0.38996999999999998	-0.088718	1.68689	0.19509000000000001	1.1469999999999999E-2	2.5829999999999999E-2	0.87243999999999999	277	6.7999999999999996E-3	0.38790999999999998	0.000822	239.54864000000001
sex	S3_361353183	3	111256600	2	111.25660000000001	13.39162	0.000003	0.18744	6.0685500000000001	1.4370000000000001E-2	0.30930999999999997	20.298580000000001	0.000010	277	8.8419999999999999E-2	0.31241000000000002	1.3780000000000001E-2	216.85201000000001
sex	S3_346652260	3	111564200	2	111.5642	10.575530000000001	0.000038	-0.033949	8.6449999999999999E-2	0.76897000000000004	0.32135999999999998	20.946840000000002	0.000007	277	7.1150000000000005E-2	0.32579000000000002	1.1679999999999999E-2	220.55499
sex	S3_287136607	3	112347500	2	112.3475	3.50143	3.1510000000000003E-2	-0.055901	0.80386000000000002	0.37073	0.15803	6.28592	1.2749999999999999E-2	276	2.4809999999999999E-2	0.37192999999999998	3.5100000000000001E-3	234.41300000000001
sex	S3_328110736	3	113283200	2	113.28319999999999	2.1101899999999998	0.12317	-0.004353	3.79E-3	0.95096000000000003	0.13378000000000001	4.2087300000000001	4.1160000000000002E-2	277	1.5049999999999999E-2	0.37456	3.6600000000000001E-3	236.62266
sex	S3_118745441	3	114003200	2	114.00320000000001	1.0262800000000001	0.35970000000000002	-0.050592	0.66029000000000004	0.41715999999999998	5.2549999999999999E-2	0.57562999999999998	0.44868000000000002	277	7.3800000000000003E-3	0.38523000000000002	1.5E-3	239.94890000000001
sex	S3_386504953	3	115551000	2	115.551	3.2739199999999999	3.9329999999999997E-2	-0.120750	3.5741399999999999	5.9729999999999998E-2	0.15293999999999999	5.3075099999999997	2.198E-2	277	2.316E-2	0.37209999999999999	3.4499999999999999E-3	234.88853
sex	S3_368477021	3	117005700	2	117.0057	6.62174	1.5499999999999999E-3	-0.101040	2.4120499999999998	0.12155000000000001	0.23279	12.74685	0.000421	277	4.5769999999999998E-2	0.34533000000000003	8.7100000000000007E-3	228.73403999999999
sex	S3_380037492	3	117709700	2	117.7097	4.48245	1.214E-2	9.2799999999999994E-2	2.8397299999999999	9.3090000000000006E-2	0.11236	3.1870099999999999	7.5319999999999998E-2	277	3.1449999999999999E-2	0.37018000000000001	3.0699999999999998E-3	233.08448999999999
sex	S3_147653623	3	118544800	2	118.5448	11.1496	0.000022	-0.156110	4.6088699999999996	3.2680000000000001E-2	0.28754999999999997	17.849119999999999	0.000033	277	7.4719999999999995E-2	0.32851000000000002	1.039E-2	220.03586999999999
sex	S3_318971932	3	118854000	2	118.854	8.4142700000000001	0.000284	0.10856	1.4757400000000001	0.22548000000000001	0.26669999999999999	16.450659999999999	0.000065	277	5.7439999999999998E-2	0.34050000000000002	8.7899999999999992E-3	224.61451
sex	S3_374100520	3	119935500	2	119.9355	0.28167999999999999	0.75473000000000001	-0.005478	8.3800000000000003E-3	0.92713000000000001	4.6190000000000002E-2	0.52790000000000004	0.46811000000000003	277	2.0400000000000001E-3	0.38712000000000002	1.56E-3	240.63263000000001
sex	S3_9286401	3	121121500	2	121.1215	5.7540300000000002	3.5599999999999998E-3	0.18049999999999999	6.2816200000000002	1.278E-2	0.20421	9.1379800000000007	2.7399999999999998E-3	277	4.0009999999999997E-2	0.35308	7.0600000000000003E-3	230.04156
sex	S3_199841547	3	122736000	2	122.736	1.4857800000000001	0.22813	-0.059644	1.0833999999999999	0.29885	0.10192	2.7409400000000002	9.894E-2	277	1.065E-2	0.37419000000000002	4.2599999999999999E-3	238.53319999999999
sex	S3_240303303	3	125717000	2	125.717	6.6863599999999996	1.4599999999999999E-3	2.4199999999999998E-3	2.5400000000000002E-3	0.95982000000000001	0.18181	10.85022	1.1199999999999999E-3	276	4.632E-2	0.36454999999999999	3.1099999999999999E-3	230.49768
sex	S4_332330593	4	100000	2	0	1.5631699999999999	0.21132000000000001	-0.080160	2.5100600000000002	0.11427	6.3329999999999997E-2	1.33799	0.24839	277	1.12E-2	0.38916000000000001	0.000004	238.9162
sex	S4_348074986	4	626400	2	0.62639999999999996	8.0099999999999998E-3	0.99202000000000001	-0.004575	1.166E-2	0.91410000000000002	-0.004020	6.62E-3	0.93518999999999997	277	0.000058	0.39354	0.000004	242.18618000000001
sex	S4_348853796	4	1149500	2	1.1495	0.65249000000000001	0.52154999999999996	-0.034366	0.36973	0.54364999999999997	4.3720000000000002E-2	0.64866999999999997	0.42127999999999999	277	4.7000000000000002E-3	0.38940999999999998	0.000637	240.51451
sex	S4_351151237	4	1535300	2	1.5353000000000001	1.6968300000000001	0.18517	1.8919999999999999E-2	0.10216	0.74948999999999999	8.7489999999999998E-2	2.6770700000000001	0.10294	277	1.214E-2	0.38585999999999998	0.000806	238.55695
sex	S4_354726369	4	1759700	2	1.7597	0.81059000000000003	0.44564999999999999	-0.045583	1.4618599999999999	0.22767000000000001	7.79E-3	3.6470000000000002E-2	0.84870000000000001	277	5.8399999999999997E-3	0.38819999999999999	0.000846	241.13785999999999
sex	S4_292613667	4	2199200	2	2.1991999999999998	1.1706099999999999	0.31170999999999999	5.7009999999999998E-2	1.2017500000000001	0.27393000000000001	4.496E-2	0.95254000000000005	0.32993	277	8.4100000000000008E-3	0.39026	0.000004	239.56068999999999
sex	S4_357010424	4	2772100	2	2.7721	1.97302	0.14099	-0.020509	0.17943999999999999	0.67218999999999995	8.7760000000000005E-2	3.93527	4.827E-2	277	1.409E-2	0.38801999999999998	0.000004	238.22588999999999
sex	S4_356885210	4	3440100	2	3.4401000000000002	2.2599999999999999E-2	0.97765000000000002	-0.000799	0.000273	0.98682000000000003	1.0030000000000001E-2	4.4569999999999999E-2	0.83296000000000003	277	0.000164	0.39258999999999999	0.000254	242.0549
sex	S4_48671864	4	4653700	2	4.6536999999999997	0.35482000000000002	0.70162000000000002	3.8390000000000001E-2	0.55495000000000005	0.45694000000000001	-0.029465	0.29094999999999999	0.59004999999999996	277	2.5600000000000002E-3	0.39184000000000002	0.000199	240.893
sex	S4_81919678	4	5125800	2	5.1257999999999999	0.44148999999999999	0.64353000000000005	-0.019707	0.10872999999999999	0.74185000000000001	4.9610000000000001E-2	0.82235000000000003	0.36527999999999999	277	3.1900000000000001E-3	0.39230999999999999	0.000004	240.63718
sex	S4_193024635	4	5510600	2	5.5106000000000002	7.7509999999999996E-2	0.92544000000000004	-0.020561	6.6970000000000002E-2	0.79598999999999998	-0.014228	5.4679999999999999E-2	0.81528999999999996	277	0.000561	0.39334999999999998	0.000004	240.54689999999999
sex	S4_94934649	4	5969800	2	5.9698000000000002	0.19213	0.82530999999999999	-0.008691	3.9960000000000002E-2	0.8417	-0.026350	0.37897999999999998	0.53866000000000003	277	1.39E-3	0.39201000000000003	0.000280	241.92655999999999
sex	S4_166022499	4	6282000	2	6.282	0.11409999999999999	0.89220999999999995	-0.013520	3.3020000000000001E-2	0.85594000000000003	-0.019537	8.6260000000000003E-2	0.76920999999999995	277	0.000826	0.39323999999999998	0.000004	240.48531
sex	S4_226329598	4	6487300	2	6.4873000000000003	6.3299999999999995E-2	0.93867	-0.025369	0.11808	0.73138999999999998	-0.001784	0.000813	0.97726999999999997	277	0.000458	0.39339000000000002	0.000004	240.94834
sex	S4_320872890	4	6940500	2	6.9405000000000001	1.16838	0.31240000000000001	-0.049882	0.48359000000000002	0.48738999999999999	-0.057048	0.75044999999999995	0.38708999999999999	277	8.3899999999999999E-3	0.38624999999999998	1.1100000000000001E-3	239.06423000000001
sex	S4_138769177	4	7480100	2	7.4801000000000002	0.39911999999999997	0.67130000000000001	-0.015108	5.4089999999999999E-2	0.81627000000000005	-0.053256	0.79247999999999996	0.37413000000000002	276	2.8900000000000002E-3	0.39139000000000002	0.000004	240.34719999999999
sex	S4_43240820	4	8066900	2	8.0669000000000004	1.1744000000000001	0.31053999999999998	-0.059227	1.4948600000000001	0.22251000000000001	5.4850000000000003E-2	1.0361899999999999	0.30959999999999999	277	8.43E-3	0.39024999999999999	0.000004	239.47161
sex	S4_164118355	4	8583900	2	8.5838999999999999	2.0481400000000001	0.13094	3.3329999999999999E-2	0.54749999999999999	0.45996999999999999	-0.099635	3.75264	5.3749999999999999E-2	276	1.4670000000000001E-2	0.38868999999999998	0.000004	238.14097000000001
sex	S4_146753409	4	9111300	2	9.1113	0.51070000000000004	0.60063999999999995	6.6499999999999997E-3	1.694E-2	0.89654	5.5480000000000002E-2	1.01431	0.31475999999999998	276	3.7000000000000002E-3	0.38769999999999999	1.4300000000000001E-3	241.90926999999999
sex	S4_141936822	4	9829200	2	9.8292000000000002	0.23763000000000001	0.78866000000000003	1.2699999999999999E-2	5.806E-2	0.80976000000000004	3.4669999999999999E-2	0.41405999999999998	0.52044999999999997	277	1.72E-3	0.39240999999999998	0.000137	241.13876999999999
sex	S4_164087586	4	10268600	2	10.268599999999999	1.01308	0.36443999999999999	-0.017454	0.11878	0.73063	7.5459999999999999E-2	1.8767	0.17182	277	7.28E-3	0.38801999999999998	0.000738	239.64959999999999
sex	S4_156390973	4	10633800	2	10.633800000000001	0.97607999999999995	0.37808000000000003	7.2550000000000003E-2	1.4670700000000001	0.22684000000000001	-0.063226	1.0783700000000001	0.29997000000000001	277	7.0200000000000002E-3	0.39079999999999998	0.000004	239.59601000000001
sex	S4_280174905	4	11266100	2	11.2661	0.12384000000000001	0.88356999999999997	-0.006684	1.9099999999999999E-2	0.89017000000000002	-0.023868	0.21537999999999999	0.64295000000000002	277	0.000896	0.39321	0.000004	241.69429
sex	S4_164018276	4	11986700	2	11.986700000000001	2.4417300000000002	8.8900000000000007E-2	-0.092871	2.96373	8.6279999999999996E-2	4.0099999999999997E-2	0.5474	0.46000999999999997	275	1.7500000000000002E-2	0.38895999999999997	0.000004	236.05512999999999
sex	S4_135879524	4	12855400	2	12.855399999999999	0.80652999999999997	0.44746000000000002	-0.019328	0.23491999999999999	0.62829000000000002	-0.049351	1.34518	0.24712999999999999	276	5.8300000000000001E-3	0.39241999999999999	0.000004	241.28313
sex	S4_17430152	4	14290300	2	14.2903	0.35614000000000001	0.70069999999999999	3.4520000000000002E-2	0.67969999999999997	0.41039999999999999	-0.013306	0.10854999999999999	0.74204999999999999	277	2.5699999999999998E-3	0.39255000000000001	0.000004	241.60453999999999
sex	S4_18315430	4	14856200	2	14.856199999999999	0.98801000000000005	0.37363000000000002	-0.035376	0.44496000000000002	0.50529000000000002	5.4530000000000002E-2	1.19842	0.27459	277	7.11E-3	0.38457000000000002	1.72E-3	240.09052
sex	S4_298214047	4	15573500	2	15.573499999999999	1.4482200000000001	0.23679	6.6470000000000001E-2	2.0793400000000002	0.15045	-0.029716	0.47537000000000001	0.49110999999999999	274	1.042E-2	0.38966000000000001	0.000004	236.86162999999999
sex	S4_278528005	4	16071200	2	16.071200000000001	0.76900999999999997	0.46446999999999999	-0.052600	1.49814	0.222	1.1780000000000001E-2	8.4470000000000003E-2	0.77154999999999996	276	5.5500000000000002E-3	0.39097999999999999	0.000487	241.70792
sex	S4_317452068	4	16412000	2	16.411999999999999	1.6395	0.19602	4.4040000000000003E-2	1.0732900000000001	0.30114000000000002	7.3139999999999997E-2	1.98275	0.16026000000000001	269	1.206E-2	0.37934000000000001	2.6700000000000001E-3	232.86447000000001
sex	S4_268769783	4	16834200	2	16.834199999999999	3.5770000000000003E-2	0.96487000000000001	2.3999999999999998E-3	2.64E-3	0.95903000000000005	-0.010268	6.021E-2	0.80635000000000001	276	0.000260	0.39462000000000003	0.000004	242.58058
sex	S4_161983464	4	17994300	2	17.994299999999999	0.29760999999999999	0.74282999999999999	2.1069999999999998E-2	0.22420999999999999	0.63622999999999996	-0.021035	0.15909999999999999	0.69030000000000002	274	2.1700000000000001E-3	0.39380999999999999	0.000004	241.27781999999999
sex	S4_140254109	4	18633000	2	18.632999999999999	0.12645000000000001	0.88127	7.8300000000000002E-3	3.6700000000000003E-2	0.84821999999999997	2.2079999999999999E-2	0.19911999999999999	0.65578999999999998	271	0.000927	0.38922000000000001	1.2099999999999999E-3	238.64076
sex	S4_222823533	4	19491100	2	19.491099999999999	4.2428400000000002	1.532E-2	-0.162930	8.4575099999999992	3.9300000000000003E-3	5.5989999999999998E-2	0.94862000000000002	0.33093	275	2.9960000000000001E-2	0.36798999999999998	3.9300000000000003E-3	232.40591000000001
sex	S4_163049495	4	20373600	2	20.3736	1.06867	0.34494999999999998	5.8720000000000001E-2	1.32684	0.25041000000000002	5.7639999999999997E-2	1.0989599999999999	0.29544999999999999	265	8.0300000000000007E-3	0.39300000000000002	0.000004	231.85821999999999
sex	S4_35461913	4	21128400	2	21.128399999999999	0.38256000000000001	0.68247000000000002	-0.001780	0.000056	0.99404000000000003	4.9579999999999999E-2	4.2290000000000001E-2	0.83723000000000003	277	2.7599999999999999E-3	0.39006000000000002	0.000668	240.95760999999999
sex	S4_16719773	4	21893400	2	21.8934	0.24349999999999999	0.78405000000000002	1.315E-2	4.9009999999999998E-2	0.82494999999999996	-0.025553	0.16195999999999999	0.68767	277	1.7600000000000001E-3	0.39051999999999998	0.000650	241.68216000000001
sex	S4_16758209	4	22114200	2	22.1142	0.56171000000000004	0.57088000000000005	4.1910000000000003E-2	0.27850000000000003	0.59811000000000003	-0.023781	9.1740000000000002E-2	0.76221000000000005	277	4.0499999999999998E-3	0.39063999999999999	0.000368	240.74261000000001
sex	S4_15453571	4	22309900	2	22.309899999999999	0.33983999999999998	0.71218000000000004	-0.012964	3.8620000000000002E-2	0.84436	-0.049519	0.57116	0.45044000000000001	277	2.4599999999999999E-3	0.39138000000000001	0.000338	241.39304000000001
sex	S4_118708038	4	22692600	2	22.692599999999999	0.13234000000000001	0.87609999999999999	-0.044396	0.19827	0.65647	-0.026445	5.9290000000000002E-2	0.80781000000000003	277	0.000958	0.39318999999999998	0.000004	241.88374999999999
sex	S4_21947167	4	23621400	2	23.621400000000001	0.55913000000000002	0.57235000000000003	2.9229999999999999E-2	0.39317999999999997	0.53115000000000001	-0.033354	0.63160000000000005	0.42745	277	4.0299999999999997E-3	0.38973000000000002	0.000621	240.86685
sex	S4_247986465	4	24085600	2	24.085599999999999	0.24121999999999999	0.78583999999999998	7.7299999999999999E-3	2.758E-2	0.86821999999999999	-0.031771	0.3579	0.55017000000000005	272	1.7700000000000001E-3	0.39463999999999999	0.000187	240.62870000000001
sex	S4_21993808	4	24514800	2	24.514800000000001	0.49692999999999998	0.60894000000000004	-0.025352	0.31534000000000001	0.57487999999999995	-0.038862	0.83926999999999996	0.36041000000000001	277	3.5899999999999999E-3	0.39216000000000001	0.000004	241.02436
sex	S4_20991387	4	24974200	2	24.9742	0.90349999999999997	0.40633999999999998	1.9E-3	1.39E-3	0.97033000000000003	-0.058202	1.7897000000000001	0.18206	277	6.4999999999999997E-3	0.39101000000000002	0.000004	240.21069
sex	S4_8546433	4	25666900	2	25.666899999999998	1.41635	0.24435000000000001	8.0269999999999994E-2	2.1336200000000001	0.14524000000000001	-0.031848	0.24393999999999999	0.62177000000000004	277	1.0160000000000001E-2	0.38957000000000003	0.000004	238.86481000000001
sex	S4_21991521	4	25896000	2	25.896000000000001	2.8740700000000001	5.8160000000000003E-2	0.1356	3.5485000000000002	6.0650000000000003E-2	-0.060641	0.71087999999999996	0.39988000000000001	277	2.0389999999999998E-2	0.38553999999999999	0.000004	235.68695
sex	S4_21991861	4	25984200	2	25.984200000000001	3.14561	4.4589999999999998E-2	4.8210000000000003E-2	0.78537000000000001	0.37626999999999999	-0.091492	4.8704299999999998	2.8139999999999998E-2	277	2.2280000000000001E-2	0.38083	1.09E-3	235.60523000000001
sex	S4_361295910	4	26183200	2	26.183199999999999	0.44046999999999997	0.64417999999999997	2.96E-3	1.64E-3	0.96772999999999998	-0.068091	0.87192999999999998	0.35124	277	3.1800000000000001E-3	0.39029999999999998	0.000555	240.28776999999999
sex	S4_90746703	4	26391800	2	26.3918	0.51366000000000001	0.59887000000000001	-0.123260	0.89022000000000001	0.34623999999999999	-0.040141	0.27050999999999997	0.60340000000000005	277	3.7100000000000002E-3	0.39211000000000001	0.000004	238.90495000000001
sex	S4_274599695	4	26521700	2	26.521699999999999	0.000998	0.999	-0.003039	1.16E-3	0.97287000000000001	-0.001984	0.000853	0.97672999999999999	277	0.000007	0.39356000000000002	0.000004	240.56522000000001
sex	S4_26978502	4	26644400	2	26.644400000000001	0.30441000000000001	0.73780999999999997	2.7199999999999998E-2	5.1540000000000002E-2	0.82055999999999996	-0.058855	0.42364000000000002	0.51566999999999996	277	2.2000000000000001E-3	0.39269999999999999	0.000004	240.18182999999999
sex	S4_125707856	4	26710700	2	26.710699999999999	0.54384999999999994	0.58113000000000004	-0.129160	1.08765	0.29791000000000001	-0.004027	2.9199999999999999E-3	0.95691000000000004	277	3.9199999999999999E-3	0.39201999999999998	0.000004	238.88103000000001
sex	S4_25154847	4	26875100	2	26.8751	5.2729999999999999E-2	0.94864999999999999	-0.022321	2.282E-2	0.88002999999999998	-0.024427	0.10188	0.74983	277	0.000382	0.39341999999999999	0.000004	239.82531
sex	S4_21959749	4	27035400	2	27.035399999999999	9.357E-2	0.91069999999999995	-0.011684	7.3910000000000003E-2	0.78591999999999995	-0.014158	0.11928999999999999	0.73007	277	0.000677	0.39169999999999999	0.000443	241.98508000000001
sex	S4_32978986	4	28169000	2	28.169	0.90888000000000002	0.40417999999999998	-0.017780	0.19455	0.65949999999999998	-0.055154	1.6378600000000001	0.20169000000000001	277	6.5399999999999998E-3	0.38655	1.23E-3	240.33028999999999
sex	S4_51660643	4	29106700	2	29.1067	1.9260699999999999	0.14767	2.1579999999999998E-2	0.10613	0.74483999999999995	-0.098219	2.1528399999999999	0.14344999999999999	277	1.376E-2	0.38815	0.000004	238.10552999999999
sex	S4_367940101	4	29851700	2	29.851700000000001	1.73038	0.17913000000000001	0.12146	1.7567999999999999	0.18612000000000001	-0.040780	0.37064999999999998	0.54315000000000002	277	1.238E-2	0.38868999999999998	0.000004	237.56569999999999
sex	S4_166549487	4	29949100	2	29.949100000000001	0.12901000000000001	0.87902000000000002	1.549E-2	0.10715	0.74365999999999999	1.8700000000000001E-2	0.13550000000000001	0.71308000000000005	277	0.000934	0.39190000000000003	0.000361	241.70339999999999
sex	S4_98683204	4	30291300	2	30.2913	1.1235900000000001	0.3266	-0.015907	6.0569999999999999E-2	0.80579000000000001	8.2540000000000002E-2	2.0675599999999998	0.15160000000000001	276	8.09E-3	0.38934000000000002	0.000498	239.12975
sex	S4_219233717	4	30600500	2	30.6005	0.10494000000000001	0.90041000000000004	1.9890000000000001E-2	0.16577	0.68420999999999998	-0.006336	1.503E-2	0.90253000000000005	277	0.000760	0.39215	0.000310	241.76371
sex	S4_59869875	4	30736000	2	30.736000000000001	1.93737	0.14604	0.12074	3.4910700000000001	6.2759999999999996E-2	2.938E-2	0.27394000000000002	0.60111999999999999	277	1.384E-2	0.38812000000000002	0.000004	237.42777000000001
sex	S4_158300767	4	31240300	2	31.240300000000001	0.51071999999999995	0.60063	-0.013110	5.4989999999999997E-2	0.81476999999999999	5.5939999999999997E-2	1.01746	0.31401000000000001	276	3.7000000000000002E-3	0.39054	0.000637	241.87441000000001
sex	S4_35080377	4	31597300	2	31.597300000000001	1.2408600000000001	0.29074	-0.068954	1.7054100000000001	0.19267000000000001	5.6890000000000003E-2	1.1609400000000001	0.28221000000000002	277	8.9099999999999995E-3	0.39006000000000002	0.000004	239.233
sex	S4_164469908	4	31836900	2	31.8369	0.1517	0.85931999999999997	-0.023734	0.25574000000000002	0.61346000000000001	-0.008823	2.9090000000000001E-2	0.86470000000000002	277	1.1000000000000001E-3	0.39313999999999999	0.000004	241.62591
sex	S4_48767664	4	32229300	2	32.229300000000002	9.9489999999999995E-2	0.90532999999999997	-0.019580	0.14551	0.70316000000000001	1.094E-2	4.0660000000000002E-2	0.84033999999999998	275	0.000725	0.39438000000000001	0.000189	240.39348000000001
sex	S4_41523677	4	32349400	2	32.349400000000003	3.6549999999999999E-2	0.96411000000000002	1.1169999999999999E-2	3.6260000000000001E-2	0.84911999999999999	-0.011128	4.4470000000000003E-2	0.83313000000000004	277	0.000265	0.39345999999999998	0.000004	241.59876
sex	S4_159061937	4	32747900	2	32.747900000000001	2.3872599999999999	9.3780000000000002E-2	9.6640000000000004E-2	2.3249499999999999	0.12845999999999999	-0.106460	3.7109399999999999	5.5079999999999997E-2	277	1.7000000000000001E-2	0.38688	0.000004	236.88041999999999
sex	S4_256832446	4	32895000	2	32.895000000000003	0.66510999999999998	0.51504000000000005	5.9389999999999998E-2	1.04179	0.30830000000000002	2.6499999999999999E-2	0.24732999999999999	0.61936000000000002	277	4.79E-3	0.39167999999999997	0.000004	240.08895000000001
sex	S4_93475930	4	33193600	2	33.193600000000004	1.57433	0.20899999999999999	-0.066093	1.48448	0.22412000000000001	-0.070511	1.81026	0.17957999999999999	277	1.1270000000000001E-2	0.38912999999999998	0.000004	238.47302999999999
sex	S4_244489854	4	33430900	2	33.430900000000001	0.39512999999999998	0.67396999999999996	1.822E-2	6.0900000000000003E-2	0.80525999999999998	-0.052226	0.78598000000000001	0.37608999999999998	276	2.8600000000000001E-3	0.39339000000000002	0.000004	240.90062
sex	S4_132570890	4	33582000	2	33.582000000000001	1.33891	0.26383000000000001	6.5240000000000006E-2	1.4932300000000001	0.22276000000000001	6.6629999999999995E-2	1.49641	0.22227	277	9.6100000000000005E-3	0.38886999999999999	0.000254	238.79053999999999
sex	S4_235585638	4	33907500	2	33.907499999999999	0.14396	0.86597999999999997	1.3169999999999999E-2	5.7250000000000002E-2	0.81108000000000002	-0.025545	0.23069000000000001	0.63139000000000001	277	1.0399999999999999E-3	0.39274999999999999	0.000116	241.24581000000001
sex	S4_298427838	4	34033500	2	34.033499999999997	0.41883999999999999	0.65822999999999998	-0.040790	0.56852000000000003	0.45149	-0.027443	0.26451000000000002	0.60745000000000005	277	3.0200000000000001E-3	0.39080999999999999	0.000433	240.79021
sex	S4_273130996	4	34324400	2	34.324399999999997	1.46034	0.23394000000000001	1.6400000000000001E-2	6.1800000000000001E-2	0.80386000000000002	-0.097042	2.8357399999999999	9.332E-2	277	1.047E-2	0.38945000000000002	0.000004	238.35625999999999
sex	S4_250453451	4	34728900	2	34.728900000000003	0.85026000000000002	0.42842000000000002	5.2569999999999999E-2	0.96694999999999998	0.32629999999999998	-0.043774	0.69357000000000002	0.40566999999999998	277	6.1199999999999996E-3	0.38857999999999998	0.000711	239.90665999999999
sex	S4_138296649	4	34733400	2	34.733400000000003	0.1817	0.83394999999999997	-0.008418	2.5860000000000001E-2	0.87236000000000002	-0.029837	0.34081	0.55984	276	1.32E-3	0.39445000000000002	0.000004	242.26340999999999
sex	S4_138769120	4	35279600	2	35.279600000000002	0.59970999999999997	0.54969000000000001	7.8729999999999994E-2	1.01244	0.31519999999999998	-0.026600	0.20232	0.65320999999999996	277	4.3299999999999996E-3	0.39089000000000002	0.000270	239.71802
sex	S4_220054238	4	35288000	2	35.287999999999997	1.4382999999999999	0.23910000000000001	5.6649999999999999E-2	0.81823000000000001	0.36648999999999998	-0.095638	2.7294800000000001	9.9650000000000002E-2	277	1.031E-2	0.38913999999999999	0.000105	238.64666
sex	S4_57496555	4	35854400	2	35.854399999999998	0.24392	0.78371999999999997	3.3099999999999997E-2	0.29419000000000001	0.58799000000000001	2.1239999999999998E-2	9.8089999999999997E-2	0.75436999999999999	277	1.7600000000000001E-3	0.39284000000000002	0.000014	240.74430000000001
sex	S4_292754785	4	35905700	2	35.905700000000003	0.31357000000000002	0.73109999999999997	-0.021971	0.18038000000000001	0.67137999999999998	-0.046976	0.57999000000000001	0.44696999999999998	275	2.2799999999999999E-3	0.39299000000000001	0.000411	240.07162
sex	S4_283805697	4	36469400	2	36.4694	0.98136000000000001	0.37611	-0.056536	1.2453000000000001	0.26543	-0.046300	0.87773999999999996	0.34964000000000001	276	7.0800000000000004E-3	0.39167999999999997	0.000004	240.07850999999999
sex	S4_360483527	4	36783900	2	36.783900000000003	0.66176999999999997	0.51675000000000004	-0.022186	0.12019000000000001	0.72909999999999997	-0.052185	0.62312999999999996	0.43057000000000001	277	4.7699999999999999E-3	0.39167000000000002	0.000009	240.44691
sex	S4_233450002	4	36901000	2	36.901000000000003	0.12598000000000001	0.88168999999999997	2.5479999999999999E-2	0.15085000000000001	0.69801999999999997	-0.017428	0.10532	0.74578	277	0.000912	0.39269999999999999	0.000143	241.06359
sex	S4_293301454	4	37152900	2	37.152900000000002	2.1393399999999998	0.11969	-0.111140	3.1641300000000001	7.6380000000000003E-2	-0.038778	0.51419999999999999	0.47393999999999997	275	1.537E-2	0.38930999999999999	0.000004	235.72093000000001
sex	S4_121855013	4	37436300	2	37.436300000000003	6.0999999999999999E-2	0.94084000000000001	-0.020861	0.12164999999999999	0.72751999999999994	1.6000000000000001E-3	0.000832	0.97701000000000005	277	0.000442	0.39339000000000002	0.000004	241.14940000000001
sex	S4_286536237	4	37728000	2	37.728000000000002	8.4330000000000002E-2	0.91915000000000002	-0.003231	2.8600000000000001E-3	0.95735999999999999	2.264E-2	0.16638	0.68367	277	0.000610	0.39333000000000001	0.000004	241.21027000000001
sex	S4_200311254	4	37809800	2	37.809800000000003	0.24628	0.78186999999999995	-0.041789	0.22427	0.63617999999999997	6.0179999999999997E-2	0.49174000000000001	0.48374	277	1.7799999999999999E-3	0.39287	0.000004	241.55531999999999
sex	S4_48767794	4	38080900	2	38.0809	1.9109999999999999E-2	0.98107	-0.006982	9.5300000000000003E-3	0.92232000000000003	-0.008001	1.7639999999999999E-2	0.89442999999999995	277	0.000138	0.39351000000000003	0.000004	241.32433
sex	S4_98765340	4	38530100	2	38.530099999999997	0.52864	0.59	-0.040661	0.63260000000000005	0.42709000000000003	3.5520000000000003E-2	0.44119999999999998	0.5071	277	3.81E-3	0.39206999999999997	0.000004	240.56111999999999
sex	S4_358922421	4	38779500	2	38.779499999999999	0.17751	0.83745000000000003	-0.011061	3.9079999999999997E-2	0.84343999999999997	-0.026975	0.26917000000000002	0.60429999999999995	277	1.2800000000000001E-3	0.39306000000000002	0.000004	241.17189999999999
sex	S4_128040312	4	39067300	2	39.067300000000003	1.24888	0.28843999999999997	-0.043116	0.67937999999999998	0.41050999999999999	6.719E-2	1.7084699999999999	0.19227	277	8.9700000000000005E-3	0.38861000000000001	0.000394	239.21385000000001
sex	S4_251989641	4	39331400	2	39.331400000000002	9.819E-2	0.90651000000000004	1.183E-2	2.4209999999999999E-2	0.87646999999999997	-0.024216	0.16366	0.68611999999999995	276	0.000713	0.39387	0.000106	241.38802999999999
sex	S4_296750434	4	39541900	2	39.541899999999998	0.22059999999999999	0.80218	-0.017850	0.10004	0.75202000000000002	-0.031237	0.35027000000000003	0.55444000000000004	277	1.6000000000000001E-3	0.39294000000000001	0.000004	241.04751999999999
sex	S4_50399349	4	39640200	2	39.6402	0.14116000000000001	0.86841999999999997	3.805E-2	0.13519999999999999	0.71338000000000001	-0.019627	8.1439999999999999E-2	0.77556999999999998	277	1.0200000000000001E-3	0.39317000000000002	0.000004	240.29033999999999
sex	S4_238013451	4	39823400	2	39.823399999999999	0.32998	0.71921999999999997	5.1299999999999998E-2	0.30064000000000002	0.58391999999999999	-0.039034	0.33994999999999997	0.56033999999999995	277	2.3800000000000002E-3	0.39262999999999998	0.000004	239.83711
sex	S4_279926688	4	39886500	2	39.886499999999998	3.4529999999999998E-2	0.96606999999999998	-0.010619	2.6519999999999998E-2	0.87075999999999998	-0.010625	3.3480000000000003E-2	0.85496000000000005	277	0.000250	0.39346999999999999	0.000004	241.24497
sex	S4_80733584	4	39938200	2	39.938200000000002	1.4818800000000001	0.22900999999999999	-0.183060	1.26925	0.26089000000000001	-0.080870	1.1076900000000001	0.29349999999999998	277	1.0619999999999999E-2	0.38939000000000001	0.000004	236.65107
sex	S4_107927808	4	40014900	2	40.014899999999997	0.57911999999999997	0.56106999999999996	0.24109	1.0425800000000001	0.30812	-0.036533	0.23496	0.62826000000000004	277	4.1799999999999997E-3	0.39191999999999999	0.000004	237.73215999999999
sex	S4_223331671	4	40014900	2	40.014899999999997	0.57911999999999997	0.56106999999999996	-0.241090	1.0425800000000001	0.30812	-0.036533	0.23496	0.62826000000000004	277	4.1799999999999997E-3	0.39191999999999999	0.000004	237.73215999999999
sex	S4_34472768	4	40230000	2	40.229999999999997	0.11716	0.88949	2.3359999999999999E-2	0.21725	0.64151000000000002	9.2099999999999994E-3	2.8729999999999999E-2	0.86553000000000002	277	0.000848	0.39323000000000002	0.000004	241.43181999999999
sex	S4_231498593	4	40231100	2	40.231099999999998	0.44335000000000002	0.64234000000000002	-0.069105	0.79342999999999997	0.37384000000000001	1.3299999999999999E-2	4.795E-2	0.82682	277	3.2000000000000002E-3	0.39230999999999999	0.000004	239.84395000000001
sex	S4_305646041	4	40480900	2	40.480899999999998	0.33400000000000002	0.71633999999999998	2.3300000000000001E-2	3.5999999999999997E-2	0.84965999999999997	-0.056945	0.66791	0.41449000000000003	277	2.4099999999999998E-3	0.39262000000000002	0.000004	239.54728
sex	S4_250177733	4	40643100	2	40.643099999999997	0.81610000000000005	0.44322	1.8319999999999999E-2	7.5410000000000005E-2	0.78381999999999996	-0.064860	1.1904600000000001	0.27618999999999999	276	5.8999999999999999E-3	0.39005000000000001	0.000580	239.52333999999999
sex	S4_54240531	4	40754900	2	40.754899999999999	0.41113	0.6633	-0.037959	0.63053000000000003	0.42784	2.0049999999999998E-2	0.14721999999999999	0.70150999999999997	277	2.97E-3	0.39240000000000003	0.000004	241.02722
sex	S4_109917603	4	40932500	2	40.932499999999997	2.9188900000000002	5.5660000000000001E-2	0.19742000000000001	3.1046	7.918E-2	-0.069708	0.94316999999999995	0.33230999999999999	277	2.07E-2	0.38257000000000002	0.000783	234.6328
sex	S4_319534293	4	41264400	2	41.264400000000002	0.70093000000000005	0.497	7.485E-2	0.71431	0.39874999999999999	5.9749999999999998E-2	0.90959999999999996	0.34105999999999997	277	5.0499999999999998E-3	0.39157999999999998	0.000004	239.37599
sex	S4_296762993	4	41277900	2	41.277900000000002	0.31662000000000001	0.72887000000000002	2.333E-2	0.15437999999999999	0.69467999999999996	4.4589999999999998E-2	0.62056999999999995	0.43151	277	2.2899999999999999E-3	0.39267000000000002	0.000004	241.12379000000001
sex	S4_95676017	4	41620700	2	41.620699999999999	0.14024	0.86921000000000004	-0.018536	6.13E-2	0.80464000000000002	2.9690000000000001E-2	0.25224000000000002	0.61590999999999996	276	1.0200000000000001E-3	0.39372000000000001	0.000066	240.92921000000001
sex	S4_111710034	4	41775700	2	41.775700000000001	0.11015	0.89573999999999998	1.9019999999999999E-2	0.14953	0.69928000000000001	1.281E-2	6.182E-2	0.80381999999999998	277	0.000797	0.39323000000000002	0.000010	241.58267000000001
sex	S4_125955049	4	41908900	2	41.908900000000003	0.17093	0.84297	6.0010000000000001E-2	0.25190000000000001	0.61614000000000002	-0.024160	0.10785	0.74285000000000001	277	1.24E-3	0.39307999999999998	0.000004	239.77617000000001
sex	S4_299477888	4	42124000	2	42.124000000000002	2.6671	7.1239999999999998E-2	-0.124760	1.35486	0.24543999999999999	-0.103040	1.75501	0.18634000000000001	277	1.8950000000000002E-2	0.38611000000000001	0.000004	235.24110999999999
sex	S4_195104080	4	42286900	2	42.286900000000003	0.55449999999999999	0.57499999999999996	5.9500000000000004E-3	1.0279999999999999E-2	0.91932999999999998	-0.057295	1.1084799999999999	0.29332999999999998	277	4.0000000000000001E-3	0.39199000000000001	0.000004	240.40486000000001
sex	S4_42266958	4	42348600	2	42.348599999999998	1.5664	0.21065	0.12374	1.7176499999999999	0.19109000000000001	-0.079078	1.03064	0.31090000000000001	277	1.1220000000000001E-2	0.38915	0.000004	237.71528000000001
sex	S4_74412411	4	42435900	2	42.435899999999997	0.41469	0.66095999999999999	6.3740000000000005E-2	0.82933000000000001	0.36326000000000003	-0.008382	1.14E-2	0.91503999999999996	277	2.99E-3	0.39239000000000002	0.000004	239.97612000000001
sex	S4_278828840	4	42549900	2	42.549900000000001	7.8880000000000006E-2	0.92417000000000005	2.7969999999999998E-2	7.2260000000000005E-2	0.78827999999999998	-0.021181	3.7039999999999997E-2	0.84752000000000005	277	0.000571	0.39334000000000002	0.000004	240.3622
sex	S4_162999653	4	42578100	2	42.578099999999999	0.45172000000000001	0.63700000000000001	-0.058603	0.90164	0.34316999999999998	-0.003216	3.4399999999999999E-3	0.95323999999999998	277	3.2599999999999999E-3	0.39228000000000002	0.000004	240.37233000000001
sex	S4_284095673	4	43012900	2	43.012900000000002	0.42852000000000001	0.65190000000000003	2.5409999999999999E-2	0.29308000000000001	0.58869000000000005	4.598E-2	0.64076	0.42413000000000001	277	3.0899999999999999E-3	0.39140999999999998	0.000259	240.93520000000001
sex	S4_194965109	4	43022900	2	43.0229	0.13844000000000001	0.87077000000000004	-0.024096	0.23097000000000001	0.63117999999999996	1.4500000000000001E-2	7.9329999999999998E-2	0.77842	277	1E-3	0.39204	0.000314	241.54495
sex	S4_287964812	4	43853900	2	43.853900000000003	1.8562399999999999	0.15820000000000001	1.304E-2	4.2659999999999997E-2	0.83650999999999998	9.6740000000000007E-2	2.4352100000000001	0.11978	277	1.3270000000000001E-2	0.38834000000000002	0.000004	238.05709999999999
sex	S4_240648199	4	43987900	2	43.987900000000003	1.0321800000000001	0.35759999999999997	-0.130680	2.0637400000000001	0.15196999999999999	-0.099607	1.12985	0.28874	277	7.4200000000000004E-3	0.38834000000000002	0.000635	239.74666999999999
sex	S4_56440706	4	44440300	2	44.440300000000001	1.29965	0.27428999999999998	-0.049414	0.84323000000000004	0.35927999999999999	6.5170000000000006E-2	1.4623699999999999	0.22758999999999999	277	9.3299999999999998E-3	0.38990000000000002	0.000004	239.05226999999999
sex	S4_150464918	4	44931800	2	44.931800000000003	0.60050000000000003	0.54925000000000002	-0.049708	0.62592999999999999	0.42953000000000002	3.7330000000000002E-2	0.45473000000000002	0.50065999999999999	277	4.3299999999999996E-3	0.39150000000000001	0.000103	240.20473000000001
sex	S4_276991876	4	45115100	2	45.115099999999998	1.02003	0.36193999999999998	2.827E-2	0.23763000000000001	0.62631000000000003	6.4670000000000005E-2	1.0538099999999999	0.30553000000000002	277	7.3299999999999997E-3	0.39068000000000003	0.000004	240.17448999999999
sex	S4_297919327	4	45400300	2	45.400300000000001	1.1819999999999999	0.30821999999999999	-0.036833	0.60163	0.43862000000000001	-0.069641	1.77718	0.18360000000000001	276	8.5199999999999998E-3	0.38514999999999999	1.65E-3	240.06296
sex	S4_59291568	4	45897200	2	45.897199999999998	1.0745800000000001	0.34287000000000001	7.417E-2	2.02759	0.15559000000000001	5.3600000000000002E-3	8.7100000000000007E-3	0.92571000000000003	277	7.7200000000000003E-3	0.38353999999999999	1.9400000000000001E-3	239.51971
sex	S4_256588156	4	46006700	2	46.006700000000002	1.76718	0.17274	-0.078746	2.6131700000000002	0.10712000000000001	4.5260000000000002E-2	0.74653000000000003	0.38833000000000001	277	1.264E-2	0.38708999999999999	0.000416	238.26512
sex	S4_54243554	4	46492800	2	46.492800000000003	0.14327000000000001	0.86658000000000002	-0.008927	2.7470000000000001E-2	0.86848999999999998	-0.028047	0.26006000000000001	0.61048999999999998	277	1.0399999999999999E-3	0.39140000000000003	0.000486	241.29853
sex	S4_289411006	4	46672100	2	46.6721	0.97567000000000004	0.37823000000000001	7.9530000000000003E-2	1.77105	0.18435000000000001	1.3559999999999999E-2	4.199E-2	0.83779000000000003	277	7.0200000000000002E-3	0.39079999999999998	0.000004	240.00449
sex	S4_250018060	4	46748900	2	46.748899999999999	1.4297500000000001	0.24113000000000001	0.16628999999999999	2.6393200000000001	0.10539	-0.028777	0.1736	0.67725000000000002	277	1.025E-2	0.38952999999999999	0.000004	237.57056
sex	S4_112023722	4	46876900	2	46.876899999999999	2.358E-2	0.97670000000000001	-0.006345	4.5700000000000003E-3	0.94613000000000003	-0.013840	4.5429999999999998E-2	0.83137000000000005	277	0.000171	0.39350000000000002	0.000004	240.61107999999999
sex	S4_80542341	4	47051400	2	47.051400000000001	0.56496000000000002	0.56903999999999999	3.9910000000000001E-2	0.47410000000000002	0.49169000000000002	3.6409999999999998E-2	0.43696000000000002	0.50914999999999999	277	4.0800000000000003E-3	0.39195999999999998	0.000004	240.20089999999999
sex	S4_126243622	4	47297700	2	47.297699999999999	0.66337999999999997	0.51593	-0.058981	1.25091	0.26434999999999997	-0.010974	4.3360000000000003E-2	0.83520000000000005	277	4.7800000000000004E-3	0.39065	0.000286	240.31283999999999
sex	S4_289658923	4	47479000	2	47.478999999999999	0.39529999999999998	0.67386000000000001	-0.029951	0.30524000000000001	0.58106000000000002	3.9E-2	0.48973	0.48464000000000002	277	2.8600000000000001E-3	0.39244000000000001	0.000004	240.79364000000001
sex	S4_124386853	4	47884800	2	47.884799999999998	0.37862000000000001	0.68515999999999999	-0.040005	0.66952	0.41393000000000002	1.242E-2	5.1799999999999999E-2	0.82011999999999996	277	2.7299999999999998E-3	0.39179000000000003	0.000196	241.02841000000001
sex	S4_235088893	4	48233100	2	48.2331	1.05647	0.34908	-0.092427	2.1036000000000001	0.14809	4.4990000000000002E-2	0.40228000000000003	0.52644000000000002	277	7.5900000000000004E-3	0.38708999999999999	0.000960	239.50268
sex	S4_240116361	4	48358700	2	48.358699999999999	0.26622000000000001	0.76646999999999998	-0.032081	0.42563000000000001	0.51468000000000003	-0.011707	4.3249999999999997E-2	0.83542000000000005	277	1.92E-3	0.39085999999999999	0.000537	241.09398999999999
sex	S4_263033089	4	48841200	2	48.841200000000001	1.50261	0.22436	-0.073711	1.6826099999999999	0.19566	-0.039159	0.4834	0.48747000000000001	277	1.077E-2	0.38789000000000001	0.000399	238.74433999999999
sex	S4_47582213	4	49131000	2	49.131	0.21657999999999999	0.80540999999999996	-0.030540	0.35591	0.55127999999999999	1.532E-2	7.4270000000000003E-2	0.78542999999999996	277	1.57E-3	0.39295000000000002	0.000004	241.19767999999999
sex	S4_42179636	4	49289100	2	49.289099999999998	0.18883	0.82804	-0.033003	0.37148999999999999	0.54269000000000001	-0.002550	1.99E-3	0.96442000000000005	277	1.3699999999999999E-3	0.39302999999999999	0.000004	241.32285999999999
sex	S4_80197783	4	49681800	2	49.681800000000003	0.96660999999999997	0.38164999999999999	3.7060000000000003E-2	0.44407999999999997	0.50570999999999999	-0.073395	1.78017	0.18323	277	6.9499999999999996E-3	0.39083000000000001	0.000004	239.79402999999999
sex	S4_48049632	4	50050700	2	50.050699999999999	5.9729999999999998E-2	0.94203000000000003	-0.011651	3.3340000000000002E-2	0.85526000000000002	-0.011353	2.3720000000000001E-2	0.87770999999999999	277	0.000432	0.39340000000000003	0.000004	241.5772
sex	S4_128485608	4	50267300	2	50.267299999999999	0.96628000000000003	0.38178000000000001	2.0330000000000001E-2	0.16505	0.68486000000000002	-0.071645	1.9283699999999999	0.16606000000000001	277	6.9499999999999996E-3	0.38368999999999998	1.98E-3	240.04288
sex	S4_44697256	4	50888700	2	50.8887	0.86316000000000004	0.42296	4.1750000000000002E-2	0.52295000000000003	0.47020000000000001	-0.059420	1.1758900000000001	0.27914	277	6.2100000000000002E-3	0.38990000000000002	0.000337	239.79510999999999
sex	S4_194347252	4	50900100	2	50.900100000000002	9.9049999999999999E-2	0.90573000000000004	2.1690000000000001E-2	0.18798000000000001	0.66493999999999998	-0.007672	2.0639999999999999E-2	0.88588	277	0.000717	0.39328999999999997	0.000004	241.50214
sex	S4_185160594	4	51391300	2	51.391300000000001	0.36479	0.69467999999999996	-0.043538	0.30303999999999998	0.58243	-0.056952	0.67908999999999997	0.41060999999999998	277	2.64E-3	0.39252999999999999	0.000004	240.96009000000001
sex	S4_322100676	4	51411900	2	51.411900000000003	0.73292000000000002	0.48143999999999998	7.0129999999999998E-2	1.4651799999999999	0.22714000000000001	-0.025233	0.15654000000000001	0.69266000000000005	277	5.28E-3	0.39149	0.000004	240.23498000000001
sex	S4_41823849	4	51915500	2	51.915500000000002	0.24678	0.78147999999999995	-0.032589	0.47205000000000003	0.49262	-0.015463	9.078E-2	0.76341000000000003	277	1.7799999999999999E-3	0.39128000000000002	0.000437	241.60663
sex	S4_250099243	4	51952500	2	51.952500000000001	0.21184	0.80922000000000005	-0.034996	0.29776000000000002	0.58572999999999997	-0.020305	0.11817999999999999	0.73128000000000004	277	1.5299999999999999E-3	0.39295999999999998	0.000004	240.74965
sex	S4_115547006	4	52525600	2	52.525599999999997	0.25490000000000002	0.77517999999999998	-0.013581	6.1650000000000003E-2	0.80410000000000004	-0.042219	0.45959	0.49837999999999999	277	1.8400000000000001E-3	0.39184000000000002	0.000277	241.12293
sex	S4_34480769	4	52638500	2	52.638500000000001	0.49184	0.61204000000000003	2.7029999999999998E-2	0.28088000000000002	0.59655000000000002	-0.047583	0.78164999999999996	0.37741000000000002	277	3.5500000000000002E-3	0.39217000000000002	0.000004	240.74943999999999
sex	S4_163982165	4	52780500	2	52.780500000000004	0.28610000000000002	0.75141000000000002	-0.004038	4.2100000000000002E-3	0.94830999999999999	-0.045680	0.57035999999999998	0.45075999999999999	277	2.0699999999999998E-3	0.39240999999999998	0.000099	240.96016
sex	S4_58698662	4	53198900	2	53.198900000000002	0.45165	0.63705000000000001	-0.019157	0.14554	0.70313000000000003	-0.045507	0.73821000000000003	0.39097999999999999	276	3.2599999999999999E-3	0.39306000000000002	0.000004	241.13096999999999
sex	S4_274599812	4	53329800	2	53.329799999999999	0.24512	0.78278000000000003	-0.049718	0.40398000000000001	0.52556999999999998	-0.019368	9.1380000000000003E-2	0.76266	277	1.7700000000000001E-3	0.39287	0.000004	240.3475
sex	S4_126243050	4	53676500	2	53.676499999999997	0.74160000000000004	0.4773	-0.056059	1.42238	0.23404	8.0199999999999994E-3	2.596E-2	0.87211000000000005	277	5.3400000000000001E-3	0.38996999999999998	0.000412	240.47049999999999
sex	S4_221057612	4	53986800	2	53.986800000000002	0.43820999999999999	0.64563999999999999	-0.014644	3.9440000000000003E-2	0.84274000000000004	6.6439999999999999E-2	0.79332000000000003	0.37386999999999998	277	3.16E-3	0.39232	0.000004	240.90212
sex	S4_235088725	4	54153500	2	54.153500000000001	0.39783000000000002	0.67215999999999998	5.2510000000000001E-2	0.68791000000000002	0.40759000000000001	-0.029660	0.28232000000000002	0.59560999999999997	277	2.8700000000000002E-3	0.39212999999999998	0.000087	240.85968
sex	S4_63300796	4	54595700	2	54.595700000000001	0.79722000000000004	0.45162000000000002	-0.066858	1.3817900000000001	0.24081	-0.015867	6.9529999999999995E-2	0.79220999999999997	277	5.7400000000000003E-3	0.39130999999999999	0.000004	240.14320000000001
sex	S4_128796569	4	54622400	2	54.622399999999999	0.53039999999999998	0.58896999999999999	-0.049682	0.98621999999999999	0.32153999999999999	1.6119999999999999E-2	9.7780000000000006E-2	0.75475000000000003	277	3.8300000000000001E-3	0.39206000000000002	0.000004	240.6866
sex	S4_220942195	4	54987300	2	54.987299999999998	1.1372800000000001	0.32218999999999998	-0.040437	0.57848999999999995	0.44755	-0.072528	1.84928	0.17498	277	8.1700000000000002E-3	0.38924999999999998	0.000306	239.29137
sex	S4_42179868	4	55279000	2	55.279000000000003	2.8469999999999999E-2	0.97194000000000003	-0.014883	3.2309999999999998E-2	0.85748000000000002	2.31E-3	0.000998	0.97482000000000002	277	0.000206	0.39349000000000001	0.000004	241.24314000000001
sex	S4_25154726	4	55447400	2	55.447400000000002	8.1019999999999995E-2	0.92220000000000002	-0.024443	0.15672	0.6925	-0.001137	0.000407	0.98390999999999995	277	0.000587	0.39334000000000002	0.000004	241.38327000000001
sex	S4_49467500	4	55856300	2	55.856299999999997	0.36931999999999998	0.69155	-0.057964	0.66891	0.41414000000000001	-0.022637	0.14943999999999999	0.69937000000000005	277	2.6700000000000001E-3	0.39145000000000002	0.000296	240.40333000000001
sex	S4_277044904	4	56004100	2	56.004100000000001	0.78190999999999999	0.45854	5.5370000000000003E-2	1.1941999999999999	0.27544000000000002	-0.030878	0.32257000000000002	0.57052999999999998	277	5.6299999999999996E-3	0.39134999999999998	0.000004	240.12079
sex	S4_142210966	4	56304000	2	56.304000000000002	2.1940400000000002	0.11341	7.8270000000000006E-2	1.9249700000000001	0.16642999999999999	-0.096236	3.3443499999999999	6.8519999999999998E-2	277	1.5640000000000001E-2	0.38740999999999998	0.000004	237.36425
sex	S4_268769723	4	56808400	2	56.808399999999999	0.22012999999999999	0.80256000000000005	3.1469999999999998E-2	0.32262000000000002	0.57050000000000001	2.1319999999999999E-2	0.16002	0.68945000000000001	277	1.5900000000000001E-3	0.39162000000000002	0.000365	241.14984999999999
sex	S4_94934449	4	56990800	2	56.9908	0.20518	0.81462999999999997	4.2889999999999998E-2	0.39023999999999998	0.53269	-0.002799	2.3E-3	0.96175999999999995	277	1.48E-3	0.39298	0.000004	240.98965999999999
sex	S4_220139364	4	57166100	2	57.1661	0.54159999999999997	0.58243	6.0580000000000002E-2	0.99924999999999997	0.31836999999999999	-0.028426	0.26136999999999999	0.60958999999999997	276	3.9100000000000003E-3	0.39227000000000001	0.000148	240.42814000000001
sex	S4_143755540	4	57502500	2	57.502499999999998	1.24017	0.29093999999999998	3.866E-2	0.44671	0.50446000000000002	-0.067890	1.61232	0.20524000000000001	277	8.8999999999999999E-3	0.38867000000000002	0.000384	239.10796999999999
sex	S4_319606873	4	57697500	2	57.697499999999998	0.56322000000000005	0.57003000000000004	-0.003718	3.47E-3	0.95306999999999997	-0.058734	1.0947899999999999	0.29632999999999998	277	4.0600000000000002E-3	0.39196999999999999	0.000004	240.31947
sex	S4_59076419	4	57850500	2	57.850499999999997	7.7030000000000001E-2	0.92588000000000004	-0.009393	7.1599999999999997E-3	0.93264000000000002	-0.025198	0.14333000000000001	0.70528000000000002	277	0.000558	0.39334999999999998	0.000004	240.17115000000001
sex	S4_134049653	4	57999600	2	57.999600000000001	0.93640999999999996	0.39327000000000001	-0.124610	1.7636099999999999	0.18526999999999999	7.6800000000000002E-3	1.3610000000000001E-2	0.90720999999999996	277	6.7400000000000003E-3	0.39091999999999999	0.000004	238.57016999999999
sex	S4_142211083	4	58129600	2	58.129600000000003	0.82923999999999998	0.43746000000000002	0.19750999999999999	1.6578599999999999	0.19897000000000001	-0.034893	0.21609999999999999	0.64239000000000002	277	5.9699999999999996E-3	0.39122000000000001	0.000004	238.17777000000001
sex	S4_284095738	4	58170700	2	58.170699999999997	0.11985	0.8871	3.0599999999999999E-2	0.21368999999999999	0.64424999999999999	1.3440000000000001E-2	5.4010000000000002E-2	0.81640000000000001	276	0.000870	0.39383000000000001	0.000098	241.47481999999999
sex	S4_272133721	4	58264700	2	58.264699999999998	0.47811999999999999	0.62046000000000001	-0.087543	0.51580000000000004	0.47323999999999999	-0.058094	0.65976999999999997	0.41733999999999999	277	3.4499999999999999E-3	0.39221	0.000004	239.30579
sex	S4_125708110	4	58401000	2	58.401000000000003	0.18218999999999999	0.83355000000000001	-0.013045	2.571E-2	0.87272000000000005	-0.039239	0.35682000000000003	0.55076000000000003	277	1.32E-3	0.39305000000000001	0.000004	240.42572000000001
sex	S4_217593115	4	58492700	2	58.492699999999999	7.4940000000000007E-2	0.92781999999999998	3.3340000000000002E-2	0.13369	0.71491000000000005	7.5300000000000002E-3	1.4619999999999999E-2	0.90385000000000004	277	0.000543	0.39334999999999998	0.000004	240.45940999999999
sex	S4_162999106	4	58584700	2	58.584699999999998	0.11935999999999999	0.88753000000000004	-0.025245	7.1470000000000006E-2	0.78940999999999995	-0.028529	0.19356999999999999	0.66030999999999995	277	0.000864	0.39323000000000002	0.000004	240.21249
sex	S4_84782018	4	58635100	2	58.635100000000001	0.79369999999999996	0.45319999999999999	-0.187210	1.58707	0.20881	-0.037774	0.25539000000000001	0.61370999999999998	277	5.7200000000000003E-3	0.39132	0.000004	238.37321
sex	S4_358809608	4	58716400	2	58.7164	0.32562999999999998	0.72235000000000005	-0.024639	8.4699999999999998E-2	0.77124999999999999	-0.045503	0.54737999999999998	0.46001999999999998	277	2.3500000000000001E-3	0.39263999999999999	0.000004	240.13714999999999
sex	S4_179884840	4	58823200	2	58.8232	0.36867	0.69199999999999995	5.8740000000000001E-2	0.68045	0.41014	5.3600000000000002E-3	4.7699999999999999E-3	0.94496000000000002	277	2.66E-3	0.39251999999999998	0.000004	240.53451999999999
sex	S4_336511397	4	58904800	2	58.904800000000002	1.1352199999999999	0.32285000000000003	-0.050747	0.64768000000000003	0.42164000000000001	-0.067265	1.5457799999999999	0.21482000000000001	277	8.1600000000000006E-3	0.39035999999999998	0.000004	239.08501000000001
sex	S4_225081967	4	59041600	2	59.041600000000003	1.8450000000000001E-2	0.98172000000000004	1.193E-2	1.29E-2	0.90964	-0.009841	2.223E-2	0.88158999999999998	277	0.000134	0.39351999999999998	0.000004	240.29543000000001
sex	S4_240389797	4	59208300	2	59.208300000000001	0.31574000000000002	0.72950999999999999	-0.016120	1.7760000000000001E-2	0.89407000000000003	5.2690000000000001E-2	0.60873999999999995	0.43592999999999998	277	2.2799999999999999E-3	0.39237	0.000087	239.54275000000001
sex	S4_335454420	4	59238500	2	59.238500000000002	0.68120000000000003	0.50685999999999998	4.24E-2	0.71408000000000005	0.39882000000000001	5.5739999999999998E-2	0.94955999999999996	0.33068999999999998	277	4.9100000000000003E-3	0.39162999999999998	0.000004	240.65836999999999
sex	S4_160032609	4	59341400	2	59.3414	0.20674999999999999	0.81335000000000002	4.6179999999999999E-2	5.7049999999999997E-2	0.81140000000000001	-0.047890	0.40658	0.52424000000000004	277	1.5E-3	0.39298	0.000004	238.93265
sex	S4_99168226	4	59415600	2	59.415599999999998	0.51763999999999999	0.59650000000000003	0.19152	0.90056999999999998	0.34345999999999999	-0.039485	0.28411999999999998	0.59443999999999997	277	3.7399999999999998E-3	0.3921	0.000004	238.14750000000001
sex	S4_82086850	4	59519700	2	59.5197	0.68396000000000001	0.50546999999999997	7.4520000000000003E-2	0.59060000000000001	0.44285000000000002	-0.074367	0.91059000000000001	0.34078999999999998	277	4.9300000000000004E-3	0.39162999999999998	0.000004	239.11992000000001
sex	S4_38623152	4	59799300	2	59.799300000000002	0.17066000000000001	0.84319999999999995	1.6709999999999999E-2	4.446E-2	0.83316000000000001	-0.030957	0.15936	0.69005000000000005	277	1.23E-3	0.39267999999999997	0.000114	240.73088000000001
sex	S4_184177164	4	59853400	2	59.853400000000001	0.34771000000000002	0.70662000000000003	1.8440000000000002E-2	0.13039000000000001	0.71830000000000005	3.8379999999999997E-2	0.52893000000000001	0.46766999999999997	277	2.5100000000000001E-3	0.39257999999999998	0.000004	241.05873
sex	S4_105920407	4	60157600	2	60.157600000000002	0.22969999999999999	0.79491999999999996	1.52E-2	7.5090000000000004E-2	0.78427000000000002	3.755E-2	0.3241	0.56962000000000002	277	1.66E-3	0.39066000000000001	0.000621	240.80743000000001
sex	S4_259218809	4	60311900	2	60.311900000000001	7.9240000000000005E-2	0.92383999999999999	2.99E-3	3.1199999999999999E-3	0.95545999999999998	2.1489999999999999E-2	0.15789	0.69140999999999997	277	0.000574	0.39306999999999997	0.000078	241.54221999999999
sex	S4_208786599	4	60428400	2	60.428400000000003	0.56045	0.5716	-0.148920	1.1095299999999999	0.29310000000000003	-0.039476	0.27784999999999999	0.59853999999999996	277	4.0400000000000002E-3	0.39198	0.000004	238.94562999999999
sex	S4_364281414	4	60731200	2	60.731200000000001	8.2129999999999995E-2	0.92117000000000004	-0.001124	0.000179	0.98933000000000004	2.4899999999999999E-2	0.16183	0.68779000000000001	277	0.000595	0.39333000000000001	0.000004	240.73966999999999
sex	S4_124189422	4	60749600	2	60.749600000000001	0.25568000000000002	0.77456999999999998	2.1919999999999999E-2	0.14785999999999999	0.70087999999999995	3.5909999999999997E-2	0.41441	0.52027999999999996	277	1.8500000000000001E-3	0.39284000000000002	0.000004	240.91958
sex	S4_167065429	4	61159600	2	61.159599999999998	0.19764000000000001	0.82077999999999995	-0.007219	1.243E-2	0.9113	3.5560000000000001E-2	0.37379000000000001	0.54144999999999999	277	1.4300000000000001E-3	0.39300000000000002	0.000004	240.88795999999999
sex	S4_43240110	4	61167400	2	61.167400000000001	0.49418000000000001	0.61060999999999999	-0.072322	0.93645999999999996	0.33404	-0.008620	2.0590000000000001E-2	0.88602000000000003	277	3.5699999999999998E-3	0.39216000000000001	0.000004	239.96715
sex	S4_222929963	4	61606800	2	61.6068	0.25652000000000003	0.77393000000000001	-0.029181	0.39811999999999997	0.52858000000000005	-0.021942	0.16255	0.68713000000000002	277	1.8500000000000001E-3	0.39239000000000002	0.000126	241.41741999999999
sex	S4_80801974	4	61657800	2	61.657800000000002	1.5242599999999999	0.21961	-0.105750	2.2371400000000001	0.13586999999999999	8.1089999999999995E-2	1.74949	0.18704000000000001	277	1.0919999999999999E-2	0.38927	0.000004	237.76846
sex	S4_95984594	4	62012900	2	62.012900000000002	1.50752	0.22328000000000001	9.1079999999999994E-2	3.0118299999999998	8.3779999999999993E-2	-0.020305	0.11484999999999999	0.73494999999999999	276	1.081E-2	0.39006999999999997	0.000004	238.65084999999999
sex	S4_33856356	4	62148100	2	62.148099999999999	0.74124000000000001	0.47747000000000001	-0.052949	1.2830299999999999	0.25831999999999999	1.367E-2	6.5759999999999999E-2	0.79779999999999995	277	5.3400000000000001E-3	0.39146999999999998	0.000004	240.47146000000001
sex	S4_35713409	4	62579500	2	62.579500000000003	0.94813999999999998	0.38872000000000001	3.1530000000000002E-2	0.39545999999999998	0.52997000000000005	7.3700000000000002E-2	1.6381399999999999	0.20166000000000001	277	6.8199999999999997E-3	0.39088000000000001	0.000004	239.81695999999999
sex	S4_224395997	4	62593700	2	62.593699999999998	1.2310000000000001	0.29360000000000003	8.1549999999999997E-2	2.3275199999999998	0.12825	-0.020109	0.14210999999999999	0.70648	277	8.8400000000000006E-3	0.39008999999999999	0.000004	239.10588999999999
sex	S4_228709770	4	62956400	2	62.956400000000002	0.74656	0.47494999999999998	1.3089999999999999E-2	5.4199999999999998E-2	0.81608999999999998	-0.074343	1.4895799999999999	0.22331999999999999	277	5.3800000000000002E-3	0.39012999999999998	0.000366	239.78435999999999
sex	S4_126352084	4	63439700	2	63.439700000000002	1.0196400000000001	0.36208000000000001	-0.073520	1.6416999999999999	0.20116999999999999	-0.045581	0.72814000000000001	0.39423000000000002	277	7.3299999999999997E-3	0.39068000000000003	0.000004	239.61044000000001
sex	S4_178902967	4	63594800	2	63.594799999999999	0.52271000000000001	0.59350000000000003	7.7520000000000006E-2	1.0453699999999999	0.30747000000000002	-0.052161	0.42751	0.51375999999999999	276	3.79E-3	0.38885999999999998	1.15E-3	241.50071
sex	S4_82025579	4	63772200	2	63.772199999999998	2.26092	0.10618	8.7650000000000006E-2	1.64551	0.20065	0.11876	3.9744700000000002	4.718E-2	277	1.6109999999999999E-2	0.38722000000000001	0.000004	236.84792999999999
sex	S4_185169148	4	64187300	2	64.187299999999993	1.8413999999999999	0.16053999999999999	-0.115080	3.4498199999999999	6.4320000000000002E-2	-0.055505	0.98257000000000005	0.32242999999999999	277	1.316E-2	0.38839000000000001	0.000004	237.95433
sex	S4_257713741	4	64494600	2	64.494600000000005	0.58591000000000004	0.55728999999999995	3.6510000000000001E-2	0.48493999999999998	0.48677999999999999	-0.047200	0.78642999999999996	0.37596000000000002	276	4.2399999999999998E-3	0.39332	0.000004	240.57488000000001
sex	S4_83073634	4	64608600	2	64.608599999999996	0.88488	0.41393000000000002	5.5789999999999999E-2	0.77559	0.37925999999999999	-0.057444	1.0296000000000001	0.31114000000000003	277	6.3699999999999998E-3	0.39106000000000002	0.000004	239.42672999999999
sex	S4_296771223	4	65113200	2	65.113200000000006	0.90749999999999997	0.40473999999999999	-0.018300	0.13188	0.71677000000000002	7.1179999999999993E-2	1.8148	0.17904999999999999	275	6.5700000000000003E-3	0.39308999999999999	0.000004	240.11895000000001
sex	S4_194223628	4	65342400	2	65.342399999999998	1.54E-2	0.98472000000000004	-0.003460	4.2100000000000002E-3	0.94832000000000005	8.8599999999999998E-3	2.1239999999999998E-2	0.88424999999999998	277	0.000112	0.39351999999999998	0.000004	241.61103
sex	S4_126969381	4	65934200	2	65.934200000000004	0.81466000000000005	0.44385000000000002	2.504E-2	6.8500000000000005E-2	0.79373000000000005	-0.080282	1.55061	0.21410000000000001	277	5.8700000000000002E-3	0.39126	0.000004	238.78165000000001
sex	S4_195923905	4	66065900	2	66.065899999999999	0.41446	0.66110999999999998	-0.023770	0.23915	0.62521000000000004	-0.044496	0.70555000000000001	0.40165000000000001	277	2.99E-3	0.39239000000000002	0.000004	241.04516000000001
sex	S4_199637598	4	66131600	2	66.131600000000006	0.34039000000000003	0.71179000000000003	3.6380000000000003E-2	0.20809	0.64861999999999997	2.5999999999999999E-2	0.17229	0.6784	277	2.4599999999999999E-3	0.3926	0.000004	239.97988000000001
sex	S4_292165162	4	66338900	2	66.338899999999995	0.61839	0.53954999999999997	0.12049	1.2331799999999999	0.26776	-0.014212	4.4019999999999997E-2	0.83396000000000003	277	4.4600000000000004E-3	0.39180999999999999	0.000004	239.22161
sex	S4_168978617	4	66504700	2	66.5047	0.33965000000000001	0.71231999999999995	-0.002028	0.000223	0.98811000000000004	-0.057343	0.65515000000000001	0.41897000000000001	277	2.4499999999999999E-3	0.3926	0.000004	239.27629999999999
sex	S4_289897666	4	66626500	2	66.626499999999993	0.41164000000000001	0.66296999999999995	0.13608999999999999	0.78881000000000001	0.37523000000000001	-0.020845	8.5199999999999998E-2	0.77059	277	2.97E-3	0.39240000000000003	0.000004	238.90291999999999
sex	S4_117075857	4	66680600	2	66.680599999999998	0.20405000000000001	0.81554000000000004	-0.032333	0.25880999999999998	0.61133999999999999	3.3500000000000002E-2	0.32878000000000002	0.56684999999999997	277	1.48E-3	0.39299000000000001	0.000004	241.38596999999999
sex	S4_289751775	4	66714100	2	66.714100000000002	8.9980000000000004E-2	0.91398000000000001	-0.037303	0.11533	0.73441999999999996	1.414E-2	4.4179999999999997E-2	0.83367999999999998	277	0.000651	0.39324999999999999	0.000022	239.93767
sex	S4_80859757	4	66901400	2	66.901399999999995	2.5821499999999999	7.7439999999999995E-2	-0.028644	0.12431	0.72467000000000004	0.17291999999999999	4.9420400000000004	2.7019999999999999E-2	277	1.8360000000000001E-2	0.38634000000000002	0.000004	235.55053000000001
sex	S4_214156763	4	67219300	2	67.219300000000004	1.3909499999999999	0.25058999999999998	7.5649999999999995E-2	2.4287899999999998	0.12027	4.052E-2	0.61826999999999999	0.43236999999999998	276	9.9900000000000006E-3	0.39040000000000002	0.000004	239.36688000000001
sex	S4_188600080	4	67276700	2	67.276700000000005	8.2479999999999998E-2	0.92084999999999995	-0.031691	0.16303000000000001	0.68669000000000002	-0.003117	2.4099999999999998E-3	0.96092	277	0.000597	0.39333000000000001	0.000004	240.81532999999999
sex	S4_121043241	4	67614700	2	67.614699999999999	0.10165	0.90337999999999996	-0.024076	0.20043	0.65471999999999997	-0.002695	2.7100000000000002E-3	0.95852999999999999	277	0.000736	0.39290999999999998	0.000105	241.40891999999999
sex	S4_167065496	4	67739200	2	67.739199999999997	1.08551	0.33917000000000003	-0.018998	8.5540000000000005E-2	0.77014000000000005	-0.081595	2.0382400000000001	0.15451999999999999	277	7.7999999999999996E-3	0.39050000000000001	0.000004	239.09190000000001
sex	S4_265599752	4	68050600	2	68.050600000000003	0.60141	0.54874999999999996	-0.036778	0.38133	0.53739999999999999	-0.058111	1.1028199999999999	0.29457	277	4.3400000000000001E-3	0.39185999999999999	0.000004	240.51606000000001
sex	S4_78678491	4	68314800	2	68.314800000000005	0.36051	0.69764999999999999	3.8420000000000003E-2	0.34203	0.55913999999999997	-0.040077	0.53580000000000005	0.46479999999999999	277	2.5999999999999999E-3	0.39254	0.000004	240.45419999999999
sex	S4_59340541	4	68792100	2	68.792100000000005	0.10828	0.89742	-0.000500	0.000082	0.99278999999999995	2.4400000000000002E-2	0.21598999999999999	0.64248000000000005	277	0.000784	0.39326	0.000004	241.40288000000001
sex	S4_345620771	4	68916200	2	68.916200000000003	1.28087	0.27944000000000002	-0.068881	1.1533599999999999	0.28377999999999998	4.6559999999999997E-2	0.69084999999999996	0.40659000000000001	277	9.1900000000000003E-3	0.38995000000000002	0.000004	239.25914
sex	S4_345793647	4	69225000	2	69.224999999999994	1.13009	0.32449	2.7300000000000001E-2	0.39462999999999998	0.53039999999999998	6.6930000000000003E-2	1.93082	0.16578999999999999	277	8.1200000000000005E-3	0.38840999999999998	0.000540	239.87242000000001
sex	S4_214156807	4	69750900	2	69.750900000000001	1.17814	0.30940000000000001	-0.029971	0.40570000000000001	0.52468999999999999	7.7119999999999994E-2	2.1371099999999998	0.14491000000000001	276	8.4799999999999997E-3	0.39162000000000002	0.000004	240.38663
sex	S4_289659002	4	69995900	2	69.995900000000006	1.1299999999999999E-3	0.99887000000000004	-0.002136	1.81E-3	0.96609999999999996	1.23E-3	0.000498	0.98221000000000003	277	0.000008	0.39356000000000002	0.000004	241.68559999999999
sex	S4_89344636	4	70531400	2	70.531400000000005	0.42725000000000002	0.65273000000000003	2.7009999999999999E-2	0.27339999999999998	0.60148000000000001	4.4639999999999999E-2	0.71450000000000002	0.39868999999999999	277	3.0899999999999999E-3	0.39234999999999998	0.000004	240.92744999999999
sex	S4_241259104	4	70735700	2	70.735699999999994	1.4734799999999999	0.23091999999999999	-0.098637	2.8691300000000002	9.1420000000000001E-2	-0.036243	0.44819999999999999	0.50375000000000003	277	1.056E-2	0.38157999999999997	2.1700000000000001E-3	238.65546000000001
sex	S4_15304437	4	71403300	2	71.403300000000002	0.47499999999999998	0.62239	-0.021546	0.1757	0.67542000000000002	-0.034786	0.33531	0.56301999999999996	277	3.4299999999999999E-3	0.39013999999999999	0.000574	241.17599000000001
sex	S4_282090555	4	71748200	2	71.748199999999997	1.30294	0.27339999999999998	6.9570000000000007E-2	2.6000899999999998	0.108	-0.013039	5.6399999999999999E-2	0.81245999999999996	277	9.3500000000000007E-3	0.38989000000000001	0.000004	239.57925
sex	S4_18220823	4	72107200	2	72.107200000000006	2.2801800000000001	0.10419	9.1850000000000001E-2	3.88978	4.9579999999999999E-2	-0.030723	0.34719	0.55618999999999996	277	1.6250000000000001E-2	0.38446000000000002	0.000746	237.34666999999999
sex	S4_245706707	4	72658900	2	72.658900000000003	1.8176300000000001	0.16435	-0.013354	6.0199999999999997E-2	0.80635999999999997	-0.116270	3.62839	5.7840000000000003E-2	277	1.299E-2	0.38845000000000002	0.000004	238.09696
sex	S4_101369165	4	73003700	2	73.003699999999995	0.000366	0.99963000000000002	-0.001619	0.000713	0.97872000000000003	0.000069	0.000001	0.99912999999999996	277	0.000003	0.39356999999999998	0.000004	241.60999000000001
sex	S4_140166596	4	73254100	2	73.254099999999994	1.2181599999999999	0.29736000000000001	6.0299999999999998E-3	6.6600000000000001E-3	0.93501000000000001	-0.101000	2.4361100000000002	0.11971999999999999	277	8.7500000000000008E-3	0.38995999999999997	0.000049	238.68682999999999
sex	S4_245870155	4	73426900	2	73.426900000000003	0.24512999999999999	0.78278000000000003	4.7070000000000001E-2	0.38880999999999999	0.53344000000000003	2.2419999999999999E-2	0.12218999999999999	0.72694000000000003	277	1.7700000000000001E-3	0.39287	0.000004	240.41633999999999
sex	S4_49984837	4	73684400	2	73.684399999999997	0.23333000000000001	0.79205000000000003	4.0169999999999997E-2	0.29063	0.59025000000000005	-0.031464	0.23827000000000001	0.62585000000000002	276	1.6900000000000001E-3	0.39390999999999998	0.000004	241.20732000000001
sex	S4_32876577	4	73938400	2	73.938400000000001	0.81525999999999998	0.44358999999999998	5.4299999999999999E-3	4.8399999999999997E-3	0.94455999999999996	-0.077997	1.51336	0.21967999999999999	276	5.8900000000000003E-3	0.39198	0.000004	240.59823
sex	S4_210390277	4	74218100	2	74.218100000000007	0.59914000000000001	0.54998999999999998	8.899E-2	1.02423	0.31240000000000001	-0.038786	0.34258	0.55881999999999998	277	4.3200000000000001E-3	0.39187	0.000004	239.58537999999999
sex	S4_286530866	4	74489000	2	74.489000000000004	0.22966	0.79495000000000005	-0.032508	0.45517999999999997	0.50044999999999995	-0.007534	1.7840000000000002E-2	0.89383999999999997	277	1.66E-3	0.39171	0.000334	241.27465000000001
sex	S4_117611875	4	74863400	2	74.863399999999999	5.0202900000000001	7.2199999999999999E-3	-0.204300	8.0514500000000009	4.8799999999999998E-3	0.17577000000000001	6.1070599999999997	1.4069999999999999E-2	277	3.5090000000000003E-2	0.37974999999999998	0.000004	231.40674000000001
sex	S4_353110236	4	75326800	2	75.326800000000006	0.3332	0.71691000000000005	-0.030800	0.44013000000000002	0.50761000000000001	1.055E-2	6.3009999999999997E-2	0.80198999999999998	277	2.4099999999999998E-3	0.39262000000000002	0.000004	241.75348
sex	S4_199815936	4	75388900	2	75.388900000000007	0.21961	0.80296999999999996	2.878E-2	0.22464000000000001	0.63590000000000002	1.6559999999999998E-2	8.3339999999999997E-2	0.77302999999999999	277	1.5900000000000001E-3	0.39294000000000001	0.000004	241.25977
sex	S4_352849366	4	75663700	2	75.663700000000006	0.51415	0.59858	-0.050984	1.0282199999999999	0.31147000000000002	-0.017586	0.15089	0.69798000000000004	277	3.7100000000000002E-3	0.39069999999999999	0.000389	241.31037000000001
sex	S4_125932643	4	76001600	2	76.001599999999996	0.76021000000000005	0.46855000000000002	5.7320000000000003E-2	1.51373	0.21962000000000001	-0.015108	9.0340000000000004E-2	0.76397999999999999	277	5.4799999999999996E-3	0.39140999999999998	0.000004	240.51127
sex	S4_352691369	4	76123900	2	76.123900000000006	1.22326	0.29586000000000001	-0.067001	2.4140299999999999	0.12139999999999999	-0.009575	4.8890000000000003E-2	0.82516999999999996	277	8.7799999999999996E-3	0.3881	0.000555	239.88318000000001
sex	S4_215804453	4	76653400	2	76.653400000000005	1.78939	0.16899	-0.105410	3.43235	6.5000000000000002E-2	-0.015183	8.4909999999999999E-2	0.77097000000000004	277	1.2800000000000001E-2	0.38446999999999998	1.1199999999999999E-3	238.01461
sex	S4_352509619	4	76686500	2	76.686499999999995	1.3789400000000001	0.25357000000000002	-0.098923	1.7385699999999999	0.18840999999999999	-0.023229	8.9770000000000003E-2	0.76468999999999998	277	9.8899999999999995E-3	0.38727	0.000664	239.33598000000001
sex	S4_351836414	4	77225000	2	77.224999999999994	0.25453999999999999	0.77544999999999997	3.4070000000000003E-2	0.42695	0.51402999999999999	3.98E-3	5.9699999999999996E-3	0.93849000000000005	277	1.8400000000000001E-3	0.38999	0.000787	241.45247000000001
sex	S4_305877996	4	77242700	2	77.242699999999999	1.0069699999999999	0.36667	3.0640000000000001E-2	0.38375999999999999	0.53610999999999998	7.8130000000000005E-2	1.93438	0.16539999999999999	276	7.2700000000000004E-3	0.39161000000000001	0.000004	240.01871
sex	S4_194620186	4	77907700	2	77.907700000000006	0.81396999999999997	0.44416	6.7949999999999997E-2	1.1849000000000001	0.27731	-0.057299	1.00275	0.31752000000000002	277	5.8599999999999998E-3	0.39126	0.000004	240.00372999999999
sex	S4_48666668	4	78411900	2	78.411900000000003	0.44396999999999998	0.64193999999999996	-0.002074	1.1299999999999999E-3	0.97319	5.0340000000000003E-2	0.86665999999999999	0.35269	277	3.2100000000000002E-3	0.39230999999999999	0.000004	240.43709000000001
sex	S4_364203857	4	78736600	2	78.736599999999996	2.6381299999999999	7.3300000000000004E-2	8.3919999999999995E-2	1.87731	0.17175000000000001	8.8819999999999996E-2	2.4171200000000002	0.12116	277	1.8749999999999999E-2	0.38428000000000001	0.000527	236.19938999999999
sex	S4_345481604	4	78758900	2	78.758899999999997	0.14216000000000001	0.86753999999999998	-0.016681	0.16594	0.68406	2.002E-2	0.15348999999999999	0.69552000000000003	277	1.0300000000000001E-3	0.39273000000000002	0.000122	241.91730999999999
sex	S4_39193471	4	79190800	2	79.190799999999996	0.14763000000000001	0.86282000000000003	2.3529999999999999E-2	0.13700999999999999	0.71155000000000002	-0.027141	0.23535	0.62797000000000003	277	1.07E-3	0.39315	0.000004	241.19841
sex	S4_273373887	4	79693100	2	79.693100000000001	0.98523000000000005	0.37465999999999999	-0.037418	0.50346000000000002	0.47858000000000001	-0.058763	1.1459900000000001	0.28532999999999997	277	7.0899999999999999E-3	0.38852999999999999	0.000621	239.78758999999999
sex	S4_223522536	4	80246000	2	80.245999999999995	0.43945000000000001	0.64483999999999997	-0.029835	0.42204999999999998	0.51646000000000003	3.9219999999999998E-2	0.56727000000000005	0.45199	277	3.1700000000000001E-3	0.39232	0.000004	241.12371999999999
sex	S4_95644398	4	80286700	2	80.286699999999996	1.77121	0.17205999999999999	6.59E-2	1.5367500000000001	0.21615000000000001	-0.053548	0.95033000000000001	0.33049000000000001	277	1.2670000000000001E-2	0.38857999999999998	0.000004	238.35041000000001
sex	S4_98683236	4	80679500	2	80.679500000000004	0.70189000000000001	0.49653000000000003	6.7199999999999996E-2	1.3632599999999999	0.24398	-0.026783	0.19850000000000001	0.65627999999999997	277	5.0600000000000003E-3	0.39157999999999998	0.000004	239.77363
sex	S4_101975488	4	81094400	2	81.094399999999993	0.47117999999999999	0.62477000000000005	7.2300000000000003E-3	8.9899999999999997E-3	0.92452999999999996	-0.053084	0.56005000000000005	0.45488000000000001	277	3.3999999999999998E-3	0.39223000000000002	0.000004	240.40552
sex	S4_55210540	4	81413100	2	81.4131	0.75275000000000003	0.47204000000000002	3.5819999999999998E-2	0.37030000000000002	0.54334000000000005	4.4089999999999997E-2	0.44294	0.50626000000000004	277	5.4200000000000003E-3	0.38994000000000001	0.000412	240.37900999999999
sex	S4_367146483	4	81821800	2	81.821799999999996	0.79032000000000002	0.45472000000000001	1.218E-2	6.3020000000000007E-2	0.80198000000000003	6.4729999999999996E-2	1.4672499999999999	0.22681999999999999	277	5.6899999999999997E-3	0.39133000000000001	0.000004	240.30688000000001
sex	S4_228928381	4	82225900	2	82.225899999999996	1.6379999999999999E-2	0.98375999999999997	-0.010003	3.1710000000000002E-2	0.85879000000000005	-0.003180	3.1199999999999999E-3	0.95548999999999995	277	0.000119	0.39351999999999998	0.000004	241.57429999999999
sex	S4_246032077	4	82275100	2	82.275099999999995	0.60753000000000001	0.54542000000000002	-0.040464	0.58706000000000003	0.44420999999999999	5.135E-2	0.83687999999999996	0.36109000000000002	277	4.3800000000000002E-3	0.39184000000000002	0.000004	240.70531
sex	S4_364410436	4	82626900	2	82.626900000000006	0.38339000000000001	0.68191000000000002	0.000091	0.000003	0.99863000000000002	4.6120000000000001E-2	0.73850000000000005	0.39089000000000002	277	2.7699999999999999E-3	0.39084999999999998	0.000448	241.05673999999999
sex	S4_259663988	4	82902200	2	82.902199999999993	1.1242000000000001	0.32640000000000002	4.2180000000000002E-2	0.62985000000000002	0.42809000000000003	-0.083388	1.94167	0.16461000000000001	277	8.0800000000000004E-3	0.38868000000000003	0.000470	239.48474999999999
sex	S4_275974079	4	83034500	2	83.034499999999994	8.8109999999999994E-2	0.91568000000000005	-0.031603	0.17563999999999999	0.67547000000000001	9.4400000000000005E-3	1.9619999999999999E-2	0.88868999999999998	277	0.000638	0.39332	0.000004	240.66659999999999
sex	S4_79885929	4	83159500	2	83.159499999999994	0.82393000000000005	0.43978	-0.081809	0.96194000000000002	0.32756000000000002	-0.041580	0.45584000000000002	0.50014000000000003	277	5.9300000000000004E-3	0.39123000000000002	0.000004	239.04274000000001
sex	S4_101368546	4	83280500	2	83.280500000000004	7.8350000000000003E-2	0.92466000000000004	4.3979999999999998E-2	0.15512000000000001	0.69399999999999995	-0.002636	1.56E-3	0.96853	277	0.000567	0.39334000000000002	0.000004	240.08597
sex	S4_275608196	4	83467300	2	83.467299999999994	3.2570000000000002E-2	0.96794999999999998	-0.015833	6.5100000000000005E-2	0.79879999999999995	-0.002247	1.57E-3	0.96847000000000005	277	0.000236	0.39346999999999999	0.000004	241.10191
sex	S4_275962151	4	83693300	2	83.693299999999994	2.4414600000000002	8.8910000000000003E-2	0.16245000000000001	4.0639399999999997	4.478E-2	8.5500000000000003E-3	1.7919999999999998E-2	0.89361000000000002	277	1.738E-2	0.38673000000000002	0.000004	235.69712999999999
sex	S4_56683236	4	83752000	2	83.751999999999995	0.54383999999999999	0.58113999999999999	1.159E-2	3.9879999999999999E-2	0.84186000000000005	-0.064987	1.0843100000000001	0.29865000000000003	277	3.9199999999999999E-3	0.39201999999999998	0.000004	240.73326
sex	S4_319131041	4	83787200	2	83.787199999999999	2.2200000000000001E-2	0.97804999999999997	-0.020635	4.2680000000000003E-2	0.83648999999999996	-0.003569	3.0599999999999998E-3	0.95591000000000004	277	0.000161	0.39350000000000002	0.000004	240.42617999999999
sex	S4_30108609	4	83891100	2	83.891099999999994	1.5339799999999999	0.21751000000000001	-0.129280	2.0400900000000002	0.15432999999999999	-0.071962	1.2145900000000001	0.27138000000000001	277	1.099E-2	0.38923999999999997	0.000004	237.73126999999999
sex	S4_257329104	4	84001100	2	84.001099999999994	3.72933	2.5229999999999999E-2	0.24814	7.4137199999999996	6.8900000000000003E-3	-0.015966	6.3700000000000007E-2	0.80093000000000003	277	2.63E-2	0.38321	0.000004	233.22317000000001
sex	S4_123348064	4	84190900	2	84.190899999999999	0.41749000000000003	0.65912000000000004	-0.036685	0.16661000000000001	0.68345999999999996	-0.040141	0.38091999999999998	0.53761999999999999	277	3.0100000000000001E-3	0.39238000000000001	0.000004	240.03417999999999
sex	S4_223331217	4	84398000	2	84.397999999999996	0.36015999999999998	0.69789000000000001	-0.059797	0.71613000000000004	0.39815	-0.002331	1.6800000000000001E-3	0.96733999999999998	277	2.5999999999999999E-3	0.39212999999999998	0.000116	240.40718000000001
sex	S4_95718560	4	84757400	2	84.757400000000004	9.8729999999999998E-2	0.90602000000000005	2.1530000000000001E-2	0.18656	0.66613999999999995	2.2799999999999999E-3	2.0300000000000001E-3	0.96406000000000003	277	0.000715	0.39328999999999997	0.000004	241.63585
sex	S4_245842005	4	84774000	2	84.774000000000001	0.12548000000000001	0.88212000000000002	2.426E-2	0.25062000000000001	0.61704000000000003	6.0400000000000002E-3	1.031E-2	0.91918999999999995	277	0.000908	0.39321	0.000004	241.79237000000001
sex	S4_298153388	4	85093900	2	85.093900000000005	1.209E-2	0.98797999999999997	-0.003824	4.1399999999999996E-3	0.94874000000000003	-0.007585	1.9099999999999999E-2	0.89019000000000004	276	0.000088	0.39444000000000001	0.000004	241.49549999999999
sex	S4_245887898	4	85517900	2	85.517899999999997	0.48462	0.61646000000000001	2.24E-2	0.19441	0.65961000000000003	-0.047795	0.84619999999999995	0.35843000000000003	277	3.5000000000000001E-3	0.39117000000000002	0.000283	240.83116999999999
sex	S4_247890784	4	85808100	2	85.808099999999996	2.4582899999999999	8.745E-2	4.99E-2	0.61356999999999995	0.43412000000000001	9.7909999999999997E-2	1.88869	0.17046	277	1.7489999999999999E-2	0.38513999999999998	0.000425	237.01369
sex	S4_278802383	4	85890600	2	85.890600000000006	0.29399999999999998	0.74551000000000001	8.2699999999999996E-3	1.1310000000000001E-2	0.91539000000000004	-0.044319	0.52868999999999999	0.46777000000000002	277	2.1299999999999999E-3	0.39273000000000002	0.000004	240.34144000000001
sex	S4_311275547	4	86131200	2	86.131200000000007	0.31888	0.72723000000000004	6.497E-2	0.49329000000000001	0.48305999999999999	4.62E-3	5.0299999999999997E-3	0.94350999999999996	277	2.3E-3	0.39266000000000001	0.000004	240.21772000000001
sex	S4_243573769	4	86304900	2	86.304900000000004	0.38607000000000002	0.68008999999999997	6.2280000000000002E-2	0.65588999999999997	0.41871000000000003	1.56E-3	0.000646	0.97974000000000006	276	2.8E-3	0.39341999999999999	0.000004	240.58681000000001
sex	S4_164017891	4	86537200	2	86.537199999999999	0.67674999999999996	0.50910999999999995	-0.067288	1.1088499999999999	0.29325000000000001	-0.022978	0.16671	0.68337000000000003	277	4.8799999999999998E-3	0.39033000000000001	0.000365	239.9674
sex	S4_267901796	4	86690600	2	86.690600000000003	9.6799999999999994E-3	0.99036999999999997	-0.008541	1.6299999999999999E-2	0.89849999999999997	-0.001378	0.000532	0.98160999999999998	277	0.000070	0.39354	0.000004	241.32966999999999
sex	S4_38124363	4	86878200	2	86.878200000000007	0.27533999999999997	0.75951999999999997	1.7930000000000001E-2	0.11305999999999999	0.73694000000000004	3.4779999999999998E-2	0.44397999999999999	0.50575999999999999	277	1.99E-3	0.39223999999999998	0.000153	241.10793000000001
sex	S4_238013550	4	87310800	2	87.3108	1.6975800000000001	0.18503	-0.110050	3.32199	6.9440000000000002E-2	-0.026455	0.22042999999999999	0.63907999999999998	277	1.2149999999999999E-2	0.38553999999999999	0.000894	238.02525
sex	S4_93838364	4	87745400	2	87.745400000000004	0.65895000000000004	0.51819999999999999	7.3699999999999998E-3	1.882E-2	0.89100000000000001	-0.059800	1.30199	0.25484000000000001	277	4.7499999999999999E-3	0.39169999999999999	0.000004	240.27025
sex	S4_312633004	4	87886500	2	87.886499999999998	0.21457000000000001	0.80701999999999996	3.6060000000000002E-2	0.38855000000000001	0.53358000000000005	1.0120000000000001E-2	2.4420000000000001E-2	0.87592000000000003	277	1.5499999999999999E-3	0.39206999999999997	0.000245	241.70895999999999
sex	S4_69370015	4	88122300	2	88.122299999999996	0.17410999999999999	0.84030000000000005	7.1500000000000001E-3	1.6320000000000001E-2	0.89842999999999995	3.0839999999999999E-2	0.32675999999999999	0.56803999999999999	277	1.2600000000000001E-3	0.39222000000000001	0.000237	241.09905000000001
sex	S4_296677399	4	88472700	2	88.472700000000003	1.0120000000000001E-2	0.98992999999999998	2.8E-3	2E-3	0.96438999999999997	7.4999999999999997E-3	1.6760000000000001E-2	0.89709000000000005	277	0.000073	0.39354	0.000004	241.26214999999999
sex	S4_267961088	4	88826700	2	88.826700000000002	0.10811999999999999	0.89756000000000002	4.1939999999999998E-2	0.21282000000000001	0.64493	-0.014177	4.6899999999999997E-2	0.82869999999999999	277	0.000783	0.39298	0.000079	240.64613
sex	S4_109100402	4	89057900	2	89.057900000000004	5.2226299999999997	5.94E-3	0.12428	3.5148000000000001	6.1879999999999998E-2	0.12309	3.3447300000000002	6.8500000000000005E-2	277	3.6450000000000003E-2	0.36314999999999997	4.5199999999999997E-3	230.76660999999999
sex	S4_276858470	4	89080400	2	89.080399999999997	2.78443	6.3500000000000001E-2	-0.014285	9.9449999999999997E-2	0.75271999999999994	-0.134170	5.5526499999999999	1.915E-2	277	1.9769999999999999E-2	0.38284000000000001	0.000811	236.26272
sex	S4_196984410	4	89142600	2	89.142600000000002	9.2999999999999992E-3	0.99075000000000002	1.196E-2	1.7330000000000002E-2	0.89537	-0.002739	1.7899999999999999E-3	0.96626000000000001	277	0.000067	0.39354	0.000004	240.5472
sex	S4_171628319	4	89253600	2	89.253600000000006	0.53249000000000002	0.58774000000000004	7.127E-2	1.0072399999999999	0.31644	1.84E-2	6.4269999999999994E-2	0.80005999999999999	277	3.8400000000000001E-3	0.39205000000000001	0.000004	240.09939
sex	S4_77807369	4	89386100	2	89.386099999999999	0.000879	0.99912000000000001	-0.003297	1.74E-3	0.96677999999999997	0.000434	0.000050	0.99438000000000004	277	0.000006	0.39356999999999998	0.000004	240.77341000000001
sex	S4_220306348	4	89519400	2	89.519400000000005	0.16983000000000001	0.84389000000000003	5.9199999999999999E-3	4.8399999999999997E-3	0.94459000000000004	3.4680000000000002E-2	0.33623999999999998	0.56247999999999998	277	1.23E-3	0.39307999999999998	0.000004	240.54094000000001
sex	S4_296738308	4	89688100	2	89.688100000000006	1.05101	0.35098000000000001	-0.099828	2.0813299999999999	0.15024000000000001	2.1350000000000001E-2	0.13532	0.71326000000000001	277	7.5599999999999999E-3	0.39058999999999999	0.000004	238.93358000000001
sex	S4_80529240	4	89901600	2	89.901600000000002	0.26832	0.76485999999999998	-0.029334	0.13689000000000001	0.71167000000000002	2.1899999999999999E-2	9.2249999999999999E-2	0.76156000000000001	277	1.9400000000000001E-3	0.39234000000000002	0.000130	240.83618999999999
sex	S4_138003522	4	90026000	2	90.025999999999996	0.66535	0.51490999999999998	5.0889999999999998E-2	0.85553999999999997	0.35580000000000001	3.9849999999999997E-2	0.57508000000000004	0.44890000000000002	277	4.7999999999999996E-3	0.39167999999999997	0.000004	240.26670999999999
sex	S4_242694789	4	90496000	2	90.495999999999995	1.4861899999999999	0.22803999999999999	-0.086969	2.6103200000000002	0.10731	5.8939999999999999E-2	1.0320100000000001	0.31058000000000002	277	1.065E-2	0.38807999999999998	0.000359	238.80554000000001
sex	S4_283951203	4	90937100	2	90.937100000000001	0.87334000000000001	0.41871000000000003	-0.081946	1.6514800000000001	0.19983000000000001	-0.021515	0.14480000000000001	0.70384999999999998	277	6.2899999999999996E-3	0.3891	0.000550	239.45441
sex	S4_244513247	4	91088000	2	91.087999999999994	0.82118999999999998	0.44097999999999998	4.5269999999999998E-2	0.96057999999999999	0.32790000000000002	-0.050444	0.93908000000000003	0.33337	276	5.9300000000000004E-3	0.39072000000000001	0.000403	240.96691999999999
sex	S4_29533260	4	91255200	2	91.255200000000002	0.89261999999999997	0.41076000000000001	-0.033739	0.24134	0.62363000000000002	-0.079352	1.7737799999999999	0.18401000000000001	277	6.4200000000000004E-3	0.38712000000000002	1.08E-3	239.59913
sex	S4_296911367	4	91677200	2	91.677199999999999	1.35544	0.25955	-0.057650	1.26088	0.26246000000000003	-0.052806	1.00071	0.31801000000000001	277	9.7199999999999995E-3	0.38588	1.06E-3	239.14631
sex	S4_69369828	4	92137800	2	92.137799999999999	0.15495999999999999	0.85651999999999995	-0.000339	0.000032	0.99548999999999999	-0.030977	0.27518999999999999	0.60029999999999994	277	1.1199999999999999E-3	0.39256999999999997	0.000156	241.39825999999999
sex	S4_278828770	4	92194400	2	92.194400000000002	0.16189999999999999	0.85060999999999998	1.7809999999999999E-2	0.12639	0.72248000000000001	-0.020729	0.16653000000000001	0.68354000000000004	276	1.1800000000000001E-3	0.39406000000000002	0.000004	242.14366000000001
sex	S4_95273888	4	92729600	2	92.729600000000005	1.3123499999999999	0.27085999999999999	-0.057284	1.3399799999999999	0.24804000000000001	-0.055839	1.1541300000000001	0.28361999999999998	277	9.4199999999999996E-3	0.38967000000000002	0.000057	239.19396
sex	S4_231538449	4	93010100	2	93.010099999999994	0.18146000000000001	0.83414999999999995	-0.021671	0.12606000000000001	0.72282000000000002	2.835E-2	0.27343000000000001	0.60145999999999999	277	1.31E-3	0.39149	0.000431	240.94589999999999
sex	S4_98189657	4	93231500	2	93.231499999999997	0.58448999999999995	0.55808000000000002	5.9800000000000001E-3	5.45E-3	0.94118999999999997	-0.061959	0.96191000000000004	0.32756000000000002	277	4.2199999999999998E-3	0.39190999999999998	0.000004	239.90863999999999
sex	S4_18806434	4	93753400	2	93.753399999999999	0.47893000000000002	0.61995999999999996	-0.023832	6.1940000000000002E-2	0.80364999999999998	-0.043975	0.19209000000000001	0.66152	277	3.46E-3	0.39221	0.000004	240.97166999999999
sex	S4_183035762	4	93782600	2	93.782600000000002	0.43568000000000001	0.64727000000000001	4.5019999999999998E-2	0.82760999999999996	0.36375999999999997	0.000552	0.000111	0.99158999999999997	277	3.15E-3	0.39190999999999998	0.000118	241.05371
sex	S4_99168094	4	94255100	2	94.255099999999999	0.78003999999999996	0.45939999999999998	4.58E-2	0.71401999999999999	0.39884999999999998	4.7440000000000003E-2	0.74946999999999997	0.38740000000000002	276	5.62E-3	0.39212000000000002	0.000004	240.24773999999999
sex	S4_21996808	4	94282900	2	94.282899999999998	0.34243000000000001	0.71033999999999997	5.2729999999999999E-2	0.64051999999999998	0.42420999999999998	-0.014991	6.5079999999999999E-2	0.79883000000000004	277	2.47E-3	0.39258999999999999	0.000004	240.59852000000001
sex	S4_161965090	4	94633700	2	94.633700000000005	9.7360000000000002E-2	0.90725999999999996	3.0839999999999999E-2	0.19331000000000001	0.66052	1.74E-3	0.000970	0.97516999999999998	275	0.000710	0.38957999999999998	1.0200000000000001E-3	239.25040999999999
sex	S4_124189253	4	94912200	2	94.912199999999999	2.08501	0.12626000000000001	-0.101320	2.1859000000000002	0.14041999999999999	7.2489999999999999E-2	1.5398499999999999	0.21568999999999999	277	1.4880000000000001E-2	0.38771	0.000004	237.06757999999999
sex	S4_103463938	4	94959300	2	94.959299999999999	1.3455900000000001	0.26208999999999999	5.5190000000000003E-2	0.83165999999999995	0.36259000000000002	-0.054871	1.0671200000000001	0.30249999999999999	276	9.6600000000000002E-3	0.39052999999999999	0.000004	239.30448999999999
sex	S4_77227887	4	95315200	2	95.315200000000004	1.3345800000000001	0.26495999999999997	-0.059155	1.0405899999999999	0.30858000000000002	-0.082640	2.1179899999999998	0.14671000000000001	277	9.5700000000000004E-3	0.38979999999999998	0.000004	238.8706
sex	S4_164038533	4	95667500	2	95.667500000000004	0.62456	0.53625	-0.090880	1.16449	0.28148000000000001	-0.005820	8.4799999999999997E-3	0.92671000000000003	277	4.4999999999999997E-3	0.39179000000000003	0.000004	239.53834000000001
sex	S4_231530085	4	95698700	2	95.698700000000002	0.81379000000000001	0.44424000000000002	0.11883000000000001	1.61416	0.20498	1.6899999999999998E-2	7.1309999999999998E-2	0.78964000000000001	277	5.8599999999999998E-3	0.39016000000000001	0.000305	239.00246000000001
sex	S4_112214543	4	96001500	2	96.001499999999993	6.7169999999999994E-2	0.93505000000000005	2.308E-2	0.12334000000000001	0.72570999999999997	-0.008127	2.0469999999999999E-2	0.88632999999999995	277	0.000486	0.39338000000000001	0.000004	241.21706
sex	S4_69888553	4	96070000	2	96.07	0.9143	0.40200999999999998	-0.058125	0.90766999999999998	0.34156999999999998	-0.057874	1.1046	0.29418	277	6.5799999999999999E-3	0.39097999999999999	0.000004	239.45191
sex	S4_159061665	4	96394000	2	96.394000000000005	0.54015999999999997	0.58326999999999996	7.109E-2	0.98641000000000001	0.32150000000000001	7.0499999999999998E-3	1.3679999999999999E-2	0.90698999999999996	275	3.9300000000000003E-3	0.39366000000000001	0.000004	239.64241999999999
sex	S4_298477398	4	96791200	2	96.791200000000003	5.0560000000000001E-2	0.95069999999999999	9.5899999999999996E-3	2.5729999999999999E-2	0.87268999999999997	-0.015894	8.7480000000000002E-2	0.76763000000000003	277	0.000366	0.39341999999999999	0.000004	241.44059999999999
sex	S4_84780479	4	96798200	2	96.798199999999994	0.26646999999999998	0.76627999999999996	4.1980000000000003E-2	0.52947	0.46744999999999998	3.7000000000000002E-3	4.7099999999999998E-3	0.94530999999999998	277	1.9300000000000001E-3	0.39280999999999999	0.000004	241.08608000000001
sex	S4_158172777	4	97253400	2	97.253399999999999	8.4400000000000003E-2	0.91908999999999996	-0.022119	0.16347	0.68630000000000002	8.7899999999999992E-3	2.5350000000000001E-2	0.87361999999999995	277	0.000611	0.39333000000000001	0.000004	241.64366999999999
sex	S4_138180584	4	97702600	2	97.702600000000004	0.66908000000000001	0.51300999999999997	7.1599999999999997E-3	1.6899999999999998E-2	0.89666000000000001	6.1460000000000001E-2	1.3009900000000001	0.25502000000000002	277	4.8199999999999996E-3	0.39167000000000002	0.000004	240.24838
sex	S4_126243441	4	97743000	2	97.742999999999995	0.33477000000000001	0.71579000000000004	5.0880000000000002E-2	0.61836000000000002	0.43232999999999999	-0.021825	0.1394	0.70916000000000001	277	2.4199999999999998E-3	0.39262000000000002	0.000004	240.75922
sex	S4_73422241	4	98201700	2	98.201700000000002	9.7250000000000003E-2	0.90736000000000006	-0.016975	0.10276	0.74878999999999996	-0.017947	0.10338	0.74805999999999995	277	0.000704	0.39328999999999997	0.000004	241.39201
sex	S4_337991987	4	98417500	2	98.417500000000004	1.6074299999999999	0.20227000000000001	7.3779999999999998E-2	1.9232899999999999	0.16661000000000001	5.7930000000000002E-2	1.2234799999999999	0.26963999999999999	277	1.1509999999999999E-2	0.38904	0.000004	238.40464
sex	S4_58705330	4	98637900	2	98.637900000000002	0.70987	0.49260999999999999	4.7329999999999997E-2	1.0690999999999999	0.30206	-0.033573	0.37623000000000001	0.54013	276	5.1200000000000004E-3	0.39232	0.000004	240.80569
sex	S4_306129357	4	98982300	2	98.982299999999995	0.26446999999999998	0.76780999999999999	-0.001376	0.000460	0.98290999999999995	-0.040823	0.52837000000000001	0.46790999999999999	276	1.92E-3	0.39346999999999999	0.000025	241.90010000000001
sex	S4_36208045	4	99171300	2	99.171300000000002	0.15989	0.85231000000000001	6.1199999999999996E-3	1.422E-2	0.90515000000000001	2.8680000000000001E-2	0.30953000000000003	0.57842000000000005	277	1.16E-3	0.39311000000000001	0.000004	241.44795999999999
sex	S4_73422271	4	99570100	2	99.570099999999996	0.62951000000000001	0.53361000000000003	-0.006949	1.721E-2	0.89571999999999996	-0.061946	1.2336	0.26767999999999997	277	4.5399999999999998E-3	0.39178000000000002	0.000004	240.25244000000001
sex	S4_146593693	4	99571200	2	99.571200000000005	7.4730000000000005E-2	0.92801999999999996	2.247E-2	0.14673	0.70196999999999998	-0.003149	3.4299999999999999E-3	0.95331999999999995	277	0.000541	0.39263999999999999	0.000198	241.26464000000001
sex	S4_172076261	4	99990000	2	99.99	1.29731	0.27493000000000001	5.4390000000000001E-2	1.02563	0.31208000000000002	6.8870000000000001E-2	1.5171699999999999	0.21909999999999999	277	9.3100000000000006E-3	0.38990000000000002	0.000004	239.12063000000001
sex	S4_165720029	4	100215300	2	100.2153	0.29396	0.74553999999999998	1.3339999999999999E-2	4.3810000000000002E-2	0.83435999999999999	3.959E-2	0.49807000000000001	0.48094999999999999	277	2.1199999999999999E-3	0.39129000000000003	0.000397	240.61304999999999
sex	S4_254557082	4	100388600	2	100.3886	0.12272	0.88456000000000001	-0.022950	0.19148000000000001	0.66203000000000001	-0.007468	1.6750000000000001E-2	0.89712000000000003	277	0.000888	0.39322000000000001	0.000004	241.76052999999999
sex	S4_289566230	4	100849500	2	100.84950000000001	0.15004000000000001	0.86073999999999995	4.3699999999999998E-3	8.4399999999999996E-3	0.92688000000000004	-0.030548	0.28369	0.59472000000000003	277	1.09E-3	0.39278999999999997	0.000100	241.62584000000001
sex	S4_364410336	4	100913300	2	100.91330000000001	0.71081000000000005	0.49214000000000002	6.062E-2	1.38592	0.24010999999999999	-0.009656	3.5139999999999998E-2	0.85143999999999997	277	5.1200000000000004E-3	0.39155000000000001	0.000004	240.31876
sex	S4_256947025	4	101407800	2	101.40779999999999	2.368E-2	0.97660000000000002	-0.010455	4.1119999999999997E-2	0.83945000000000003	1.7700000000000001E-3	0.000943	0.97552000000000005	277	0.000171	0.39343	0.000022	241.86259000000001
sex	S4_228789777	4	101750600	2	101.75060000000001	0.91041000000000005	0.40356999999999998	-0.067031	1.58877	0.20857000000000001	-0.021107	0.16739000000000001	0.68276000000000003	276	6.5700000000000003E-3	0.38868999999999998	0.000841	240.1148
sex	S4_135509923	4	102028800	2	102.0288	0.36021999999999998	0.69784999999999997	-0.034517	0.56845999999999997	0.45151999999999998	2.6599999999999999E-2	0.24956999999999999	0.61778	277	2.5999999999999999E-3	0.39254	0.000004	241.33498
sex	S4_204507041	4	102591500	2	102.5915	0.52624000000000004	0.59140999999999999	-0.116000	1.0509999999999999	0.30617	-0.037036	0.24091000000000001	0.62394000000000005	277	3.8E-3	0.39206999999999997	0.000004	239.56865999999999
sex	S4_49721441	4	102611600	2	102.6116	0.13303000000000001	0.87548999999999999	1.238E-2	4.9930000000000002E-2	0.82335000000000003	-0.022673	0.16797000000000001	0.68223999999999996	277	0.000963	0.39244000000000001	0.000207	241.37432000000001
sex	S4_278554417	4	103005300	2	103.00530000000001	8.7799999999999996E-3	0.99126000000000003	-0.007088	9.5200000000000007E-3	0.92235	4.3E-3	5.2300000000000003E-3	0.94240999999999997	277	0.000064	0.39354	0.000004	241.16985
sex	S4_301860336	4	103049900	2	103.04989999999999	0.15443999999999999	0.85697000000000001	-0.028570	0.13725000000000001	0.71131	1.916E-2	0.10427	0.747	277	1.1199999999999999E-3	0.39312999999999998	0.000004	240.83564999999999
sex	S4_282071286	4	103290200	2	103.2902	0.28112999999999999	0.75514999999999999	-0.003660	2.9099999999999998E-3	0.95704999999999996	-0.042761	0.52624000000000004	0.46881	277	2.0300000000000001E-3	0.39277000000000001	0.000004	240.41189
sex	S4_215126506	4	103535400	2	103.5354	0.25144	0.77786	-0.043767	0.50283	0.47886000000000001	5.0600000000000003E-3	8.2500000000000004E-3	0.92771000000000003	276	1.82E-3	0.39362999999999998	0.000004	241.06234000000001
sex	S4_20991322	4	103756700	2	103.7567	2.6554899999999999	7.2059999999999999E-2	-0.056800	1.4788600000000001	0.22499	-0.101830	3.80328	5.2159999999999998E-2	277	1.8870000000000001E-2	0.38101000000000002	1.42E-3	236.7261
sex	S4_363497237	4	103979400	2	103.9794	0.16853000000000001	0.84499000000000002	2.5569999999999999E-2	0.30564999999999998	0.58081000000000005	-0.009007	2.8139999999999998E-2	0.86690999999999996	277	1.2199999999999999E-3	0.39308999999999999	0.000004	241.60395
sex	S4_196351140	4	104421800	2	104.4218	0.79715999999999998	0.45163999999999999	5.9209999999999999E-2	1.3393900000000001	0.24814	-0.028425	0.29421000000000003	0.58796999999999999	277	5.7400000000000003E-3	0.38983000000000001	0.000408	240.12285
sex	S4_235498224	4	104708800	2	104.7088	0.23669999999999999	0.78939000000000004	-0.074341	0.41349999999999998	0.52073000000000003	-0.037760	0.11894	0.73045000000000004	277	1.7099999999999999E-3	0.39289000000000002	0.000004	241.34211999999999
sex	S4_84778250	4	104770600	2	104.7706	0.10911	0.89666999999999997	1.7409999999999998E-2	5.1880000000000003E-2	0.81999	-0.024066	0.17510000000000001	0.67593999999999999	277	0.000790	0.39290000000000003	0.000102	240.83653000000001
sex	S4_156291387	4	104924000	2	104.92400000000001	0.14360999999999999	0.86629	4.6960000000000002E-2	0.28636	0.59299000000000002	-0.009591	2.3890000000000002E-2	0.87727999999999995	277	1.0399999999999999E-3	0.39198	0.000327	240.32428999999999
sex	S4_277835284	4	104994700	2	104.99469999999999	0.26288	0.76902999999999999	7.0930000000000007E-2	0.44692999999999999	0.50436000000000003	-0.016576	6.6589999999999996E-2	0.79657	277	1.9E-3	0.39282	0.000004	239.87021999999999
sex	S4_222526361	4	105088000	2	105.08799999999999	0.79910999999999999	0.45077	-0.118410	1.1562699999999999	0.28317999999999999	3.3070000000000002E-2	0.24637999999999999	0.62002999999999997	277	5.7600000000000004E-3	0.39097999999999999	0.000091	238.82955999999999
sex	S4_193638801	4	105122100	2	105.1221	1.27613	0.28076000000000001	0.15379000000000001	2.52278	0.11336	4.5100000000000001E-3	5.1700000000000001E-3	0.94272999999999996	277	9.1599999999999997E-3	0.38995999999999997	0.000004	238.12036000000001
sex	S4_222840927	4	105216800	2	105.21680000000001	0.42087999999999998	0.65688999999999997	-0.108620	0.75417000000000001	0.38590999999999998	-0.019402	8.4409999999999999E-2	0.77163000000000004	277	3.0400000000000002E-3	0.39237	0.000004	239.25982999999999
sex	S4_319120580	4	105283000	2	105.283	0.13875000000000001	0.87050000000000005	2.3949999999999999E-2	5.4140000000000001E-2	0.81618999999999997	-0.033028	0.24959000000000001	0.61775999999999998	277	1E-3	0.39317000000000002	0.000004	240.06446
sex	S4_215737261	4	105366000	2	105.366	0.14551	0.86465000000000003	2.3300000000000001E-2	0.15346000000000001	0.69555	-0.022242	0.16538	0.68457000000000001	277	1.0499999999999999E-3	0.39195999999999998	0.000331	241.19596999999999
sex	S4_98700768	4	105506500	2	105.5065	9.9169999999999994E-2	0.90561999999999998	-0.012230	3.3090000000000001E-2	0.85579000000000005	-0.023568	0.16719999999999999	0.68293000000000004	275	0.000723	0.39258999999999999	0.000668	239.79382000000001
sex	S4_78965782	4	105821200	2	105.8212	0.57318000000000002	0.56440000000000001	7.2639999999999996E-2	1.14601	0.28532000000000002	2.4160000000000001E-2	0.15706000000000001	0.69218000000000002	277	4.13E-3	0.39194000000000001	0.000004	240.23948999999999
sex	S4_129086175	4	105935000	2	105.935	1.6643699999999999	0.19120000000000001	0.12503	3.0675300000000001	8.0979999999999996E-2	-0.039323	0.45057999999999998	0.50261999999999996	277	1.191E-2	0.38888	0.000004	237.73155
sex	S4_229195253	4	106179800	2	106.1798	1.1121700000000001	0.33032	8.4409999999999999E-2	1.1718900000000001	0.27995999999999999	-0.085011	1.9129400000000001	0.16775999999999999	277	7.9900000000000006E-3	0.39041999999999999	0.000004	239.11430999999999
sex	S4_129530813	4	106455300	2	106.45529999999999	4.5370000000000001E-2	0.95565	-0.014458	6.5949999999999995E-2	0.79752000000000001	-0.007412	1.831E-2	0.89246000000000003	277	0.000329	0.39290999999999998	0.000148	241.43521999999999
sex	S4_220028090	4	106590000	2	106.59	8.1470000000000001E-2	0.92178000000000004	2.7399999999999998E-3	2.5600000000000002E-3	0.95972000000000002	2.1260000000000001E-2	0.15939999999999999	0.69001999999999997	277	0.000590	0.39276	0.000160	241.46355
sex	S4_35531985	4	106967800	2	106.9678	0.44749	0.63968999999999998	-0.033901	0.33649000000000001	0.56233999999999995	3.5499999999999997E-2	0.39204	0.53173999999999999	277	3.2299999999999998E-3	0.39229999999999998	0.000004	240.61019999999999
sex	S4_281789678	4	107288800	2	107.28879999999999	0.29533999999999999	0.74451000000000001	4.0590000000000001E-2	0.46094000000000002	0.49775000000000003	-0.027094	0.23784	0.62616000000000005	277	2.1299999999999999E-3	0.39273000000000002	0.000004	240.70982000000001
sex	S4_219280397	4	107289000	2	107.289	0.12071999999999999	0.88632999999999995	-0.015842	8.7190000000000004E-2	0.76800000000000002	-0.020575	0.15497	0.69413999999999998	276	0.000876	0.39462999999999998	0.000004	242.25165000000001
sex	S4_100852032	4	107524600	2	107.52460000000001	0.5474	0.57908000000000004	6.8440000000000001E-2	1.0056400000000001	0.31683	-0.020690	0.12342	0.72562000000000004	277	3.9500000000000004E-3	0.39201000000000003	0.000004	239.93065999999999
sex	S4_138913661	4	107967900	2	107.9679	0.31039	0.73341000000000001	3.6909999999999998E-2	0.56486999999999998	0.45295000000000002	1.77E-2	0.11262	0.73743000000000003	277	2.2399999999999998E-3	0.39134999999999998	0.000368	241.19878
sex	S4_97947382	4	108494500	2	108.4945	8.3549999999999999E-2	0.91986999999999997	5.5900000000000004E-3	1.357E-2	0.90734000000000004	-0.018677	0.14124	0.70733999999999997	277	0.000605	0.39333000000000001	0.000004	241.75657000000001
sex	S4_200829677	4	108596800	2	108.5968	1.0717300000000001	0.34383999999999998	7.0899999999999999E-3	1.745E-2	0.89502000000000004	-0.079726	2.0631599999999999	0.15203	277	7.7000000000000002E-3	0.38838	0.000595	239.58426
sex	S4_250922292	4	109257100	2	109.25709999999999	1.0011099999999999	0.36881000000000003	-0.012443	6.0409999999999998E-2	0.80603000000000002	-0.074962	1.98641	0.15984999999999999	276	7.2199999999999999E-3	0.38925999999999999	0.000663	240.53908999999999
sex	S4_109860347	4	109370600	2	109.3706	3.8859999999999999E-2	0.96189000000000002	-0.014829	6.8830000000000002E-2	0.79325000000000001	-0.003259	3.7399999999999998E-3	0.95125000000000004	277	0.000281	0.39277000000000001	0.000193	241.37105
sex	S4_193311925	4	110073000	2	110.07299999999999	1.2778499999999999	0.28027999999999997	-0.045749	0.77595000000000003	0.37914999999999999	7.6149999999999995E-2	2.14662	0.14402000000000001	277	9.1699999999999993E-3	0.38995999999999997	0.000004	239.24171000000001
sex	S4_98748465	4	111028800	2	111.0288	0.64415	0.52590000000000003	1.9429999999999999E-2	0.20573	0.65049000000000001	-0.052207	1.08368	0.29879	277	4.64E-3	0.39173999999999998	0.000004	240.83091999999999
sex	S4_99305122	4	111800000	2	111.8	20.23817	0.000000	-0.144990	15.740790000000001	0.000093	-0.179890	19.110389999999999	0.000017	277	0.12784000000000001	0.33989000000000003	0.000921	204.64833999999999
sex	S4_187836676	4	112917400	2	112.9174	0.21240999999999999	0.80876000000000003	1.324E-2	6.6909999999999997E-2	0.79608999999999996	2.7550000000000002E-2	0.25114999999999998	0.61667000000000005	277	1.5399999999999999E-3	0.39295999999999998	0.000004	241.49669
sex	S4_99066940	4	114201000	2	114.20099999999999	0.50543000000000005	0.60380999999999996	3.9800000000000002E-2	0.65864999999999996	0.41774	3.6670000000000001E-2	0.47377999999999998	0.49182999999999999	276	3.6600000000000001E-3	0.38847999999999999	1.2199999999999999E-3	241.05678
sex	S4_314635213	4	114788000	2	114.788	0.80089999999999995	0.44996000000000003	-0.033635	0.46633000000000002	0.49525000000000002	6.1879999999999998E-2	1.5462800000000001	0.21473999999999999	277	5.77E-3	0.39129999999999998	0.000004	240.65790999999999
sex	S4_137141518	4	115821700	2	115.82170000000001	0.90800000000000003	0.40453	-0.019209	8.5919999999999996E-2	0.76964999999999995	6.8080000000000002E-2	1.2821800000000001	0.25847999999999999	277	6.5300000000000002E-3	0.39100000000000001	0.000004	239.28933000000001
sex	S4_194098078	4	116197800	2	116.1978	0.61965999999999999	0.53886999999999996	0.15289	1.11111	0.29276000000000002	-0.041708	0.34565000000000001	0.55706	277	4.47E-3	0.39180999999999999	0.000004	238.63958
sex	S4_335500839	4	116625100	2	116.6251	1.0127200000000001	0.36458000000000002	-0.062993	1.6154500000000001	0.20480000000000001	-0.033715	0.51829000000000003	0.47217999999999999	277	7.28E-3	0.38940999999999998	0.000357	239.78890999999999
sex	S4_272540168	4	117137800	2	117.1378	0.40827000000000002	0.66520000000000001	-0.023835	3.601E-2	0.84963999999999995	-0.056840	0.67300000000000004	0.41271999999999998	277	2.9499999999999999E-3	0.39240999999999998	0.000004	239.36551
sex	S4_367180798	4	117339000	2	117.339	0.37985000000000002	0.68432000000000004	-0.102950	0.32303999999999999	0.57025000000000003	-0.052922	0.52897000000000005	0.46766000000000002	277	2.7399999999999998E-3	0.39249000000000001	0.000004	238.67364000000001
sex	S4_5069239	4	117724600	2	117.7246	2.2524899999999999	0.10707	5.9369999999999999E-2	2.1069900000000001	0.14776	6.2939999999999996E-2	2.4636399999999998	0.11765	277	1.6049999999999998E-2	0.38707999999999998	0.000050	237.97806
sex	S4_228896092	4	117863700	2	117.86369999999999	0.73565000000000003	0.48013	0.24279000000000001	1.4203600000000001	0.23436999999999999	-0.035593	0.22442999999999999	0.63605999999999996	277	5.3E-3	0.39147999999999999	0.000004	237.73348999999999
sex	S4_97944905	4	117890300	2	117.8903	0.21226	0.80889	-0.025642	1.321E-2	0.90856000000000003	-0.049148	0.42448999999999998	0.51524999999999999	277	1.5399999999999999E-3	0.39295999999999998	0.000004	238.5924
sex	S4_101295735	4	118009800	2	118.0098	6.6530000000000006E-2	0.93564999999999998	-0.024546	0.11342000000000001	0.73653999999999997	1.273E-2	4.6920000000000003E-2	0.82867000000000002	277	0.000482	0.39338000000000001	0.000004	240.80951999999999
sex	S4_336511245	4	118257000	2	118.25700000000001	0.55401999999999996	0.57526999999999995	7.5069999999999998E-2	0.72309999999999997	0.39587	-0.053062	0.69872000000000001	0.40394000000000002	277	4.0000000000000001E-3	0.39199000000000001	0.000004	239.96233000000001
sex	S4_335147970	4	118639500	2	118.6395	0.25139	0.77788999999999997	0.14119999999999999	0.47149000000000002	0.49287999999999998	-0.115260	0.31311	0.57623000000000002	277	1.82E-3	0.39284999999999998	0.000004	240.89168000000001
sex	S4_345723361	4	119068800	2	119.0688	0.4587	0.63258000000000003	2.673E-2	1.0670000000000001E-2	0.91781000000000001	9.5210000000000003E-2	0.1371	0.71145999999999998	277	3.31E-3	0.39226	0.000004	240.18464
sex	S4_349246835	4	119234000	2	119.23399999999999	0.71977000000000002	0.48776999999999998	9.2200000000000008E-3	3.1E-2	0.86036000000000001	6.2670000000000003E-2	1.4095899999999999	0.23615	277	5.1900000000000002E-3	0.39043	0.000303	240.24107000000001
sex	S4_348305877	4	119383900	2	119.3839	0.94655999999999996	0.38933000000000001	2.9430000000000001E-2	0.49801000000000001	0.48097000000000001	4.7370000000000002E-2	1.46591	0.22703000000000001	277	6.8100000000000001E-3	0.39089000000000002	0.000004	240.49039999999999
sex	S4_349494558	4	119907900	2	119.9079	1.15283	0.31725999999999999	3.2939999999999997E-2	0.19509000000000001	0.65905999999999998	-0.103300	1.71757	0.19109999999999999	277	8.2799999999999992E-3	0.39030999999999999	0.000004	239.875
sex	S4_349220247	4	121343100	2	121.34310000000001	0.83796999999999999	0.43368000000000001	4.3290000000000002E-2	1.22367	0.26961000000000002	-0.026744	0.31490000000000001	0.57513999999999998	277	6.0299999999999998E-3	0.39118999999999998	0.000004	240.44763
sex	S4_349220392	4	121541000	2	121.541	0.41410999999999998	0.66134000000000004	-0.051798	0.64932999999999996	0.42104999999999998	5.951E-2	0.74292000000000002	0.38947999999999999	277	2.99E-3	0.38928000000000001	0.000857	241.65484000000001
sex	S5_15442621	5	100000	2	0	0.33438000000000001	0.71606999999999998	-0.017523	0.14685999999999999	0.70184999999999997	2.7E-2	0.31858999999999998	0.57291000000000003	277	2.4199999999999998E-3	0.38825999999999999	1.1999999999999999E-3	242.09885
sex	S5_18426623	5	407500	2	0.40749999999999997	2.01213	0.13566	7.3789999999999994E-2	2.9547300000000001	8.6749999999999994E-2	-0.071137	2.2983799999999999	0.13064999999999999	277	1.4370000000000001E-2	0.38790999999999998	0.000004	238.57307
sex	S5_14995603	5	1029700	2	1.0297000000000001	0.33581	0.71504999999999996	1.8030000000000001E-2	0.10596	0.74504000000000004	4.2680000000000003E-2	0.67100000000000004	0.41341	277	2.4299999999999999E-3	0.39090999999999998	0.000471	241.71043
sex	S5_15896124	5	1627300	2	1.6273	0.35409000000000002	0.70213000000000003	-0.043737	0.69910000000000005	0.40381	-0.029661	0.26634000000000002	0.60621000000000003	277	2.5600000000000002E-3	0.39256000000000002	0.000004	241.75436999999999
sex	S5_18845437	5	2379300	2	2.3793000000000002	0.19317000000000001	0.82445000000000002	5.4299999999999999E-3	1.694E-2	0.89654999999999996	2.3740000000000001E-2	0.33823999999999999	0.56132000000000004	277	1.4E-3	0.38877	1.17E-3	242.20757
sex	S5_18997950	5	2587900	2	2.5878999999999999	0.32788	0.72072999999999998	0.000425	0.000049	0.99441999999999997	4.2380000000000001E-2	0.52380000000000004	0.46983999999999998	277	2.3700000000000001E-3	0.39158999999999999	0.000290	241.63763
sex	S5_18844907	5	2815500	2	2.8155000000000001	1.51617	0.22137000000000001	-0.092110	2.3466300000000002	0.12670000000000001	1.15E-2	4.0910000000000002E-2	0.83986000000000005	277	1.086E-2	0.38673999999999997	0.000703	239.15989999999999
sex	S5_18845249	5	2949700	2	2.9497	0.19974	0.81906000000000001	-0.016658	6.164E-2	0.80410999999999999	2.5610000000000001E-2	0.18153	0.67039000000000004	277	1.4400000000000001E-3	0.39217999999999997	0.000227	241.73218
sex	S5_18727836	5	3026400	2	3.0264000000000002	1.10676	0.33209	4.7010000000000003E-2	0.46794000000000002	0.49451000000000001	9.1950000000000004E-2	2.2133600000000002	0.13796	277	7.9500000000000005E-3	0.38728000000000001	0.000869	239.86807999999999
sex	S5_18729066	5	3134800	2	3.1347999999999998	0.48814000000000002	0.61429	3.7949999999999998E-2	0.67305000000000004	0.41270000000000001	1.4959999999999999E-2	0.12265	0.72643999999999997	277	3.5200000000000001E-3	0.38761000000000001	1.2600000000000001E-3	241.50668999999999
sex	S5_56549845	5	3772000	2	3.7719999999999998	3.4380000000000001E-2	0.96621000000000001	0.000756	0.000224	0.98807999999999996	-0.014332	6.837E-2	0.79393000000000002	277	0.000249	0.39343	0.000015	242.29145
sex	S5_10351937	5	4298900	2	4.2988999999999997	6.6339999999999996E-2	0.93581999999999999	-0.015297	8.3519999999999997E-2	0.77280000000000004	-0.014980	7.2480000000000003E-2	0.78795999999999999	277	0.000480	0.39338000000000001	0.000004	242.26168999999999
sex	S5_56111146	5	4730500	2	4.7305000000000001	0.18101	0.83452000000000004	-0.019557	0.1074	0.74336999999999998	-0.039570	0.34670000000000001	0.55647000000000002	277	1.31E-3	0.39305000000000001	0.000004	242.02288999999999
sex	S5_56548847	5	5004200	2	5.0042	7.4569999999999997E-2	0.92815999999999999	-0.022090	6.1789999999999998E-2	0.80386999999999997	3.5189999999999999E-2	0.14913000000000001	0.69965999999999995	277	0.000540	0.39326	0.000031	242.04163
sex	S5_10631829	5	5129300	2	5.1292999999999997	1.87937	0.15462999999999999	3.8420000000000003E-2	0.68622000000000005	0.40816999999999998	-0.089500	2.9139699999999999	8.8940000000000005E-2	277	1.3429999999999999E-2	0.38828000000000001	0.000004	238.58941999999999
sex	S5_9742310	5	5268800	2	5.2687999999999997	0.16188	0.85063	2.128E-2	5.8180000000000003E-2	0.80957999999999997	-0.027952	0.10398	0.74734999999999996	277	1.17E-3	0.39311000000000001	0.000004	241.65470999999999
sex	S5_193692835	5	5921300	2	5.9212999999999996	0.3795	0.68455999999999995	2.3980000000000001E-2	0.24378	0.62187999999999999	-0.041538	0.54732999999999998	0.46004	277	2.7399999999999998E-3	0.39246999999999999	0.000010	241.61484999999999
sex	S5_244683388	5	6638900	2	6.6388999999999996	0.15107000000000001	0.85985999999999996	-0.022947	0.16868	0.68161000000000005	-0.022806	0.14602000000000001	0.70265999999999995	277	1.09E-3	0.39313999999999999	0.000004	241.81270000000001
sex	S5_233888334	5	7202800	2	7.2027999999999999	1.0215099999999999	0.36141000000000001	-0.038326	0.11623	0.73341999999999996	-0.136940	2.0427399999999998	0.15406	277	7.3400000000000002E-3	0.39068000000000003	0.000004	239.30524
sex	S5_282241086	5	7367700	2	7.3677000000000001	1.5818099999999999	0.20746000000000001	-0.013888	2.111E-2	0.88458000000000003	-0.121810	2.3663400000000001	0.12512000000000001	277	1.133E-2	0.38911000000000001	0.000004	237.74521999999999
sex	S5_307002104	5	7534900	2	7.5349000000000004	2.4533399999999999	8.788E-2	-0.098562	0.66700000000000004	0.41481000000000001	-0.179710	4.8824699999999996	2.7949999999999999E-2	277	1.746E-2	0.38668999999999998	0.000004	235.93575999999999
sex	S5_54147860	5	7822500	2	7.8224999999999998	3.3952800000000001	3.4939999999999999E-2	-0.037931	0.62905	0.42837999999999998	9.8129999999999995E-2	5.7360600000000002	1.729E-2	277	2.4E-2	0.38412000000000002	0.000004	235.74592000000001
sex	S5_210143729	5	8068100	2	8.0680999999999994	0.59843000000000002	0.55039000000000005	-0.028005	9.5390000000000003E-2	0.75766	-0.067269	0.86102000000000001	0.35426000000000002	277	4.3200000000000001E-3	0.39185999999999999	0.000007	239.92523
sex	S5_26974814	5	8241800	2	8.2417999999999996	0.12848000000000001	0.87948000000000004	5.1400000000000001E-2	0.24817	0.61875999999999998	-0.008055	1.125E-2	0.91559999999999997	277	0.000930	0.39319999999999999	0.000004	241.18940000000001
sex	S5_40773234	5	8518000	2	8.5180000000000007	0.70547000000000004	0.49475999999999998	5.6070000000000002E-2	0.74304999999999999	0.38943	-0.050303	0.68657999999999997	0.40805000000000002	277	5.0800000000000003E-3	0.39156999999999997	0.000004	240.55905999999999
sex	S5_38598234	5	8986300	2	8.9863	1.14649	0.31925999999999999	5.5509999999999997E-2	1.06847	0.30220000000000002	-0.073392	1.5928199999999999	0.20799000000000001	277	8.2400000000000008E-3	0.39032	0.000004	239.82243
sex	S5_281466101	5	9400800	2	9.4008000000000003	0.55705000000000005	0.57354000000000005	2.6030000000000001E-2	0.21772	0.64115	-0.058355	0.94891000000000003	0.33084999999999998	277	4.0200000000000001E-3	0.39199000000000001	0.000004	241.04876999999999
sex	S5_328830144	5	9789600	2	9.7896000000000001	0.42037999999999998	0.65722000000000003	2.9260000000000001E-2	0.35470000000000002	0.55195000000000005	-0.041606	0.51385000000000003	0.47408	277	3.0400000000000002E-3	0.39146999999999998	0.000250	241.35405
sex	S5_328801714	5	10449200	2	10.449199999999999	0.30608000000000002	0.73658000000000001	-0.038911	0.60599999999999998	0.43696000000000002	-0.005222	8.2699999999999996E-3	0.92762	277	2.2100000000000002E-3	0.39244000000000001	0.000073	241.75022000000001
sex	S5_258121880	5	10991500	2	10.9915	0.25801000000000002	0.77278000000000002	4.2220000000000001E-2	0.31014000000000003	0.57804999999999995	-0.034781	0.24288000000000001	0.62253000000000003	277	1.8699999999999999E-3	0.39283000000000001	0.000004	241.12620999999999
sex	S5_252682714	5	11194900	2	11.194900000000001	0.47943000000000002	0.61965000000000003	5.4799999999999996E-3	3.2699999999999999E-3	0.95442000000000005	-0.073576	0.90290999999999999	0.34283000000000002	277	3.46E-3	0.39221	0.000004	240.17874
sex	S5_60945714	5	11230100	2	11.2301	0.46388000000000001	0.62932999999999995	-0.047615	0.75168999999999997	0.38668999999999998	-0.042027	0.50299000000000005	0.47878999999999999	277	3.3500000000000001E-3	0.39195000000000002	0.000086	241.49697
sex	S5_191576965	5	11269700	2	11.2697	0.65517999999999998	0.52015999999999996	2.3429999999999999E-2	5.2679999999999998E-2	0.81864000000000003	-0.102740	1.31019	0.25335000000000002	277	4.7200000000000002E-3	0.39145999999999997	0.000072	239.90303
sex	S5_224205658	5	11460900	2	11.460900000000001	0.73792000000000002	0.47904999999999998	-0.072287	0.83162000000000003	0.36259999999999998	-0.059168	0.72677999999999998	0.39467000000000002	277	5.3200000000000001E-3	0.38968999999999998	0.000493	239.89935
sex	S5_6504507	5	11751600	2	11.7516	0.59101000000000004	0.55447000000000002	2.9590000000000002E-2	0.23413999999999999	0.62885999999999997	-0.051209	0.66949999999999998	0.41393000000000002	277	4.2599999999999999E-3	0.39189000000000002	0.000004	240.99769000000001
sex	S5_243474519	5	11931000	2	11.930999999999999	0.20577000000000001	0.81413999999999997	-0.001610	0.000900	0.97609000000000001	-0.037011	0.41145999999999999	0.52176	277	1.49E-3	0.39298	0.000004	241.56675000000001
sex	S5_51304042	5	12117100	2	12.117100000000001	0.42136000000000001	0.65658000000000005	-0.001287	0.000470	0.98270999999999997	-0.050845	0.80898999999999999	0.36919999999999997	277	3.0400000000000002E-3	0.39179999999999998	0.000160	241.26336000000001
sex	S5_48615624	5	12318100	2	12.318099999999999	1.5532300000000001	0.21340999999999999	9.6839999999999996E-2	0.53818999999999995	0.46381	-0.101070	1.22946	0.26848	277	1.1129999999999999E-2	0.38918999999999998	0.000004	238.19232
sex	S5_242942771	5	12446100	2	12.446099999999999	0.82494999999999996	0.43934000000000001	-0.023203	0.15844	0.69089999999999996	-0.067958	1.0427599999999999	0.30807000000000001	277	5.94E-3	0.39123000000000002	0.000004	240.60205999999999
sex	S5_63283395	5	13001800	2	13.001799999999999	0.32225999999999999	0.72477999999999998	-0.002033	1.33E-3	0.97089000000000003	-0.047560	0.60355000000000003	0.43789	277	2.33E-3	0.39183000000000001	0.000228	241.57159999999999
sex	S5_192229839	5	13392600	2	13.3926	0.27857999999999999	0.75707000000000002	1.73E-3	0.000662	0.97948999999999997	-0.046815	0.47242000000000001	0.49246000000000001	276	2.0200000000000001E-3	0.39241999999999999	0.000359	241.72864000000001
sex	S5_287364272	5	13549100	2	13.549099999999999	0.63941999999999999	0.52837999999999996	-0.009233	1.41E-3	0.97008000000000005	-0.183200	0.57015000000000005	0.45084000000000002	277	4.6100000000000004E-3	0.39174999999999999	0.000004	239.29580999999999
sex	S5_45455092	5	13653700	2	13.653700000000001	0.64588999999999996	0.52498	2.785E-2	5.4390000000000001E-2	0.81576000000000004	-0.117600	1.23556	0.26729999999999998	277	4.6600000000000001E-3	0.39035999999999998	0.000380	240.03897000000001
sex	S5_270496191	5	13814900	2	13.8149	0.12131	0.88580999999999999	2.2599999999999999E-3	0.000204	0.98862000000000005	-0.041634	0.20246	0.65308999999999995	277	0.000878	0.39322000000000001	0.000004	240.21378000000001
sex	S5_4056017	5	14258800	2	14.258800000000001	4.3409500000000003	1.392E-2	7.0449999999999999E-2	3.0704600000000002	8.0839999999999995E-2	-0.129760	7.2236599999999997	7.6299999999999996E-3	277	3.048E-2	0.38157000000000002	0.000004	233.94875999999999
sex	S5_644884	5	14387100	2	14.3871	2.9286799999999999	5.5129999999999998E-2	-0.033136	0.28626000000000001	0.59306000000000003	-0.109530	5.3744199999999998	2.1170000000000001E-2	277	2.077E-2	0.38539000000000001	0.000004	236.25279
sex	S5_40972038	5	14684200	2	14.684200000000001	1.1068499999999999	0.33206000000000002	-0.157610	1.15611	0.28321000000000002	-0.097835	1.27339	0.26011000000000001	277	7.9500000000000005E-3	0.39044000000000001	0.000004	238.46661
sex	S5_45546820	5	14716100	2	14.716100000000001	2.28478	0.10372000000000001	-0.155530	3.6158899999999998	5.8270000000000002E-2	-0.128970	3.26471	7.1870000000000003E-2	277	1.6279999999999999E-2	0.38716	0.000004	237.0789
sex	S5_265779089	5	14758700	2	14.758699999999999	3.6668500000000002	2.681E-2	0.46710000000000002	4.2599499999999999	3.9960000000000002E-2	-0.120700	1.60744	0.20591999999999999	277	2.5870000000000001E-2	0.37709999999999999	1.74E-3	232.99994000000001
sex	S5_132128339	5	14867000	2	14.867000000000001	0.19317999999999999	0.82445000000000002	-0.047129	0.37953999999999999	0.53835999999999995	-0.005287	6.0000000000000001E-3	0.93833	277	1.4E-3	0.39301999999999998	0.000004	241.37174999999999
sex	S5_124244373	5	15079800	2	15.079800000000001	0.51919999999999999	0.59558	6.2909999999999994E-2	0.90261999999999998	0.34290999999999999	-0.029442	0.21983	0.63954	277	3.7499999999999999E-3	0.39149	0.000168	240.86779000000001
sex	S5_64498752	5	15389000	2	15.388999999999999	0.32818000000000003	0.72050999999999998	5.0799999999999998E-2	0.65512999999999999	0.41898000000000002	-0.014191	4.9410000000000003E-2	0.82425999999999999	277	2.3700000000000001E-3	0.39262999999999998	0.000004	241.51446000000001
sex	S5_43041906	5	15636700	2	15.636699999999999	5.9729999999999998E-2	0.94203000000000003	1.5399999999999999E-3	0.000576	0.98087000000000002	-0.020978	0.11355999999999999	0.73638999999999999	277	0.000432	0.39340000000000003	0.000004	241.67402999999999
sex	S5_122796726	5	15866800	2	15.8668	0.17226	0.84184999999999999	-0.008040	1.285E-2	0.90981999999999996	-0.038546	0.33287	0.56444000000000005	277	1.25E-3	0.39307999999999998	0.000004	241.50528
sex	S5_38257092	5	16226600	2	16.226600000000001	1.14713	0.31906000000000001	-0.037967	0.43264999999999998	0.51124000000000003	-0.076877	1.6811199999999999	0.19586000000000001	277	8.2400000000000008E-3	0.39032	0.000004	239.93755999999999
sex	S5_262806074	5	16268700	2	16.268699999999999	1.88246	0.15417	0.10604	2.08128	0.15024999999999999	-0.065430	1.0044200000000001	0.31712000000000001	276	1.349E-2	0.38651999999999997	0.000864	238.67589000000001
sex	S5_291198787	5	16435500	2	16.435500000000001	0.25079000000000001	0.77837000000000001	0.12044000000000001	0.50156999999999996	0.47941	7.1419999999999997E-2	0.19814999999999999	0.65656999999999999	277	1.81E-3	0.39183000000000001	0.000284	240.51425
sex	S5_287706366	5	16577600	2	16.5776	0.80015999999999998	0.45029999999999998	3.4729999999999997E-2	0.42519000000000001	0.51490000000000002	-0.062650	1.1012200000000001	0.29492000000000002	277	5.7600000000000004E-3	0.39101000000000002	0.000083	240.60598999999999
sex	S5_43633179	5	16705100	2	16.705100000000002	0.11663999999999999	0.88995000000000002	-0.011975	2.1420000000000002E-2	0.88375999999999999	-0.034345	0.23313	0.62960000000000005	277	0.000844	0.39323999999999998	0.000004	241.58266
sex	S5_204893407	5	16858000	2	16.858000000000001	2.8294999999999999	6.0760000000000002E-2	-0.155510	2.75684	9.7970000000000002E-2	-0.189050	5.6068199999999999	1.8579999999999999E-2	277	2.0080000000000001E-2	0.38406000000000001	0.000443	235.33680000000001
sex	S5_150432058	5	16980900	2	16.980899999999998	0.63222999999999996	0.53217999999999999	-0.074499	1.2419500000000001	0.26606999999999997	-0.026421	0.15287999999999999	0.69610000000000005	277	4.5599999999999998E-3	0.38982	0.000539	240.39913000000001
sex	S5_42019234	5	17060400	2	17.060400000000001	1.4070199999999999	0.24662000000000001	-0.088517	1.5419	0.21539	-0.076121	1.3994	0.23784	277	1.009E-2	0.3896	0.000004	238.94689
sex	S5_259992177	5	17228400	2	17.228400000000001	0.70093000000000005	0.49701000000000001	2.1999999999999999E-2	0.12073	0.72850999999999999	-0.065185	1.01427	0.31475999999999998	277	5.0499999999999998E-3	0.39157999999999998	0.000004	240.29825
sex	S5_59310910	5	17266800	2	17.2668	0.77102999999999999	0.46353	-0.041839	0.63995000000000002	0.42442000000000002	-0.061509	1.1462600000000001	0.28527000000000002	277	5.5500000000000002E-3	0.39138000000000001	0.000004	240.55888999999999
sex	S5_42091105	5	17552100	2	17.552099999999999	0.68781000000000003	0.50353000000000003	7.0360000000000006E-2	1.0073799999999999	0.31641000000000002	-0.047235	0.49931999999999999	0.48039999999999999	277	4.96E-3	0.39162000000000002	0.000004	240.3006
sex	S5_202048353	5	17554700	2	17.5547	2.14E-3	0.99785999999999997	-0.002563	2.7200000000000002E-3	0.95847000000000004	1.9599999999999999E-3	1.23E-3	0.97204000000000002	277	0.000015	0.39343	0.000040	242.40821
sex	S5_26974949	5	17727100	2	17.7271	0.89415	0.41014	-0.055232	0.26111000000000001	0.60977000000000003	-0.108720	1.78691	0.18240000000000001	277	6.4400000000000004E-3	0.39102999999999999	0.000004	239.33591999999999
sex	S5_43497805	5	17783600	2	17.7836	1.8867799999999999	0.15351000000000001	0.22	1.3227100000000001	0.25109999999999999	-0.109340	1.3303100000000001	0.24975	277	1.3480000000000001E-2	0.38825999999999999	0.000004	236.73627999999999
sex	S5_3150769	5	17845800	2	17.845800000000001	0.57752999999999999	0.56196000000000002	3.4419999999999999E-2	4.3299999999999998E-2	0.83531999999999995	-0.084247	0.76976999999999995	0.38105	277	4.1700000000000001E-3	0.39193	0.000004	239.75801000000001
sex	S5_220304561	5	17848800	2	17.848800000000001	0.53481000000000001	0.58638000000000001	5.2229999999999999E-2	0.71848000000000001	0.39738000000000001	-0.023591	0.15479999999999999	0.69428999999999996	277	3.8600000000000001E-3	0.39119999999999999	0.000235	240.89732000000001
sex	S5_45545971	5	17994000	2	17.994	1.70082	0.18443999999999999	-0.002365	0.000792	0.97757000000000005	-0.131280	3.3799600000000001	6.7070000000000005E-2	277	1.217E-2	0.38878000000000001	0.000004	238.47581
sex	S5_68437443	5	18142200	2	18.142199999999999	0.26329999999999998	0.76870000000000005	4.4850000000000001E-2	9.2189999999999994E-2	0.76163999999999998	-0.053598	0.39050000000000001	0.53254999999999997	277	1.9E-3	0.39282	0.000004	240.33561
sex	S5_93555906	5	18170400	2	18.170400000000001	0.36410999999999999	0.69513999999999998	5.0020000000000002E-2	0.71411000000000002	0.39882000000000001	1.0970000000000001E-2	3.2530000000000003E-2	0.85701000000000005	277	2.63E-3	0.39252999999999999	0.000004	241.22658999999999
sex	S5_62022751	5	18217800	2	18.2178	0.48209000000000002	0.61800999999999995	-0.095538	0.37811	0.53912000000000004	-0.061974	0.44911000000000001	0.50331999999999999	277	3.48E-3	0.39219999999999999	0.000004	239.71805000000001
sex	S5_72418351	5	18362700	2	18.3627	0.21912000000000001	0.80337000000000003	-0.045165	0.20512	0.65098	-0.059063	0.38284000000000001	0.53659999999999997	277	1.58E-3	0.39256999999999997	0.000106	241.31746000000001
sex	S5_134176226	5	18489600	2	18.489599999999999	3.67666	2.656E-2	0.16495000000000001	6.52597	1.1169999999999999E-2	-0.067999	1.28556	0.25785000000000002	277	2.5940000000000001E-2	0.38335000000000002	0.000004	234.65565000000001
sex	S5_20867777	5	18707500	2	18.7075	0.63395000000000001	0.53125999999999995	-0.008056	2.563E-2	0.87292000000000003	-0.065408	1.1812499999999999	0.27805000000000002	277	4.5700000000000003E-3	0.39177000000000001	0.000004	240.82058000000001
sex	S5_246658882	5	18737600	2	18.7376	1.79508	0.16805	-0.144180	2.2158699999999998	0.13774	-0.075526	1.00911	0.31598999999999999	277	1.2840000000000001E-2	0.38851000000000002	0.000004	237.70717999999999
sex	S5_319050489	5	19030500	2	19.0305	3.0810000000000001E-2	0.96965999999999997	1.342E-2	5.0090000000000003E-2	0.82306999999999997	-0.006600	1.2120000000000001E-2	0.91239999999999999	277	0.000223	0.39348	0.000004	241.95921000000001
sex	S5_331484583	5	19149000	2	19.149000000000001	0.94035000000000002	0.39173999999999998	-0.025347	0.2069	0.64956000000000003	-0.072595	1.4630000000000001	0.22749	277	6.77E-3	0.38989000000000001	0.000282	240.29557
sex	S5_193632266	5	19420100	2	19.420100000000001	0.21893000000000001	0.80352000000000001	-0.001922	1.3699999999999999E-3	0.97050999999999998	-0.038168	0.43498999999999999	0.5101	277	1.58E-3	0.39294000000000001	0.000004	241.67202
sex	S5_332278780	5	19513800	2	19.5138	0.46753	0.62704000000000004	8.7739999999999999E-2	0.84140000000000004	0.35980000000000001	-0.063104	0.53064	0.46694999999999998	277	3.3800000000000002E-3	0.39072000000000001	0.000419	241.04570000000001
sex	S5_186385693	5	19765400	2	19.7654	7.1099999999999997E-2	0.93139000000000005	-0.011580	3.7429999999999998E-2	0.84672999999999998	-0.020848	0.11960999999999999	0.72972999999999999	276	0.000517	0.39373000000000002	0.000165	242.44560000000001
sex	S5_110536951	5	19914000	2	19.914000000000001	6.5199999999999994E-2	0.93689	-0.013294	5.8529999999999999E-2	0.80901000000000001	-0.014697	6.6369999999999998E-2	0.79688999999999999	275	0.000475	0.39573000000000003	0.000004	240.86998
sex	S5_134047818	5	20025900	2	20.0259	0.38840000000000002	0.67850999999999995	3.3059999999999999E-2	0.29880000000000001	0.58506999999999998	-0.035820	0.35475000000000001	0.55191999999999997	277	2.81E-3	0.38896999999999998	0.000963	241.33959999999999
sex	S5_80159011	5	20215000	2	20.215	0.59331999999999996	0.55320000000000003	6.5869999999999998E-2	1.1847300000000001	0.27734999999999999	-0.016865	7.2090000000000001E-2	0.78852	276	4.2900000000000004E-3	0.39217999999999997	0.000004	241.30734000000001
sex	S5_26975293	5	20363500	2	20.363499999999998	0.22070999999999999	0.80208999999999997	-0.011513	4.0500000000000001E-2	0.84065999999999996	-0.040469	0.42374000000000001	0.51561999999999997	277	1.6000000000000001E-3	0.39294000000000001	0.000004	241.55116000000001
sex	S5_313353096	5	20435600	2	20.435600000000001	0.45655000000000001	0.63395000000000001	9.5079999999999998E-2	0.65190000000000003	0.42013	-0.032794	0.17305999999999999	0.67773000000000005	277	3.3E-3	0.39227000000000001	0.000004	240.34094999999999
sex	S5_303018682	5	20544400	2	20.5444	0.61353000000000002	0.54217000000000004	4.2389999999999997E-2	0.11215	0.73795999999999995	-0.093010	1.22332	0.26967000000000002	277	4.4200000000000003E-3	0.39183000000000001	0.000004	239.75888
[truncated: 2,470 more rows]
